# Supplementary material for: Transcriptomic Reprogramming, Alternative Splicing and RNA Methylation in Potato (Solanum tuberosum L.) Plants in Response to Potato Virus Y Infection
Source: Plants (Basel). 2022 Feb 25;11(5):635. doi: 10.3390/plants11050635 (PMC8912425; doi:10.3390/plants11050635)
Supplement: Supplementary file 1 [file plants-11-00635-s001.zip]

Archive with 12 entries (12 files):
- Supplementary tables/Table.S1.tsv
- Supplementary tables/Table.S10.xlsx
- Supplementary tables/Table.S11.xlsx
- Supplementary tables/Table.S12.pdf
- Supplementary tables/Table.S2.tsv
- Supplementary tables/Table.S3.xlsx
- Supplementary tables/Table.S4.xlsx
- Supplementary tables/Table.S5.xlsx
- Supplementary tables/Table.S6.xlsx
- Supplementary tables/Table.S7.xlsx
- Supplementary tables/Table.S8.xlsx
- Supplementary tables/Table.S9.xlsx
