# Supplementary material for: Transcriptomic Reprogramming, Alternative Splicing and RNA Methylation in Potato (Solanum tuberosum L.) Plants in Response to Potato Virus Y Infection
Source: Plants (Basel). 2022 Feb 25;11(5):635. doi: 10.3390/plants11050635 (PMC8912425; doi:10.3390/plants11050635)
Supplement: Supplementary file 1 [file plants-11-00635-s001.zip › Supplementary tables/Table.S1.tsv]

Contig	Condig name (from Solanum tuberosum 6.1 genome)
Start	Transctipt start position on the chromosome
Stop	Transctipt end position on the chromosome
Strand	DNA strand
ID	Transcript unique ID
is_lncRNA	1 if the transcript was predicted as lncRNA
transcriptName	Ptytozome transcript ID Solanum_tuberosum_v6.1
ref_code	Gffcompare code of intersection with Phytozome isoform
Phytozome_annotation	Ptytozome transcript functional annotation Solanum_tuberosum_v6.1
Interproscan_accession	InterPro domain accessions predicted on the transcript
Interproscan_def	InterPro domain defline predicted on the transcript
Contig	Start	Stop	Strand	ID	is_lncRNA	transcriptName	ref_code	Phytozome_annotation	Interproscan_accession	Interproscan_def
MF989953.1	30499	31017	.	MSTRG.1.1	0	-	u
MF989953.1	43976	47270	.	MSTRG.2.1	0	-	u		IPR022546	Uncharacterised protein family Ycf68
MF989953.1	84852	85180	.	MSTRG.3.1	1	-	u
MF989953.1	94607	95392	.	MSTRG.4.1	0	-	u
MF989953.1	96692	96961	.	MSTRG.5.1	1	-	u
MF989953.1	120319	125133	.	MSTRG.6.1	0	-	u
MF989953.1	139938	141314	+	MSTRG.7.1	0	-	u
MF989953.1	165518	165761	.	MSTRG.9.1	1	-	u
MF989953.1	192327	192595	.	MSTRG.10.1	1	-	u
MF989953.1	204995	205232	.	MSTRG.11.1	1	-	u
MF989953.1	207620	208225	+	MSTRG.12.1	0	-	u
MF989953.1	211997	212717	.	MSTRG.13.1	1	-	u
MF989953.1	238331	238629	-	MSTRG.14.1	1	-	u
MF989953.1	254025	254366	-	MSTRG.15.1	1	-	u
NC_001616_1PVY	429	9704	+	MSTRG.16.1	0	-	u		IPR042308, IPR001650, IPR013648, IPR002540, IPR009003, IPR027417, IPR001205, IPR043502, IPR011545, IPR001456, IPR014001, IPR043504, IPR039560, IPR043128, IPR001592, IPR001730	Potyviral polyprotein protein 3, Peptidase S1, PA clan, chymotrypsin-like fold, Peptidase S30, polyprotein P1, potyvirus, Potyvirus coat protein, DEAD/DEAH box helicase domain, Helicase, C-terminal, Potyvirus NIa protease (NIa-pro) domain, RNA-directed RNA polymerase, C-terminal domain, Reverse transcriptase/Diguanylate cyclase domain, P-loop containing nucleoside triphosphate hydrolase, Peptidas…
NC_008096.2	5072	10366	+	MSTRG.17.1	0	-	u		IPR003686, IPR037271	Photosystem II PsbI superfamily, Photosystem II PsbI
NC_008096.2	10367	14514	+	MSTRG.18.1	0	-	u
NC_008096.2	14722	16828	.	MSTRG.19.1	0	-	u
NC_008096.2	33159	45487	.	MSTRG.20.1	0	-	u		IPR044900, IPR000484, IPR000932, IPR036854, IPR036001	Photosystem II CP43 reaction centre protein superfamily, Photosystem II protein D1/D2 superfamily, Photosystem antenna protein-like superfamily, Photosynthetic reaction centre, L/M, Photosystem antenna protein-like
NC_008096.2	47449	52141	.	MSTRG.21.1	0	-	u
NC_008096.2	52228	58171	.	MSTRG.22.1	0	-	u		IPR036422, IPR017443	Ribulose bisphosphate carboxylase, large subunit, ferrodoxin-like N-terminal, RuBisCO large subunit, N-terminal domain superfamily
NC_008096.2	61646	62448	.	MSTRG.23.1	0	-	u		IPR001302	Photosystem I reaction centre subunit VIII
NC_008096.2	64481	65329	.	MSTRG.24.1	0	-	u		IPR002325, IPR036826	Cytochrome f large domain superfamily, Cytochrome f
NC_008096.2	67132	70245	.	MSTRG.25.1	0	-	u		IPR002615, IPR036062	Photosystem I PsaJ, reaction centre subunit IX superfamily, Photosystem I PsaJ, reaction centre subunit IX
NC_008096.2	71205	72712	-	MSTRG.26.1	1	-	u
NC_008096.2	72747	73818	+	MSTRG.27.1	1	-	u
NC_008096.2	81683	87878	.	MSTRG.28.1	0	-	u
NC_008096.2	95870	100903	.	MSTRG.29.1	0	-	u		IPR019645	Uncharacterised protein family Ycf15
NC_008096.2	101443	110582	.	MSTRG.30.1	0	-	u		IPR022546	Uncharacterised protein family Ycf68
NC_008096.2	118370	122736	.	MSTRG.31.1	0	-	u
NC_008096.2	130452	139332	.	MSTRG.32.1	0	-	u
NC_008096.2	141928	144996	.	MSTRG.33.1	0	-	u		IPR036823	Ribosomal protein S7 domain superfamily
NC_008096.2	153126	155296	.	MSTRG.34.1	1	-	u
Saccharomyces_cerevisiae	189	1528	+	MSTRG.35.1	0	-	u		IPR020810, IPR020811, IPR000941, IPR036849, IPR029017	Enolase, N-terminal, Enolase-like, N-terminal, Enolase, Enolase, C-terminal TIM barrel domain, Enolase-like, C-terminal domain superfamily
chr01	432461	449161	-	MSTRG.36.1	0	Soltu.DM.01G000010.5	j	(1 of 1) KOG2035 - Replication factor C, subunit RFC3	IPR003593, IPR008921, IPR027417	P-loop containing nucleoside triphosphate hydrolase, DNA polymerase III, clamp loader complex, gamma/delta/delta subunit, C-terminal, AAA+ ATPase domain
chr01	432509	449161	-	MSTRG.36.2	0	Soltu.DM.01G000010.4	=	(1 of 1) KOG2035 - Replication factor C, subunit RFC3
chr01	432612	449161	-	MSTRG.36.3	0	Soltu.DM.01G000010.6	=	(1 of 1) KOG2035 - Replication factor C, subunit RFC3	IPR008921, IPR027417	P-loop containing nucleoside triphosphate hydrolase, DNA polymerase III, clamp loader complex, gamma/delta/delta subunit, C-terminal
chr01	458801	460087	-	MSTRG.37.1	0	Soltu.DM.01G000020.1	=	(1 of 8) PF00304 - Gamma-thionin family (Gamma-thionin)	IPR036574, IPR008176, IPR003614	Knottin, scorpion toxin-like superfamily, Knottin, scorpion toxin-like, Defensin, plant
chr01	483611	488230	+	MSTRG.38.1	0	Soltu.DM.01G000030.1	=	(1 of 5) 4.1.1.15 - Glutamate decarboxylase / L-glutamate 1-carboxy-lyase	IPR010107, IPR015421, IPR015424, IPR002129	Pyridoxal phosphate-dependent decarboxylase, Glutamate decarboxylase, Pyridoxal phosphate-dependent transferase, major domain, Pyridoxal phosphate-dependent transferase
chr01	498121	501154	+	MSTRG.39.1	0	Soltu.DM.01G000040.1	=		IPR039933	Protein XRI1
chr01	506596	507345	-	MSTRG.40.1	1	Soltu.DM.01G000050.1	p	(1 of 2) PTHR10110//PTHR10110:SF86 - SODIUM/HYDROGEN EXCHANGER // SODIUM/HYDROGEN EXCHANGER 7-RELATED
chr01	508467	523426	-	MSTRG.41.1	0	Soltu.DM.01G000050.1	j	(1 of 2) PTHR10110//PTHR10110:SF86 - SODIUM/HYDROGEN EXCHANGER // SODIUM/HYDROGEN EXCHANGER 7-RELATED	IPR014710, IPR018490, IPR018422, IPR006153, IPR000595	Cyclic nucleotide-binding-like, Cation/H+ exchanger, CPA1 family, RmlC-like jelly roll fold, Cyclic nucleotide-binding domain, Cation/H+ exchanger
chr01	508531	523426	-	MSTRG.41.2	0	Soltu.DM.01G000050.1	j	(1 of 2) PTHR10110//PTHR10110:SF86 - SODIUM/HYDROGEN EXCHANGER // SODIUM/HYDROGEN EXCHANGER 7-RELATED	IPR014710, IPR018490, IPR018422, IPR006153, IPR018409, IPR000595	Cyclic nucleotide-binding-like, Cation/H+ exchanger, CPA1 family, RmlC-like jelly roll fold, Na+/H+ exchanger, isoform 8, Cyclic nucleotide-binding domain, Cation/H+ exchanger
chr01	508542	521302	-	MSTRG.41.3	0	Soltu.DM.01G000050.1	m	(1 of 2) PTHR10110//PTHR10110:SF86 - SODIUM/HYDROGEN EXCHANGER // SODIUM/HYDROGEN EXCHANGER 7-RELATED	IPR018422, IPR006153	Cation/H+ exchanger, Cation/H+ exchanger, CPA1 family
chr01	524132	531546	+	MSTRG.42.1	0	Soltu.DM.01G000060.1	=	(1 of 1) PTHR22967//PTHR22967:SF67 - SERINE/THREONINE PROTEIN KINASE // SUBFAMILY NOT NAMED	IPR011009, IPR001245	Protein kinase-like domain superfamily, Serine-threonine/tyrosine-protein kinase, catalytic domain
chr01	524144	531546	+	MSTRG.42.2	0	Soltu.DM.01G000060.2	=	(1 of 1) PTHR22967//PTHR22967:SF67 - SERINE/THREONINE PROTEIN KINASE // SUBFAMILY NOT NAMED	IPR011009, IPR001245	Serine-threonine/tyrosine-protein kinase, catalytic domain, Protein kinase-like domain superfamily
chr01	524144	531546	+	MSTRG.42.3	0	Soltu.DM.01G000060.4	=	(1 of 1) PTHR22967//PTHR22967:SF67 - SERINE/THREONINE PROTEIN KINASE // SUBFAMILY NOT NAMED
chr01	539359	540938	+	MSTRG.43.1	0	Soltu.DM.01G000070.1	j	(1 of 4) PTHR10766//PTHR10766:SF59 - TRANSMEMBRANE 9 SUPERFAMILY PROTEIN // SUBFAMILY NOT NAMED	IPR006702	Casparian strip membrane protein domain
chr01	547005	551087	-	MSTRG.44.1	0	Soltu.DM.01G000090.1	=	(1 of 1) PTHR10593//PTHR10593:SF33 - SERINE/THREONINE-PROTEIN KINASE RIO // SUBFAMILY NOT NAMED	IPR036236, IPR013087, IPR039288	Zinc finger C2H2-type, Zinc finger protein SHOOT GRAVITROPISM 5-like, Zinc finger C2H2 superfamily
chr01	556160	559670	-	MSTRG.45.1	0	Soltu.DM.01G000100.1	=	(1 of 5) PTHR27002:SF84 - ATP BINDING / PROTEIN KINASE-RELATED	IPR000719, IPR011009, IPR001245, IPR036426, IPR000858, IPR001480, IPR003609, IPR024171	Bulb-type lectin domain superfamily, Protein kinase-like domain superfamily, S-locus glycoprotein domain, S-receptor-like serine/threonine-protein kinase, Serine-threonine/tyrosine-protein kinase, catalytic domain, Protein kinase domain, PAN/Apple domain, Bulb-type lectin domain
chr01	563933	569359	-	MSTRG.46.1	0	Soltu.DM.01G000120.1	j	(1 of 2) PTHR19321:SF5 - 65-KDA MICROTUBULE-ASSOCIATED PROTEIN 6-RELATED
chr01	563987	570411	-	MSTRG.46.2	0	Soltu.DM.01G000120.1	=	(1 of 2) PTHR19321:SF5 - 65-KDA MICROTUBULE-ASSOCIATED PROTEIN 6-RELATED	IPR007145	Microtubule-associated protein, MAP65/Ase1/PRC1
chr01	582809	583726	-	MSTRG.47.1	0	Soltu.DM.01G000130.1	j	(1 of 1) PTHR11200//PTHR11200:SF63 - INOSITOL 5-PHOSPHATASE // DNASE I-LIKE SUPERFAMILY PROTEIN	IPR036691	Endonuclease/exonuclease/phosphatase superfamily
chr01	589812	597616	-	MSTRG.48.1	0	Soltu.DM.01G000140.1	=	(1 of 1) 1.14.11.7 - Procollagen-proline 3-dioxygenase / Prolyl 3-hydroxylase	IPR006620, IPR044862, IPR039575	Prolyl 4-hydroxylase alpha subunit, Fe(2+) 2OG dioxygenase domain, Prolyl 4-hydroxylase, alpha subunit, Prolyl 3-hydroxylase
chr01	589863	597616	-	MSTRG.48.2	0	Soltu.DM.01G000140.1	j	(1 of 1) 1.14.11.7 - Procollagen-proline 3-dioxygenase / Prolyl 3-hydroxylase
chr01	597331	601810	+	MSTRG.49.1	0	Soltu.DM.01G000150.1	m	(1 of 1) K09659 - dolichyl-phosphate mannosyltransferase polypeptide 3 (DPM3)	IPR013174	Dolichol-phosphate mannosyltransferase subunit 3
chr01	602581	606016	-	MSTRG.50.1	0	Soltu.DM.01G000160.1	=	(1 of 2) PTHR31062//PTHR31062:SF44 - FAMILY NOT NAMED // XYLOGLUCAN ENDOTRANSGLUCOSYLASE/HYDROLASE PROTEIN 27-RELATED	IPR044791, IPR016455, IPR010713, IPR013320, IPR000757	Xyloglucan endotransglucosylase/hydrolase, Beta-glucanase/XTH, Glycoside hydrolase family 16, Xyloglucan endo-transglycosylase, C-terminal, Concanavalin A-like lectin/glucanase domain superfamily
chr01	622668	625777	+	MSTRG.51.1	0	Soltu.DM.01G000170.2	=		IPR036236	Zinc finger C2H2 superfamily
chr01	627990	641116	+	MSTRG.52.1	0	Soltu.DM.01G000200.1	m	(1 of 6) PF07227//PF16312 - PHD - plant homeodomain finger protein (PHD_Oberon) // Coiled-coil region of Oberon (Oberon_cc)	IPR032535, IPR004082, IPR032881	Protein OBERON, Oberon, coiled-coil region, Oberon, PHD finger domain
chr01	638065	641116	+	MSTRG.52.2	0	Soltu.DM.01G000210.1	=	(1 of 6) PF07227//PF16312 - PHD - plant homeodomain finger protein (PHD_Oberon) // Coiled-coil region of Oberon (Oberon_cc)	IPR032535, IPR004082, IPR032881	Protein OBERON, Oberon, coiled-coil region, Oberon, PHD finger domain
chr01	638065	641116	+	MSTRG.52.3	0	Soltu.DM.01G000210.1	k	(1 of 6) PF07227//PF16312 - PHD - plant homeodomain finger protein (PHD_Oberon) // Coiled-coil region of Oberon (Oberon_cc)
chr01	641460	643492	-	MSTRG.53.1	0	Soltu.DM.01G000220.1	=	(1 of 2) PTHR10106//PTHR10106:SF19 - CYTOCHROME B561-RELATED // SUBFAMILY NOT NAMED	IPR043205, IPR006593	Cytochrome b561/ferric reductase transmembrane, Cytochrome b561/Cytochrome b reductase 1-like
chr01	647332	649951	-	MSTRG.54.1	0	Soltu.DM.01G000230.1	=	(1 of 1) PTHR10106//PTHR10106:SF15 - CYTOCHROME B561-RELATED // TRANSMEMBRANE ASCORBATE FERRIREDUCTASE 3-RELATED	IPR043205, IPR006593	Cytochrome b561/ferric reductase transmembrane, Cytochrome b561/Cytochrome b reductase 1-like
chr01	653165	654978	+	MSTRG.55.1	0	Soltu.DM.01G000240.1	=	(1 of 3) PTHR22849:SF43 - U-BOX DOMAIN-CONTAINING PROTEIN 54-RELATED	IPR016024, IPR003613, IPR011989, IPR013083	U box domain, Armadillo-type fold, Armadillo-like helical, Zinc finger, RING/FYVE/PHD-type
chr01	659101	663500	+	MSTRG.56.1	0	Soltu.DM.01G000250.1	j	(1 of 1) PTHR22951//PTHR22951:SF22 - CLATHRIN ASSEMBLY PROTEIN // SUBFAMILY NOT NAMED
chr01	679533	684611	+	MSTRG.57.2	0	Soltu.DM.01G000290.2	=	(1 of 1) PF00982//PF02358//PF08282 - Glycosyltransferase family 20 (Glyco_transf_20) // Trehalose-phosphatase (Trehalose_PPase) // haloacid dehalogenase-like hydrolase (Hydrolase_3)
chr01	679533	684611	+	MSTRG.57.3	0	Soltu.DM.01G000290.3	=	(1 of 1) PF00982//PF02358//PF08282 - Glycosyltransferase family 20 (Glyco_transf_20) // Trehalose-phosphatase (Trehalose_PPase) // haloacid dehalogenase-like hydrolase (Hydrolase_3)	IPR001830, IPR036412, IPR023214, IPR003337	Trehalose-phosphatase, HAD-like superfamily, HAD superfamily, Glycosyl transferase, family 20
chr01	679533	684611	+	MSTRG.57.4	0	Soltu.DM.01G000290.1	j	(1 of 1) PF00982//PF02358//PF08282 - Glycosyltransferase family 20 (Glyco_transf_20) // Trehalose-phosphatase (Trehalose_PPase) // haloacid dehalogenase-like hydrolase (Hydrolase_3)	IPR001830, IPR023214, IPR003337, IPR006379, IPR036412	HAD-superfamily hydrolase, subfamily IIB, HAD-like superfamily, HAD superfamily, Glycosyl transferase, family 20, Trehalose-phosphatase
chr01	692123	700250	+	MSTRG.58.1	0	Soltu.DM.01G000300.1	=	(1 of 8) PF01823 - MAC/Perforin domain (MACPF)	IPR044663, IPR020864	MACPF domain-containing protein CAD1/NSL1-like, Membrane attack complex component/perforin (MACPF) domain
chr01	712408	712977	-	MSTRG.59.1	1	Soltu.DM.01G000340.1	x	(1 of 15) 2.1.1.50 - Loganate O-methyltransferase
chr01	716341	722428	+	MSTRG.60.1	0	Soltu.DM.01G000350.1	=	(1 of 1) K00928 - aspartate kinase (lysC)	IPR036393, IPR001048, IPR001341, IPR041746, IPR042199	Lysine-sensitive aspartokinase catalytic domain, Aspartokinase/Bifunctional aspartokinase/homoserine dehydrogenase, catalytic domain, Aspartate kinase, Acetylglutamate kinase-like superfamily, Aspartate/glutamate/uridylate kinase
chr01	723649	728169	-	MSTRG.61.1	0	Soltu.DM.01G000360.1	=	(1 of 1) K00133 - aspartate-semialdehyde dehydrogenase (asd)	IPR000534, IPR005986, IPR036291, IPR012280	NAD(P)-binding domain superfamily, Aspartate-semialdehyde dehydrogenase, beta-type, Semialdehyde dehydrogenase, dimerisation domain, Semialdehyde dehydrogenase, NAD-binding
chr01	729859	734546	+	MSTRG.62.1	0	Soltu.DM.01G000370.1	j	(1 of 4) PTHR10174//PTHR10174:SF142 - RETINALDEHYDE BINDING PROTEIN-RELATED // SUBFAMILY NOT NAMED	IPR001251, IPR036273, IPR036865	CRAL/TRIO, N-terminal domain superfamily, CRAL-TRIO lipid binding domain superfamily, CRAL-TRIO lipid binding domain
chr01	735832	739745	-	MSTRG.63.1	0	Soltu.DM.01G000380.1	=	(1 of 4) PTHR10174//PTHR10174:SF142 - RETINALDEHYDE BINDING PROTEIN-RELATED // SUBFAMILY NOT NAMED	IPR001251, IPR036273, IPR036865	CRAL/TRIO, N-terminal domain superfamily, CRAL-TRIO lipid binding domain, CRAL-TRIO lipid binding domain superfamily
chr01	735832	739745	-	MSTRG.63.2	0	Soltu.DM.01G000380.2	j	(1 of 4) PTHR10174//PTHR10174:SF142 - RETINALDEHYDE BINDING PROTEIN-RELATED // SUBFAMILY NOT NAMED	IPR036273, IPR036865	CRAL/TRIO, N-terminal domain superfamily, CRAL-TRIO lipid binding domain superfamily
chr01	735842	739745	-	MSTRG.63.3	0	Soltu.DM.01G000380.2	=	(1 of 4) PTHR10174//PTHR10174:SF142 - RETINALDEHYDE BINDING PROTEIN-RELATED // SUBFAMILY NOT NAMED	IPR001251, IPR036273, IPR036865	CRAL/TRIO, N-terminal domain superfamily, CRAL-TRIO lipid binding domain, CRAL-TRIO lipid binding domain superfamily
chr01	740013	744415	-	MSTRG.63.5	0	Soltu.DM.01G000390.1	j	(1 of 4) PTHR10174//PTHR10174:SF142 - RETINALDEHYDE BINDING PROTEIN-RELATED // SUBFAMILY NOT NAMED	IPR001251, IPR036273, IPR036865	CRAL/TRIO, N-terminal domain superfamily, CRAL-TRIO lipid binding domain superfamily, CRAL-TRIO lipid binding domain
chr01	740437	744415	-	MSTRG.63.6	0	Soltu.DM.01G000390.1	j	(1 of 4) PTHR10174//PTHR10174:SF142 - RETINALDEHYDE BINDING PROTEIN-RELATED // SUBFAMILY NOT NAMED	IPR036273, IPR036865	CRAL/TRIO, N-terminal domain superfamily, CRAL-TRIO lipid binding domain superfamily
chr01	740489	748222	-	MSTRG.63.7	0	Soltu.DM.01G000390.1	j	(1 of 4) PTHR10174//PTHR10174:SF142 - RETINALDEHYDE BINDING PROTEIN-RELATED // SUBFAMILY NOT NAMED	IPR001251, IPR036273, IPR036865	CRAL/TRIO, N-terminal domain superfamily, CRAL-TRIO lipid binding domain, CRAL-TRIO lipid binding domain superfamily
chr01	745693	748222	-	MSTRG.63.8	0	Soltu.DM.01G000400.1	j	(1 of 4) PTHR10174//PTHR10174:SF142 - RETINALDEHYDE BINDING PROTEIN-RELATED // SUBFAMILY NOT NAMED	IPR001251, IPR036273, IPR036865	CRAL-TRIO lipid binding domain superfamily, CRAL-TRIO lipid binding domain, CRAL/TRIO, N-terminal domain superfamily
chr01	751127	756220	+	MSTRG.64.1	0	Soltu.DM.01G000410.1	j	(1 of 1) PTHR23155//PTHR23155:SF504 - LEUCINE-RICH REPEAT-CONTAINING PROTEIN // SUBFAMILY NOT NAMED
chr01	751150	756220	+	MSTRG.64.2	0	Soltu.DM.01G000410.1	j	(1 of 1) PTHR23155//PTHR23155:SF504 - LEUCINE-RICH REPEAT-CONTAINING PROTEIN // SUBFAMILY NOT NAMED
chr01	751498	764503	+	MSTRG.64.3	0	Soltu.DM.01G000440.1	n	(1 of 1) PF00931//PF13191 - NB-ARC domain (NB-ARC) // AAA ATPase domain (AAA_16)	IPR044994, IPR032675	Leucine-rich repeat domain superfamily, Tubulin-specific chaperone E
chr01	753315	755445	+	MSTRG.64.4	0	Soltu.DM.01G000420.1	=	(1 of 9) PTHR23155//PTHR23155:SF643 - LEUCINE-RICH REPEAT-CONTAINING PROTEIN // SUBFAMILY NOT NAMED	IPR036388, IPR032675, IPR027417, IPR044974, IPR042197, IPR002182	Winged helix-like DNA-binding domain superfamily, P-loop containing nucleoside triphosphate hydrolase, NB-ARC, Apoptotic protease-activating factors, helical domain, Leucine-rich repeat domain superfamily, Disease resistance protein, plants
chr01	753427	764503	+	MSTRG.64.5	0	Soltu.DM.01G000440.1	o	(1 of 1) PF00931//PF13191 - NB-ARC domain (NB-ARC) // AAA ATPase domain (AAA_16)	IPR036388, IPR032675, IPR044974, IPR027417, IPR042197, IPR002182	Winged helix-like DNA-binding domain superfamily, P-loop containing nucleoside triphosphate hydrolase, NB-ARC, Apoptotic protease-activating factors, helical domain, Leucine-rich repeat domain superfamily, Disease resistance protein, plants
chr01	756462	764503	+	MSTRG.64.6	0	Soltu.DM.01G000440.1	n	(1 of 1) PF00931//PF13191 - NB-ARC domain (NB-ARC) // AAA ATPase domain (AAA_16)	IPR036388, IPR044994, IPR038005, IPR032675, IPR044974, IPR027417, IPR042197, IPR002182	Winged helix-like DNA-binding domain superfamily, Virus X resistance protein-like, coiled-coil domain, Tubulin-specific chaperone E, P-loop containing nucleoside triphosphate hydrolase, NB-ARC, Apoptotic protease-activating factors, helical domain, Leucine-rich repeat domain superfamily, Disease resistance protein, plants
chr01	762410	764503	+	MSTRG.64.7	0	Soltu.DM.01G000440.1	j	(1 of 1) PF00931//PF13191 - NB-ARC domain (NB-ARC) // AAA ATPase domain (AAA_16)
chr01	759430	762025	+	MSTRG.65.1	1	Soltu.DM.01G000440.1	o	(1 of 1) PF00931//PF13191 - NB-ARC domain (NB-ARC) // AAA ATPase domain (AAA_16)
chr01	765605	772885	+	MSTRG.66.1	0	Soltu.DM.01G000450.1	o	(1 of 66) PTHR23155//PTHR23155:SF634 - LEUCINE-RICH REPEAT-CONTAINING PROTEIN // SUBFAMILY NOT NAMED
chr01	765620	772885	+	MSTRG.66.2	0	Soltu.DM.01G000450.1	o	(1 of 66) PTHR23155//PTHR23155:SF634 - LEUCINE-RICH REPEAT-CONTAINING PROTEIN // SUBFAMILY NOT NAMED
chr01	765620	769399	+	MSTRG.66.3	0	Soltu.DM.01G000440.1	j	(1 of 1) PF00931//PF13191 - NB-ARC domain (NB-ARC) // AAA ATPase domain (AAA_16)	IPR036388, IPR038005, IPR032675, IPR027417, IPR044974, IPR042197, IPR002182	Winged helix-like DNA-binding domain superfamily, Virus X resistance protein-like, coiled-coil domain, P-loop containing nucleoside triphosphate hydrolase, NB-ARC, Apoptotic protease-activating factors, helical domain, Leucine-rich repeat domain superfamily, Disease resistance protein, plants
chr01	770186	772921	-	MSTRG.67.1	1	Soltu.DM.01G000450.1	x	(1 of 66) PTHR23155//PTHR23155:SF634 - LEUCINE-RICH REPEAT-CONTAINING PROTEIN // SUBFAMILY NOT NAMED
chr01	772980	773218	.	MSTRG.68.1	1	Soltu.DM.01G000450.1	p	(1 of 66) PTHR23155//PTHR23155:SF634 - LEUCINE-RICH REPEAT-CONTAINING PROTEIN // SUBFAMILY NOT NAMED
chr01	774454	776138	-	MSTRG.69.1	1	-	u
chr01	776530	776854	+	MSTRG.70.1	1	-	u
chr01	782694	783451	-	MSTRG.71.1	1	-	u
chr01	784161	787595	+	MSTRG.72.1	0	Soltu.DM.01G000460.3	=	(1 of 66) PTHR23155//PTHR23155:SF634 - LEUCINE-RICH REPEAT-CONTAINING PROTEIN // SUBFAMILY NOT NAMED	IPR036388, IPR038005, IPR032675, IPR027417, IPR044974, IPR042197, IPR002182	Winged helix-like DNA-binding domain superfamily, Virus X resistance protein-like, coiled-coil domain, P-loop containing nucleoside triphosphate hydrolase, NB-ARC, Apoptotic protease-activating factors, helical domain, Leucine-rich repeat domain superfamily, Disease resistance protein, plants
chr01	784283	787595	+	MSTRG.72.2	0	Soltu.DM.01G000460.2	=	(1 of 66) PTHR23155//PTHR23155:SF634 - LEUCINE-RICH REPEAT-CONTAINING PROTEIN // SUBFAMILY NOT NAMED	IPR036388, IPR038005, IPR032675, IPR027417, IPR044974, IPR042197, IPR002182	Winged helix-like DNA-binding domain superfamily, Virus X resistance protein-like, coiled-coil domain, P-loop containing nucleoside triphosphate hydrolase, NB-ARC, Apoptotic protease-activating factors, helical domain, Leucine-rich repeat domain superfamily, Disease resistance protein, plants
chr01	791229	800713	+	MSTRG.73.1	0	Soltu.DM.01G000470.1	m	(1 of 66) PTHR23155//PTHR23155:SF634 - LEUCINE-RICH REPEAT-CONTAINING PROTEIN // SUBFAMILY NOT NAMED	IPR036388, IPR038005, IPR032675, IPR044974, IPR027417, IPR042197, IPR002182	Winged helix-like DNA-binding domain superfamily, Virus X resistance protein-like, coiled-coil domain, P-loop containing nucleoside triphosphate hydrolase, NB-ARC, Apoptotic protease-activating factors, helical domain, Leucine-rich repeat domain superfamily, Disease resistance protein, plants
chr01	791320	800713	+	MSTRG.73.2	0	Soltu.DM.01G000470.1	j	(1 of 66) PTHR23155//PTHR23155:SF634 - LEUCINE-RICH REPEAT-CONTAINING PROTEIN // SUBFAMILY NOT NAMED	IPR036388, IPR044994, IPR038005, IPR032675, IPR027417, IPR044974, IPR042197, IPR002182	Winged helix-like DNA-binding domain superfamily, Virus X resistance protein-like, coiled-coil domain, Tubulin-specific chaperone E, P-loop containing nucleoside triphosphate hydrolase, NB-ARC, Apoptotic protease-activating factors, helical domain, Leucine-rich repeat domain superfamily, Disease resistance protein, plants
chr01	791476	796290	+	MSTRG.73.3	0	Soltu.DM.01G000470.1	j	(1 of 66) PTHR23155//PTHR23155:SF634 - LEUCINE-RICH REPEAT-CONTAINING PROTEIN // SUBFAMILY NOT NAMED
chr01	791633	800713	+	MSTRG.73.5	0	Soltu.DM.01G000470.1	j	(1 of 66) PTHR23155//PTHR23155:SF634 - LEUCINE-RICH REPEAT-CONTAINING PROTEIN // SUBFAMILY NOT NAMED
chr01	791645	800713	+	MSTRG.73.6	0	Soltu.DM.01G000470.1	j	(1 of 66) PTHR23155//PTHR23155:SF634 - LEUCINE-RICH REPEAT-CONTAINING PROTEIN // SUBFAMILY NOT NAMED
chr01	791721	800713	+	MSTRG.73.7	0	Soltu.DM.01G000470.1	n	(1 of 66) PTHR23155//PTHR23155:SF634 - LEUCINE-RICH REPEAT-CONTAINING PROTEIN // SUBFAMILY NOT NAMED
chr01	791732	800713	+	MSTRG.73.9	0	Soltu.DM.01G000480.1	m	(1 of 66) PTHR23155//PTHR23155:SF634 - LEUCINE-RICH REPEAT-CONTAINING PROTEIN // SUBFAMILY NOT NAMED
chr01	794562	800713	+	MSTRG.73.11	0	Soltu.DM.01G000470.1	j	(1 of 66) PTHR23155//PTHR23155:SF634 - LEUCINE-RICH REPEAT-CONTAINING PROTEIN // SUBFAMILY NOT NAMED	IPR044994, IPR032675	Leucine-rich repeat domain superfamily, Tubulin-specific chaperone E
chr01	796475	800713	+	MSTRG.73.12	0	Soltu.DM.01G000480.1	m	(1 of 66) PTHR23155//PTHR23155:SF634 - LEUCINE-RICH REPEAT-CONTAINING PROTEIN // SUBFAMILY NOT NAMED
chr01	796614	800713	+	MSTRG.73.13	0	Soltu.DM.01G000480.1	j	(1 of 66) PTHR23155//PTHR23155:SF634 - LEUCINE-RICH REPEAT-CONTAINING PROTEIN // SUBFAMILY NOT NAMED	IPR036388, IPR038005, IPR032675, IPR044974, IPR027417, IPR042197, IPR002182	Winged helix-like DNA-binding domain superfamily, Virus X resistance protein-like, coiled-coil domain, P-loop containing nucleoside triphosphate hydrolase, NB-ARC, Apoptotic protease-activating factors, helical domain, Leucine-rich repeat domain superfamily, Disease resistance protein, plants
chr01	796897	801631	+	MSTRG.73.14	0	Soltu.DM.01G000480.1	j	(1 of 66) PTHR23155//PTHR23155:SF634 - LEUCINE-RICH REPEAT-CONTAINING PROTEIN // SUBFAMILY NOT NAMED	IPR036388, IPR038005, IPR044974, IPR027417, IPR042197, IPR002182	Winged helix-like DNA-binding domain superfamily, Virus X resistance protein-like, coiled-coil domain, P-loop containing nucleoside triphosphate hydrolase, NB-ARC, Apoptotic protease-activating factors, helical domain, Disease resistance protein, plants
chr01	796897	801631	+	MSTRG.73.15	0	Soltu.DM.01G000480.1	n	(1 of 66) PTHR23155//PTHR23155:SF634 - LEUCINE-RICH REPEAT-CONTAINING PROTEIN // SUBFAMILY NOT NAMED
chr01	796897	801631	+	MSTRG.73.16	0	Soltu.DM.01G000480.1	j	(1 of 66) PTHR23155//PTHR23155:SF634 - LEUCINE-RICH REPEAT-CONTAINING PROTEIN // SUBFAMILY NOT NAMED	IPR036388, IPR038005, IPR044974, IPR027417, IPR042197, IPR002182	Winged helix-like DNA-binding domain superfamily, Virus X resistance protein-like, coiled-coil domain, P-loop containing nucleoside triphosphate hydrolase, NB-ARC, Apoptotic protease-activating factors, helical domain, Disease resistance protein, plants
chr01	796897	801631	+	MSTRG.73.17	0	Soltu.DM.01G000480.1	n	(1 of 66) PTHR23155//PTHR23155:SF634 - LEUCINE-RICH REPEAT-CONTAINING PROTEIN // SUBFAMILY NOT NAMED	IPR036388, IPR038005, IPR032675, IPR027417, IPR044974, IPR042197, IPR002182	Winged helix-like DNA-binding domain superfamily, Virus X resistance protein-like, coiled-coil domain, P-loop containing nucleoside triphosphate hydrolase, NB-ARC, Apoptotic protease-activating factors, helical domain, Leucine-rich repeat domain superfamily, Disease resistance protein, plants
chr01	797412	801631	+	MSTRG.73.18	0	Soltu.DM.01G000480.1	n	(1 of 66) PTHR23155//PTHR23155:SF634 - LEUCINE-RICH REPEAT-CONTAINING PROTEIN // SUBFAMILY NOT NAMED
chr01	805471	810059	+	MSTRG.74.1	0	Soltu.DM.01G000490.1	=	(1 of 1) K12116 - flavin-binding kelch repeat F-box protein 1 (FKF1)	IPR011498, IPR011043, IPR015915, IPR035965, IPR000014, IPR036047, IPR001810	F-box-like domain superfamily, F-box domain, Kelch-type beta propeller, Galactose oxidase/kelch, beta-propeller, PAS domain, Kelch repeat type 2, PAS domain superfamily
chr01	816733	819397	-	MSTRG.75.1	0	Soltu.DM.01G000500.1	j	(1 of 3) K01528 - dynamin GTPase (DNM)	IPR010721	Protein of unknown function DUF1295
chr01	823244	828486	-	MSTRG.76.1	0	Soltu.DM.01G000510.1	=	(1 of 6) PF07058 - Microtubule-associated protein 70 (MAP70)	IPR009768	Microtubule-associated protein 70
chr01	832051	839532	-	MSTRG.77.1	0	Soltu.DM.01G000520.2	=	(1 of 1) KOG0502//KOG0508//KOG4412 - Integral membrane ankyrin-repeat protein Kidins220 (protein kinase D substrate) // Ankyrin repeat protein // 26S proteasome regulatory complex, subunit PSMD10	IPR036770, IPR020683, IPR026961	Ankyrin repeat-containing domain, Ankyrin repeat-containing domain superfamily, PGG domain
chr01	832051	839532	-	MSTRG.77.2	0	Soltu.DM.01G000520.5	=	(1 of 1) KOG0502//KOG0508//KOG4412 - Integral membrane ankyrin-repeat protein Kidins220 (protein kinase D substrate) // Ankyrin repeat protein // 26S proteasome regulatory complex, subunit PSMD10
chr01	832051	839532	-	MSTRG.77.3	0	Soltu.DM.01G000520.1	=	(1 of 1) KOG0502//KOG0508//KOG4412 - Integral membrane ankyrin-repeat protein Kidins220 (protein kinase D substrate) // Ankyrin repeat protein // 26S proteasome regulatory complex, subunit PSMD10
chr01	858882	860008	+	MSTRG.78.2	0	Soltu.DM.01G000550.1	x
chr01	868812	872500	+	MSTRG.79.1	0	-	u		IPR012340	Nucleic acid-binding, OB-fold
chr01	868938	872500	+	MSTRG.79.2	0	-	u		IPR013955, IPR012340	Nucleic acid-binding, OB-fold, Replication factor A, C-terminal
chr01	869893	870323	+	MSTRG.79.4	0	-	u
chr01	895647	898069	-	MSTRG.80.1	0	Soltu.DM.01G000570.1	=	(1 of 15) 2.1.1.50 - Loganate O-methyltransferase	IPR042086, IPR029063, IPR005299	Methyltransferase, alpha-helical capping domain, S-adenosyl-L-methionine-dependent methyltransferase, SAM dependent carboxyl methyltransferase
chr01	917298	917741	-	MSTRG.81.1	1	-	u
chr01	923156	926309	+	MSTRG.82.1	0	Soltu.DM.01G000590.1	m	(1 of 15) 2.1.1.50 - Loganate O-methyltransferase	IPR029063, IPR005299	S-adenosyl-L-methionine-dependent methyltransferase, SAM dependent carboxyl methyltransferase
chr01	931773	936707	-	MSTRG.83.1	0	Soltu.DM.01G000600.1	=	(1 of 15) 2.1.1.50 - Loganate O-methyltransferase	IPR029063, IPR005299	S-adenosyl-L-methionine-dependent methyltransferase, SAM dependent carboxyl methyltransferase
chr01	953381	956376	+	MSTRG.84.1	0	Soltu.DM.01G000610.1	=	(1 of 15) 2.1.1.50 - Loganate O-methyltransferase	IPR042086, IPR029063, IPR005299	Methyltransferase, alpha-helical capping domain, S-adenosyl-L-methionine-dependent methyltransferase, SAM dependent carboxyl methyltransferase
chr01	970385	970772	+	MSTRG.85.1	1	-	u
chr01	974222	976427	-	MSTRG.86.1	0	Soltu.DM.01G000630.1	=	(1 of 15) 2.1.1.50 - Loganate O-methyltransferase	IPR042086, IPR029063, IPR005299	Methyltransferase, alpha-helical capping domain, S-adenosyl-L-methionine-dependent methyltransferase, SAM dependent carboxyl methyltransferase
chr01	986685	987576	+	MSTRG.87.1	0	Soltu.DM.01G000660.1	=	(1 of 2) PTHR10891//PTHR10891:SF631 - EF-HAND CALCIUM-BINDING DOMAIN CONTAINING PROTEIN // SUBFAMILY NOT NAMED	IPR011992, IPR002048	EF-hand domain, EF-hand domain pair
chr01	988131	993084	+	MSTRG.88.1	0	Soltu.DM.01G000670.2	=	(1 of 1) PTHR13271//PTHR13271:SF25 - UNCHARACTERIZED PUTATIVE METHYLTRANSFERASE // RIBOSOMAL N-LYSINE METHYLTRANSFERASE 3	IPR036464, IPR015353, IPR001214	Rubisco LSMT, substrate-binding domain superfamily, Rubisco LSMT, substrate-binding domain, SET domain
chr01	988131	993084	+	MSTRG.88.2	0	Soltu.DM.01G000670.1	m	(1 of 1) PTHR13271//PTHR13271:SF25 - UNCHARACTERIZED PUTATIVE METHYLTRANSFERASE // RIBOSOMAL N-LYSINE METHYLTRANSFERASE 3
chr01	988131	993084	+	MSTRG.88.3	0	Soltu.DM.01G000670.1	n	(1 of 1) PTHR13271//PTHR13271:SF25 - UNCHARACTERIZED PUTATIVE METHYLTRANSFERASE // RIBOSOMAL N-LYSINE METHYLTRANSFERASE 3	IPR001214	SET domain
chr01	988135	993084	+	MSTRG.88.4	0	Soltu.DM.01G000670.1	=	(1 of 1) PTHR13271//PTHR13271:SF25 - UNCHARACTERIZED PUTATIVE METHYLTRANSFERASE // RIBOSOMAL N-LYSINE METHYLTRANSFERASE 3
chr01	1006774	1008784	+	MSTRG.89.1	0	Soltu.DM.01G000690.1	=	(1 of 1) PTHR12629//PTHR12629:SF4 - DIPHOSPHOINOSITOL POLYPHOSPHATE PHOSPHOHYDROLASE // NUDIX HYDROLASE 17, MITOCHONDRIAL-RELATED	IPR015797, IPR000086	NUDIX hydrolase domain, NUDIX hydrolase-like domain superfamily
chr01	1011885	1015513	+	MSTRG.90.1	0	Soltu.DM.01G000700.1	=	(1 of 6) K17991 - peroxygenase (PXG)	IPR011992, IPR007736	Caleosin-related, EF-hand domain pair
chr01	1011937	1015513	+	MSTRG.90.2	0	Soltu.DM.01G000700.1	m	(1 of 6) K17991 - peroxygenase (PXG)	IPR011992, IPR007736	Caleosin-related, EF-hand domain pair
chr01	1020872	1024605	+	MSTRG.91.1	0	Soltu.DM.01G000710.1	=	(1 of 6) K17991 - peroxygenase (PXG)	IPR011992, IPR007736	Caleosin-related, EF-hand domain pair
chr01	1025735	1027732	-	MSTRG.92.1	0	-	u		IPR035892	C2 domain superfamily
chr01	1026254	1027358	-	MSTRG.92.4	0	-	u
chr01	1025744	1027628	+	MSTRG.93.1	1	-	u
chr01	1041051	1041479	.	MSTRG.94.1	1	-	u
chr01	1057393	1058614	-	MSTRG.95.1	0	-	u
chr01	1072018	1075506	-	MSTRG.96.1	0	-	u
chr01	1072018	1075528	-	MSTRG.96.2	0	-	u
chr01	1073037	1075506	-	MSTRG.96.8	0	-	u
chr01	1074074	1075506	-	MSTRG.96.10	0	-	u
chr01	1074079	1075506	-	MSTRG.96.11	0	-	u
chr01	1074113	1075270	-	MSTRG.96.12	0	-	u		IPR035892	C2 domain superfamily
chr01	1074113	1075270	-	MSTRG.96.13	0	-	u
chr01	1074173	1075270	-	MSTRG.96.15	0	-	u
chr01	1074173	1075506	-	MSTRG.96.16	0	-	u
chr01	1074254	1075528	+	MSTRG.97.1	1	-	u
chr01	1082172	1084752	-	MSTRG.98.1	0	Soltu.DM.01G000730.1	n	(1 of 120) PF00168 - C2 domain (C2)	IPR000008, IPR035892	C2 domain superfamily, C2 domain
chr01	1082172	1084752	-	MSTRG.98.3	0	Soltu.DM.01G000730.1	j	(1 of 120) PF00168 - C2 domain (C2)	IPR000008, IPR035892	C2 domain superfamily, C2 domain
chr01	1082172	1084752	-	MSTRG.98.5	0	Soltu.DM.01G000730.1	n	(1 of 120) PF00168 - C2 domain (C2)
chr01	1082172	1084752	-	MSTRG.98.7	0	Soltu.DM.01G000730.1	j	(1 of 120) PF00168 - C2 domain (C2)	IPR000008, IPR035892	C2 domain superfamily, C2 domain
chr01	1082172	1082869	-	MSTRG.98.9	0	-	u
chr01	1082172	1084752	-	MSTRG.98.10	0	Soltu.DM.01G000730.1	n	(1 of 120) PF00168 - C2 domain (C2)
chr01	1082172	1084752	-	MSTRG.98.11	0	Soltu.DM.01G000730.1	n	(1 of 120) PF00168 - C2 domain (C2)
chr01	1082172	1084752	-	MSTRG.98.12	0	Soltu.DM.01G000730.1	n	(1 of 120) PF00168 - C2 domain (C2)
chr01	1082172	1084752	-	MSTRG.98.13	0	Soltu.DM.01G000730.1	n	(1 of 120) PF00168 - C2 domain (C2)
chr01	1082172	1084752	-	MSTRG.98.14	0	Soltu.DM.01G000730.1	j	(1 of 120) PF00168 - C2 domain (C2)	IPR000008, IPR035892	C2 domain superfamily, C2 domain
chr01	1082295	1084752	-	MSTRG.98.15	0	Soltu.DM.01G000730.1	j	(1 of 120) PF00168 - C2 domain (C2)	IPR000008, IPR035892	C2 domain superfamily, C2 domain
chr01	1082295	1084752	-	MSTRG.98.16	0	Soltu.DM.01G000730.1	j	(1 of 120) PF00168 - C2 domain (C2)
chr01	1083049	1084752	-	MSTRG.98.17	0	Soltu.DM.01G000730.1	=	(1 of 120) PF00168 - C2 domain (C2)	IPR000008, IPR035892	C2 domain superfamily, C2 domain
chr01	1083069	1084752	-	MSTRG.98.18	0	Soltu.DM.01G000730.1	j	(1 of 120) PF00168 - C2 domain (C2)	IPR000008, IPR035892	C2 domain superfamily, C2 domain
chr01	1098869	1105679	+	MSTRG.99.1	0	Soltu.DM.01G000750.1	=	(1 of 1) K14011 - UBX domain-containing protein 6 (UBXN6, UBXD1)	IPR018997, IPR029071, IPR001012, IPR036339	Ubiquitin-like domain superfamily, PUB-like domain superfamily, PUB domain, UBX domain
chr01	1115195	1118743	+	MSTRG.100.1	0	Soltu.DM.01G000760.2	=	(1 of 1) PTHR33077:SF7 - PROTEIN TIFY 6A-RELATED	IPR018467, IPR040390, IPR010399	Tify domain, TIFY/JAZ family, CO/COL/TOC1, conserved site
chr01	1115195	1118743	+	MSTRG.100.2	0	Soltu.DM.01G000760.1	=	(1 of 1) PTHR33077:SF7 - PROTEIN TIFY 6A-RELATED	IPR010399, IPR018467, IPR040390	Tify domain, TIFY/JAZ family, CO/COL/TOC1, conserved site
chr01	1122267	1125264	-	MSTRG.101.1	0	Soltu.DM.01G000770.1	=	(1 of 57) PF12937 - F-box-like (F-box-like)	IPR036047, IPR001810, IPR032675	F-box domain, F-box-like domain superfamily, Leucine-rich repeat domain superfamily
chr01	1122267	1125264	-	MSTRG.101.2	0	Soltu.DM.01G000770.1	j	(1 of 57) PF12937 - F-box-like (F-box-like)	IPR036047, IPR001810, IPR032675	F-box-like domain superfamily, F-box domain, Leucine-rich repeat domain superfamily
chr01	1122267	1125264	-	MSTRG.101.3	0	Soltu.DM.01G000770.1	m	(1 of 57) PF12937 - F-box-like (F-box-like)	IPR036047, IPR001810, IPR032675	F-box-like domain superfamily, F-box domain, Leucine-rich repeat domain superfamily
chr01	1122267	1125264	-	MSTRG.101.4	0	Soltu.DM.01G000770.1	j	(1 of 57) PF12937 - F-box-like (F-box-like)	IPR036047, IPR001810	F-box domain, F-box-like domain superfamily
chr01	1126083	1128933	-	MSTRG.102.1	0	Soltu.DM.01G000780.1	=	(1 of 1) PTHR11886//PTHR11886:SF39 - DYNEIN LIGHT CHAIN // DYNEIN LIGHT CHAIN TYPE 1-LIKE PROTEIN	IPR037177, IPR001372	Dynein light chain superfamily, Dynein light chain, type 1/2
chr01	1126090	1128933	-	MSTRG.102.2	0	Soltu.DM.01G000780.1	j	(1 of 1) PTHR11886//PTHR11886:SF39 - DYNEIN LIGHT CHAIN // DYNEIN LIGHT CHAIN TYPE 1-LIKE PROTEIN
chr01	1132603	1134621	-	MSTRG.103.1	0	Soltu.DM.01G000790.1	=	(1 of 1) PTHR15907//PTHR15907:SF43 - FAMILY NOT NAMED // PROTEIN PLANT CADMIUM RESISTANCE 2-RELATED	IPR006461	PLAC8 motif-containing protein
chr01	1132603	1134621	-	MSTRG.103.2	0	Soltu.DM.01G000790.1	m	(1 of 1) PTHR15907//PTHR15907:SF43 - FAMILY NOT NAMED // PROTEIN PLANT CADMIUM RESISTANCE 2-RELATED	IPR006461	PLAC8 motif-containing protein
chr01	1132603	1134621	-	MSTRG.103.3	0	Soltu.DM.01G000790.1	m	(1 of 1) PTHR15907//PTHR15907:SF43 - FAMILY NOT NAMED // PROTEIN PLANT CADMIUM RESISTANCE 2-RELATED	IPR006461	PLAC8 motif-containing protein
chr01	1141118	1146743	+	MSTRG.104.1	0	Soltu.DM.01G000800.2	=	(1 of 6) PF05055 - Protein of unknown function (DUF677) (DUF677)	IPR007749	Protein of unknown function DUF677
chr01	1141118	1146743	+	MSTRG.104.2	0	Soltu.DM.01G000800.1	=	(1 of 6) PF05055 - Protein of unknown function (DUF677) (DUF677)
chr01	1141118	1146743	+	MSTRG.104.3	0	Soltu.DM.01G000800.3	=	(1 of 6) PF05055 - Protein of unknown function (DUF677) (DUF677)
chr01	1146650	1147715	-	MSTRG.105.1	0	Soltu.DM.01G000810.1	j	(1 of 4) PTHR11014//PTHR11014:SF103 - PEPTIDASE M20 FAMILY MEMBER // SUBFAMILY NOT NAMED
chr01	1146678	1148845	-	MSTRG.105.2	0	Soltu.DM.01G000810.1	m	(1 of 4) PTHR11014//PTHR11014:SF103 - PEPTIDASE M20 FAMILY MEMBER // SUBFAMILY NOT NAMED	IPR036264, IPR002933, IPR017439, IPR011650, IPR044757	IAA-amino acid hydrolase ILR1-like, Bacterial exopeptidase dimerisation domain, Peptidase M20, Peptidase M20, dimerisation domain, Amidohydrolase
chr01	1146686	1148845	-	MSTRG.105.3	0	Soltu.DM.01G000810.1	m	(1 of 4) PTHR11014//PTHR11014:SF103 - PEPTIDASE M20 FAMILY MEMBER // SUBFAMILY NOT NAMED	IPR002933, IPR017439, IPR036264, IPR011650	Bacterial exopeptidase dimerisation domain, Peptidase M20, Peptidase M20, dimerisation domain, Amidohydrolase
chr01	1148958	1153174	-	MSTRG.105.6	0	Soltu.DM.01G000820.1	=	(1 of 4) PTHR11014//PTHR11014:SF103 - PEPTIDASE M20 FAMILY MEMBER // SUBFAMILY NOT NAMED	IPR036264, IPR002933, IPR017439, IPR011650, IPR044757	IAA-amino acid hydrolase ILR1-like, Bacterial exopeptidase dimerisation domain, Peptidase M20, Peptidase M20, dimerisation domain, Amidohydrolase
chr01	1148958	1151021	-	MSTRG.105.7	0	Soltu.DM.01G000820.1	m	(1 of 4) PTHR11014//PTHR11014:SF103 - PEPTIDASE M20 FAMILY MEMBER // SUBFAMILY NOT NAMED	IPR017439	Amidohydrolase
chr01	1161167	1162724	-	MSTRG.106.1	0	Soltu.DM.01G000850.1	=	(1 of 13) 1.1.1.331 - Secoisolariciresinol dehydrogenase	IPR002347, IPR036291	NAD(P)-binding domain superfamily, Short-chain dehydrogenase/reductase SDR
chr01	1165351	1166090	+	MSTRG.107.1	0	Soltu.DM.01G000860.1	c	(1 of 13) 1.1.1.331 - Secoisolariciresinol dehydrogenase
chr01	1171189	1174349	+	MSTRG.108.1	0	Soltu.DM.01G000880.1	=	(1 of 1) PTHR17130:SF24 - GAN	IPR036034, IPR011990	Tetratricopeptide-like helical domain superfamily, PDZ superfamily
chr01	1171189	1174349	+	MSTRG.108.2	0	Soltu.DM.01G000880.2	=	(1 of 1) PTHR17130:SF24 - GAN
chr01	1174474	1178284	-	MSTRG.109.1	0	Soltu.DM.01G000900.1	j
chr01	1175146	1178284	-	MSTRG.109.2	0	Soltu.DM.01G000900.1	=
chr01	1181395	1194860	-	MSTRG.110.1	0	Soltu.DM.01G000910.1	=	(1 of 3) K04567 - lysyl-tRNA synthetase, class II (KARS, lysS)	IPR044136, IPR018149, IPR002313, IPR012340, IPR004365, IPR004364	Lysine-tRNA ligase, class II, N-terminal, Lysine-tRNA ligase, class II, OB-fold nucleic acid binding domain, AA-tRNA synthetase-type, Lysyl-tRNA synthetase, class II, C-terminal, Nucleic acid-binding, OB-fold, Aminoacyl-tRNA synthetase, class II (D/K/N)
chr01	1181400	1194860	-	MSTRG.110.2	0	Soltu.DM.01G000910.1	j	(1 of 3) K04567 - lysyl-tRNA synthetase, class II (KARS, lysS)	IPR044136, IPR018149, IPR012340, IPR004365, IPR004364	Lysine-tRNA ligase, class II, N-terminal, OB-fold nucleic acid binding domain, AA-tRNA synthetase-type, Lysyl-tRNA synthetase, class II, C-terminal, Nucleic acid-binding, OB-fold, Aminoacyl-tRNA synthetase, class II (D/K/N)
chr01	1207937	1211210	+	MSTRG.111.1	0	Soltu.DM.01G000930.1	=	(1 of 24) PF03080//PF14365 - Domain of unknown function (DUF239) (DUF239) // Domain of unknown function (DUF4409) (DUF4409)	IPR004314, IPR025521	Neprosin activation peptide, Neprosin
chr01	1217046	1222177	+	MSTRG.112.1	0	Soltu.DM.01G000940.1	=	(1 of 3) 1.1.1.42 - Isocitrate dehydrogenase (NADP(+)) / oxalosuccinate carboxylase	IPR004790, IPR024084	Isocitrate dehydrogenase NADP-dependent, Isopropylmalate dehydrogenase-like domain
chr01	1217046	1222177	+	MSTRG.112.2	0	Soltu.DM.01G000940.2	=	(1 of 3) 1.1.1.42 - Isocitrate dehydrogenase (NADP(+)) / oxalosuccinate carboxylase	IPR004790, IPR024084	Isocitrate dehydrogenase NADP-dependent, Isopropylmalate dehydrogenase-like domain
chr01	1217046	1222177	+	MSTRG.112.3	0	Soltu.DM.01G000940.3	=	(1 of 3) 1.1.1.42 - Isocitrate dehydrogenase (NADP(+)) / oxalosuccinate carboxylase	IPR004790, IPR024084	Isocitrate dehydrogenase NADP-dependent, Isopropylmalate dehydrogenase-like domain
chr01	1226256	1229249	-	MSTRG.113.1	0	Soltu.DM.01G000950.1	j	(1 of 8) PF07797 - Protein of unknown function (DUF1639) (DUF1639)	IPR012438	Protein of unknown function DUF1639
chr01	1226357	1233983	-	MSTRG.113.2	0	Soltu.DM.01G000950.1	k	(1 of 8) PF07797 - Protein of unknown function (DUF1639) (DUF1639)
chr01	1231138	1233983	-	MSTRG.113.5	0	Soltu.DM.01G000950.1	j	(1 of 8) PF07797 - Protein of unknown function (DUF1639) (DUF1639)	IPR012438	Protein of unknown function DUF1639
chr01	1240772	1241539	.	MSTRG.114.1	0	-	u		IPR039281	Arabinogalactan protein 3/12/13/14/21
chr01	1243983	1250365	-	MSTRG.115.1	0	Soltu.DM.01G000970.1	j	(1 of 1) PTHR18929:SF84 - 5'-ADENYLYLSULFATE REDUCTASE-LIKE 5-RELATED
chr01	1244021	1250365	-	MSTRG.115.2	0	Soltu.DM.01G000970.1	=	(1 of 1) PTHR18929:SF84 - 5'-ADENYLYLSULFATE REDUCTASE-LIKE 5-RELATED	IPR036249, IPR044794, IPR013766	Thioredoxin-like superfamily, 5'-adenylylsulfate reductase-like 5/7, Thioredoxin domain
chr01	1254430	1259213	-	MSTRG.116.1	0	Soltu.DM.01G000990.1	=	(1 of 1) PTHR24089//PTHR24089:SF266 - FAMILY NOT NAMED // MITOCHONDRIAL DICARBOXYLATE/TRICARBOXYLATE TRANSPORTER DTC	IPR002067, IPR018108, IPR023395	Mitochondrial carrier protein, Mitochondrial carrier domain superfamily, Mitochondrial substrate/solute carrier
chr01	1263749	1268802	+	MSTRG.117.1	1	-	u
chr01	1268908	1272900	-	MSTRG.118.1	0	Soltu.DM.01G001000.1	n	(1 of 26) PF00931//PF12061 - NB-ARC domain (NB-ARC) // Protein of unknown function (DUF3542) (DUF3542)	IPR036388, IPR021929, IPR038005, IPR032675, IPR027417, IPR044974, IPR042197, IPR002182	Winged helix-like DNA-binding domain superfamily, Virus X resistance protein-like, coiled-coil domain, P-loop containing nucleoside triphosphate hydrolase, NB-ARC, Apoptotic protease-activating factors, helical domain, Leucine-rich repeat domain superfamily, Disease resistance protein, plants, Late blight resistance protein R1
chr01	1277032	1282932	+	MSTRG.119.1	0	Soltu.DM.01G001010.1	=	(1 of 6) KOG2171 - Karyopherin (importin) beta 3	IPR000357, IPR016024, IPR041389, IPR041653, IPR011989, IPR040122	Importin repeat 4, Importin beta family, Armadillo-like helical, Importin repeat 6, Armadillo-type fold, HEAT repeat
chr01	1279195	1281627	+	MSTRG.119.2	0	Soltu.DM.01G001010.1	n	(1 of 6) KOG2171 - Karyopherin (importin) beta 3	IPR016024, IPR011989, IPR040122, IPR041389	Armadillo-type fold, Importin repeat 6, Armadillo-like helical, Importin beta family
chr01	1279222	1281108	+	MSTRG.119.3	0	Soltu.DM.01G001010.1	n	(1 of 6) KOG2171 - Karyopherin (importin) beta 3	IPR011989, IPR040122	Armadillo-like helical, Importin beta family
chr01	1279326	1280748	+	MSTRG.119.4	0	Soltu.DM.01G001010.1	n	(1 of 6) KOG2171 - Karyopherin (importin) beta 3
chr01	1279328	1281108	+	MSTRG.119.5	0	Soltu.DM.01G001010.1	n	(1 of 6) KOG2171 - Karyopherin (importin) beta 3
chr01	1281203	1281627	+	MSTRG.119.7	0	Soltu.DM.01G001010.1	m	(1 of 6) KOG2171 - Karyopherin (importin) beta 3
chr01	1281208	1281627	+	MSTRG.119.8	0	Soltu.DM.01G001010.1	m	(1 of 6) KOG2171 - Karyopherin (importin) beta 3
chr01	1286905	1295817	-	MSTRG.120.1	0	Soltu.DM.01G001020.1	m	(1 of 3) PF12061//PF13401 - Protein of unknown function (DUF3542) (DUF3542) // AAA domain (AAA_22)	IPR036388, IPR021929, IPR044994, IPR038005, IPR032675, IPR027417, IPR044974, IPR042197, IPR002182	Winged helix-like DNA-binding domain superfamily, Virus X resistance protein-like, coiled-coil domain, Tubulin-specific chaperone E, P-loop containing nucleoside triphosphate hydrolase, NB-ARC, Apoptotic protease-activating factors, helical domain, Leucine-rich repeat domain superfamily, Disease resistance protein, plants, Late blight resistance protein R1
chr01	1297084	1297990	+	MSTRG.121.1	0	Soltu.DM.01G001030.1	c	(1 of 9) PTHR10527//PTHR10527:SF29 - IMPORTIN BETA // SUBFAMILY NOT NAMED
chr01	1297206	1297990	+	MSTRG.121.2	0	Soltu.DM.01G001030.1	j	(1 of 9) PTHR10527//PTHR10527:SF29 - IMPORTIN BETA // SUBFAMILY NOT NAMED
chr01	1299066	1301545	+	MSTRG.122.1	0	Soltu.DM.01G001030.1	n	(1 of 9) PTHR10527//PTHR10527:SF29 - IMPORTIN BETA // SUBFAMILY NOT NAMED	IPR016024, IPR011989, IPR040122, IPR041389	Armadillo-type fold, Importin repeat 6, Armadillo-like helical, Importin beta family
chr01	1300439	1301545	+	MSTRG.122.2	0	Soltu.DM.01G001030.1	j	(1 of 9) PTHR10527//PTHR10527:SF29 - IMPORTIN BETA // SUBFAMILY NOT NAMED
chr01	1300451	1301545	+	MSTRG.122.3	0	Soltu.DM.01G001030.1	m	(1 of 9) PTHR10527//PTHR10527:SF29 - IMPORTIN BETA // SUBFAMILY NOT NAMED
chr01	1303312	1308155	-	MSTRG.123.1	0	Soltu.DM.01G001040.1	k	(1 of 3) PF12061//PF13401 - Protein of unknown function (DUF3542) (DUF3542) // AAA domain (AAA_22)	IPR036388, IPR021929, IPR038005, IPR032675, IPR044974, IPR027417, IPR042197, IPR002182	Winged helix-like DNA-binding domain superfamily, Virus X resistance protein-like, coiled-coil domain, P-loop containing nucleoside triphosphate hydrolase, NB-ARC, Apoptotic protease-activating factors, helical domain, Leucine-rich repeat domain superfamily, Disease resistance protein, plants, Late blight resistance protein R1
chr01	1315422	1315786	+	MSTRG.124.1	1	Soltu.DM.01G001050.1	j	(1 of 6) KOG2171 - Karyopherin (importin) beta 3
chr01	1316048	1319041	+	MSTRG.125.1	0	Soltu.DM.01G001050.1	c	(1 of 6) KOG2171 - Karyopherin (importin) beta 3	IPR000357, IPR016024, IPR041389, IPR011989, IPR040122	Importin beta family, Armadillo-like helical, Importin repeat 6, Armadillo-type fold, HEAT repeat
chr01	1317368	1319041	+	MSTRG.125.2	0	Soltu.DM.01G001050.1	m	(1 of 6) KOG2171 - Karyopherin (importin) beta 3
chr01	1317426	1319041	+	MSTRG.125.3	0	Soltu.DM.01G001050.1	n	(1 of 6) KOG2171 - Karyopherin (importin) beta 3
chr01	1321384	1327185	-	MSTRG.126.1	0	Soltu.DM.01G001060.1	j	(1 of 26) PF00931//PF12061 - NB-ARC domain (NB-ARC) // Protein of unknown function (DUF3542) (DUF3542)	IPR036388, IPR032675, IPR044974	Winged helix-like DNA-binding domain superfamily, Leucine-rich repeat domain superfamily, Disease resistance protein, plants
chr01	1332180	1337982	+	MSTRG.127.2	0	Soltu.DM.01G001080.1	j	(1 of 9) PTHR10527//PTHR10527:SF29 - IMPORTIN BETA // SUBFAMILY NOT NAMED
chr01	1333502	1337982	+	MSTRG.127.3	0	Soltu.DM.01G001080.1	n	(1 of 9) PTHR10527//PTHR10527:SF29 - IMPORTIN BETA // SUBFAMILY NOT NAMED	IPR016024, IPR011989, IPR040122, IPR041389	Armadillo-type fold, Importin repeat 6, Armadillo-like helical, Importin beta family
chr01	1333502	1337982	+	MSTRG.127.4	0	Soltu.DM.01G001080.1	n	(1 of 9) PTHR10527//PTHR10527:SF29 - IMPORTIN BETA // SUBFAMILY NOT NAMED	IPR000357, IPR016024, IPR041389, IPR011989, IPR040122	Importin beta family, Armadillo-like helical, Importin repeat 6, Armadillo-type fold, HEAT repeat
chr01	1333517	1337982	+	MSTRG.127.5	0	Soltu.DM.01G001080.1	m	(1 of 9) PTHR10527//PTHR10527:SF29 - IMPORTIN BETA // SUBFAMILY NOT NAMED
chr01	1333517	1337982	+	MSTRG.127.6	0	Soltu.DM.01G001080.1	=	(1 of 9) PTHR10527//PTHR10527:SF29 - IMPORTIN BETA // SUBFAMILY NOT NAMED	IPR000357, IPR016024, IPR041389, IPR011989, IPR040122	Importin beta family, Armadillo-like helical, Importin repeat 6, Armadillo-type fold, HEAT repeat
chr01	1333958	1337982	+	MSTRG.127.7	0	Soltu.DM.01G001080.1	m	(1 of 9) PTHR10527//PTHR10527:SF29 - IMPORTIN BETA // SUBFAMILY NOT NAMED
chr01	1335099	1337982	+	MSTRG.127.9	0	Soltu.DM.01G001080.1	m	(1 of 9) PTHR10527//PTHR10527:SF29 - IMPORTIN BETA // SUBFAMILY NOT NAMED	IPR016024, IPR011989, IPR040122, IPR000357	Armadillo-type fold, Armadillo-like helical, HEAT repeat, Importin beta family
chr01	1335108	1337106	+	MSTRG.127.10	0	Soltu.DM.01G001080.1	m	(1 of 9) PTHR10527//PTHR10527:SF29 - IMPORTIN BETA // SUBFAMILY NOT NAMED	IPR011989, IPR040122, IPR041389	Armadillo-like helical, Importin beta family, Importin repeat 6
chr01	1335110	1337982	+	MSTRG.127.11	0	Soltu.DM.01G001080.1	m	(1 of 9) PTHR10527//PTHR10527:SF29 - IMPORTIN BETA // SUBFAMILY NOT NAMED	IPR016024, IPR000357, IPR040122, IPR011989	Armadillo-type fold, HEAT repeat, Armadillo-like helical, Importin beta family
chr01	1339741	1340414	-	MSTRG.128.1	0	-	u
chr01	1346216	1356972	+	MSTRG.129.1	0	Soltu.DM.01G001100.1	=	(1 of 11) 3.4.17.23 - Angiotensin-converting enzyme 2 / Angiotensin converting enzyme-2	IPR006476	Conserved hypothetical protein CHP01589, plant
chr01	1346216	1356972	+	MSTRG.129.2	0	Soltu.DM.01G001100.1	j	(1 of 11) 3.4.17.23 - Angiotensin-converting enzyme 2 / Angiotensin converting enzyme-2
chr01	1346216	1356972	+	MSTRG.129.3	0	Soltu.DM.01G001100.1	j	(1 of 11) 3.4.17.23 - Angiotensin-converting enzyme 2 / Angiotensin converting enzyme-2
chr01	1346259	1356972	+	MSTRG.129.6	0	Soltu.DM.01G001100.1	j	(1 of 11) 3.4.17.23 - Angiotensin-converting enzyme 2 / Angiotensin converting enzyme-2
chr01	1346287	1352789	+	MSTRG.129.7	0	Soltu.DM.01G001100.1	j	(1 of 11) 3.4.17.23 - Angiotensin-converting enzyme 2 / Angiotensin converting enzyme-2	IPR006476	Conserved hypothetical protein CHP01589, plant
chr01	1346289	1356972	+	MSTRG.129.8	0	Soltu.DM.01G001100.3	=	(1 of 11) 3.4.17.23 - Angiotensin-converting enzyme 2 / Angiotensin converting enzyme-2
chr01	1374600	1383613	-	MSTRG.130.1	0	Soltu.DM.01G001160.1	j	(1 of 9) PTHR10527//PTHR10527:SF29 - IMPORTIN BETA // SUBFAMILY NOT NAMED	IPR016024, IPR011989, IPR040122, IPR041389	Armadillo-type fold, Importin repeat 6, Armadillo-like helical, Importin beta family
chr01	1374614	1382607	-	MSTRG.130.2	0	Soltu.DM.01G001160.1	=	(1 of 9) PTHR10527//PTHR10527:SF29 - IMPORTIN BETA // SUBFAMILY NOT NAMED	IPR016024, IPR011989, IPR040122, IPR041389	Armadillo-type fold, Importin repeat 6, Armadillo-like helical, Importin beta family
chr01	1375001	1383613	-	MSTRG.130.3	0	Soltu.DM.01G001160.1	m	(1 of 9) PTHR10527//PTHR10527:SF29 - IMPORTIN BETA // SUBFAMILY NOT NAMED	IPR000357, IPR016024, IPR041389, IPR011989, IPR040122	Importin beta family, Armadillo-like helical, Importin repeat 6, Armadillo-type fold, HEAT repeat
chr01	1396353	1398918	+	MSTRG.131.1	0	Soltu.DM.01G001200.1	=	(1 of 1) PTHR31060//PTHR31060:SF8 - FAMILY NOT NAMED // F8M12.23 PROTEIN	IPR038920	BTB/POZ domain-containing protein
chr01	1396576	1398918	+	MSTRG.131.2	0	Soltu.DM.01G001200.1	j	(1 of 1) PTHR31060//PTHR31060:SF8 - FAMILY NOT NAMED // F8M12.23 PROTEIN
chr01	1403834	1408494	+	MSTRG.132.1	0	Soltu.DM.01G001210.2	=	(1 of 11) K06966 - uncharacterized protein (K06966)	IPR031100, IPR005269	Cytokinin riboside 5'-monophosphate phosphoribohydrolase LOG, LOG family
chr01	1403852	1408494	+	MSTRG.132.3	0	Soltu.DM.01G001210.2	j	(1 of 11) K06966 - uncharacterized protein (K06966)	IPR031100, IPR005269	Cytokinin riboside 5'-monophosphate phosphoribohydrolase LOG, LOG family
chr01	1409090	1411709	-	MSTRG.133.1	0	Soltu.DM.01G001220.1	=		IPR019378	GDP-fucose protein O-fucosyltransferase
chr01	1412270	1416495	-	MSTRG.134.1	0	-	u		IPR004332, IPR006564, IPR007527	Transposase, MuDR, plant, Zinc finger, SWIM-type, Zinc finger, PMZ-type
chr01	1412270	1416495	-	MSTRG.134.2	0	-	u
chr01	1412270	1416495	-	MSTRG.134.3	0	-	u
chr01	1412281	1416495	-	MSTRG.134.4	0	-	u		IPR004332, IPR006564, IPR007527	Zinc finger, PMZ-type, Transposase, MuDR, plant, Zinc finger, SWIM-type
chr01	1418158	1420968	+	MSTRG.135.1	0	Soltu.DM.01G001240.1	e	(1 of 192) KOG0472 - Leucine-rich repeat protein	IPR001611, IPR013210, IPR032675	Leucine-rich repeat domain superfamily, Leucine-rich repeat, Leucine-rich repeat-containing N-terminal, plant-type
chr01	1418357	1420968	+	MSTRG.135.2	0	Soltu.DM.01G001240.1	o	(1 of 192) KOG0472 - Leucine-rich repeat protein	IPR001611, IPR013210, IPR032675	Leucine-rich repeat domain superfamily, Leucine-rich repeat, Leucine-rich repeat-containing N-terminal, plant-type
chr01	1418450	1420968	+	MSTRG.135.3	0	Soltu.DM.01G001240.1	o	(1 of 192) KOG0472 - Leucine-rich repeat protein	IPR001611, IPR013210, IPR032675	Leucine-rich repeat domain superfamily, Leucine-rich repeat, Leucine-rich repeat-containing N-terminal, plant-type
chr01	1420963	1425327	-	MSTRG.136.1	0	-	u		IPR002885, IPR011990	Pentatricopeptide repeat, Tetratricopeptide-like helical domain superfamily
chr01	1420963	1425327	-	MSTRG.136.2	0	-	u		IPR011990	Tetratricopeptide-like helical domain superfamily
chr01	1420973	1425327	-	MSTRG.136.4	0	-	u
chr01	1426361	1433143	+	MSTRG.137.1	0	Soltu.DM.01G001250.1	o	(1 of 192) KOG0472 - Leucine-rich repeat protein	IPR001611, IPR013210, IPR032675	Leucine-rich repeat domain superfamily, Leucine-rich repeat, Leucine-rich repeat-containing N-terminal, plant-type
chr01	1426361	1433143	+	MSTRG.137.2	0	Soltu.DM.01G001250.1	o	(1 of 192) KOG0472 - Leucine-rich repeat protein	IPR001611, IPR013210, IPR032675	Leucine-rich repeat domain superfamily, Leucine-rich repeat, Leucine-rich repeat-containing N-terminal, plant-type
chr01	1429907	1433143	+	MSTRG.137.3	0	Soltu.DM.01G001250.1	o	(1 of 192) KOG0472 - Leucine-rich repeat protein
chr01	1436940	1444770	+	MSTRG.138.1	0	Soltu.DM.01G001260.1	n	(1 of 1) KOG0472//KOG4308 - Leucine-rich repeat protein // LRR-containing protein	IPR001611, IPR013210, IPR032675	Leucine-rich repeat domain superfamily, Leucine-rich repeat, Leucine-rich repeat-containing N-terminal, plant-type
chr01	1437118	1443804	+	MSTRG.138.3	0	Soltu.DM.01G001260.1	n	(1 of 1) KOG0472//KOG4308 - Leucine-rich repeat protein // LRR-containing protein	IPR001611, IPR013210, IPR032675	Leucine-rich repeat domain superfamily, Leucine-rich repeat, Leucine-rich repeat-containing N-terminal, plant-type
chr01	1438139	1450298	+	MSTRG.138.4	0	Soltu.DM.01G001270.1	x		IPR001611, IPR032675	Leucine-rich repeat domain superfamily, Leucine-rich repeat
chr01	1438139	1448378	+	MSTRG.138.5	0	Soltu.DM.01G001260.1	o	(1 of 1) KOG0472//KOG4308 - Leucine-rich repeat protein // LRR-containing protein	IPR001611, IPR032675	Leucine-rich repeat domain superfamily, Leucine-rich repeat
chr01	1438139	1440148	+	MSTRG.138.7	0	-	u		IPR001611, IPR032675	Leucine-rich repeat domain superfamily, Leucine-rich repeat
chr01	1438139	1440148	+	MSTRG.138.8	0	-	u
chr01	1438141	1448378	+	MSTRG.138.10	0	Soltu.DM.01G001260.1	y	(1 of 1) KOG0472//KOG4308 - Leucine-rich repeat protein // LRR-containing protein	IPR001611, IPR032675	Leucine-rich repeat domain superfamily, Leucine-rich repeat
chr01	1438144	1438661	+	MSTRG.138.11	0	-	u		IPR001611, IPR032675	Leucine-rich repeat domain superfamily, Leucine-rich repeat
chr01	1440771	1443804	+	MSTRG.138.12	0	Soltu.DM.01G001260.1	n	(1 of 1) KOG0472//KOG4308 - Leucine-rich repeat protein // LRR-containing protein	IPR001611, IPR013210, IPR032675	Leucine-rich repeat domain superfamily, Leucine-rich repeat, Leucine-rich repeat-containing N-terminal, plant-type
chr01	1440819	1448378	+	MSTRG.138.13	0	Soltu.DM.01G001260.1	n	(1 of 1) KOG0472//KOG4308 - Leucine-rich repeat protein // LRR-containing protein	IPR001611, IPR032675	Leucine-rich repeat domain superfamily, Leucine-rich repeat
chr01	1440819	1448378	+	MSTRG.138.14	0	Soltu.DM.01G001260.1	n	(1 of 1) KOG0472//KOG4308 - Leucine-rich repeat protein // LRR-containing protein
chr01	1440832	1447918	+	MSTRG.138.15	0	Soltu.DM.01G001260.1	n	(1 of 1) KOG0472//KOG4308 - Leucine-rich repeat protein // LRR-containing protein	IPR032675	Leucine-rich repeat domain superfamily
chr01	1446734	1450298	+	MSTRG.138.17	0	Soltu.DM.01G001270.1	x		IPR001611, IPR032675	Leucine-rich repeat domain superfamily, Leucine-rich repeat
chr01	1440891	1446360	-	MSTRG.139.1	1	Soltu.DM.01G001260.1	x	(1 of 1) KOG0472//KOG4308 - Leucine-rich repeat protein // LRR-containing protein
chr01	1450536	1451096	-	MSTRG.140.1	1	Soltu.DM.01G001270.1	j
chr01	1453677	1457997	+	MSTRG.141.1	0	Soltu.DM.01G001280.1	m	(1 of 33) KOG0617 - Ras suppressor protein (contains leucine-rich repeats)	IPR001611, IPR013210, IPR032675	Leucine-rich repeat domain superfamily, Leucine-rich repeat, Leucine-rich repeat-containing N-terminal, plant-type
chr01	1454047	1457997	+	MSTRG.141.2	0	Soltu.DM.01G001280.1	m	(1 of 33) KOG0617 - Ras suppressor protein (contains leucine-rich repeats)
chr01	1454318	1457997	+	MSTRG.141.3	0	Soltu.DM.01G001280.1	n	(1 of 33) KOG0617 - Ras suppressor protein (contains leucine-rich repeats)
chr01	1454341	1456963	+	MSTRG.141.4	0	Soltu.DM.01G001280.1	o	(1 of 33) KOG0617 - Ras suppressor protein (contains leucine-rich repeats)	IPR013210, IPR032675	Leucine-rich repeat domain superfamily, Leucine-rich repeat-containing N-terminal, plant-type
chr01	1459631	1467626	+	MSTRG.142.1	0	Soltu.DM.01G001320.1	m	(1 of 95) PF00560//PF13855 - Leucine Rich Repeat (LRR_1) // Leucine rich repeat (LRR_8)	IPR001611, IPR032675	Leucine-rich repeat domain superfamily, Leucine-rich repeat
chr01	1459883	1467626	+	MSTRG.142.2	0	Soltu.DM.01G001320.1	m	(1 of 95) PF00560//PF13855 - Leucine Rich Repeat (LRR_1) // Leucine rich repeat (LRR_8)	IPR001611, IPR013210, IPR032675	Leucine-rich repeat domain superfamily, Leucine-rich repeat, Leucine-rich repeat-containing N-terminal, plant-type
chr01	1459883	1467626	+	MSTRG.142.3	0	Soltu.DM.01G001320.1	o	(1 of 95) PF00560//PF13855 - Leucine Rich Repeat (LRR_1) // Leucine rich repeat (LRR_8)	IPR001611, IPR013210, IPR032675	Leucine-rich repeat domain superfamily, Leucine-rich repeat, Leucine-rich repeat-containing N-terminal, plant-type
chr01	1459898	1462813	+	MSTRG.142.4	0	Soltu.DM.01G001300.1	n	(1 of 527) PF13855 - Leucine rich repeat (LRR_8)	IPR001611, IPR013210, IPR032675	Leucine-rich repeat domain superfamily, Leucine-rich repeat, Leucine-rich repeat-containing N-terminal, plant-type
chr01	1459898	1462813	+	MSTRG.142.5	0	Soltu.DM.01G001300.1	o	(1 of 527) PF13855 - Leucine rich repeat (LRR_8)	IPR032675	Leucine-rich repeat domain superfamily
chr01	1459956	1467626	+	MSTRG.142.6	0	Soltu.DM.01G001320.1	n	(1 of 95) PF00560//PF13855 - Leucine Rich Repeat (LRR_1) // Leucine rich repeat (LRR_8)
chr01	1459958	1467626	+	MSTRG.142.7	0	Soltu.DM.01G001320.1	o	(1 of 95) PF00560//PF13855 - Leucine Rich Repeat (LRR_1) // Leucine rich repeat (LRR_8)	IPR001611, IPR032675	Leucine-rich repeat domain superfamily, Leucine-rich repeat
chr01	1459979	1465221	-	MSTRG.143.1	1	Soltu.DM.01G001320.1	x	(1 of 95) PF00560//PF13855 - Leucine Rich Repeat (LRR_1) // Leucine rich repeat (LRR_8)
chr01	1467503	1471986	-	MSTRG.144.1	0	Soltu.DM.01G001330.1	j	(1 of 3) PTHR31250//PTHR31250:SF4 - FAMILY NOT NAMED // CALMODULIN-BINDING FAMILY PROTEIN-RELATED	IPR002885, IPR011990	Pentatricopeptide repeat, Tetratricopeptide-like helical domain superfamily
chr01	1476192	1478388	-	MSTRG.145.1	0	Soltu.DM.01G001330.1	j	(1 of 3) PTHR31250//PTHR31250:SF4 - FAMILY NOT NAMED // CALMODULIN-BINDING FAMILY PROTEIN-RELATED	IPR044159	IQ domain-containing protein IQM
chr01	1494640	1499093	+	MSTRG.146.1	0	Soltu.DM.01G001340.3	=	(1 of 1) K14831 - protein MAK16 (MAK16)	IPR006958, IPR029004	Mak16 protein, Ribosomal L28e/Mak16
chr01	1494644	1499093	+	MSTRG.146.2	0	Soltu.DM.01G001340.1	=	(1 of 1) K14831 - protein MAK16 (MAK16)
chr01	1499995	1506476	+	MSTRG.147.1	0	Soltu.DM.01G001350.1	=	(1 of 3) K12900 - FUS-interacting serine-arginine-rich protein 1 (FUSIP1)	IPR000504, IPR012677, IPR035979, IPR003954	RNA recognition motif domain, eukaryote, RNA recognition motif domain, RNA-binding domain superfamily, Nucleotide-binding alpha-beta plait domain superfamily
chr01	1499995	1506476	+	MSTRG.147.2	0	Soltu.DM.01G001350.1	j	(1 of 3) K12900 - FUS-interacting serine-arginine-rich protein 1 (FUSIP1)
chr01	1500007	1506476	+	MSTRG.147.3	0	Soltu.DM.01G001350.1	j	(1 of 3) K12900 - FUS-interacting serine-arginine-rich protein 1 (FUSIP1)
chr01	1500007	1506476	+	MSTRG.147.4	0	Soltu.DM.01G001350.1	m	(1 of 3) K12900 - FUS-interacting serine-arginine-rich protein 1 (FUSIP1)	IPR000504, IPR012677, IPR035979	RNA recognition motif domain, RNA-binding domain superfamily, Nucleotide-binding alpha-beta plait domain superfamily
chr01	1500007	1506476	+	MSTRG.147.5	0	Soltu.DM.01G001350.1	j	(1 of 3) K12900 - FUS-interacting serine-arginine-rich protein 1 (FUSIP1)	IPR000504, IPR012677, IPR035979	RNA recognition motif domain, RNA-binding domain superfamily, Nucleotide-binding alpha-beta plait domain superfamily
chr01	1508517	1514521	+	MSTRG.148.1	0	Soltu.DM.01G001360.3	=	(1 of 1) PTHR32227:SF48 - GLUCAN ENDO-1,3-BETA-GLUCOSIDASE 4	IPR012946, IPR017853, IPR044965, IPR000490	Glycoside hydrolase superfamily, X8 domain, Glycoside hydrolase family 17, Glycoside hydrolase family 17, plant
chr01	1508517	1514521	+	MSTRG.148.2	0	Soltu.DM.01G001360.1	=	(1 of 1) PTHR32227:SF48 - GLUCAN ENDO-1,3-BETA-GLUCOSIDASE 4
chr01	1508617	1514521	+	MSTRG.148.3	0	Soltu.DM.01G001360.1	n	(1 of 1) PTHR32227:SF48 - GLUCAN ENDO-1,3-BETA-GLUCOSIDASE 4	IPR012946, IPR017853, IPR044965, IPR000490	Glycoside hydrolase superfamily, Glycoside hydrolase family 17, plant, Glycoside hydrolase family 17, X8 domain
chr01	1510146	1514521	+	MSTRG.148.4	0	Soltu.DM.01G001360.1	m	(1 of 1) PTHR32227:SF48 - GLUCAN ENDO-1,3-BETA-GLUCOSIDASE 4	IPR012946, IPR017853, IPR044965, IPR000490	Glycoside hydrolase superfamily, X8 domain, Glycoside hydrolase family 17, plant, Glycoside hydrolase family 17
chr01	1515500	1519690	+	MSTRG.149.1	0	Soltu.DM.01G001370.1	=	(1 of 12) K06689 - ubiquitin-conjugating enzyme E2 D/E (UBE2D_E, UBC4, UBC5)	IPR000608, IPR016135	Ubiquitin-conjugating enzyme/RWD-like, Ubiquitin-conjugating enzyme E2
chr01	1528039	1529307	+	MSTRG.150.1	0	Soltu.DM.01G001400.1	=
chr01	1543155	1545548	-	MSTRG.151.1	0	Soltu.DM.01G001450.2	=	(1 of 1) PTHR11785//PTHR11785:SF359 - AMINO ACID TRANSPORTER // SUBFAMILY NOT NAMED	IPR044566, IPR002293	Polyamine transporter RMV1-like, Amino acid/polyamine transporter I
chr01	1543155	1545548	-	MSTRG.151.2	0	Soltu.DM.01G001450.1	j	(1 of 1) PTHR11785//PTHR11785:SF359 - AMINO ACID TRANSPORTER // SUBFAMILY NOT NAMED	IPR044566	Polyamine transporter RMV1-like
chr01	1546853	1550382	+	MSTRG.152.1	0	Soltu.DM.01G001460.1	=	(1 of 1) PTHR31446//PTHR31446:SF2 - FAMILY NOT NAMED // ACID PHOSPHATASE/VANADIUM-DEPENDENT HALOPEROXIDASE-RELATED PROTEIN	IPR003832	Protein of unknown function DUF212
chr01	1546867	1550382	+	MSTRG.152.2	0	Soltu.DM.01G001460.1	j	(1 of 1) PTHR31446//PTHR31446:SF2 - FAMILY NOT NAMED // ACID PHOSPHATASE/VANADIUM-DEPENDENT HALOPEROXIDASE-RELATED PROTEIN	IPR003832	Protein of unknown function DUF212
chr01	1551803	1554136	-	MSTRG.153.1	0	Soltu.DM.01G001470.1	=	(1 of 2) PTHR11785//PTHR11785:SF378 - AMINO ACID TRANSPORTER // SUBFAMILY NOT NAMED	IPR044566, IPR002293	Polyamine transporter RMV1-like, Amino acid/polyamine transporter I
chr01	1557913	1561791	+	MSTRG.154.1	0	Soltu.DM.01G001480.1	j		IPR036392	PLAT/LH2 domain superfamily
chr01	1569089	1576687	-	MSTRG.155.1	0	Soltu.DM.01G001500.1	=	(1 of 2) PTHR11668//PTHR11668:SF287 - SERINE/THREONINE PROTEIN PHOSPHATASE // SERINE/THREONINE-PROTEIN PHOSPHATASE PP2A-4 CATALYTIC SUBUNIT	IPR006186, IPR004843, IPR029052	Metallo-dependent phosphatase-like, Calcineurin-like phosphoesterase domain, ApaH type, Serine/threonine-specific protein phosphatase/bis(5-nucleosyl)-tetraphosphatase
chr01	1569106	1576687	-	MSTRG.155.2	0	Soltu.DM.01G001500.2	=	(1 of 2) PTHR11668//PTHR11668:SF287 - SERINE/THREONINE PROTEIN PHOSPHATASE // SERINE/THREONINE-PROTEIN PHOSPHATASE PP2A-4 CATALYTIC SUBUNIT	IPR006186, IPR004843, IPR029052	Metallo-dependent phosphatase-like, Calcineurin-like phosphoesterase domain, ApaH type, Serine/threonine-specific protein phosphatase/bis(5-nucleosyl)-tetraphosphatase
chr01	1578014	1585023	+	MSTRG.156.1	0	Soltu.DM.01G001520.1	=	(1 of 2) K11594 - ATP-dependent RNA helicase DDX3X (DDX3X, bel)	IPR044763, IPR001650, IPR027417, IPR011545, IPR014001	Ded1/Dbp1, DEAD-box helicase domain, DEAD/DEAH box helicase domain, Helicase, C-terminal, P-loop containing nucleoside triphosphate hydrolase, Helicase superfamily 1/2, ATP-binding domain
chr01	1578014	1585023	+	MSTRG.156.2	0	Soltu.DM.01G001520.2	n	(1 of 2) K11594 - ATP-dependent RNA helicase DDX3X (DDX3X, bel)	IPR044763, IPR011545, IPR014001, IPR027417	P-loop containing nucleoside triphosphate hydrolase, Helicase superfamily 1/2, ATP-binding domain, DEAD/DEAH box helicase domain, Ded1/Dbp1, DEAD-box helicase domain
chr01	1591399	1597136	+	MSTRG.157.1	0	Soltu.DM.01G001530.1	=	(1 of 10) PF00646//PF01344 - F-box domain (F-box) // Kelch motif (Kelch_1)	IPR015915, IPR036047, IPR001810, IPR006652	Kelch repeat type 1, F-box domain, Kelch-type beta propeller, F-box-like domain superfamily
chr01	1591456	1597136	+	MSTRG.157.2	0	Soltu.DM.01G001530.2	=	(1 of 10) PF00646//PF01344 - F-box domain (F-box) // Kelch motif (Kelch_1)
chr01	1598079	1598695	-	MSTRG.158.1	0	Soltu.DM.01G001540.1	p	(1 of 30) PF04398 - Protein of unknown function, DUF538 (DUF538)	IPR008480	Protein of unknown function DUF761, plant
chr01	1600361	1603920	-	MSTRG.159.1	0	Soltu.DM.01G001540.1	=	(1 of 30) PF04398 - Protein of unknown function, DUF538 (DUF538)
chr01	1605488	1607260	-	MSTRG.160.1	0	Soltu.DM.01G001550.1	=	(1 of 2) PTHR33044//PTHR33044:SF28 - FAMILY NOT NAMED // BIFUNCTIONAL INHIBITOR/LIPID-TRANSFER PROTEIN/SEED STORAGE 2S ALBUMIN SUPERFAMILY PROTEIN	IPR016140, IPR036312, IPR043325	Bifunctional inhibitor/plant lipid transfer protein/seed storage helical domain superfamily, Alpha-Amylase Inhibitors (AAI), Lipid Transfer (LT) and Seed Storage (SS) Protein, Bifunctional inhibitor/plant lipid transfer protein/seed storage helical domain
chr01	1614256	1621958	+	MSTRG.161.1	0	Soltu.DM.01G001560.2	=	(1 of 1) K07542 - phosphatidylinositol glycan, class V (PIGV)	IPR007315	GPI mannosyltransferase 2
chr01	1614256	1621958	+	MSTRG.161.2	0	Soltu.DM.01G001560.1	=	(1 of 1) K07542 - phosphatidylinositol glycan, class V (PIGV)	IPR007315	GPI mannosyltransferase 2
chr01	1618402	1621958	+	MSTRG.161.3	0	Soltu.DM.01G001560.3	j	(1 of 1) K07542 - phosphatidylinositol glycan, class V (PIGV)
chr01	1622713	1631132	+	MSTRG.162.1	0	Soltu.DM.01G001570.1	=	(1 of 1) PTHR11208//PTHR11208:SF52 - RNA-BINDING PROTEIN RELATED // SUBFAMILY NOT NAMED	IPR032570, IPR036612, IPR045071	K Homology domain, type 1 superfamily, Splicing factor 1, helix-hairpin domain, KH domain-containing BBP-like
chr01	1622728	1631132	+	MSTRG.162.3	0	Soltu.DM.01G001570.1	j	(1 of 1) PTHR11208//PTHR11208:SF52 - RNA-BINDING PROTEIN RELATED // SUBFAMILY NOT NAMED	IPR045071	KH domain-containing BBP-like
chr01	1622754	1631132	+	MSTRG.162.4	0	Soltu.DM.01G001570.1	j	(1 of 1) PTHR11208//PTHR11208:SF52 - RNA-BINDING PROTEIN RELATED // SUBFAMILY NOT NAMED	IPR036612, IPR045071	K Homology domain, type 1 superfamily, KH domain-containing BBP-like
chr01	1631747	1635279	-	MSTRG.163.1	0	Soltu.DM.01G001580.1	=
chr01	1640218	1652160	-	MSTRG.164.1	0	Soltu.DM.01G001590.1	=	(1 of 1) PTHR23163:SF0 - E3 UBIQUITIN-PROTEIN LIGASE BRE1	IPR013956, IPR001841, IPR013083	Zinc finger, RING-type, Zinc finger, RING/FYVE/PHD-type, E3 ubiquitin ligase Bre1
chr01	1662019	1662909	+	MSTRG.165.1	0	Soltu.DM.01G001610.1	=	(1 of 3) PTHR21495:SF77 - DIRIGENT PROTEIN 19	IPR044859, IPR004265	Allene oxide cyclase/Dirigent protein, Dirigent protein
chr01	1675812	1677605	+	MSTRG.166.1	0	Soltu.DM.01G001620.1	=	(1 of 2) K14823 - rRNA-processing protein EBP2 (EBP2, EBNA1BP2)	IPR008610	Eukaryotic rRNA processing
chr01	1678543	1689753	-	MSTRG.167.1	0	Soltu.DM.01G001630.1	j	(1 of 2) PTHR10629:SF28 - DNA (CYTOSINE-5)-METHYLTRANSFERASE CMT3	IPR000953, IPR029063, IPR043151, IPR001525, IPR001025, IPR023780, IPR016197	Chromo/chromo shadow domain, Bromo adjacent homology (BAH) domain superfamily, S-adenosyl-L-methionine-dependent methyltransferase, Chromo-like domain superfamily, Bromo adjacent homology (BAH) domain, C-5 cytosine methyltransferase, Chromo domain
chr01	1691102	1697238	-	MSTRG.168.1	0	Soltu.DM.01G001640.1	=	(1 of 1) KOG2830 - Protein phosphatase 2A-associated protein	IPR007304, IPR038511	TAP46-like protein, TAP42/TAP46-like superfamily
chr01	1691102	1697238	-	MSTRG.168.2	0	Soltu.DM.01G001640.2	=	(1 of 1) KOG2830 - Protein phosphatase 2A-associated protein	IPR007304, IPR038511	TAP46-like protein, TAP42/TAP46-like superfamily
chr01	1700544	1710770	+	MSTRG.169.1	0	Soltu.DM.01G001650.1	=	(1 of 2) PTHR11909//PTHR11909:SF146 - CASEIN KINASE-RELATED // CASEIN KINASE-LIKE PROTEIN	IPR000719, IPR011009	Protein kinase-like domain superfamily, Protein kinase domain
chr01	1712426	1717977	+	MSTRG.170.1	0	Soltu.DM.01G001660.1	k	(1 of 1) PTHR15852:SF22 - PROTEIN SSU-2, ISOFORM B	IPR036410	Heat shock protein DnaJ, cysteine-rich domain superfamily
chr01	1712955	1717977	+	MSTRG.170.3	0	Soltu.DM.01G001660.1	j	(1 of 1) PTHR15852:SF22 - PROTEIN SSU-2, ISOFORM B
chr01	1712961	1717977	+	MSTRG.170.4	0	Soltu.DM.01G001660.2	=	(1 of 1) PTHR15852:SF22 - PROTEIN SSU-2, ISOFORM B
chr01	1718012	1722148	-	MSTRG.171.1	0	Soltu.DM.01G001670.1	=	(1 of 3) K10727 - chromatin licensing and DNA replication factor 1 (CDT1)	IPR036390, IPR014939, IPR032054, IPR038090	DNA replication factor Cdt1, C-terminal, Winged helix DNA-binding domain superfamily, DNA replication factor Cdt1, C-terminal WH domain superfamily, CDT1 Geminin-binding domain-like
chr01	1727428	1733961	-	MSTRG.172.1	0	Soltu.DM.01G001680.1	=	(1 of 3) PTHR11562//PTHR11562:SF45 - CATION EFFLUX PROTEIN/ ZINC TRANSPORTER // METAL TOLERANCE PROTEIN C3-RELATED	IPR036837, IPR002524, IPR027470, IPR027469	Cation efflux transmembrane domain superfamily, Cation efflux protein, cytoplasmic domain superfamily, Cation efflux protein, Cation efflux protein, cytoplasmic domain
chr01	1736753	1739285	-	MSTRG.173.1	0	Soltu.DM.01G001690.1	j	(1 of 7) K02942 - large subunit ribosomal protein LP1 (RP-LP1, RPLP1)	IPR038716	Ribosomal protein P1/P2, N-terminal domain
chr01	1736951	1739285	-	MSTRG.173.2	0	Soltu.DM.01G001690.1	=	(1 of 7) K02942 - large subunit ribosomal protein LP1 (RP-LP1, RPLP1)	IPR038716	Ribosomal protein P1/P2, N-terminal domain
chr01	1741208	1746380	+	MSTRG.174.1	0	Soltu.DM.01G001700.1	j		IPR004252	Probable transposase, Ptta/En/Spm, plant
chr01	1746810	1748894	-	MSTRG.175.1	0	Soltu.DM.01G001720.2	j	(1 of 2) K14823 - rRNA-processing protein EBP2 (EBP2, EBNA1BP2)	IPR036612, IPR045071	K Homology domain, type 1 superfamily, KH domain-containing BBP-like
chr01	1746951	1747209	+	MSTRG.176.1	1	Soltu.DM.01G001710.1	x
chr01	1749887	1753068	-	MSTRG.177.1	0	Soltu.DM.01G001720.2	n	(1 of 2) K14823 - rRNA-processing protein EBP2 (EBP2, EBNA1BP2)	IPR008610	Eukaryotic rRNA processing
chr01	1754274	1758774	-	MSTRG.178.1	0	Soltu.DM.01G001730.1	=	(1 of 3) 1.14.13.39 - Nitric-oxide synthase (NADPH) / NO synthase	IPR006073, IPR027417	P-loop containing nucleoside triphosphate hydrolase, GTP binding domain
chr01	1760688	1768856	-	MSTRG.179.1	0	Soltu.DM.01G001750.2	j		IPR008974, IPR018121, IPR013083	TRAF-like, Zinc finger, RING/FYVE/PHD-type, Seven-in-absentia protein, TRAF-like domain
chr01	1760689	1768856	-	MSTRG.179.2	0	Soltu.DM.01G001750.2	j
chr01	1760689	1768856	-	MSTRG.179.3	0	Soltu.DM.01G001750.2	j
chr01	1760925	1768856	-	MSTRG.179.4	0	Soltu.DM.01G001750.2	j
chr01	1774631	1779374	+	MSTRG.180.1	0	-	u
chr01	1774679	1779374	+	MSTRG.180.2	0	-	u
chr01	1779585	1783975	-	MSTRG.181.1	0	Soltu.DM.01G001760.1	=	(1 of 1) KOG4718 - Non-SMC (structural maintenance of chromosomes) element 1 protein (NSE1)	IPR014857, IPR036388, IPR013083, IPR011513	Non-structural maintenance of chromosomes element 1, Winged helix-like DNA-binding domain superfamily, Zinc finger, RING/FYVE/PHD-type, Zinc finger, RING-like
chr01	1785391	1797994	-	MSTRG.182.1	0	Soltu.DM.01G001770.2	j	(1 of 2) PTHR22884//PTHR22884:SF362 - SET DOMAIN PROTEINS // SUBFAMILY NOT NAMED	IPR003616, IPR006560, IPR001214	Post-SET domain, AWS domain, SET domain
chr01	1785400	1797994	-	MSTRG.182.2	0	Soltu.DM.01G001770.2	j	(1 of 2) PTHR22884//PTHR22884:SF362 - SET DOMAIN PROTEINS // SUBFAMILY NOT NAMED	IPR003616, IPR006560, IPR001214	Post-SET domain, AWS domain, SET domain
chr01	1785406	1797994	-	MSTRG.182.3	0	Soltu.DM.01G001770.2	j	(1 of 2) PTHR22884//PTHR22884:SF362 - SET DOMAIN PROTEINS // SUBFAMILY NOT NAMED	IPR003616, IPR006560, IPR001214	Post-SET domain, AWS domain, SET domain
chr01	1785618	1797994	-	MSTRG.182.4	0	Soltu.DM.01G001770.2	j	(1 of 2) PTHR22884//PTHR22884:SF362 - SET DOMAIN PROTEINS // SUBFAMILY NOT NAMED	IPR006560, IPR001214	AWS domain, SET domain
chr01	1800479	1810120	+	MSTRG.183.1	0	Soltu.DM.01G001790.1	j	(1 of 1) K08342 - cysteine protease ATG4 (ATG4)	IPR005078, IPR038765	Papain-like cysteine peptidase superfamily, Peptidase C54
chr01	1800479	1810120	+	MSTRG.183.2	0	Soltu.DM.01G001790.1	j	(1 of 1) K08342 - cysteine protease ATG4 (ATG4)	IPR005078, IPR038765	Papain-like cysteine peptidase superfamily, Peptidase C54
chr01	1800563	1810120	+	MSTRG.183.4	0	Soltu.DM.01G001790.1	j	(1 of 1) K08342 - cysteine protease ATG4 (ATG4)	IPR005078, IPR038765	Papain-like cysteine peptidase superfamily, Peptidase C54
chr01	1807539	1809285	-	MSTRG.184.1	0	Soltu.DM.01G001800.1	=	(1 of 14) PF01419 - Jacalin-like lectin domain (Jacalin)	IPR001229, IPR036404	Jacalin-like lectin domain superfamily, Jacalin-like lectin domain
chr01	1807643	1812778	-	MSTRG.184.2	0	Soltu.DM.01G001800.2	j	(1 of 14) PF01419 - Jacalin-like lectin domain (Jacalin)	IPR001229, IPR036404	Jacalin-like lectin domain superfamily, Jacalin-like lectin domain
chr01	1813217	1815883	-	MSTRG.185.1	0	Soltu.DM.01G001810.1	j	(1 of 255) PF00646 - F-box domain (F-box)	IPR036047, IPR001810	F-box domain, F-box-like domain superfamily
chr01	1819771	1823341	+	MSTRG.186.1	0	Soltu.DM.01G001820.1	=	(1 of 1) K03537 - ribonuclease P/MRP protein subunit POP5 (POP5)	IPR038085, IPR002759	RNase P subunit Pop5/Rpp14/Rnp2-like, RNase P subunit Pop5/Rpp14/Rnp2-like domain superfamily
chr01	1819774	1823341	+	MSTRG.186.2	0	Soltu.DM.01G001820.2	=	(1 of 1) K03537 - ribonuclease P/MRP protein subunit POP5 (POP5)	IPR038085, IPR002759	RNase P subunit Pop5/Rpp14/Rnp2-like, RNase P subunit Pop5/Rpp14/Rnp2-like domain superfamily
chr01	1821563	1823341	+	MSTRG.186.3	0	Soltu.DM.01G001820.1	j	(1 of 1) K03537 - ribonuclease P/MRP protein subunit POP5 (POP5)
chr01	1825314	1831831	+	MSTRG.187.1	0	Soltu.DM.01G001830.1	=	(1 of 1) 6.3.4.3 - Formate--tetrahydrofolate ligase / Tetrahydrofolic formylase	IPR000559, IPR027417	Formate-tetrahydrofolate ligase, FTHFS, P-loop containing nucleoside triphosphate hydrolase
chr01	1836761	1842739	+	MSTRG.188.1	0	Soltu.DM.01G001840.1	j	(1 of 2) PTHR31388:SF28 - PEROXIDASE 58	IPR000823, IPR033905, IPR010255, IPR002016	Haem peroxidase superfamily, Haem peroxidase, Secretory peroxidase, Plant peroxidase
chr01	1836856	1842739	+	MSTRG.188.2	0	Soltu.DM.01G001840.1	j	(1 of 2) PTHR31388:SF28 - PEROXIDASE 58	IPR000823, IPR010255, IPR002016	Haem peroxidase superfamily, Haem peroxidase, Plant peroxidase
chr01	1843918	1846785	-	MSTRG.189.1	0	Soltu.DM.01G001850.1	=	(1 of 2) PTHR31388//PTHR31388:SF28 - FAMILY NOT NAMED // PEROXIDASE 58	IPR000823, IPR033905, IPR010255, IPR002016	Haem peroxidase superfamily, Secretory peroxidase, Plant peroxidase, Haem peroxidase
chr01	1860293	1861118	+	MSTRG.190.1	0	Soltu.DM.01G001870.2	e	(1 of 4) PTHR31388:SF6 - PEROXIDASE 59	IPR044839	Protein NDR1-like
chr01	1865797	1867118	+	MSTRG.191.1	0	Soltu.DM.01G001880.1	k	(1 of 2) PTHR31415:SF22 - LATE EMBRYOGENESIS ABUNDANT HYDROXYPROLINE-RICH GLYCOPROTEIN-RELATED	IPR044839	Protein NDR1-like
chr01	1870422	1870971	+	MSTRG.192.1	0	-	u		IPR006912	Harbinger transposase-derived protein
chr01	1872118	1876853	+	MSTRG.193.1	0	Soltu.DM.01G001890.2	=	(1 of 15) PF04755 - PAP_fibrillin (PAP_fibrillin)	IPR006843, IPR039633	Plastid-lipid-associated protein, Plastid lipid-associated protein/fibrillin conserved domain
chr01	1872118	1876853	+	MSTRG.193.2	0	Soltu.DM.01G001890.1	=	(1 of 15) PF04755 - PAP_fibrillin (PAP_fibrillin)	IPR006843, IPR039633	Plastid-lipid-associated protein, Plastid lipid-associated protein/fibrillin conserved domain
chr01	1872137	1876853	+	MSTRG.193.4	0	Soltu.DM.01G001890.2	j	(1 of 15) PF04755 - PAP_fibrillin (PAP_fibrillin)	IPR006843, IPR039633	Plastid-lipid-associated protein, Plastid lipid-associated protein/fibrillin conserved domain
chr01	1878002	1883369	+	MSTRG.194.1	0	Soltu.DM.01G001900.2	=	(1 of 1) PTHR24031:SF42 - ATP-DEPENDENT RNA HELICASE DDX59-RELATED	IPR001650, IPR007529, IPR027417, IPR011545, IPR014001	Zinc finger, HIT-type, DEAD/DEAH box helicase domain, Helicase, C-terminal, P-loop containing nucleoside triphosphate hydrolase, Helicase superfamily 1/2, ATP-binding domain
chr01	1878008	1883369	+	MSTRG.194.2	0	Soltu.DM.01G001900.3	j	(1 of 1) PTHR24031:SF42 - ATP-DEPENDENT RNA HELICASE DDX59-RELATED
chr01	1878013	1883299	+	MSTRG.194.3	0	Soltu.DM.01G001900.3	j	(1 of 1) PTHR24031:SF42 - ATP-DEPENDENT RNA HELICASE DDX59-RELATED
chr01	1878036	1882527	+	MSTRG.194.6	0	Soltu.DM.01G001900.3	j	(1 of 1) PTHR24031:SF42 - ATP-DEPENDENT RNA HELICASE DDX59-RELATED
chr01	1878067	1883369	+	MSTRG.194.8	0	Soltu.DM.01G001900.3	j	(1 of 1) PTHR24031:SF42 - ATP-DEPENDENT RNA HELICASE DDX59-RELATED
chr01	1878088	1883369	+	MSTRG.194.9	0	Soltu.DM.01G001900.3	j	(1 of 1) PTHR24031:SF42 - ATP-DEPENDENT RNA HELICASE DDX59-RELATED
chr01	1878097	1882978	+	MSTRG.194.10	0	Soltu.DM.01G001900.3	j	(1 of 1) PTHR24031:SF42 - ATP-DEPENDENT RNA HELICASE DDX59-RELATED
chr01	1905461	1954261	-	MSTRG.195.1	0	Soltu.DM.01G001910.1	j	(1 of 1) PTHR12741//PTHR12741:SF12 - LYST-INTERACTING PROTEIN LIP5 DOPAMINE RESPONSIVE PROTEIN DRG-1 // CALLOSE SYNTHASE 9	IPR023175, IPR003440, IPR026899	Glycosyl transferase, family 48, Vta1/Callose synthase, N-terminal domain superfamily, 1,3-beta-glucan synthase subunit FKS1-like, domain-1
chr01	1905461	1941818	-	MSTRG.195.2	0	Soltu.DM.01G001910.1	j	(1 of 1) PTHR12741//PTHR12741:SF12 - LYST-INTERACTING PROTEIN LIP5 DOPAMINE RESPONSIVE PROTEIN DRG-1 // CALLOSE SYNTHASE 9	IPR026899	1,3-beta-glucan synthase subunit FKS1-like, domain-1
chr01	1905461	1930061	-	MSTRG.195.3	0	Soltu.DM.01G001910.1	m	(1 of 1) PTHR12741//PTHR12741:SF12 - LYST-INTERACTING PROTEIN LIP5 DOPAMINE RESPONSIVE PROTEIN DRG-1 // CALLOSE SYNTHASE 9
chr01	1971154	1972184	+	MSTRG.196.1	1	-	u
chr01	1972577	1995914	-	MSTRG.197.1	0	Soltu.DM.01G001920.1	j	(1 of 2) PTHR12741//PTHR12741:SF21 - LYST-INTERACTING PROTEIN LIP5 DOPAMINE RESPONSIVE PROTEIN DRG-1 // CALLOSE SYNTHASE 3
chr01	2000909	2012868	+	MSTRG.198.1	0	Soltu.DM.01G001930.1	j	(1 of 73) PF04564 - U-box domain (U-box)	IPR016024, IPR003613, IPR013083	U box domain, Armadillo-type fold, Zinc finger, RING/FYVE/PHD-type
chr01	2000914	2012868	+	MSTRG.198.2	0	Soltu.DM.01G001930.1	k	(1 of 73) PF04564 - U-box domain (U-box)
chr01	2015899	2021135	-	MSTRG.199.1	0	Soltu.DM.01G001950.1	j
chr01	2015952	2020738	-	MSTRG.199.2	0	Soltu.DM.01G001950.1	j
chr01	2019590	2021135	-	MSTRG.199.3	0	Soltu.DM.01G001950.1	=
chr01	2019868	2020957	-	MSTRG.199.4	0	Soltu.DM.01G001950.1	j
chr01	2020733	2021073	+	MSTRG.200.1	0	Soltu.DM.01G001950.1	x
chr01	2029161	2029608	.	MSTRG.201.1	1	-	u
chr01	2043739	2050252	-	MSTRG.202.1	0	Soltu.DM.01G001970.1	o
chr01	2043828	2050252	-	MSTRG.202.2	0	Soltu.DM.01G001970.1	j
chr01	2043828	2054868	-	MSTRG.202.3	0	Soltu.DM.01G001970.1	j
chr01	2045667	2054868	-	MSTRG.202.4	0	Soltu.DM.01G001970.1	j
chr01	2045667	2054868	-	MSTRG.202.5	0	Soltu.DM.01G001970.1	j
chr01	2045668	2054868	-	MSTRG.202.6	0	Soltu.DM.01G001970.1	j
chr01	2045668	2050252	-	MSTRG.202.8	0	Soltu.DM.01G001970.1	j
chr01	2045668	2054527	-	MSTRG.202.9	0	Soltu.DM.01G001970.1	j
chr01	2045668	2054868	-	MSTRG.202.10	0	Soltu.DM.01G001970.1	j
chr01	2045911	2050252	-	MSTRG.202.11	0	Soltu.DM.01G001970.1	j
chr01	2048805	2054868	-	MSTRG.202.12	0	Soltu.DM.01G001970.1	j
chr01	2048805	2054868	-	MSTRG.202.13	0	Soltu.DM.01G001970.1	j
chr01	2053954	2054868	-	MSTRG.202.15	0	Soltu.DM.01G001980.1	=
chr01	2082854	2088557	-	MSTRG.204.1	0	Soltu.DM.01G001990.1	=	(1 of 14) K10256 - omega-6 fatty acid desaturase (delta-12 desaturase) (FAD2)	IPR005804, IPR021863	Fatty acid desaturase, N-terminal, Fatty acid desaturase domain
chr01	2082872	2084548	-	MSTRG.204.2	0	Soltu.DM.01G001990.5	=	(1 of 14) K10256 - omega-6 fatty acid desaturase (delta-12 desaturase) (FAD2)
chr01	2082873	2084383	-	MSTRG.204.3	0	Soltu.DM.01G001990.6	o	(1 of 14) K10256 - omega-6 fatty acid desaturase (delta-12 desaturase) (FAD2)	IPR005804	Fatty acid desaturase domain
chr01	2118324	2123776	+	MSTRG.205.1	0	Soltu.DM.01G002010.1	=	(1 of 2) K00208 - enoyl- (fabI)	IPR002347, IPR014358, IPR036291	NAD(P)-binding domain superfamily, Short-chain dehydrogenase/reductase SDR, Enoyl-[acyl-carrier-protein] reductase (NADH)
chr01	2118324	2123776	+	MSTRG.205.2	0	Soltu.DM.01G002010.2	=	(1 of 2) K00208 - enoyl- (fabI)
chr01	2138889	2143232	+	MSTRG.206.1	0	Soltu.DM.01G002050.1	=	(1 of 2) K07018 - uncharacterized protein (K07018)	IPR000073, IPR029058	Alpha/beta hydrolase fold-1, Alpha/Beta hydrolase fold
chr01	2149499	2156056	-	MSTRG.207.1	0	Soltu.DM.01G002060.1	=	(1 of 2) PTHR32057:SF14 - UPF0061 PROTEIN FMP40	IPR003846	Protein adenylyltransferase SelO
chr01	2157871	2162073	-	MSTRG.208.1	0	Soltu.DM.01G002070.1	=	(1 of 485) PF13041 - PPR repeat family (PPR_2)	IPR002885, IPR011990	Pentatricopeptide repeat, Tetratricopeptide-like helical domain superfamily
chr01	2163197	2168630	+	MSTRG.209.1	0	Soltu.DM.01G002080.1	=	(1 of 2) K00008 - L-iditol 2-dehydrogenase (SORD, gutB)	IPR020843, IPR013154, IPR011032, IPR036291, IPR013149	Alcohol dehydrogenase, C-terminal, Polyketide synthase, enoylreductase domain, NAD(P)-binding domain superfamily, Alcohol dehydrogenase, N-terminal, GroES-like superfamily
chr01	2169285	2169637	-	MSTRG.210.1	1	-	u
chr01	2169667	2179098	+	MSTRG.211.1	0	Soltu.DM.01G002090.1	o	(1 of 2) PF00069//PF00954 - Protein kinase domain (Pkinase) // S-locus glycoprotein domain (S_locus_glycop)	IPR000719, IPR011009, IPR036426, IPR000858, IPR001480, IPR024171	Bulb-type lectin domain superfamily, Protein kinase-like domain superfamily, S-locus glycoprotein domain, S-receptor-like serine/threonine-protein kinase, Protein kinase domain, Bulb-type lectin domain
chr01	2190379	2192577	+	MSTRG.212.1	0	Soltu.DM.01G002110.1	m	(1 of 2) PF00069//PF00954 - Protein kinase domain (Pkinase) // S-locus glycoprotein domain (S_locus_glycop)	IPR000719, IPR011009, IPR000858, IPR036426	Bulb-type lectin domain superfamily, Protein kinase-like domain superfamily, Protein kinase domain, S-locus glycoprotein domain
chr01	2205331	2219505	+	MSTRG.213.1	0	Soltu.DM.01G002140.1	k	(1 of 7) K00454 - lipoxygenase (LOX2S)	IPR000907, IPR013819, IPR001024, IPR042057, IPR001246, IPR036226, IPR027433, IPR036392	Lipoxygenase, domain 3, PLAT/LH2 domain, Lipoxigenase, C-terminal domain superfamily, PLAT/LH2 domain superfamily, Lipoxygenase, C-terminal, Plant lipoxygenase, PLAT/LH2 domain, Lipoxygenase, plant, Lipoxygenase
chr01	2219737	2220943	-	MSTRG.214.1	0	-	u
chr01	2222303	2234888	-	MSTRG.215.1	0	Soltu.DM.01G002150.2	j	(1 of 7) K00454 - lipoxygenase (LOX2S)	IPR000907, IPR013819, IPR001024, IPR036392, IPR036226, IPR001246, IPR027433, IPR042057	Lipoxygenase, domain 3, PLAT/LH2 domain, Lipoxigenase, C-terminal domain superfamily, PLAT/LH2 domain superfamily, Lipoxygenase, C-terminal, Plant lipoxygenase, PLAT/LH2 domain, Lipoxygenase, plant, Lipoxygenase
chr01	2223634	2234888	-	MSTRG.215.2	0	Soltu.DM.01G002150.2	j	(1 of 7) K00454 - lipoxygenase (LOX2S)	IPR000907, IPR013819, IPR001246, IPR036392, IPR036226, IPR001024, IPR027433, IPR042057	Lipoxygenase, domain 3, PLAT/LH2 domain, Lipoxigenase, C-terminal domain superfamily, PLAT/LH2 domain superfamily, Lipoxygenase, C-terminal, Plant lipoxygenase, PLAT/LH2 domain, Lipoxygenase, plant, Lipoxygenase
chr01	2223687	2234888	-	MSTRG.215.3	0	Soltu.DM.01G002150.2	j	(1 of 7) K00454 - lipoxygenase (LOX2S)	IPR000907, IPR013819, IPR001024, IPR001246, IPR036226, IPR036392, IPR027433	PLAT/LH2 domain, Lipoxigenase, C-terminal domain superfamily, PLAT/LH2 domain superfamily, Lipoxygenase, C-terminal, Lipoxygenase, plant, Lipoxygenase, domain 3, Lipoxygenase
chr01	2231242	2234888	-	MSTRG.215.4	0	Soltu.DM.01G002150.2	j	(1 of 7) K00454 - lipoxygenase (LOX2S)	IPR001024, IPR036392, IPR000907	PLAT/LH2 domain superfamily, Lipoxygenase, PLAT/LH2 domain
chr01	2231242	2234888	-	MSTRG.215.5	0	Soltu.DM.01G002150.2	j	(1 of 7) K00454 - lipoxygenase (LOX2S)
chr01	2252372	2253980	+	MSTRG.216.1	0	-	u
chr01	2263087	2263548	-	MSTRG.217.1	1	-	u
chr01	2264707	2266789	-	MSTRG.218.1	0	-	u
chr01	2290038	2292302	+	MSTRG.219.1	0	Soltu.DM.01G002170.1	=	(1 of 18) PTHR10209:SF211 - 2-OXOGLUTARATE (2OG) AND FE(II)-DEPENDENT OXYGENASE SUPERFAMILY PROTEIN-RELATED	IPR044861, IPR027443	Isopenicillin N synthase-like, Fe(2+) 2OG dioxygenase domain, Isopenicillin N synthase-like superfamily
chr01	2312207	2318959	-	MSTRG.220.3	0	Soltu.DM.01G002180.1	j	(1 of 18) PTHR10209:SF211 - 2-OXOGLUTARATE (2OG) AND FE(II)-DEPENDENT OXYGENASE SUPERFAMILY PROTEIN-RELATED	IPR026992, IPR027443	Non-haem dioxygenase N-terminal domain, Isopenicillin N synthase-like superfamily
chr01	2314850	2318959	-	MSTRG.220.5	0	Soltu.DM.01G002180.1	m	(1 of 18) PTHR10209:SF211 - 2-OXOGLUTARATE (2OG) AND FE(II)-DEPENDENT OXYGENASE SUPERFAMILY PROTEIN-RELATED	IPR026992, IPR044861, IPR027443	Non-haem dioxygenase N-terminal domain, Isopenicillin N synthase-like, Fe(2+) 2OG dioxygenase domain, Isopenicillin N synthase-like superfamily
chr01	2334469	2336382	-	MSTRG.221.3	0	Soltu.DM.01G002190.1	j	(1 of 4) PTHR10209//PTHR10209:SF195 - OXIDOREDUCTASE, 2OG-FE II OXYGENASE FAMILY PROTEIN // SUBFAMILY NOT NAMED	IPR026992, IPR044861, IPR027443	Non-haem dioxygenase N-terminal domain, Isopenicillin N synthase-like, Fe(2+) 2OG dioxygenase domain, Isopenicillin N synthase-like superfamily
chr01	2334469	2336382	-	MSTRG.221.4	0	Soltu.DM.01G002190.1	j	(1 of 4) PTHR10209//PTHR10209:SF195 - OXIDOREDUCTASE, 2OG-FE II OXYGENASE FAMILY PROTEIN // SUBFAMILY NOT NAMED
chr01	2334469	2336382	-	MSTRG.221.5	0	Soltu.DM.01G002190.1	j	(1 of 4) PTHR10209//PTHR10209:SF195 - OXIDOREDUCTASE, 2OG-FE II OXYGENASE FAMILY PROTEIN // SUBFAMILY NOT NAMED	IPR026992, IPR044861, IPR027443	Non-haem dioxygenase N-terminal domain, Isopenicillin N synthase-like, Fe(2+) 2OG dioxygenase domain, Isopenicillin N synthase-like superfamily
chr01	2334567	2336382	-	MSTRG.221.7	0	Soltu.DM.01G002190.1	m	(1 of 4) PTHR10209//PTHR10209:SF195 - OXIDOREDUCTASE, 2OG-FE II OXYGENASE FAMILY PROTEIN // SUBFAMILY NOT NAMED	IPR026992, IPR027443	Non-haem dioxygenase N-terminal domain, Isopenicillin N synthase-like superfamily
chr01	2356770	2356989	+	MSTRG.223.1	1	-	u
chr01	2360235	2363869	-	MSTRG.224.1	0	Soltu.DM.01G002210.1	j	(1 of 18) PTHR10209//PTHR10209:SF211 - OXIDOREDUCTASE, 2OG-FE II OXYGENASE FAMILY PROTEIN // 2-OXOGLUTARATE (2OG) AND FE(II)-DEPENDENT OXYGENASE SUPERFAMILY PROTEIN-RELATED	IPR026992, IPR027443	Non-haem dioxygenase N-terminal domain, Isopenicillin N synthase-like superfamily
chr01	2360243	2363869	-	MSTRG.224.2	0	Soltu.DM.01G002210.1	=	(1 of 18) PTHR10209//PTHR10209:SF211 - OXIDOREDUCTASE, 2OG-FE II OXYGENASE FAMILY PROTEIN // 2-OXOGLUTARATE (2OG) AND FE(II)-DEPENDENT OXYGENASE SUPERFAMILY PROTEIN-RELATED	IPR026992, IPR044861, IPR027443	Non-haem dioxygenase N-terminal domain, Isopenicillin N synthase-like, Fe(2+) 2OG dioxygenase domain, Isopenicillin N synthase-like superfamily
chr01	2360243	2363869	-	MSTRG.224.4	0	Soltu.DM.01G002210.1	j	(1 of 18) PTHR10209//PTHR10209:SF211 - OXIDOREDUCTASE, 2OG-FE II OXYGENASE FAMILY PROTEIN // 2-OXOGLUTARATE (2OG) AND FE(II)-DEPENDENT OXYGENASE SUPERFAMILY PROTEIN-RELATED	IPR026992, IPR027443	Non-haem dioxygenase N-terminal domain, Isopenicillin N synthase-like superfamily
chr01	2371383	2373376	+	MSTRG.225.2	0	-	u		IPR027443	Isopenicillin N synthase-like superfamily
chr01	2411110	2413818	-	MSTRG.227.1	0	Soltu.DM.01G002240.1	=	(1 of 18) PTHR10209:SF211 - 2-OXOGLUTARATE (2OG) AND FE(II)-DEPENDENT OXYGENASE SUPERFAMILY PROTEIN-RELATED	IPR026992, IPR044861, IPR027443	Non-haem dioxygenase N-terminal domain, Isopenicillin N synthase-like, Fe(2+) 2OG dioxygenase domain, Isopenicillin N synthase-like superfamily
chr01	2411110	2413818	-	MSTRG.227.2	0	Soltu.DM.01G002240.2	=	(1 of 18) PTHR10209:SF211 - 2-OXOGLUTARATE (2OG) AND FE(II)-DEPENDENT OXYGENASE SUPERFAMILY PROTEIN-RELATED	IPR026992, IPR044861, IPR027443	Non-haem dioxygenase N-terminal domain, Isopenicillin N synthase-like, Fe(2+) 2OG dioxygenase domain, Isopenicillin N synthase-like superfamily
chr01	2453136	2456358	+	MSTRG.228.1	0	Soltu.DM.01G002270.1	=	(1 of 18) PTHR10209:SF211 - 2-OXOGLUTARATE (2OG) AND FE(II)-DEPENDENT OXYGENASE SUPERFAMILY PROTEIN-RELATED	IPR044861, IPR027443	Isopenicillin N synthase-like, Fe(2+) 2OG dioxygenase domain, Isopenicillin N synthase-like superfamily
chr01	2453163	2456358	+	MSTRG.228.3	0	Soltu.DM.01G002270.1	j	(1 of 18) PTHR10209:SF211 - 2-OXOGLUTARATE (2OG) AND FE(II)-DEPENDENT OXYGENASE SUPERFAMILY PROTEIN-RELATED	IPR044861, IPR027443	Isopenicillin N synthase-like, Fe(2+) 2OG dioxygenase domain, Isopenicillin N synthase-like superfamily
chr01	2453218	2456358	+	MSTRG.228.4	0	Soltu.DM.01G002270.1	m	(1 of 18) PTHR10209:SF211 - 2-OXOGLUTARATE (2OG) AND FE(II)-DEPENDENT OXYGENASE SUPERFAMILY PROTEIN-RELATED	IPR044861, IPR027443	Isopenicillin N synthase-like, Fe(2+) 2OG dioxygenase domain, Isopenicillin N synthase-like superfamily
chr01	2454244	2456358	+	MSTRG.228.7	0	Soltu.DM.01G002270.1	j	(1 of 18) PTHR10209:SF211 - 2-OXOGLUTARATE (2OG) AND FE(II)-DEPENDENT OXYGENASE SUPERFAMILY PROTEIN-RELATED	IPR044861, IPR027443	Isopenicillin N synthase-like, Fe(2+) 2OG dioxygenase domain, Isopenicillin N synthase-like superfamily
chr01	2466984	2477873	-	MSTRG.229.1	0	Soltu.DM.01G002290.2	=	(1 of 1) 1.1.1.371 - Scyllo-inositol 2-dehydrogenase (NADP(+))	IPR004104, IPR000683, IPR036291	NAD(P)-binding domain superfamily, Gfo/Idh/MocA-like oxidoreductase, C-terminal, Gfo/Idh/MocA-like oxidoreductase, N-terminal
chr01	2467035	2477873	-	MSTRG.229.4	0	Soltu.DM.01G002290.2	j	(1 of 1) 1.1.1.371 - Scyllo-inositol 2-dehydrogenase (NADP(+))	IPR000683, IPR036291	NAD(P)-binding domain superfamily, Gfo/Idh/MocA-like oxidoreductase, N-terminal
chr01	2470993	2471346	+	MSTRG.230.1	1	Soltu.DM.01G002290.3	i	(1 of 1) 1.1.1.371 - Scyllo-inositol 2-dehydrogenase (NADP(+))
chr01	2494335	2498438	+	MSTRG.231.1	0	Soltu.DM.01G002310.1	k	(1 of 2) PTHR33305:SF9 - ETHYLENE INSENSITIVE 3-LIKE 3 PROTEIN	IPR006957, IPR023278	Ethylene insensitive 3-like protein, DNA-binding domain superfamily, Ethylene insensitive 3
chr01	2505622	2509874	-	MSTRG.232.1	0	Soltu.DM.01G002330.1	=	(1 of 3) PTHR10795//PTHR10795:SF328 - PROPROTEIN CONVERTASE SUBTILISIN/KEXIN // SUBFAMILY NOT NAMED	IPR000209, IPR034197, IPR037045, IPR036852, IPR010259, IPR045051, IPR041469, IPR015500	Subtilisin-like protease, fibronectin type-III domain, Peptidase S8 propeptide/proteinase inhibitor I9 superfamily, Cucumisin-like catalytic domain, Peptidase S8, subtilisin-related, Subtilisin-like protease, Peptidase S8/S53 domain, Peptidase S8/S53 domain superfamily, Peptidase S8 propeptide/proteinase inhibitor I9
chr01	2511900	2527142	+	MSTRG.233.1	0	Soltu.DM.01G002340.1	c	(1 of 3) K15196 - transcription factor IIIB 90 kDa subunit (BRF1, GTF3B)
chr01	2529487	2531490	-	MSTRG.234.1	0	Soltu.DM.01G002350.1	=	(1 of 5) PTHR11926//PTHR11926:SF392 - GLUCOSYL/GLUCURONOSYL TRANSFERASES // SUBFAMILY NOT NAMED	IPR002213	UDP-glucuronosyl/UDP-glucosyltransferase
chr01	2532459	2537917	-	MSTRG.235.1	0	Soltu.DM.01G002360.1	=	(1 of 1) K10277 - lysine-specific demethylase 8 [EC:1.14.11.27] (KDM8, JMJD5)	IPR041667, IPR003347	Cupin-like domain 8, JmjC domain
chr01	2532459	2537917	-	MSTRG.235.2	0	Soltu.DM.01G002360.3	=	(1 of 1) K10277 - lysine-specific demethylase 8 [EC:1.14.11.27] (KDM8, JMJD5)	IPR041667	Cupin-like domain 8
chr01	2532459	2537917	-	MSTRG.235.3	0	Soltu.DM.01G002360.2	=	(1 of 1) K10277 - lysine-specific demethylase 8 [EC:1.14.11.27] (KDM8, JMJD5)	IPR014710, IPR041667	RmlC-like jelly roll fold, Cupin-like domain 8
chr01	2532459	2537917	-	MSTRG.235.4	0	Soltu.DM.01G002360.1	j	(1 of 1) K10277 - lysine-specific demethylase 8 [EC:1.14.11.27] (KDM8, JMJD5)
chr01	2532459	2537917	-	MSTRG.235.5	0	Soltu.DM.01G002360.1	j	(1 of 1) K10277 - lysine-specific demethylase 8 [EC:1.14.11.27] (KDM8, JMJD5)	IPR041667	Cupin-like domain 8
chr01	2532459	2537917	-	MSTRG.235.6	0	Soltu.DM.01G002360.1	n	(1 of 1) K10277 - lysine-specific demethylase 8 [EC:1.14.11.27] (KDM8, JMJD5)	IPR014710, IPR041667	Cupin-like domain 8, RmlC-like jelly roll fold
chr01	2532566	2537917	-	MSTRG.235.9	0	Soltu.DM.01G002360.1	j	(1 of 1) K10277 - lysine-specific demethylase 8 [EC:1.14.11.27] (KDM8, JMJD5)
chr01	2532566	2537917	-	MSTRG.235.11	0	Soltu.DM.01G002360.1	j	(1 of 1) K10277 - lysine-specific demethylase 8 [EC:1.14.11.27] (KDM8, JMJD5)	IPR041667, IPR003347	Cupin-like domain 8, JmjC domain
chr01	2532627	2535187	-	MSTRG.235.13	0	Soltu.DM.01G002360.1	n	(1 of 1) K10277 - lysine-specific demethylase 8 [EC:1.14.11.27] (KDM8, JMJD5)
chr01	2546797	2550844	-	MSTRG.236.1	0	Soltu.DM.01G002370.1	=		IPR042316	IRK-interacting protein-like
chr01	2558029	2566947	-	MSTRG.237.1	0	Soltu.DM.01G002380.1	=	(1 of 1) PTHR12972:SF0 - PROTEIN DOWNSTREAM NEIGHBOR OF SON	IPR024861	Donson
chr01	2567903	2585378	+	MSTRG.238.1	0	Soltu.DM.01G002390.1	=	(1 of 1) PTHR18934//PTHR18934:SF103 - ATP-DEPENDENT RNA HELICASE // ATP-DEPENDENT RNA HELICASE A-LIKE PROTEIN	IPR001650, IPR027417, IPR014720, IPR014001, IPR011545, IPR007502, IPR011709	Helicase-associated domain, DEAD/DEAH box helicase domain, Helicase, C-terminal, Domain of unknown function DUF1605, P-loop containing nucleoside triphosphate hydrolase, Double-stranded RNA-binding domain, Helicase superfamily 1/2, ATP-binding domain
chr01	2585473	2594899	-	MSTRG.239.1	0	Soltu.DM.01G002400.2	j	(1 of 2) PTHR19241//PTHR19241:SF286 - ATP-BINDING CASSETTE TRANSPORTER // SUBFAMILY NOT NAMED	IPR003593, IPR013525, IPR003439, IPR027417	P-loop containing nucleoside triphosphate hydrolase, AAA+ ATPase domain, ABC-2 type transporter, ABC transporter-like, ATP-binding domain
chr01	2585588	2594899	-	MSTRG.239.2	0	Soltu.DM.01G002400.2	j	(1 of 2) PTHR19241//PTHR19241:SF286 - ATP-BINDING CASSETTE TRANSPORTER // SUBFAMILY NOT NAMED
chr01	2615900	2620711	-	MSTRG.240.1	0	Soltu.DM.01G002430.1	k	(1 of 3) 3.1.3.24 - Sucrose-phosphate phosphatase / Sucrose-6-phosphate phosphatase	IPR023214, IPR032710, IPR006380, IPR013679, IPR006379, IPR036412	HAD-superfamily hydrolase, subfamily IIB, Sucrose-phosphatase-like, N-terminal, Sucrose-phosphatase, C-terminal, HAD-like superfamily, HAD superfamily, NTF2-like domain superfamily
chr01	2633183	2638366	+	MSTRG.241.1	0	Soltu.DM.01G002470.1	=	(1 of 4) PTHR30231 - DNA POLYMERASE III SUBUNIT EPSILON	IPR013520, IPR012337, IPR036397	Ribonuclease H-like superfamily, Ribonuclease H superfamily, Exonuclease, RNase T/DNA polymerase III
chr01	2633235	2638366	+	MSTRG.241.2	0	Soltu.DM.01G002470.1	j	(1 of 4) PTHR30231 - DNA POLYMERASE III SUBUNIT EPSILON	IPR013520, IPR012337, IPR036397	Ribonuclease H-like superfamily, Ribonuclease H superfamily, Exonuclease, RNase T/DNA polymerase III
chr01	2643871	2645141	+	MSTRG.242.1	0	Soltu.DM.01G002480.1	k	(1 of 5) PTHR33264:SF5 - EXPRESSED PROTEIN-RELATED
chr01	2643951	2645141	+	MSTRG.242.2	0	Soltu.DM.01G002480.1	k	(1 of 5) PTHR33264:SF5 - EXPRESSED PROTEIN-RELATED
chr01	2644018	2645141	+	MSTRG.242.4	0	Soltu.DM.01G002480.1	o	(1 of 5) PTHR33264:SF5 - EXPRESSED PROTEIN-RELATED
chr01	2651539	2658682	+	MSTRG.243.1	0	Soltu.DM.01G002490.1	=	(1 of 1) PTHR10804:SF9 - METHIONINE AMINOPEPTIDASE 2	IPR000994, IPR036388, IPR036005, IPR001714, IPR036390, IPR002468	Winged helix-like DNA-binding domain superfamily, Creatinase/aminopeptidase-like, Peptidase M24, methionine aminopeptidase, Winged helix DNA-binding domain superfamily, Peptidase M24, Peptidase M24A, methionine aminopeptidase, subfamily 2
chr01	2651539	2658682	+	MSTRG.243.2	0	Soltu.DM.01G002490.3	=	(1 of 1) PTHR10804:SF9 - METHIONINE AMINOPEPTIDASE 2
chr01	2651800	2658682	+	MSTRG.243.3	0	Soltu.DM.01G002490.2	=	(1 of 1) PTHR10804:SF9 - METHIONINE AMINOPEPTIDASE 2
chr01	2662068	2668691	+	MSTRG.244.1	0	Soltu.DM.01G002500.2	=	(1 of 1) PTHR22763//PTHR22763:SF19//PTHR22763:SF47 - RING ZINC FINGER PROTEIN // SUBFAMILY NOT NAMED // SUBFAMILY NOT NAMED	IPR013083, IPR001841	Zinc finger, RING-type, Zinc finger, RING/FYVE/PHD-type
chr01	2662068	2668691	+	MSTRG.244.3	0	Soltu.DM.01G002500.1	=	(1 of 1) PTHR22763//PTHR22763:SF19//PTHR22763:SF47 - RING ZINC FINGER PROTEIN // SUBFAMILY NOT NAMED // SUBFAMILY NOT NAMED
chr01	2662082	2668691	+	MSTRG.244.4	0	Soltu.DM.01G002500.4	=	(1 of 1) PTHR22763//PTHR22763:SF19//PTHR22763:SF47 - RING ZINC FINGER PROTEIN // SUBFAMILY NOT NAMED // SUBFAMILY NOT NAMED
chr01	2662124	2668691	+	MSTRG.244.5	0	Soltu.DM.01G002500.1	n	(1 of 1) PTHR22763//PTHR22763:SF19//PTHR22763:SF47 - RING ZINC FINGER PROTEIN // SUBFAMILY NOT NAMED // SUBFAMILY NOT NAMED	IPR013083, IPR001841	Zinc finger, RING-type, Zinc finger, RING/FYVE/PHD-type
chr01	2679955	2684386	+	MSTRG.245.1	0	Soltu.DM.01G002510.1	=	(1 of 2) PTHR32499//PTHR32499:SF3 - FAMILY NOT NAMED // FASCICLIN-LIKE ARABINOGALACTAN PROTEIN 15-RELATED	IPR044654, IPR036378, IPR000782	FAS1 domain superfamily, Fasciclin-like arabinogalactan protein 15/16/17/18, FAS1 domain
chr01	2688369	2693243	-	MSTRG.246.1	0	Soltu.DM.01G002520.2	=	(1 of 16) PF06886 - Targeting protein for Xklp2 (TPX2) (TPX2)
chr01	2688369	2693036	-	MSTRG.246.2	0	Soltu.DM.01G002520.4	=	(1 of 16) PF06886 - Targeting protein for Xklp2 (TPX2) (TPX2)	IPR044833, IPR027329	TPX2, C-terminal, Protein WVD2-like 4/5/6
chr01	2688369	2693243	-	MSTRG.246.3	0	Soltu.DM.01G002520.3	=	(1 of 16) PF06886 - Targeting protein for Xklp2 (TPX2) (TPX2)	IPR044833, IPR027329	TPX2, C-terminal, Protein WVD2-like 4/5/6
chr01	2688372	2693243	-	MSTRG.246.4	0	Soltu.DM.01G002520.1	=	(1 of 16) PF06886 - Targeting protein for Xklp2 (TPX2) (TPX2)
chr01	2707949	2711434	+	MSTRG.247.1	0	Soltu.DM.01G002540.1	=	(1 of 45) PF01535//PF13041//PF13812 - PPR repeat (PPR) // PPR repeat family (PPR_2) // Pentatricopeptide repeat domain (PPR_3)	IPR002885, IPR011990	Pentatricopeptide repeat, Tetratricopeptide-like helical domain superfamily
chr01	2711799	2717164	-	MSTRG.248.1	0	Soltu.DM.01G002550.1	=	(1 of 1) K04082 - molecular chaperone HscB (hscB, HSCB, HSC20)	IPR009073, IPR036869, IPR036386, IPR004640, IPR001623	Co-chaperone HscB, C-terminal oligomerisation domain, DnaJ domain, Chaperone J-domain superfamily, Co-chaperone Hsc20, HscB, C-terminal domain superfamily
chr01	2727644	2737377	-	MSTRG.249.1	0	Soltu.DM.01G002560.1	=	(1 of 1) PTHR34560//PTHR34560:SF1 - FAMILY NOT NAMED // POLYKETIDE CYCLASE/DEHYDRASE AND LIPID TRANSPORT SUPERFAMILY PROTEIN	IPR002913, IPR023393	START domain, START-like domain superfamily
chr01	2727649	2737377	-	MSTRG.249.3	0	Soltu.DM.01G002560.3	=	(1 of 1) PTHR34560//PTHR34560:SF1 - FAMILY NOT NAMED // POLYKETIDE CYCLASE/DEHYDRASE AND LIPID TRANSPORT SUPERFAMILY PROTEIN	IPR002913, IPR023393	START domain, START-like domain superfamily
chr01	2730030	2730423	+	MSTRG.250.1	1	Soltu.DM.01G002560.1	i	(1 of 1) PTHR34560//PTHR34560:SF1 - FAMILY NOT NAMED // POLYKETIDE CYCLASE/DEHYDRASE AND LIPID TRANSPORT SUPERFAMILY PROTEIN
chr01	2746066	2763562	+	MSTRG.251.1	0	Soltu.DM.01G002580.1	=	(1 of 1) PTHR22884:SF295 - HISTONE-LYSINE N-METHYLTRANSFERASE SETD1A	IPR044570, IPR003169, IPR003616, IPR001214, IPR035445	GYF domain, Post-SET domain, GYF-like domain superfamily, Histone-lysine N-methyltransferase Set1-like, SET domain
chr01	2749398	2763562	+	MSTRG.251.4	0	Soltu.DM.01G002580.1	j	(1 of 1) PTHR22884:SF295 - HISTONE-LYSINE N-METHYLTRANSFERASE SETD1A	IPR044570	Histone-lysine N-methyltransferase Set1-like
chr01	2751958	2763562	+	MSTRG.251.7	0	Soltu.DM.01G002580.1	j	(1 of 1) PTHR22884:SF295 - HISTONE-LYSINE N-METHYLTRANSFERASE SETD1A	IPR003616, IPR044570, IPR001214	Post-SET domain, Histone-lysine N-methyltransferase Set1-like, SET domain
chr01	2753920	2763562	+	MSTRG.251.8	0	Soltu.DM.01G002580.1	m	(1 of 1) PTHR22884:SF295 - HISTONE-LYSINE N-METHYLTRANSFERASE SETD1A	IPR044570	Histone-lysine N-methyltransferase Set1-like
chr01	2771068	2776228	+	MSTRG.252.1	0	Soltu.DM.01G002590.1	=	(1 of 6) PTHR31182//PTHR31182:SF2 - FAMILY NOT NAMED // F26K24.5 PROTEIN	IPR019448	NT-type C2 domain
chr01	2781370	2786901	-	MSTRG.253.1	0	Soltu.DM.01G002610.1	=	(1 of 1) PTHR11306:SF0 - EPIDIDYMAL SECRETORY PROTEIN E1	IPR014756, IPR003172, IPR033917, IPR039670	ML domain, phosphatidylinositol/phosphatidylglycerol transfer protein, Sterol transport protein NPC2-like, MD-2-related lipid-recognition domain, Immunoglobulin E-set
chr01	2792170	2793566	-	MSTRG.254.1	0	Soltu.DM.01G002620.1	k	(1 of 3) PTHR14155//PTHR14155:SF90 - RING FINGER DOMAIN-CONTAINING // SUBFAMILY NOT NAMED	IPR013083, IPR001841	Zinc finger, RING-type, Zinc finger, RING/FYVE/PHD-type
chr01	2798188	2802452	+	MSTRG.255.1	0	Soltu.DM.01G002640.1	j	(1 of 217) PF01535//PF13041 - PPR repeat (PPR) // PPR repeat family (PPR_2)	IPR002885, IPR011990	Pentatricopeptide repeat, Tetratricopeptide-like helical domain superfamily
chr01	2818190	2824364	+	MSTRG.256.1	0	Soltu.DM.01G002650.1	=	(1 of 1) PTHR12632:SF7 - NUCLEAR TRANSCRIPTION FACTOR Y SUBUNIT A-10-RELATED	IPR001289	Nuclear transcription factor Y subunit A
chr01	2825236	2828254	+	MSTRG.257.1	0	Soltu.DM.01G002660.1	=	(1 of 5) K11294 - nucleolin (NCL, NSR1)	IPR000504, IPR012677, IPR035979, IPR003954	RNA recognition motif domain, eukaryote, RNA recognition motif domain, RNA-binding domain superfamily, Nucleotide-binding alpha-beta plait domain superfamily
chr01	2828762	2830653	-	MSTRG.258.1	0	Soltu.DM.01G002670.1	=	(1 of 2) PTHR19957//PTHR19957:SF69 - SYNTAXIN // SYNTAXIN-121-RELATED	IPR000727, IPR010989, IPR006011	Target SNARE coiled-coil homology domain, SNARE, Syntaxin, N-terminal domain
chr01	2834044	2858502	-	MSTRG.259.1	0	Soltu.DM.01G002680.1	j	(1 of 1) KOG1938 - Protein with predicted involvement in meiosis (GSG1)	IPR013935, IPR024420, IPR011990	TRAPP II complex, Trs120, Tetratricopeptide-like helical domain superfamily, TRAPP III complex, Trs85
chr01	2834044	2838073	-	MSTRG.259.2	0	Soltu.DM.01G002680.1	m	(1 of 1) KOG1938 - Protein with predicted involvement in meiosis (GSG1)	IPR024420	TRAPP III complex, Trs85
chr01	2834157	2851502	-	MSTRG.259.3	0	Soltu.DM.01G002680.1	j	(1 of 1) KOG1938 - Protein with predicted involvement in meiosis (GSG1)	IPR024420	TRAPP III complex, Trs85
chr01	2856380	2858502	-	MSTRG.259.8	0	Soltu.DM.01G002680.1	j	(1 of 1) KOG1938 - Protein with predicted involvement in meiosis (GSG1)	IPR024420	TRAPP III complex, Trs85
chr01	2859555	2871045	+	MSTRG.260.1	0	Soltu.DM.01G002690.1	=	(1 of 1) PTHR18934:SF100 - ATP-DEPENDENT RNA HELICASE DHX30-RELATED	IPR001650, IPR027417, IPR014001, IPR011545, IPR007502, IPR011709	Helicase-associated domain, DEAD/DEAH box helicase domain, Helicase, C-terminal, P-loop containing nucleoside triphosphate hydrolase, Domain of unknown function DUF1605, Helicase superfamily 1/2, ATP-binding domain
chr01	2871884	2876498	+	MSTRG.261.1	0	Soltu.DM.01G002710.1	=	(1 of 1) 2.3.1.39 - [Acyl-carrier-protein] S-malonyltransferase / MCAT	IPR004410, IPR001227, IPR016036, IPR016035, IPR014043, IPR024925	Malonyl CoA-acyl carrier protein transacylase, Acyl transferase, Acyl transferase domain superfamily, Malonyl-CoA ACP transacylase, ACP-binding, Acyl transferase/acyl hydrolase/lysophospholipase, Malonyl CoA-acyl carrier protein transacylase, FabD-type
chr01	2871895	2876498	+	MSTRG.261.2	0	Soltu.DM.01G002710.1	j	(1 of 1) 2.3.1.39 - [Acyl-carrier-protein] S-malonyltransferase / MCAT
chr01	2877012	2879318	-	MSTRG.262.1	0	Soltu.DM.01G002720.1	=	(1 of 1) K10293 - F-box protein 7 (FBXO7)	IPR029071, IPR024682, IPR036047, IPR001810	F-box domain, Ubiquitin-like domain superfamily, F-box-like domain superfamily, Nuclear pore localisation protein Npl4, ubiquitin-like domain
chr01	2904935	2906155	+	MSTRG.263.1	0	Soltu.DM.01G002770.1	=	(1 of 6) PTHR22849//PTHR22849:SF48 - WDSAM1 PROTEIN // SUBFAMILY NOT NAMED	IPR016024, IPR003613, IPR011989, IPR013083	U box domain, Armadillo-type fold, Armadillo-like helical, Zinc finger, RING/FYVE/PHD-type
chr01	2908562	2909098	.	MSTRG.264.1	0	-	u
chr01	2909449	2909968	.	MSTRG.265.1	1	-	u
chr01	2912342	2916932	+	MSTRG.266.1	0	-	u		IPR016024, IPR003613, IPR011989, IPR013083	U box domain, Armadillo-type fold, Armadillo-like helical, Zinc finger, RING/FYVE/PHD-type
chr01	2922014	2923425	-	MSTRG.267.1	0	Soltu.DM.01G002800.1	=	(1 of 6) PTHR22849//PTHR22849:SF48 - WDSAM1 PROTEIN // SUBFAMILY NOT NAMED	IPR016024, IPR003613, IPR011989, IPR013083	U box domain, Armadillo-type fold, Armadillo-like helical, Zinc finger, RING/FYVE/PHD-type
chr01	2928129	2929301	-	MSTRG.268.1	0	Soltu.DM.01G002810.1	=	(1 of 6) PTHR22849//PTHR22849:SF48 - WDSAM1 PROTEIN // SUBFAMILY NOT NAMED	IPR016024, IPR003613, IPR011989, IPR013083	Armadillo-type fold, Armadillo-like helical, U box domain, Zinc finger, RING/FYVE/PHD-type
chr01	2933257	2934849	-	MSTRG.269.1	0	Soltu.DM.01G002820.1	=	(1 of 6) PTHR22849//PTHR22849:SF48 - WDSAM1 PROTEIN // SUBFAMILY NOT NAMED	IPR016024, IPR003613, IPR011989, IPR013083	U box domain, Armadillo-type fold, Armadillo-like helical, Zinc finger, RING/FYVE/PHD-type
chr01	2957595	2962887	+	MSTRG.270.1	0	Soltu.DM.01G002840.1	j		IPR011333, IPR038920	BTB/POZ domain-containing protein, SKP1/BTB/POZ domain superfamily
chr01	2957595	2962887	+	MSTRG.270.2	0	Soltu.DM.01G002840.1	m
chr01	2957609	2962887	+	MSTRG.270.3	0	Soltu.DM.01G002840.1	j
chr01	2957624	2962887	+	MSTRG.270.4	0	Soltu.DM.01G002840.1	=
chr01	2957627	2962887	+	MSTRG.270.5	0	Soltu.DM.01G002840.1	j
chr01	2965089	2970982	-	MSTRG.271.1	0	Soltu.DM.01G002850.3	=	(1 of 3) PTHR11850//PTHR11850:SF79 - HOMEOBOX PROTEIN TRANSCRIPTION FACTORS // SUBFAMILY NOT NAMED	IPR006563, IPR008422, IPR001356, IPR009057	Homeobox KN domain, Homeobox-like domain superfamily, Homeobox domain, POX domain
chr01	2965190	2970982	-	MSTRG.271.2	0	Soltu.DM.01G002850.1	=	(1 of 3) PTHR11850//PTHR11850:SF79 - HOMEOBOX PROTEIN TRANSCRIPTION FACTORS // SUBFAMILY NOT NAMED
chr01	3041217	3041471	.	MSTRG.272.1	1	-	u
chr01	3061837	3066876	-	MSTRG.273.1	0	Soltu.DM.01G002900.1	j	(1 of 4) K09480 - digalactosyldiacylglycerol synthase (E2.4.1.241)	IPR044525	Digalactosyldiacylglycerol synthase 1/2
chr01	3061849	3066876	-	MSTRG.273.2	0	Soltu.DM.01G002900.1	=	(1 of 4) K09480 - digalactosyldiacylglycerol synthase (E2.4.1.241)	IPR044525, IPR001296	Glycosyl transferase, family 1, Digalactosyldiacylglycerol synthase 1/2
chr01	3061852	3066876	-	MSTRG.273.3	0	Soltu.DM.01G002900.1	j	(1 of 4) K09480 - digalactosyldiacylglycerol synthase (E2.4.1.241)	IPR001296, IPR044525	Glycosyl transferase, family 1, Digalactosyldiacylglycerol synthase 1/2
chr01	3061872	3066876	-	MSTRG.273.4	0	Soltu.DM.01G002900.1	j	(1 of 4) K09480 - digalactosyldiacylglycerol synthase (E2.4.1.241)	IPR044525	Digalactosyldiacylglycerol synthase 1/2
chr01	3069899	3072499	+	MSTRG.274.1	0	Soltu.DM.01G002910.1	j	(1 of 2) PTHR13943//PTHR13943:SF44 - HRAS-LIKE SUPPRESSOR - RELATED // SUBFAMILY NOT NAMED	IPR007053, IPR038765	LRAT domain, Papain-like cysteine peptidase superfamily
chr01	3069941	3072499	+	MSTRG.274.2	0	Soltu.DM.01G002910.1	=	(1 of 2) PTHR13943//PTHR13943:SF44 - HRAS-LIKE SUPPRESSOR - RELATED // SUBFAMILY NOT NAMED	IPR007053, IPR038765	LRAT domain, Papain-like cysteine peptidase superfamily
chr01	3072641	3077940	-	MSTRG.275.1	0	Soltu.DM.01G002920.1	=	(1 of 1) K07179 - RIO kinase 2 (RIOK2)	IPR011009, IPR036388, IPR030484, IPR036390, IPR015285, IPR000687	Winged helix-like DNA-binding domain superfamily, Protein kinase-like domain superfamily, Serine/threonine-protein kinase Rio2, RIO kinase, RIO2 kinase winged helix domain, N-terminal, Winged helix DNA-binding domain superfamily
chr01	3072674	3077940	-	MSTRG.275.2	0	Soltu.DM.01G002920.1	m	(1 of 1) K07179 - RIO kinase 2 (RIOK2)	IPR011009, IPR036388, IPR030484, IPR036390, IPR015285, IPR000687	Winged helix-like DNA-binding domain superfamily, Protein kinase-like domain superfamily, Serine/threonine-protein kinase Rio2, RIO kinase, RIO2 kinase winged helix domain, N-terminal, Winged helix DNA-binding domain superfamily
chr01	3086334	3090346	+	MSTRG.276.1	0	Soltu.DM.01G002930.1	=	(1 of 19) PF07714//PF08263 - Protein tyrosine kinase (Pkinase_Tyr) // Leucine rich repeat N-terminal domain (LRRNT_2)	IPR011009, IPR000719, IPR001245, IPR013210, IPR032675	Protein kinase-like domain superfamily, Leucine-rich repeat-containing N-terminal, plant-type, Serine-threonine/tyrosine-protein kinase, catalytic domain, Protein kinase domain, Leucine-rich repeat domain superfamily
chr01	3086499	3090346	+	MSTRG.276.2	0	Soltu.DM.01G002930.1	j	(1 of 19) PF07714//PF08263 - Protein tyrosine kinase (Pkinase_Tyr) // Leucine rich repeat N-terminal domain (LRRNT_2)	IPR032675	Leucine-rich repeat domain superfamily
chr01	3093650	3106217	+	MSTRG.277.1	0	Soltu.DM.01G002940.1	j	(1 of 1) K14827 - pre-rRNA-processing protein IPI1 (IPI1, TEX10)
chr01	3111974	3115520	+	MSTRG.278.1	0	Soltu.DM.01G002940.1	n	(1 of 1) K14827 - pre-rRNA-processing protein IPI1 (IPI1, TEX10)	IPR037947	Testis-expressed protein 10/pre-rRNA-processing protein Ipi1
chr01	3112690	3115520	+	MSTRG.278.2	0	Soltu.DM.01G002940.1	j	(1 of 1) K14827 - pre-rRNA-processing protein IPI1 (IPI1, TEX10)
chr01	3122945	3132410	-	MSTRG.279.1	0	Soltu.DM.01G002950.1	=	(1 of 2) K17301 - coatomer, subunit beta (COPB1, SEC26)	IPR029446, IPR016460, IPR002553, IPR016024, IPR011710, IPR011989	Armadillo-like helical, Armadillo-type fold, Clathrin/coatomer adaptor, adaptin-like, N-terminal, Coatomer beta subunit, appendage platform domain, Coatomer beta subunit (COPB1), Coatomer beta subunit, C-terminal
chr01	3151428	3157169	+	MSTRG.280.1	0	Soltu.DM.01G002970.1	=	(1 of 1) K11268 - N-acetyltransferase [EC:2.3.1.-] (ESCO, ECO1)	IPR033257, IPR028009, IPR028005	N-acetyltransferase ESCO, acetyl-transferase domain, N-acetyltransferase Eco1/Protein CHROMOSOME TRANSMISSION FIDELITY 7, N-acetyltransferase ESCO, zinc-finger
chr01	3157669	3160993	-	MSTRG.281.1	0	Soltu.DM.01G002980.1	=	(1 of 1) PTHR10024//PTHR10024:SF172 - SYNAPTOTAGMIN // C2 AND PLANT PHOSPHORIBOSYLTRANSFERASE DOMAIN-CONTAINING PROTEIN	IPR000008, IPR013583, IPR035892	C2 domain superfamily, Phosphoribosyltransferase C-terminal, C2 domain
chr01	3161389	3164243	+	MSTRG.282.1	1	-	u
chr01	3164933	3169037	-	MSTRG.283.1	0	Soltu.DM.01G002990.1	=	(1 of 1) PTHR19302//PTHR19302:SF39 - GAMMA TUBULIN COMPLEX PROTEIN // SUBFAMILY NOT NAMED
chr01	3208812	3210481	+	MSTRG.284.1	0	Soltu.DM.01G003000.1	=	(1 of 2) PTHR36351:SF1 - EMBRYO SAC DEVELOPMENT ARREST 12 PROTEIN
chr01	3214071	3217901	+	MSTRG.285.1	0	Soltu.DM.01G003010.1	=
chr01	3230935	3233077	+	MSTRG.286.1	0	Soltu.DM.01G003040.1	k	(1 of 3) PTHR31415//PTHR31415:SF2 - FAMILY NOT NAMED // LATE EMBRYOGENESIS ABUNDANT HYDROXYPROLINE-RICH GLYCOPROTEIN-RELATED	IPR044839, IPR004864	Late embryogenesis abundant protein, LEA_2 subgroup, Protein NDR1-like
chr01	3239385	3240374	-	MSTRG.287.1	0	Soltu.DM.01G003050.1	=	(1 of 3) PTHR31415:SF4 - HARPIN-INDUCED PROTEIN-LIKE-RELATED	IPR044839, IPR004864	Late embryogenesis abundant protein, LEA_2 subgroup, Protein NDR1-like
chr01	3244754	3245378	-	MSTRG.288.1	1	Soltu.DM.01G003070.1	e	(1 of 2) K15084 - solute carrier family 25 (mitochondrial carrier protein), member 16 (SLC25A16, GDA, LEU5)
chr01	3245705	3250828	-	MSTRG.289.1	0	Soltu.DM.01G003080.1	=	(1 of 2) K14561 - U3 small nucleolar ribonucleoprotein protein IMP4 (IMP4)	IPR007109, IPR044281	U3 snoRNP protein/Ribosome production factor 1, Brix domain
chr01	3245776	3250828	-	MSTRG.289.2	0	Soltu.DM.01G003080.2	j	(1 of 2) K14561 - U3 small nucleolar ribonucleoprotein protein IMP4 (IMP4)
chr01	3245776	3250828	-	MSTRG.289.3	0	Soltu.DM.01G003080.2	=	(1 of 2) K14561 - U3 small nucleolar ribonucleoprotein protein IMP4 (IMP4)	IPR007109, IPR044281	U3 snoRNP protein/Ribosome production factor 1, Brix domain
chr01	3266050	3270051	-	MSTRG.290.1	0	Soltu.DM.01G003090.1	=	(1 of 2) PTHR11638//PTHR11638:SF69 - ATP-DEPENDENT CLP PROTEASE // SUBFAMILY NOT NAMED	IPR036628, IPR027417	P-loop containing nucleoside triphosphate hydrolase, Clp, N-terminal domain superfamily
chr01	3295885	3298250	+	MSTRG.291.1	0	Soltu.DM.01G003110.1	=	(1 of 38) PF01535//PF12854//PF13041 - PPR repeat (PPR) // PPR repeat (PPR_1) // PPR repeat family (PPR_2)	IPR002885, IPR011990	Pentatricopeptide repeat, Tetratricopeptide-like helical domain superfamily
chr01	3298355	3303205	-	MSTRG.292.1	0	Soltu.DM.01G003120.1	=	(1 of 2) K03386 - peroxiredoxin (alkyl hydroperoxide reductase subunit C) [EC:1.11.1.15] (E1.11.1.15, PRDX, ahpC)	IPR036249, IPR000866, IPR019479	Peroxiredoxin, C-terminal, Thioredoxin-like superfamily, Alkyl hydroperoxide reductase subunit C/ Thiol specific antioxidant
chr01	3308957	3310198	+	MSTRG.293.1	0	Soltu.DM.01G003130.1	=	(1 of 2) PTHR13068//PTHR13068:SF22 - CGI-12 PROTEIN-RELATED // SUBFAMILY NOT NAMED	IPR038538, IPR003690	Transcription termination factor, mitochondrial/chloroplastic, MTERF superfamily, mitochondrial/chloroplastic
chr01	3313275	3318573	+	MSTRG.294.1	0	Soltu.DM.01G003140.1	m	(1 of 4) K06620 - transcription factor E2F3 (E2F3)	IPR032198, IPR037241, IPR015633	E2F-DP heterodimerization region, E2F Family, E2F transcription factor, CC-MB domain
chr01	3313313	3318573	+	MSTRG.294.3	0	Soltu.DM.01G003140.1	=	(1 of 4) K06620 - transcription factor E2F3 (E2F3)	IPR036388, IPR036390, IPR037241, IPR032198, IPR003316, IPR015633	E2F/DP family, winged-helix DNA-binding domain, Winged helix-like DNA-binding domain superfamily, E2F transcription factor, CC-MB domain, E2F-DP heterodimerization region, Winged helix DNA-binding domain superfamily, E2F Family
chr01	3313314	3318573	+	MSTRG.294.4	0	Soltu.DM.01G003140.1	j	(1 of 4) K06620 - transcription factor E2F3 (E2F3)	IPR036388, IPR036390, IPR037241, IPR032198, IPR003316, IPR015633	E2F/DP family, winged-helix DNA-binding domain, Winged helix-like DNA-binding domain superfamily, E2F transcription factor, CC-MB domain, E2F-DP heterodimerization region, E2F Family, Winged helix DNA-binding domain superfamily
chr01	3325909	3327500	+	MSTRG.295.1	0	Soltu.DM.01G003150.1	k
chr01	3326498	3331422	-	MSTRG.296.1	0	Soltu.DM.01G003160.1	j	(1 of 1) PTHR12300//PTHR12300:SF44 - HVA22-LIKE PROTEINS // SUBFAMILY NOT NAMED	IPR004345	TB2/DP1/HVA22-related protein
chr01	3326498	3331422	-	MSTRG.296.2	0	Soltu.DM.01G003160.2	=	(1 of 1) PTHR12300//PTHR12300:SF44 - HVA22-LIKE PROTEINS // SUBFAMILY NOT NAMED
chr01	3326498	3331422	-	MSTRG.296.3	0	Soltu.DM.01G003160.1	=	(1 of 1) PTHR12300//PTHR12300:SF44 - HVA22-LIKE PROTEINS // SUBFAMILY NOT NAMED
chr01	3342782	3352884	+	MSTRG.297.1	0	Soltu.DM.01G003180.1	=	(1 of 1) PTHR13390:SF0 - UPF0554 PROTEIN C2ORF43	IPR019363, IPR029058	Lipid droplet-associated hydrolase, Alpha/Beta hydrolase fold
chr01	3342782	3352884	+	MSTRG.297.2	0	Soltu.DM.01G003180.2	=	(1 of 1) PTHR13390:SF0 - UPF0554 PROTEIN C2ORF43
chr01	3342827	3352884	+	MSTRG.297.3	0	Soltu.DM.01G003180.1	j	(1 of 1) PTHR13390:SF0 - UPF0554 PROTEIN C2ORF43	IPR019363	Lipid droplet-associated hydrolase
chr01	3342972	3352884	+	MSTRG.297.4	0	Soltu.DM.01G003180.1	j	(1 of 1) PTHR13390:SF0 - UPF0554 PROTEIN C2ORF43	IPR019363	Lipid droplet-associated hydrolase
chr01	3359797	3360840	+	MSTRG.298.1	0	Soltu.DM.01G003190.1	=	(1 of 4) PTHR33057//PTHR33057:SF17 - FAMILY NOT NAMED // GB|AAD12216.1-RELATED	IPR006458, IPR038933	Ovate protein family, Ovate protein family, C-terminal
chr01	3378846	3380238	-	MSTRG.299.1	0	Soltu.DM.01G003200.1	=	(1 of 26) PF04844 - Transcriptional repressor, ovate (Ovate)	IPR006458, IPR038933	Ovate protein family, Ovate protein family, C-terminal
chr01	3393752	3399540	-	MSTRG.300.1	0	-	u		IPR026960	Reverse transcriptase zinc-binding domain
chr01	3394615	3396330	-	MSTRG.300.2	0	-	u
chr01	3410908	3412470	-	MSTRG.301.1	0	Soltu.DM.01G003220.1	e	(1 of 8) K12581 - CCR4-NOT transcription complex subunit 7/8 (CNOT7_8, CAF1, POP2)	IPR006941, IPR012337, IPR039637, IPR036397	Ribonuclease H superfamily, CCR4-NOT transcription complex subunit 7/8/Pop2, Ribonuclease H-like superfamily, Ribonuclease CAF1
chr01	3411320	3412470	-	MSTRG.301.2	0	Soltu.DM.01G003220.1	o	(1 of 8) K12581 - CCR4-NOT transcription complex subunit 7/8 (CNOT7_8, CAF1, POP2)	IPR039637, IPR012337, IPR006941, IPR036397	Ribonuclease H superfamily, CCR4-NOT transcription complex subunit 7/8/Pop2, Ribonuclease H-like superfamily, Ribonuclease CAF1
chr01	3427641	3435049	+	MSTRG.302.1	0	Soltu.DM.01G003240.1	j
chr01	3427642	3435049	+	MSTRG.302.2	0	Soltu.DM.01G003240.1	j
chr01	3427642	3435049	+	MSTRG.302.3	0	Soltu.DM.01G003240.1	j
chr01	3427657	3435049	+	MSTRG.302.4	0	Soltu.DM.01G003240.1	j		IPR002885, IPR032867, IPR011990	Pentatricopeptide repeat, DYW domain, Tetratricopeptide-like helical domain superfamily
chr01	3431129	3435049	+	MSTRG.302.5	0	Soltu.DM.01G003240.1	n
chr01	3432356	3435049	+	MSTRG.302.6	0	Soltu.DM.01G003240.1	m
chr01	3432549	3435049	+	MSTRG.302.7	0	Soltu.DM.01G003240.1	n
chr01	3433058	3435049	+	MSTRG.302.8	0	Soltu.DM.01G003240.1	m
chr01	3436713	3441073	-	MSTRG.303.1	0	Soltu.DM.01G003250.1	=	(1 of 4) K10704 - ubiquitin-conjugating enzyme E2 variant (UBE2V)	IPR000608, IPR016135	Ubiquitin-conjugating enzyme/RWD-like, Ubiquitin-conjugating enzyme E2
chr01	3452717	3453830	-	MSTRG.304.1	0	Soltu.DM.01G003260.1	=
chr01	3465228	3482910	-	MSTRG.305.1	0	Soltu.DM.01G003270.1	=	(1 of 15) PF02493 - MORN repeat (MORN)	IPR003409, IPR036525	MORN motif, Tubulin/FtsZ, GTPase domain superfamily
chr01	3465240	3482910	-	MSTRG.305.2	0	Soltu.DM.01G003270.1	m	(1 of 15) PF02493 - MORN repeat (MORN)	IPR045061	Tubulin-like protein FtsZ/CetZ
chr01	3486683	3495289	-	MSTRG.306.1	0	Soltu.DM.01G003280.2	=	(1 of 1) PTHR10593//PTHR10593:SF50 - SERINE/THREONINE-PROTEIN KINASE RIO // SUBFAMILY NOT NAMED	IPR036236, IPR022755, IPR013087	Zinc finger, double-stranded RNA binding, Zinc finger C2H2-type, Zinc finger C2H2 superfamily
chr01	3505555	3511031	-	MSTRG.307.1	0	Soltu.DM.01G003290.1	=	(1 of 1) PTHR16223//PTHR16223:SF32 - FAMILY NOT NAMED // TRANSCRIPTION FACTOR BHLH111	IPR036638	Helix-loop-helix DNA-binding domain superfamily
chr01	3518208	3524944	-	MSTRG.308.1	0	Soltu.DM.01G003300.1	=	(1 of 2) PTHR31142:SF3 - PROTEIN TOM THREE HOMOLOG 1-RELATED	IPR040226, IPR009457	THH1/TOM1/TOM3 domain, THH1/TOM1/TOM3
chr01	3531581	3539592	+	MSTRG.309.1	0	Soltu.DM.01G003320.1	=	(1 of 2) K01899 - succinyl-CoA synthetase alpha subunit (LSC1)	IPR005811, IPR005810, IPR036291, IPR003781, IPR016102	ATP-citrate lyase/succinyl-CoA ligase, NAD(P)-binding domain superfamily, CoA-binding, Succinyl-CoA synthetase-like, Succinyl-CoA ligase, alpha subunit
chr01	3540476	3543589	+	MSTRG.310.1	0	Soltu.DM.01G003330.1	=	(1 of 1) PTHR11080//PTHR11080:SF13 - PYRAZINAMIDASE/NICOTINAMIDASE // NICOTINAMIDASE 3	IPR000868, IPR036380	Isochorismatase-like, Isochorismatase-like superfamily
chr01	3548510	3552322	-	MSTRG.311.1	0	Soltu.DM.01G003350.1	=	(1 of 1) PTHR11102//PTHR11102:SF99 - SEL-1-LIKE PROTEIN // SUBFAMILY NOT NAMED	IPR006597, IPR036047, IPR001810, IPR011990	F-box-like domain superfamily, F-box domain, Sel1-like repeat, Tetratricopeptide-like helical domain superfamily
chr01	3570548	3572309	+	MSTRG.312.1	0	-	u
chr01	3584287	3589495	-	MSTRG.313.1	0	Soltu.DM.01G003420.1	=	(1 of 2) 3.1.1.3//3.1.1.32 - Triacylglycerol lipase / Triglyceride lipase // Phospholipase A(1) / Phospholipase A1	IPR029058	Alpha/Beta hydrolase fold
chr01	3584287	3586594	-	MSTRG.313.2	0	Soltu.DM.01G003420.1	m	(1 of 2) 3.1.1.3//3.1.1.32 - Triacylglycerol lipase / Triglyceride lipase // Phospholipase A(1) / Phospholipase A1
chr01	3597482	3599530	+	MSTRG.314.1	1	Soltu.DM.01G003430.1	c	(1 of 21) KOG0580 - Serine/threonine protein kinase
chr01	3617128	3618590	+	MSTRG.315.1	0	Soltu.DM.01G003450.1	c	(1 of 8) PTHR27002//PTHR27002:SF70 - FAMILY NOT NAMED // CYSTEINE-RICH RECEPTOR-LIKE PROTEIN KINASE 2
chr01	3620958	3621277	+	MSTRG.316.1	0	Soltu.DM.01G003460.2	c	(1 of 8) PTHR27002:SF70 - CYSTEINE-RICH RECEPTOR-LIKE PROTEIN KINASE 2
chr01	3627045	3628278	+	MSTRG.317.1	0	Soltu.DM.01G003470.1	c	(1 of 8) PTHR27002:SF70 - CYSTEINE-RICH RECEPTOR-LIKE PROTEIN KINASE 2
chr01	3630366	3633680	+	MSTRG.318.1	0	Soltu.DM.01G003480.1	m	(1 of 8) PTHR27002:SF70 - CYSTEINE-RICH RECEPTOR-LIKE PROTEIN KINASE 2	IPR011009, IPR000719, IPR002902, IPR038408	Gnk2-homologous domain superfamily, Protein kinase-like domain superfamily, Gnk2-homologous domain, Protein kinase domain
chr01	3637833	3644807	+	MSTRG.319.1	0	Soltu.DM.01G003490.1	=	(1 of 8) PTHR27002:SF70 - CYSTEINE-RICH RECEPTOR-LIKE PROTEIN KINASE 2	IPR011009, IPR000719, IPR002902, IPR001245, IPR038408	Protein kinase-like domain superfamily, Gnk2-homologous domain superfamily, Serine-threonine/tyrosine-protein kinase, catalytic domain, Gnk2-homologous domain, Protein kinase domain
chr01	3637833	3644807	+	MSTRG.319.2	0	Soltu.DM.01G003490.1	m	(1 of 8) PTHR27002:SF70 - CYSTEINE-RICH RECEPTOR-LIKE PROTEIN KINASE 2	IPR002902, IPR038408	Gnk2-homologous domain superfamily, Gnk2-homologous domain
chr01	3647855	3651764	+	MSTRG.320.1	0	Soltu.DM.01G003500.1	n	(1 of 8) PTHR27002//PTHR27002:SF70 - FAMILY NOT NAMED // CYSTEINE-RICH RECEPTOR-LIKE PROTEIN KINASE 2	IPR000719, IPR011009, IPR002902, IPR038408	Gnk2-homologous domain superfamily, Protein kinase-like domain superfamily, Gnk2-homologous domain, Protein kinase domain
chr01	3647855	3651764	+	MSTRG.320.2	0	Soltu.DM.01G003500.1	n	(1 of 8) PTHR27002//PTHR27002:SF70 - FAMILY NOT NAMED // CYSTEINE-RICH RECEPTOR-LIKE PROTEIN KINASE 2	IPR011009, IPR000719, IPR002902, IPR038408	Protein kinase-like domain superfamily, Gnk2-homologous domain superfamily, Protein kinase domain, Gnk2-homologous domain
chr01	3658585	3663150	+	MSTRG.321.1	0	Soltu.DM.01G003510.1	=	(1 of 8) PTHR27002//PTHR27002:SF70 - FAMILY NOT NAMED // CYSTEINE-RICH RECEPTOR-LIKE PROTEIN KINASE 2	IPR000719, IPR011009, IPR002902, IPR038408	Protein kinase-like domain superfamily, Gnk2-homologous domain superfamily, Protein kinase domain, Gnk2-homologous domain
chr01	3658585	3663150	+	MSTRG.321.2	0	Soltu.DM.01G003510.1	m	(1 of 8) PTHR27002//PTHR27002:SF70 - FAMILY NOT NAMED // CYSTEINE-RICH RECEPTOR-LIKE PROTEIN KINASE 2	IPR002902, IPR038408	Gnk2-homologous domain superfamily, Gnk2-homologous domain
chr01	3658653	3663150	+	MSTRG.321.3	0	Soltu.DM.01G003510.1	m	(1 of 8) PTHR27002//PTHR27002:SF70 - FAMILY NOT NAMED // CYSTEINE-RICH RECEPTOR-LIKE PROTEIN KINASE 2	IPR011009, IPR001245	Protein kinase-like domain superfamily, Serine-threonine/tyrosine-protein kinase, catalytic domain
chr01	3666436	3670681	+	MSTRG.322.1	0	Soltu.DM.01G003520.1	=	(1 of 6) K07937//K07977 - ADP-ribosylation factor 1 (ARF1) // Arf/Sar family, other (ARF)	IPR005225, IPR006689, IPR027417	Small GTPase superfamily, ARF/SAR type, P-loop containing nucleoside triphosphate hydrolase, Small GTP-binding protein domain
chr01	3673977	3678115	+	MSTRG.323.1	0	Soltu.DM.01G003540.1	=	(1 of 1) PTHR31385//PTHR31385:SF1 - FAMILY NOT NAMED // EXPRESSED PROTEIN-RELATED	IPR003863, IPR023393	Protein of unknown function DUF220, START-like domain superfamily
chr01	3673992	3678115	+	MSTRG.323.3	0	Soltu.DM.01G003540.2	=	(1 of 1) PTHR31385//PTHR31385:SF1 - FAMILY NOT NAMED // EXPRESSED PROTEIN-RELATED
chr01	3678155	3682210	-	MSTRG.324.1	0	Soltu.DM.01G003550.1	=	(1 of 2) PTHR10332//PTHR10332:SF35 - EQUILIBRATIVE NUCLEOSIDE TRANSPORTER // EQUILIBRATIVE NUCLEOTIDE TRANSPORTER 8	IPR002259	Equilibrative nucleoside transporter
chr01	3678181	3682210	-	MSTRG.324.2	0	Soltu.DM.01G003550.1	j	(1 of 2) PTHR10332//PTHR10332:SF35 - EQUILIBRATIVE NUCLEOSIDE TRANSPORTER // EQUILIBRATIVE NUCLEOTIDE TRANSPORTER 8
chr01	3696482	3705176	+	MSTRG.325.1	0	Soltu.DM.01G003580.4	=	(1 of 2) PTHR33033:SF11 - RNASE H DOMAIN-CONTAINING PROTEIN	IPR012337, IPR002156, IPR036397	Ribonuclease H domain, Ribonuclease H-like superfamily, Ribonuclease H superfamily
chr01	3696482	3705176	+	MSTRG.325.2	0	Soltu.DM.01G003580.5	=	(1 of 2) PTHR33033:SF11 - RNASE H DOMAIN-CONTAINING PROTEIN	IPR012337, IPR002156, IPR036397	Ribonuclease H domain, Ribonuclease H-like superfamily, Ribonuclease H superfamily
chr01	3696539	3705176	+	MSTRG.325.6	0	Soltu.DM.01G003580.3	j	(1 of 2) PTHR33033:SF11 - RNASE H DOMAIN-CONTAINING PROTEIN	IPR012337, IPR002156, IPR036397	Ribonuclease H domain, Ribonuclease H-like superfamily, Ribonuclease H superfamily
chr01	3705874	3713265	+	MSTRG.326.1	0	Soltu.DM.01G003590.1	=	(1 of 3) PF07082 - Protein of unknown function (DUF1350) (DUF1350)	IPR010765, IPR029058	Alpha/Beta hydrolase fold, Protein of unknown function DUF1350
chr01	3713826	3716194	-	MSTRG.327.1	0	Soltu.DM.01G003600.1	=	(1 of 3) K02978 - small subunit ribosomal protein S27e (RP-S27e, RPS27)	IPR011332, IPR023407, IPR000592	Zinc-binding ribosomal protein, Ribosomal protein S27, zinc-binding domain superfamily, Ribosomal protein S27
chr01	3713826	3716194	-	MSTRG.327.2	0	Soltu.DM.01G003600.1	j	(1 of 3) K02978 - small subunit ribosomal protein S27e (RP-S27e, RPS27)	IPR023407, IPR000592	Ribosomal protein S27, zinc-binding domain superfamily, Ribosomal protein S27
chr01	3717892	3722103	-	MSTRG.328.1	0	Soltu.DM.01G003610.1	k	(1 of 3) K02978 - small subunit ribosomal protein S27e (RP-S27e, RPS27)	IPR011332, IPR023407, IPR000592	Zinc-binding ribosomal protein, Ribosomal protein S27, zinc-binding domain superfamily, Ribosomal protein S27
chr01	3720035	3722103	-	MSTRG.328.2	0	Soltu.DM.01G003610.1	j	(1 of 3) K02978 - small subunit ribosomal protein S27e (RP-S27e, RPS27)	IPR011332, IPR023407, IPR000592	Zinc-binding ribosomal protein, Ribosomal protein S27, zinc-binding domain superfamily, Ribosomal protein S27
chr01	3720255	3722103	-	MSTRG.328.3	0	Soltu.DM.01G003610.1	j	(1 of 3) K02978 - small subunit ribosomal protein S27e (RP-S27e, RPS27)	IPR023407, IPR000592	Ribosomal protein S27, zinc-binding domain superfamily, Ribosomal protein S27
chr01	3730365	3734755	+	MSTRG.329.1	0	Soltu.DM.01G003620.1	=		IPR038941	At4g14100-like
chr01	3741771	3745136	+	MSTRG.330.2	0	Soltu.DM.01G003630.1	=	(1 of 1) 1.14.13.70 - Sterol 14-alpha-demethylase / Obtusufoliol 14-demethylase
chr01	3746052	3764755	-	MSTRG.331.1	0	Soltu.DM.01G003640.2	k	(1 of 4) K04498 - E1A/CREB-binding protein (EP300, CREBBP, KAT3)	IPR000197, IPR043145, IPR011011, IPR035898, IPR013083, IPR038547, IPR000433, IPR013178, IPR019787	Zinc finger, ZZ-type superfamily, Zinc finger, TAZ-type, TAZ domain superfamily, Histone acetyltransferase Rtt109/CBP, Zinc finger, FYVE/PHD-type, CBP/p300, atypical RING domain superfamily, Zinc finger, RING/FYVE/PHD-type, Zinc finger, ZZ-type, Zinc finger, PHD-finger
chr01	3746084	3759164	-	MSTRG.331.3	0	Soltu.DM.01G003640.2	m	(1 of 4) K04498 - E1A/CREB-binding protein (EP300, CREBBP, KAT3)	IPR000197, IPR043145, IPR011011, IPR035898, IPR013083, IPR038547, IPR000433, IPR013178, IPR019787	Zinc finger, ZZ-type superfamily, Zinc finger, TAZ-type, TAZ domain superfamily, Histone acetyltransferase Rtt109/CBP, Zinc finger, FYVE/PHD-type, CBP/p300, atypical RING domain superfamily, Zinc finger, RING/FYVE/PHD-type, Zinc finger, ZZ-type, Zinc finger, PHD-finger
chr01	3786856	3794684	+	MSTRG.332.1	0	Soltu.DM.01G003660.2	=	(1 of 1) PTHR23054:SF14 - PROTEIN Y45F10A.7, ISOFORM A	IPR002109, IPR036388, IPR036390, IPR000591, IPR036249, IPR006869	Thioredoxin-like superfamily, Winged helix-like DNA-binding domain superfamily, Glutaredoxin, Winged helix DNA-binding domain superfamily, DEP domain, Domain of unknown function DUF547
chr01	3786856	3794684	+	MSTRG.332.2	0	Soltu.DM.01G003660.1	=	(1 of 1) PTHR23054:SF14 - PROTEIN Y45F10A.7, ISOFORM A	IPR002109, IPR036388, IPR036390, IPR000591, IPR036249, IPR006869	Thioredoxin-like superfamily, Winged helix-like DNA-binding domain superfamily, Glutaredoxin, Winged helix DNA-binding domain superfamily, DEP domain, Domain of unknown function DUF547
chr01	3799751	3803480	-	MSTRG.333.1	0	Soltu.DM.01G003670.1	=	(1 of 2) PTHR27000//PTHR27000:SF204 - FAMILY NOT NAMED // PHYTOSULFOKINE RECEPTOR 1	IPR011009, IPR000719, IPR001611, IPR013210, IPR032675	Protein kinase-like domain superfamily, Leucine-rich repeat, Leucine-rich repeat-containing N-terminal, plant-type, Protein kinase domain, Leucine-rich repeat domain superfamily
chr01	3812541	3816481	-	MSTRG.334.1	0	Soltu.DM.01G003680.1	o
chr01	3814857	3816481	-	MSTRG.334.2	0	Soltu.DM.01G003680.1	o
chr01	3816505	3820384	-	MSTRG.335.1	0	Soltu.DM.01G003690.1	k	(1 of 1) PF07719//PF14559 - Tetratricopeptide repeat (TPR_2) // Tetratricopeptide repeat (TPR_19)	IPR011990	Tetratricopeptide-like helical domain superfamily
chr01	3829481	3834389	+	MSTRG.336.1	0	Soltu.DM.01G003710.1	=	(1 of 2) PTHR15725//PTHR15725:SF3 - ZN-FINGER, C-X8-C-X5-C-X3-H TYPE-CONTAINING // SUBFAMILY NOT NAMED	IPR041686, IPR000571, IPR036855	Zinc finger, CCCH-type superfamily, Zinc-finger CCCH domain, Zinc finger, CCCH-type
chr01	3829496	3834389	+	MSTRG.336.2	0	Soltu.DM.01G003710.1	j	(1 of 2) PTHR15725//PTHR15725:SF3 - ZN-FINGER, C-X8-C-X5-C-X3-H TYPE-CONTAINING // SUBFAMILY NOT NAMED	IPR041686, IPR000571, IPR036855	Zinc finger, CCCH-type superfamily, Zinc-finger CCCH domain, Zinc finger, CCCH-type
chr01	3836041	3840041	-	MSTRG.337.1	0	Soltu.DM.01G003720.1	j	(1 of 18) PF03763 - Remorin, C-terminal region (Remorin_C)	IPR005516	Remorin, C-terminal
chr01	3847168	3849461	-	MSTRG.338.1	0	Soltu.DM.01G003730.1	=
chr01	3854427	3862734	-	MSTRG.339.1	0	Soltu.DM.01G003760.1	m
chr01	3854709	3856250	-	MSTRG.339.2	0	Soltu.DM.01G003760.1	o
chr01	3854813	3856676	-	MSTRG.339.3	0	Soltu.DM.01G003760.1	o
chr01	3854846	3857513	-	MSTRG.339.4	0	Soltu.DM.01G003760.1	j
chr01	3855005	3862734	-	MSTRG.339.5	0	Soltu.DM.01G003760.1	j
chr01	3854492	3855442	+	MSTRG.340.1	0	Soltu.DM.01G003750.1	e	(1 of 4) PF05755 - Rubber elongation factor protein (REF) (REF)	IPR008802	Rubber elongation factor
chr01	3870422	3874238	-	MSTRG.341.1	0	Soltu.DM.01G003770.1	m
chr01	3870446	3874238	-	MSTRG.341.2	0	Soltu.DM.01G003770.1	n
chr01	3881390	3882376	+	MSTRG.342.1	0	Soltu.DM.01G003780.2	e	(1 of 6) PF13891 - Potential DNA-binding domain (zf-C3Hc3H)	IPR026316, IPR025927	KAT8 regulatory NSL complex subunit 2, Potential DNA-binding domain
chr01	3888250	3888959	+	MSTRG.343.1	1	Soltu.DM.01G003780.2	e	(1 of 6) PF13891 - Potential DNA-binding domain (zf-C3Hc3H)
chr01	3890156	3895758	-	MSTRG.344.1	0	Soltu.DM.01G003800.2	j	(1 of 3) KOG3294 - WW domain binding protein WBP-2, contains GRAM domain	IPR044852	WW domain-binding protein 2-like
chr01	3898079	3901579	-	MSTRG.345.1	0	Soltu.DM.01G003810.1	k	(1 of 2) PTHR31072//PTHR31072:SF7 - FAMILY NOT NAMED // TRANSCRIPTION FACTOR TCP21-RELATED	IPR005333, IPR017887	Transcription factor TCP subgroup, Transcription factor, TCP
chr01	3898213	3901579	-	MSTRG.345.2	0	Soltu.DM.01G003800.2	m	(1 of 3) KOG3294 - WW domain binding protein WBP-2, contains GRAM domain	IPR005333, IPR017887	Transcription factor TCP subgroup, Transcription factor, TCP
chr01	3917062	3919982	-	MSTRG.346.1	0	Soltu.DM.01G003830.1	=	(1 of 1) PTHR10438:SF270 - THIOREDOXIN X, CHLOROPLASTIC	IPR036249, IPR005746, IPR013766	Thioredoxin-like superfamily, Thioredoxin domain, Thioredoxin
chr01	3923683	3927060	+	MSTRG.347.1	0	Soltu.DM.01G003840.1	=	(1 of 1) PF10238 - E2F-associated phosphoprotein (Eapp_C)	IPR019370	E2F-associated phosphoprotein
chr01	3923694	3927060	+	MSTRG.347.2	0	Soltu.DM.01G003840.1	m	(1 of 1) PF10238 - E2F-associated phosphoprotein (Eapp_C)
chr01	3931746	3937053	+	MSTRG.348.1	0	Soltu.DM.01G003850.1	=	(1 of 1) K04797 - prefoldin alpha subunit (pfdA, PFDN5)	IPR009053, IPR004127, IPR011599	Prefoldin, Prefoldin alpha-like, Prefoldin alpha subunit, archaea-type
chr01	3931774	3937053	+	MSTRG.348.2	0	Soltu.DM.01G003850.1	m	(1 of 1) K04797 - prefoldin alpha subunit (pfdA, PFDN5)	IPR009053, IPR004127, IPR011599	Prefoldin, Prefoldin alpha-like, Prefoldin alpha subunit, archaea-type
chr01	3938283	3942439	+	MSTRG.349.1	0	Soltu.DM.01G003860.1	=	(1 of 1) K17605 - serine/threonine-protein phosphatase 2A activator (PPP2R4, PTPA)	IPR004327, IPR043170, IPR037218	Phosphotyrosyl phosphatase activator, C-terminal lid domain, Phosphotyrosyl phosphatase activator, PTPA, PTPA superfamily
chr01	3944031	3952833	+	MSTRG.350.1	0	Soltu.DM.01G003870.1	=	(1 of 1) 1.3.5.2 - Dihydroorotate dehydrogenase (quinone) / DHODH	IPR005719, IPR013785, IPR005720	Dihydroorotate dehydrogenase, class 2, Aldolase-type TIM barrel, Dihydroorotate dehydrogenase domain
chr01	3944052	3952833	+	MSTRG.350.2	0	Soltu.DM.01G003870.1	j	(1 of 1) 1.3.5.2 - Dihydroorotate dehydrogenase (quinone) / DHODH	IPR005719, IPR013785, IPR005720	Dihydroorotate dehydrogenase, class 2, Aldolase-type TIM barrel, Dihydroorotate dehydrogenase domain
chr01	3957208	3966655	-	MSTRG.351.1	0	Soltu.DM.01G003890.1	=	(1 of 1) K01890 - phenylalanyl-tRNA synthetase beta chain (FARSB, pheT)	IPR020825, IPR004531, IPR005147, IPR045060, IPR041616, IPR005146, IPR009061	Putative DNA-binding domain superfamily, tRNA synthetase, B5-domain, B3/B4 tRNA-binding domain, Phenylalanyl tRNA synthetase beta chain, core domain, Phenylalanyl-tRNA synthetase, class IIc, beta subunit, archael/eukaryotic type, Phenylalanyl-tRNA synthetase-like, B3/B4, Phenylalanine-tRNA ligase, class IIc, beta subunit
chr01	3972531	3973885	-	MSTRG.352.1	0	Soltu.DM.01G003900.1	=	(1 of 2) PTHR10947 - PHENYLALANYL-TRNA SYNTHETASE BETA CHAIN AND LEUCINE-RICH REPEAT-CONTAINING PROTEIN 47	IPR045060, IPR040659, IPR009061, IPR020825	Putative DNA-binding domain superfamily, Phenylalanine-tRNA ligase, class IIc, beta subunit, Phenylalanyl-tRNA synthetase-like, B3/B4, Phenylalanine--tRNA ligase beta subunit, B1 domain
chr01	3987415	4008043	+	MSTRG.353.1	0	Soltu.DM.01G003920.1	j	(1 of 2) 6.3.4.14//6.4.1.2 - Biotin carboxylase // Acetyl-CoA carboxylase	IPR004177, IPR029058	DDHD domain, Alpha/Beta hydrolase fold
chr01	3987423	4008043	+	MSTRG.353.2	0	Soltu.DM.01G003920.1	m	(1 of 2) 6.3.4.14//6.4.1.2 - Biotin carboxylase // Acetyl-CoA carboxylase	IPR004177, IPR029058	DDHD domain, Alpha/Beta hydrolase fold
chr01	3987423	4008043	+	MSTRG.353.3	0	Soltu.DM.01G003920.1	j	(1 of 2) 6.3.4.14//6.4.1.2 - Biotin carboxylase // Acetyl-CoA carboxylase
chr01	3987442	3992255	+	MSTRG.353.6	0	Soltu.DM.01G003910.1	j	(1 of 1) PTHR23509//PTHR23509:SF10 - FAMILY NOT NAMED // PHOSPHOLIPASE DDHD1
chr01	3987476	3992255	+	MSTRG.353.7	0	Soltu.DM.01G003910.1	j	(1 of 1) PTHR23509//PTHR23509:SF10 - FAMILY NOT NAMED // PHOSPHOLIPASE DDHD1
chr01	4010520	4024101	+	MSTRG.354.1	0	Soltu.DM.01G003920.1	j	(1 of 2) 6.3.4.14//6.4.1.2 - Biotin carboxylase // Acetyl-CoA carboxylase	IPR011054, IPR005479, IPR004549, IPR016185, IPR005481, IPR005482	Acetyl-CoA carboxylase, biotin carboxylase, Biotin carboxylase, C-terminal, Pre-ATP-grasp domain superfamily, Rudiment single hybrid motif, Biotin carboxylase-like, N-terminal domain, Carbamoyl-phosphate synthetase large subunit-like, ATP-binding domain
chr01	4030095	4037236	+	MSTRG.355.1	0	Soltu.DM.01G003930.1	n	(1 of 1) PTHR15680//PTHR15680:SF9 - RIBOSOMAL PROTEIN L19 // 39S RIBOSOMAL PROTEIN L19, MITOCHONDRIAL	IPR008991, IPR038657, IPR001857	Ribosomal protein L19, Translation protein SH3-like domain superfamily, Ribosomal protein L19 superfamily
chr01	4030180	4037236	+	MSTRG.355.2	0	Soltu.DM.01G003930.1	m	(1 of 1) PTHR15680//PTHR15680:SF9 - RIBOSOMAL PROTEIN L19 // 39S RIBOSOMAL PROTEIN L19, MITOCHONDRIAL
chr01	4030213	4037236	+	MSTRG.355.3	0	Soltu.DM.01G003930.1	n	(1 of 1) PTHR15680//PTHR15680:SF9 - RIBOSOMAL PROTEIN L19 // 39S RIBOSOMAL PROTEIN L19, MITOCHONDRIAL
chr01	4040861	4042843	+	MSTRG.356.1	0	Soltu.DM.01G003960.1	=	(1 of 1) K12833 - pre-mRNA branch site protein p14 (SF3B14)	IPR034150, IPR012677, IPR000504, IPR035979	RNA-binding domain superfamily, RNA recognition motif domain, Nucleotide-binding alpha-beta plait domain superfamily, SF3B6, RNA recognition motif
chr01	4045831	4051995	-	MSTRG.357.1	0	Soltu.DM.01G003970.1	=	(1 of 1) K03038 - 26S proteasome regulatory subunit N8 (PSMD7, RPN8)	IPR024969, IPR000555, IPR033858	Rpn11/EIF3F, C-terminal, 26S Proteasome non-ATPase regulatory subunit 7/8, JAB1/MPN/MOV34 metalloenzyme domain
chr01	4054395	4054856	+	MSTRG.358.1	0	Soltu.DM.01G003980.1	=	(1 of 453) PF01535 - PPR repeat (PPR)	IPR002885, IPR011990	Pentatricopeptide repeat, Tetratricopeptide-like helical domain superfamily
chr01	4070685	4071068	-	MSTRG.359.1	0	Soltu.DM.01G004020.1	=	(1 of 527) PF13855 - Leucine rich repeat (LRR_8)	IPR001611, IPR032675	Leucine-rich repeat domain superfamily, Leucine-rich repeat
chr01	4072672	4073569	+	MSTRG.360.1	0	Soltu.DM.01G004030.1	n
chr01	4072744	4076375	-	MSTRG.361.1	0	Soltu.DM.01G004040.1	n	(1 of 1440) 2.7.11.1 - Non-specific serine/threonine protein kinase / Threonine-specific protein kinase	IPR001611, IPR013210, IPR032675	Leucine-rich repeat domain superfamily, Leucine-rich repeat, Leucine-rich repeat-containing N-terminal, plant-type
chr01	4087017	4089647	-	MSTRG.362.1	0	Soltu.DM.01G004060.1	n	(1 of 49) 3.2.1.15 - Polygalacturonase / Pectinase	IPR001611, IPR013210, IPR032675	Leucine-rich repeat domain superfamily, Leucine-rich repeat, Leucine-rich repeat-containing N-terminal, plant-type
chr01	4101916	4102469	-	MSTRG.363.1	1	Soltu.DM.01G004080.1	e	(1 of 527) PF13855 - Leucine rich repeat (LRR_8)
chr01	4172442	4182605	-	MSTRG.364.1	0	Soltu.DM.01G004190.1	n	(1 of 95) PF00560//PF13855 - Leucine Rich Repeat (LRR_1) // Leucine rich repeat (LRR_8)	IPR001611, IPR013210, IPR032675	Leucine-rich repeat domain superfamily, Leucine-rich repeat, Leucine-rich repeat-containing N-terminal, plant-type
chr01	4172458	4181347	-	MSTRG.364.2	0	Soltu.DM.01G004190.1	n	(1 of 95) PF00560//PF13855 - Leucine Rich Repeat (LRR_1) // Leucine rich repeat (LRR_8)	IPR001611, IPR032675	Leucine-rich repeat domain superfamily, Leucine-rich repeat
chr01	4179664	4181347	-	MSTRG.364.3	0	Soltu.DM.01G004190.1	n	(1 of 95) PF00560//PF13855 - Leucine Rich Repeat (LRR_1) // Leucine rich repeat (LRR_8)	IPR001611, IPR032675	Leucine-rich repeat domain superfamily, Leucine-rich repeat
chr01	4176980	4180891	+	MSTRG.365.1	1	Soltu.DM.01G004190.1	x	(1 of 95) PF00560//PF13855 - Leucine Rich Repeat (LRR_1) // Leucine rich repeat (LRR_8)
chr01	4185532	4186027	-	MSTRG.366.1	0	Soltu.DM.01G004200.1	c	(1 of 527) PF13855 - Leucine rich repeat (LRR_8)
chr01	4190772	4193410	-	MSTRG.367.1	0	Soltu.DM.01G004220.1	o	(1 of 62) PF00560//PF08263//PF13855 - Leucine Rich Repeat (LRR_1) // Leucine rich repeat N-terminal domain (LRRNT_2) // Leucine rich repeat (LRR_8)	IPR001611, IPR013210, IPR032675	Leucine-rich repeat domain superfamily, Leucine-rich repeat, Leucine-rich repeat-containing N-terminal, plant-type
chr01	4217874	4218330	.	MSTRG.369.1	1	Soltu.DM.01G004250.1	p
chr01	4221130	4221343	+	MSTRG.370.1	1	Soltu.DM.01G004270.1	e
chr01	4233080	4233426	-	MSTRG.371.1	1	Soltu.DM.01G004280.1	e	(1 of 95) PF00560//PF13855 - Leucine Rich Repeat (LRR_1) // Leucine rich repeat (LRR_8)
chr01	4243465	4244095	.	MSTRG.372.1	1	-	u
chr01	4293453	4297866	-	MSTRG.373.1	0	Soltu.DM.01G004360.1	o	(1 of 527) PF13855 - Leucine rich repeat (LRR_8)	IPR001611, IPR032675	Leucine-rich repeat domain superfamily, Leucine-rich repeat
chr01	4293453	4299078	-	MSTRG.373.2	0	Soltu.DM.01G004370.1	o	(1 of 43) KOG4579 - Leucine-rich repeat (LRR) protein associated with apoptosis in muscle tissue	IPR001611, IPR032675	Leucine-rich repeat domain superfamily, Leucine-rich repeat
chr01	4319856	4322933	-	MSTRG.376.2	0	Soltu.DM.01G004410.1	=	(1 of 62) PF00560//PF08263//PF13855 - Leucine Rich Repeat (LRR_1) // Leucine rich repeat N-terminal domain (LRRNT_2) // Leucine rich repeat (LRR_8)
chr01	4359609	4363004	-	MSTRG.379.1	0	Soltu.DM.01G004460.1	n	(1 of 192) KOG0472 - Leucine-rich repeat protein	IPR001611, IPR013210, IPR032675	Leucine-rich repeat domain superfamily, Leucine-rich repeat, Leucine-rich repeat-containing N-terminal, plant-type
chr01	4365060	4365262	.	MSTRG.380.1	1	-	u
chr01	4377386	4377747	.	MSTRG.381.1	1	-	u
chr01	4410508	4414182	-	MSTRG.382.1	0	Soltu.DM.01G004470.1	m	(1 of 527) PF13855 - Leucine rich repeat (LRR_8)	IPR001611, IPR013210, IPR032675	Leucine-rich repeat domain superfamily, Leucine-rich repeat, Leucine-rich repeat-containing N-terminal, plant-type
chr01	4419575	4420300	-	MSTRG.383.1	0	Soltu.DM.01G004490.1	=	(1 of 527) PF13855 - Leucine rich repeat (LRR_8)	IPR001611, IPR032675	Leucine-rich repeat domain superfamily, Leucine-rich repeat
chr01	4421746	4422131	.	MSTRG.384.1	1	-	u
chr01	4425209	4430700	-	MSTRG.385.1	0	Soltu.DM.01G004510.1	n	(1 of 95) PF00560//PF13855 - Leucine Rich Repeat (LRR_1) // Leucine rich repeat (LRR_8)	IPR001611, IPR013210, IPR032675	Leucine-rich repeat domain superfamily, Leucine-rich repeat, Leucine-rich repeat-containing N-terminal, plant-type
chr01	4425375	4430700	-	MSTRG.385.2	0	Soltu.DM.01G004510.1	n	(1 of 95) PF00560//PF13855 - Leucine Rich Repeat (LRR_1) // Leucine rich repeat (LRR_8)	IPR013210, IPR032675	Leucine-rich repeat domain superfamily, Leucine-rich repeat-containing N-terminal, plant-type
chr01	4427490	4431937	-	MSTRG.385.3	0	Soltu.DM.01G004510.1	j	(1 of 95) PF00560//PF13855 - Leucine Rich Repeat (LRR_1) // Leucine rich repeat (LRR_8)
chr01	4431938	4434980	+	MSTRG.386.1	0	-	u
chr01	4435949	4436268	+	MSTRG.387.1	1	-	u
chr01	4454854	4455121	.	MSTRG.388.1	1	-	u
chr01	4457485	4457748	.	MSTRG.389.1	1	-	u
chr01	4465280	4466816	-	MSTRG.390.1	0	Soltu.DM.01G004520.1	e	(1 of 95) PF00560//PF13855 - Leucine Rich Repeat (LRR_1) // Leucine rich repeat (LRR_8)	IPR001611, IPR013210, IPR032675	Leucine-rich repeat domain superfamily, Leucine-rich repeat, Leucine-rich repeat-containing N-terminal, plant-type
chr01	4468710	4469601	-	MSTRG.391.1	0	Soltu.DM.01G004520.1	e	(1 of 95) PF00560//PF13855 - Leucine Rich Repeat (LRR_1) // Leucine rich repeat (LRR_8)
chr01	4480171	4483162	-	MSTRG.392.1	0	Soltu.DM.01G004530.1	n	(1 of 95) PF00560//PF13855 - Leucine Rich Repeat (LRR_1) // Leucine rich repeat (LRR_8)	IPR001611, IPR013210, IPR032675	Leucine-rich repeat domain superfamily, Leucine-rich repeat, Leucine-rich repeat-containing N-terminal, plant-type
chr01	4482510	4483162	-	MSTRG.392.2	0	Soltu.DM.01G004530.1	i	(1 of 95) PF00560//PF13855 - Leucine Rich Repeat (LRR_1) // Leucine rich repeat (LRR_8)	IPR013210, IPR032675	Leucine-rich repeat domain superfamily, Leucine-rich repeat-containing N-terminal, plant-type
chr01	4492959	4493875	.	MSTRG.393.1	1	-	u
chr01	4586185	4587161	+	MSTRG.395.1	0	Soltu.DM.01G004560.1	j
chr01	4587132	4588711	-	MSTRG.396.1	0	Soltu.DM.01G004560.1	x
chr01	4587454	4588772	+	MSTRG.397.1	0	Soltu.DM.01G004560.4	p		IPR017451	F-box associated interaction domain
chr01	4592022	4598790	+	MSTRG.398.1	0	Soltu.DM.01G004570.1	=	(1 of 3) PTHR24349//PTHR24349:SF93 - SERINE/THREONINE-PROTEIN KINASE // CALCIUM-DEPENDENT PROTEIN KINASE 14	IPR000719, IPR011009, IPR011992, IPR002048	EF-hand domain, Protein kinase-like domain superfamily, EF-hand domain pair, Protein kinase domain
chr01	4611463	4616947	-	MSTRG.399.1	0	Soltu.DM.01G004620.1	=	(1 of 2) PTHR23426//PTHR23426:SF31 - FERREDOXIN/ADRENODOXIN // SUBFAMILY NOT NAMED	IPR036010, IPR001041, IPR012675, IPR001055	Adrenodoxin, 2Fe-2S ferredoxin-like superfamily, 2Fe-2S ferredoxin-type iron-sulfur binding domain, Beta-grasp domain superfamily
chr01	4617689	4625081	+	MSTRG.400.1	0	Soltu.DM.01G004630.1	j	(1 of 1) PF03839//PF13041 - Translocation protein Sec62 (Sec62) // PPR repeat family (PPR_2)	IPR004728	Translocation protein Sec62
chr01	4626370	4635414	+	MSTRG.401.2	0	Soltu.DM.01G004630.1	m	(1 of 1) PF03839//PF13041 - Translocation protein Sec62 (Sec62) // PPR repeat family (PPR_2)
chr01	4632415	4635414	+	MSTRG.401.3	0	Soltu.DM.01G004640.2	=	(1 of 3) KOG2927 - Membrane component of ER protein translocation complex	IPR004728	Translocation protein Sec62
chr01	4642982	4648292	-	MSTRG.402.1	0	Soltu.DM.01G004650.1	=	(1 of 3) PTHR12632//PTHR12632:SF14 - TRANSCRIPTION FACTOR NF-Y ALPHA-RELATED // NUCLEAR TRANSCRIPTION FACTOR Y SUBUNIT A-1-RELATED	IPR001289	Nuclear transcription factor Y subunit A
chr01	4686212	4686754	.	MSTRG.403.1	1	-	u
chr01	4688985	4689728	+	MSTRG.404.1	0	Soltu.DM.01G004700.1	=	(1 of 72) 3.1.4.46 - Glycerophosphodiester phosphodiesterase / Glycerophosphoryl diester phosphodiesterase	IPR000719, IPR011009	Protein kinase-like domain superfamily, Protein kinase domain
chr01	4703976	4708255	+	MSTRG.405.1	0	Soltu.DM.01G004710.1	j	(1 of 12) PTHR22942//PTHR22942:SF36 - RECA/RAD51/RADA DNA STRAND-PAIRING FAMILY MEMBER // DNA REPAIR PROTEIN XRCC2 HOMOLOG
chr01	4718831	4721770	-	MSTRG.406.1	0	Soltu.DM.01G004730.1	n	(1 of 72) 3.1.4.46 - Glycerophosphodiester phosphodiesterase / Glycerophosphoryl diester phosphodiesterase	IPR025287	Wall-associated receptor kinase, galacturonan-binding domain
chr01	4719557	4721770	-	MSTRG.406.2	0	Soltu.DM.01G004730.1	=	(1 of 72) 3.1.4.46 - Glycerophosphodiester phosphodiesterase / Glycerophosphoryl diester phosphodiesterase	IPR000719, IPR011009, IPR025287	Wall-associated receptor kinase, galacturonan-binding domain, Protein kinase-like domain superfamily, Protein kinase domain
chr01	4722985	4725470	+	MSTRG.407.1	0	Soltu.DM.01G004740.1	m	(1 of 72) 3.1.4.46 - Glycerophosphodiester phosphodiesterase / Glycerophosphoryl diester phosphodiesterase	IPR011009, IPR000719, IPR025287	Wall-associated receptor kinase, galacturonan-binding domain, Protein kinase-like domain superfamily, Protein kinase domain
chr01	4723912	4725470	+	MSTRG.407.2	0	Soltu.DM.01G004740.1	n	(1 of 72) 3.1.4.46 - Glycerophosphodiester phosphodiesterase / Glycerophosphoryl diester phosphodiesterase
chr01	4729704	4730204	.	MSTRG.408.1	1	-	u
chr01	4742121	4742674	.	MSTRG.409.1	1	-	u
chr01	4744574	4756283	+	MSTRG.410.2	0	Soltu.DM.01G004760.1	j	(1 of 12) PTHR22942:SF36 - DNA REPAIR PROTEIN XRCC2 HOMOLOG	IPR030547, IPR027417	P-loop containing nucleoside triphosphate hydrolase, DNA repair protein XRCC2
chr01	4744575	4756283	+	MSTRG.410.3	0	Soltu.DM.01G004760.1	j	(1 of 12) PTHR22942:SF36 - DNA REPAIR PROTEIN XRCC2 HOMOLOG	IPR030547, IPR027417	P-loop containing nucleoside triphosphate hydrolase, DNA repair protein XRCC2
chr01	4744578	4756283	+	MSTRG.410.4	0	Soltu.DM.01G004760.1	j	(1 of 12) PTHR22942:SF36 - DNA REPAIR PROTEIN XRCC2 HOMOLOG	IPR030547, IPR027417	P-loop containing nucleoside triphosphate hydrolase, DNA repair protein XRCC2
chr01	4744586	4756283	+	MSTRG.410.5	0	Soltu.DM.01G004760.1	j	(1 of 12) PTHR22942:SF36 - DNA REPAIR PROTEIN XRCC2 HOMOLOG
chr01	4744595	4756283	+	MSTRG.410.6	0	Soltu.DM.01G004760.1	n	(1 of 12) PTHR22942:SF36 - DNA REPAIR PROTEIN XRCC2 HOMOLOG	IPR030547, IPR027417	P-loop containing nucleoside triphosphate hydrolase, DNA repair protein XRCC2
chr01	4748805	4756283	+	MSTRG.410.7	0	Soltu.DM.01G004760.1	j	(1 of 12) PTHR22942:SF36 - DNA REPAIR PROTEIN XRCC2 HOMOLOG
chr01	4748979	4756283	+	MSTRG.410.8	0	Soltu.DM.01G004760.1	j	(1 of 12) PTHR22942:SF36 - DNA REPAIR PROTEIN XRCC2 HOMOLOG	IPR030547	DNA repair protein XRCC2
chr01	4749115	4755645	+	MSTRG.410.10	0	Soltu.DM.01G004760.1	=	(1 of 12) PTHR22942:SF36 - DNA REPAIR PROTEIN XRCC2 HOMOLOG	IPR030547	DNA repair protein XRCC2
chr01	4756979	4759330	-	MSTRG.411.1	0	Soltu.DM.01G004780.1	m	(1 of 8) PF00069//PF13947 - Protein kinase domain (Pkinase) // Wall-associated receptor kinase galacturonan-binding (GUB_WAK_bind)	IPR011009, IPR000719, IPR025287	Wall-associated receptor kinase, galacturonan-binding domain, Protein kinase-like domain superfamily, Protein kinase domain
chr01	4757021	4759330	-	MSTRG.411.2	0	Soltu.DM.01G004780.1	=	(1 of 8) PF00069//PF13947 - Protein kinase domain (Pkinase) // Wall-associated receptor kinase galacturonan-binding (GUB_WAK_bind)	IPR011009, IPR000719, IPR025287	Wall-associated receptor kinase, galacturonan-binding domain, Protein kinase-like domain superfamily, Protein kinase domain
chr01	4759713	4761588	+	MSTRG.412.1	0	Soltu.DM.01G004790.1	m	(1 of 72) 3.1.4.46 - Glycerophosphodiester phosphodiesterase / Glycerophosphoryl diester phosphodiesterase	IPR011009, IPR001245	Serine-threonine/tyrosine-protein kinase, catalytic domain, Protein kinase-like domain superfamily
chr01	4777891	4789118	+	MSTRG.414.5	0	Soltu.DM.01G004810.1	n	(1 of 12) PTHR22942:SF36 - DNA REPAIR PROTEIN XRCC2 HOMOLOG	IPR030547, IPR027417	P-loop containing nucleoside triphosphate hydrolase, DNA repair protein XRCC2
chr01	4777898	4789118	+	MSTRG.414.6	0	Soltu.DM.01G004810.1	n	(1 of 12) PTHR22942:SF36 - DNA REPAIR PROTEIN XRCC2 HOMOLOG	IPR030547, IPR027417	P-loop containing nucleoside triphosphate hydrolase, DNA repair protein XRCC2
chr01	4777898	4789118	+	MSTRG.414.7	0	Soltu.DM.01G004810.1	k	(1 of 12) PTHR22942:SF36 - DNA REPAIR PROTEIN XRCC2 HOMOLOG	IPR030547, IPR027417	P-loop containing nucleoside triphosphate hydrolase, DNA repair protein XRCC2
chr01	4777902	4789118	+	MSTRG.414.10	0	Soltu.DM.01G004810.1	n	(1 of 12) PTHR22942:SF36 - DNA REPAIR PROTEIN XRCC2 HOMOLOG	IPR030547	DNA repair protein XRCC2
chr01	4777906	4789118	+	MSTRG.414.11	0	Soltu.DM.01G004810.1	n	(1 of 12) PTHR22942:SF36 - DNA REPAIR PROTEIN XRCC2 HOMOLOG
chr01	4777915	4789118	+	MSTRG.414.14	0	Soltu.DM.01G004810.1	n	(1 of 12) PTHR22942:SF36 - DNA REPAIR PROTEIN XRCC2 HOMOLOG	IPR030547, IPR027417	P-loop containing nucleoside triphosphate hydrolase, DNA repair protein XRCC2
chr01	4777915	4789118	+	MSTRG.414.15	0	Soltu.DM.01G004810.1	j	(1 of 12) PTHR22942:SF36 - DNA REPAIR PROTEIN XRCC2 HOMOLOG	IPR030547	DNA repair protein XRCC2
chr01	4777915	4789118	+	MSTRG.414.16	0	Soltu.DM.01G004810.1	n	(1 of 12) PTHR22942:SF36 - DNA REPAIR PROTEIN XRCC2 HOMOLOG	IPR030547	DNA repair protein XRCC2
chr01	4777917	4789118	+	MSTRG.414.17	0	Soltu.DM.01G004810.1	m	(1 of 12) PTHR22942:SF36 - DNA REPAIR PROTEIN XRCC2 HOMOLOG	IPR030547, IPR027417	P-loop containing nucleoside triphosphate hydrolase, DNA repair protein XRCC2
chr01	4781406	4789118	+	MSTRG.414.18	0	Soltu.DM.01G004810.1	n	(1 of 12) PTHR22942:SF36 - DNA REPAIR PROTEIN XRCC2 HOMOLOG
chr01	4781955	4789118	+	MSTRG.414.19	0	Soltu.DM.01G004810.1	m	(1 of 12) PTHR22942:SF36 - DNA REPAIR PROTEIN XRCC2 HOMOLOG
chr01	4785976	4787766	-	MSTRG.415.1	0	Soltu.DM.01G004810.1	i	(1 of 12) PTHR22942:SF36 - DNA REPAIR PROTEIN XRCC2 HOMOLOG
chr01	4794274	4795906	+	MSTRG.416.2	0	Soltu.DM.01G004830.1	=	(1 of 8) PF00069//PF13947 - Protein kinase domain (Pkinase) // Wall-associated receptor kinase galacturonan-binding (GUB_WAK_bind)
chr01	4808534	4810080	+	MSTRG.417.1	1	-	u
chr01	4818042	4818935	.	MSTRG.418.1	0	-	u		IPR040296	Photosystem II 5kDa protein, chloroplastic
chr01	4819728	4829488	+	MSTRG.419.1	0	Soltu.DM.01G004840.1	j	(1 of 12) PTHR22942//PTHR22942:SF36 - RECA/RAD51/RADA DNA STRAND-PAIRING FAMILY MEMBER // DNA REPAIR PROTEIN XRCC2 HOMOLOG	IPR030547, IPR027417	P-loop containing nucleoside triphosphate hydrolase, DNA repair protein XRCC2
chr01	4819750	4829488	+	MSTRG.419.2	0	Soltu.DM.01G004840.1	j	(1 of 12) PTHR22942//PTHR22942:SF36 - RECA/RAD51/RADA DNA STRAND-PAIRING FAMILY MEMBER // DNA REPAIR PROTEIN XRCC2 HOMOLOG	IPR030547, IPR027417	P-loop containing nucleoside triphosphate hydrolase, DNA repair protein XRCC2
chr01	4831433	4832086	.	MSTRG.420.1	0	Soltu.DM.01G004850.1	i
chr01	4836825	4837235	+	MSTRG.422.1	1	-	u
chr01	4840089	4842547	+	MSTRG.423.1	0	Soltu.DM.01G004860.1	j	(1 of 72) 3.1.4.46 - Glycerophosphodiester phosphodiesterase / Glycerophosphoryl diester phosphodiesterase	IPR025287	Wall-associated receptor kinase, galacturonan-binding domain
chr01	4840100	4842547	+	MSTRG.423.2	0	Soltu.DM.01G004860.2	=	(1 of 72) 3.1.4.46 - Glycerophosphodiester phosphodiesterase / Glycerophosphoryl diester phosphodiesterase	IPR000719, IPR011009, IPR025287	Wall-associated receptor kinase, galacturonan-binding domain, Protein kinase-like domain superfamily, Protein kinase domain
chr01	4840100	4842547	+	MSTRG.423.3	0	Soltu.DM.01G004860.1	=	(1 of 72) 3.1.4.46 - Glycerophosphodiester phosphodiesterase / Glycerophosphoryl diester phosphodiesterase	IPR000719, IPR011009, IPR025287	Wall-associated receptor kinase, galacturonan-binding domain, Protein kinase-like domain superfamily, Protein kinase domain
chr01	4840111	4842547	+	MSTRG.423.4	0	Soltu.DM.01G004860.1	m	(1 of 72) 3.1.4.46 - Glycerophosphodiester phosphodiesterase / Glycerophosphoryl diester phosphodiesterase	IPR025287	Wall-associated receptor kinase, galacturonan-binding domain
chr01	4840119	4842547	+	MSTRG.423.5	0	Soltu.DM.01G004860.1	m	(1 of 72) 3.1.4.46 - Glycerophosphodiester phosphodiesterase / Glycerophosphoryl diester phosphodiesterase
chr01	4848153	4848353	.	MSTRG.424.1	1	-	u
chr01	4853885	4858856	+	MSTRG.425.1	0	Soltu.DM.01G004870.1	n
chr01	4866962	4867821	+	MSTRG.427.1	0	-	u
chr01	4873821	4885798	+	MSTRG.428.1	0	Soltu.DM.01G004880.1	n	(1 of 2) KOG2859 - DNA repair protein, member of the recA/RAD51 family	IPR030547	DNA repair protein XRCC2
chr01	4873821	4885798	+	MSTRG.428.2	0	Soltu.DM.01G004880.1	n	(1 of 2) KOG2859 - DNA repair protein, member of the recA/RAD51 family
chr01	4873894	4885798	+	MSTRG.428.3	0	Soltu.DM.01G004880.1	n	(1 of 2) KOG2859 - DNA repair protein, member of the recA/RAD51 family	IPR030547	DNA repair protein XRCC2
chr01	4873934	4885798	+	MSTRG.428.5	0	Soltu.DM.01G004880.1	n	(1 of 2) KOG2859 - DNA repair protein, member of the recA/RAD51 family
chr01	4880196	4885798	+	MSTRG.428.7	0	Soltu.DM.01G004880.1	m	(1 of 2) KOG2859 - DNA repair protein, member of the recA/RAD51 family	IPR030547	DNA repair protein XRCC2
chr01	4883301	4885798	+	MSTRG.428.8	0	Soltu.DM.01G004880.1	n	(1 of 2) KOG2859 - DNA repair protein, member of the recA/RAD51 family
chr01	4886801	4892690	-	MSTRG.429.1	0	Soltu.DM.01G004930.1	k	(1 of 1) PF00069//PF07714//PF13947 - Protein kinase domain (Pkinase) // Protein tyrosine kinase (Pkinase_Tyr) // Wall-associated receptor kinase galacturonan-binding (GUB_WAK_bind)	IPR000719, IPR011009, IPR025287	Wall-associated receptor kinase, galacturonan-binding domain, Protein kinase-like domain superfamily, Protein kinase domain
chr01	4887009	4892690	-	MSTRG.429.2	0	Soltu.DM.01G004900.1	k	(1 of 72) 3.1.4.46 - Glycerophosphodiester phosphodiesterase / Glycerophosphoryl diester phosphodiesterase	IPR011009, IPR000719, IPR025287	Wall-associated receptor kinase, galacturonan-binding domain, Protein kinase-like domain superfamily, Protein kinase domain
chr01	4896251	4898651	+	MSTRG.430.1	0	Soltu.DM.01G004940.1	m	(1 of 72) 3.1.4.46 - Glycerophosphodiester phosphodiesterase / Glycerophosphoryl diester phosphodiesterase	IPR011009, IPR000719, IPR025287	Wall-associated receptor kinase, galacturonan-binding domain, Protein kinase-like domain superfamily, Protein kinase domain
chr01	4896276	4898651	+	MSTRG.430.2	0	Soltu.DM.01G004940.1	n	(1 of 72) 3.1.4.46 - Glycerophosphodiester phosphodiesterase / Glycerophosphoryl diester phosphodiesterase
chr01	4906473	4921449	+	MSTRG.431.1	0	Soltu.DM.01G004950.1	j	(1 of 1) K10879 - DNA-repair protein XRCC2 (XRCC2)	IPR030547, IPR027417	P-loop containing nucleoside triphosphate hydrolase, DNA repair protein XRCC2
chr01	4906544	4921449	+	MSTRG.431.3	0	Soltu.DM.01G004950.1	j	(1 of 1) K10879 - DNA-repair protein XRCC2 (XRCC2)
chr01	4910870	4921449	+	MSTRG.431.4	0	Soltu.DM.01G004950.1	j	(1 of 1) K10879 - DNA-repair protein XRCC2 (XRCC2)
chr01	4910878	4921449	+	MSTRG.431.5	0	Soltu.DM.01G004950.1	j	(1 of 1) K10879 - DNA-repair protein XRCC2 (XRCC2)
chr01	4920940	4921449	-	MSTRG.432.1	0	-	u
chr01	4923790	4925215	+	MSTRG.434.1	0	Soltu.DM.01G004970.2	j	(1 of 72) 3.1.4.46 - Glycerophosphodiester phosphodiesterase / Glycerophosphoryl diester phosphodiesterase
chr01	4928553	4929406	+	MSTRG.435.1	0	Soltu.DM.01G004980.1	=		IPR040296	Photosystem II 5kDa protein, chloroplastic
chr01	4930395	4933530	+	MSTRG.436.1	0	Soltu.DM.01G004990.1	=	(1 of 12) PTHR22942//PTHR22942:SF36 - RECA/RAD51/RADA DNA STRAND-PAIRING FAMILY MEMBER // DNA REPAIR PROTEIN XRCC2 HOMOLOG	IPR030547, IPR027417	P-loop containing nucleoside triphosphate hydrolase, DNA repair protein XRCC2
chr01	4930418	4933530	+	MSTRG.436.2	0	Soltu.DM.01G004990.1	j	(1 of 12) PTHR22942//PTHR22942:SF36 - RECA/RAD51/RADA DNA STRAND-PAIRING FAMILY MEMBER // DNA REPAIR PROTEIN XRCC2 HOMOLOG	IPR030547	DNA repair protein XRCC2
chr01	4956869	4961582	+	MSTRG.437.1	1	-	u
chr01	4963267	4964972	-	MSTRG.438.1	0	Soltu.DM.01G005000.1	j	(1 of 2) K03066 - 26S proteasome regulatory subunit T6 (PSMC5, RPT6)	IPR035261, IPR003959, IPR027417	ATPase, AAA-type, core, P-loop containing nucleoside triphosphate hydrolase, 26S proteasome regulatory subunit 8
chr01	4963358	4965547	-	MSTRG.438.2	0	Soltu.DM.01G005000.1	=	(1 of 2) K03066 - 26S proteasome regulatory subunit T6 (PSMC5, RPT6)
chr01	4983562	4985658	+	MSTRG.441.1	0	Soltu.DM.01G005020.1	o	(1 of 12) PTHR22942:SF36 - DNA REPAIR PROTEIN XRCC2 HOMOLOG
chr01	4984800	4985658	+	MSTRG.441.2	0	Soltu.DM.01G005020.1	o	(1 of 12) PTHR22942:SF36 - DNA REPAIR PROTEIN XRCC2 HOMOLOG
chr01	4985761	4992599	-	MSTRG.442.1	0	Soltu.DM.01G005030.1	=	(1 of 3) PTHR10366:SF362 - ALCOHOL DEHYDROGENASE-RELATED	IPR001509, IPR036291	NAD(P)-binding domain superfamily, NAD-dependent epimerase/dehydratase
chr01	4994150	5003303	-	MSTRG.443.1	0	Soltu.DM.01G005040.2	j	(1 of 3) PTHR10366:SF362 - ALCOHOL DEHYDROGENASE-RELATED	IPR001509, IPR036291	NAD(P)-binding domain superfamily, NAD-dependent epimerase/dehydratase
chr01	4994150	4998721	-	MSTRG.443.2	0	Soltu.DM.01G005040.2	j	(1 of 3) PTHR10366:SF362 - ALCOHOL DEHYDROGENASE-RELATED
chr01	4994365	5003303	-	MSTRG.443.3	0	Soltu.DM.01G005040.2	j	(1 of 3) PTHR10366:SF362 - ALCOHOL DEHYDROGENASE-RELATED	IPR001509, IPR036291	NAD(P)-binding domain superfamily, NAD-dependent epimerase/dehydratase
chr01	4994388	4998721	-	MSTRG.443.4	0	Soltu.DM.01G005040.2	j	(1 of 3) PTHR10366:SF362 - ALCOHOL DEHYDROGENASE-RELATED
chr01	4999365	5003303	-	MSTRG.443.5	0	Soltu.DM.01G005040.2	j	(1 of 3) PTHR10366:SF362 - ALCOHOL DEHYDROGENASE-RELATED	IPR001509, IPR036291	NAD(P)-binding domain superfamily, NAD-dependent epimerase/dehydratase
chr01	4999365	5003303	-	MSTRG.443.7	0	Soltu.DM.01G005040.2	j	(1 of 3) PTHR10366:SF362 - ALCOHOL DEHYDROGENASE-RELATED	IPR001509, IPR036291	NAD(P)-binding domain superfamily, NAD-dependent epimerase/dehydratase
chr01	4999375	5003303	-	MSTRG.443.8	0	Soltu.DM.01G005040.2	j	(1 of 3) PTHR10366:SF362 - ALCOHOL DEHYDROGENASE-RELATED	IPR001509, IPR036291	NAD(P)-binding domain superfamily, NAD-dependent epimerase/dehydratase
chr01	4999442	5003303	-	MSTRG.443.10	0	Soltu.DM.01G005040.2	j	(1 of 3) PTHR10366:SF362 - ALCOHOL DEHYDROGENASE-RELATED
chr01	5017135	5020910	-	MSTRG.444.1	0	Soltu.DM.01G005050.1	j	(1 of 3) PTHR10366:SF362 - ALCOHOL DEHYDROGENASE-RELATED	IPR001509, IPR002225, IPR036291	NAD(P)-binding domain superfamily, NAD-dependent epimerase/dehydratase, 3-beta hydroxysteroid dehydrogenase/isomerase
chr01	5017207	5023714	-	MSTRG.444.2	0	Soltu.DM.01G005050.1	j	(1 of 3) PTHR10366:SF362 - ALCOHOL DEHYDROGENASE-RELATED	IPR001509, IPR036291	NAD(P)-binding domain superfamily, NAD-dependent epimerase/dehydratase
chr01	5030660	5039135	-	MSTRG.445.1	0	Soltu.DM.01G005060.1	=	(1 of 1) PTHR20275:SF0 - ATP-NADH KINASE YEF1-RELATED	IPR017438, IPR002504, IPR016064, IPR017437	NAD kinase/diacylglycerol kinase-like domain superfamily, ATP-NAD kinase, PpnK-type, C-terminal, Inorganic polyphosphate/ATP-NAD kinase, N-terminal, NAD kinase
chr01	5030660	5039135	-	MSTRG.445.2	0	Soltu.DM.01G005060.1	m	(1 of 1) PTHR20275:SF0 - ATP-NADH KINASE YEF1-RELATED	IPR002504, IPR017437, IPR016064, IPR017438	NAD kinase/diacylglycerol kinase-like domain superfamily, ATP-NAD kinase, PpnK-type, C-terminal, Inorganic polyphosphate/ATP-NAD kinase, N-terminal, NAD kinase
chr01	5044504	5047059	-	MSTRG.446.1	0	Soltu.DM.01G005070.1	m	(1 of 72) 3.1.4.46 - Glycerophosphodiester phosphodiesterase / Glycerophosphoryl diester phosphodiesterase	IPR025287	Wall-associated receptor kinase, galacturonan-binding domain
chr01	5044513	5047059	-	MSTRG.446.2	0	Soltu.DM.01G005070.1	m	(1 of 72) 3.1.4.46 - Glycerophosphodiester phosphodiesterase / Glycerophosphoryl diester phosphodiesterase	IPR011009, IPR000719, IPR025287	Wall-associated receptor kinase, galacturonan-binding domain, Protein kinase-like domain superfamily, Protein kinase domain
chr01	5047146	5049498	+	MSTRG.447.1	0	Soltu.DM.01G005080.1	=	(1 of 72) 3.1.4.46 - Glycerophosphodiester phosphodiesterase / Glycerophosphoryl diester phosphodiesterase	IPR011009, IPR000719, IPR025287	Wall-associated receptor kinase, galacturonan-binding domain, Protein kinase-like domain superfamily, Protein kinase domain
chr01	5080715	5085054	+	MSTRG.448.1	0	Soltu.DM.01G005140.2	=	(1 of 4) PF00642//PF13893 - Zinc finger C-x8-C-x5-C-x3-H type (and similar) (zf-CCCH) // RNA recognition motif. (a.k.a. RRM, RBD, or RNP domain) (RRM_5)	IPR000571, IPR035979, IPR034365, IPR012677, IPR000504, IPR036855	Zinc finger, CCCH-type superfamily, RNA-binding domain superfamily, Nucleotide-binding alpha-beta plait domain superfamily, AtC3H46-like, RNA recognition motif, RNA recognition motif domain, Zinc finger, CCCH-type
chr01	5121759	5123398	+	MSTRG.449.1	0	Soltu.DM.01G005170.1	=	(1 of 82) 3.2.1.39 - Glucan endo-1,3-beta-D-glucosidase / Laminarinase	IPR017853, IPR044965, IPR000490	Glycoside hydrolase superfamily, Glycoside hydrolase family 17, plant, Glycoside hydrolase family 17
chr01	5130024	5135726	+	MSTRG.450.1	0	Soltu.DM.01G005180.1	j	(1 of 82) 3.2.1.39 - Glucan endo-1,3-beta-D-glucosidase / Laminarinase
chr01	5145318	5145778	+	MSTRG.452.1	0	Soltu.DM.01G005200.1	c	(1 of 82) 3.2.1.39 - Glucan endo-1,3-beta-D-glucosidase / Laminarinase
chr01	5152661	5152890	.	MSTRG.453.1	1	-	u
chr01	5186158	5187307	+	MSTRG.454.1	0	-	u		IPR044965, IPR000490	Glycoside hydrolase family 17, plant, Glycoside hydrolase family 17
chr01	5202445	5204236	+	MSTRG.455.1	0	Soltu.DM.01G005240.1	=	(1 of 82) 3.2.1.39 - Glucan endo-1,3-beta-D-glucosidase / Laminarinase	IPR017853, IPR044965, IPR000490	Glycoside hydrolase superfamily, Glycoside hydrolase family 17, plant, Glycoside hydrolase family 17
chr01	5206599	5209336	+	MSTRG.456.1	0	Soltu.DM.01G005250.1	=	(1 of 82) 3.2.1.39 - Glucan endo-1,3-beta-D-glucosidase / Laminarinase	IPR017853, IPR044965, IPR000490	Glycoside hydrolase superfamily, Glycoside hydrolase family 17, plant, Glycoside hydrolase family 17
chr01	5206600	5209336	+	MSTRG.456.2	0	Soltu.DM.01G005250.1	m	(1 of 82) 3.2.1.39 - Glucan endo-1,3-beta-D-glucosidase / Laminarinase	IPR017853, IPR044965, IPR000490	Glycoside hydrolase superfamily, Glycoside hydrolase family 17, plant, Glycoside hydrolase family 17
chr01	5210840	5213121	+	MSTRG.457.1	0	Soltu.DM.01G005260.1	m	(1 of 82) 3.2.1.39 - Glucan endo-1,3-beta-D-glucosidase / Laminarinase	IPR017853, IPR044965, IPR000490	Glycoside hydrolase superfamily, Glycoside hydrolase family 17, plant, Glycoside hydrolase family 17
chr01	5230312	5232105	+	MSTRG.458.1	0	Soltu.DM.01G005270.1	=	(1 of 83) 1.14.13.121 - Premnaspirodiene oxygenase / Hyoscymus muticus premnaspirodiene oxygenase	IPR036396, IPR001128, IPR002401	Cytochrome P450, E-class, group I, Cytochrome P450, Cytochrome P450 superfamily
chr01	5260650	5262779	-	MSTRG.459.1	0	Soltu.DM.01G005290.1	=	(1 of 83) 1.14.13.121 - Premnaspirodiene oxygenase / Hyoscymus muticus premnaspirodiene oxygenase	IPR036396, IPR001128, IPR002401	Cytochrome P450, E-class, group I, Cytochrome P450, Cytochrome P450 superfamily
chr01	5323242	5325388	-	MSTRG.460.1	0	-	u
chr01	5323291	5325388	+	MSTRG.461.1	1	-	u
chr01	5353799	5359457	-	MSTRG.463.1	0	-	u
chr01	5353799	5359457	-	MSTRG.463.2	0	-	u
chr01	5353894	5359457	-	MSTRG.463.3	0	-	u
chr01	5353894	5355324	-	MSTRG.463.4	0	-	u
chr01	5353894	5359457	-	MSTRG.463.5	0	-	u
chr01	5354008	5359457	-	MSTRG.463.7	1	-	u
chr01	5354008	5359457	-	MSTRG.463.8	0	-	u
chr01	5361822	5366246	-	MSTRG.464.1	0	Soltu.DM.01G005380.1	=	(1 of 255) PF00646 - F-box domain (F-box)	IPR017451, IPR036047, IPR001810	F-box-like domain superfamily, F-box domain, F-box associated interaction domain
chr01	5390398	5397577	-	MSTRG.465.1	0	Soltu.DM.01G005390.1	j	(1 of 83) 1.14.13.121 - Premnaspirodiene oxygenase / Hyoscymus muticus premnaspirodiene oxygenase	IPR036396, IPR001128, IPR002401	Cytochrome P450, E-class, group I, Cytochrome P450, Cytochrome P450 superfamily
chr01	5422416	5422865	.	MSTRG.466.1	1	-	u
chr01	5428780	5429123	-	MSTRG.467.1	1	-	u
chr01	5446844	5450066	-	MSTRG.468.1	0	Soltu.DM.01G005400.1	=	(1 of 83) 1.14.13.121 - Premnaspirodiene oxygenase / Hyoscymus muticus premnaspirodiene oxygenase	IPR036396, IPR001128, IPR002401	Cytochrome P450, E-class, group I, Cytochrome P450, Cytochrome P450 superfamily
chr01	5447165	5448781	+	MSTRG.469.1	1	Soltu.DM.01G005400.1	x	(1 of 83) 1.14.13.121 - Premnaspirodiene oxygenase / Hyoscymus muticus premnaspirodiene oxygenase
chr01	5453541	5454052	-	MSTRG.470.1	0	-	u		IPR017089, IPR009846	Splicing factor 3B, subunit 5, Splicing factor 3B subunit 5/RDS3 complex subunit 10
chr01	5479985	5482348	-	MSTRG.471.1	0	Soltu.DM.01G005430.1	=	(1 of 83) 1.14.13.121 - Premnaspirodiene oxygenase / Hyoscymus muticus premnaspirodiene oxygenase	IPR036396, IPR001128, IPR002401	Cytochrome P450, E-class, group I, Cytochrome P450, Cytochrome P450 superfamily
chr01	5511298	5511586	+	MSTRG.472.1	1	-	u
chr01	5534697	5541433	-	MSTRG.473.1	0	Soltu.DM.01G005440.1	j		IPR012340	Nucleic acid-binding, OB-fold
chr01	5563600	5564022	-	MSTRG.474.1	0	Soltu.DM.01G005450.1	=	(1 of 83) 1.14.13.121 - Premnaspirodiene oxygenase / Hyoscymus muticus premnaspirodiene oxygenase	IPR036396, IPR001128, IPR002401	Cytochrome P450, E-class, group I, Cytochrome P450, Cytochrome P450 superfamily
chr01	5593514	5594303	-	MSTRG.475.1	0	Soltu.DM.01G005470.1	e	(1 of 83) 1.14.13.121 - Premnaspirodiene oxygenase / Hyoscymus muticus premnaspirodiene oxygenase	IPR036396, IPR001128, IPR002401	Cytochrome P450, E-class, group I, Cytochrome P450, Cytochrome P450 superfamily
chr01	5618440	5624894	-	MSTRG.476.1	0	Soltu.DM.01G005490.2	=
chr01	5647163	5648417	+	MSTRG.477.1	0	Soltu.DM.01G005520.1	=	(1 of 2) PTHR24067:SF41 - AKT-INTERACTING PROTEIN	IPR019547	B domain of TMEM189, localisation domain
chr01	5652244	5657825	-	MSTRG.478.1	0	Soltu.DM.01G005530.1	j	(1 of 3) PTHR22952//PTHR22952:SF206 - CAMP-RESPONSE ELEMENT BINDING PROTEIN-RELATED // TRANSCRIPTION FACTOR TGA2	IPR025422	Transcription factor TGA like domain
chr01	5662218	5668252	-	MSTRG.479.1	0	Soltu.DM.01G005540.1	k	(1 of 3) PTHR22952//PTHR22952:SF172 - CAMP-RESPONSE ELEMENT BINDING PROTEIN-RELATED // SUBFAMILY NOT NAMED	IPR004827	Basic-leucine zipper domain
chr01	5693033	5697307	+	MSTRG.480.1	0	Soltu.DM.01G005560.2	m	(1 of 2) PTHR36407:SF1 - MEDIATOR-ASSOCIATED PROTEIN 2	IPR038823	Mediator-associated protein 2, plant
chr01	5693081	5697307	+	MSTRG.480.2	0	Soltu.DM.01G005560.2	=	(1 of 2) PTHR36407:SF1 - MEDIATOR-ASSOCIATED PROTEIN 2	IPR038823	Mediator-associated protein 2, plant
chr01	5700140	5723812	+	MSTRG.481.1	0	Soltu.DM.01G005570.2	n	(1 of 1) KOG4271 - Rho-GTPase activating protein	IPR025757, IPR011993, IPR001849, IPR008936, IPR000198	Rho GTPase activation protein, Pleckstrin homology domain, PH-like domain superfamily, Ternary complex factor MIP1, leucine-zipper, Rho GTPase-activating protein domain
chr01	5700214	5723812	+	MSTRG.481.2	0	Soltu.DM.01G005570.1	=	(1 of 1) KOG4271 - Rho-GTPase activating protein	IPR025757, IPR011993, IPR001849, IPR008936, IPR000198	Rho GTPase activation protein, Pleckstrin homology domain, PH-like domain superfamily, Ternary complex factor MIP1, leucine-zipper, Rho GTPase-activating protein domain
chr01	5700301	5723812	+	MSTRG.481.4	0	Soltu.DM.01G005570.4	=	(1 of 1) KOG4271 - Rho-GTPase activating protein	IPR025757, IPR011993, IPR001849, IPR008936, IPR000198	Rho GTPase activation protein, Pleckstrin homology domain, PH-like domain superfamily, Ternary complex factor MIP1, leucine-zipper, Rho GTPase-activating protein domain
chr01	5700301	5723812	+	MSTRG.481.8	0	Soltu.DM.01G005570.2	n	(1 of 1) KOG4271 - Rho-GTPase activating protein	IPR025757, IPR011993, IPR001849, IPR008936, IPR000198	Rho GTPase activation protein, Pleckstrin homology domain, PH-like domain superfamily, Ternary complex factor MIP1, leucine-zipper, Rho GTPase-activating protein domain
chr01	5725112	5729796	+	MSTRG.482.1	0	Soltu.DM.01G005580.4	=	(1 of 5) 3.1.1.4 - Phospholipase A(2) / Phospholipase A2	IPR036444	Phospholipase A2 domain superfamily
chr01	5725112	5729796	+	MSTRG.482.2	0	Soltu.DM.01G005580.3	=	(1 of 5) 3.1.1.4 - Phospholipase A(2) / Phospholipase A2
chr01	5725180	5729796	+	MSTRG.482.3	0	Soltu.DM.01G005580.1	=	(1 of 5) 3.1.1.4 - Phospholipase A(2) / Phospholipase A2	IPR036444	Phospholipase A2 domain superfamily
chr01	5732790	5738203	+	MSTRG.483.1	0	Soltu.DM.01G005590.1	=	(1 of 2) 3.1.4.3 - Phospholipase C / Lipophosphodiesterase I	IPR017850, IPR007312	Alkaline-phosphatase-like, core domain superfamily, Phosphoesterase
chr01	5744486	5748110	-	MSTRG.484.1	0	Soltu.DM.01G005600.1	=	(1 of 271) PF13639 - Ring finger domain (zf-RING_2)	IPR013083, IPR001841	Zinc finger, RING-type, Zinc finger, RING/FYVE/PHD-type
chr01	5769727	5776008	+	MSTRG.485.1	0	Soltu.DM.01G005630.1	=	(1 of 2) K09595 - minor histocompatibility antigen H13 [EC:3.4.23.-] (HM13)	IPR007369, IPR006639	Presenilin/signal peptide peptidase, Peptidase A22B, signal peptide peptidase
chr01	5778229	5786011	+	MSTRG.486.1	0	Soltu.DM.01G005640.1	=	(1 of 3) 1.10.3.2//1.10.3.3 - Laccase / Urishiol oxidase // L-ascorbate oxidase / Ascorbase	IPR045087, IPR011706, IPR001117, IPR034267, IPR017760, IPR011707, IPR008972	Cupredoxin, Multicopper oxidase, Ascorbate oxidase, third cupredoxin domain, Multicopper oxidase, N-termianl, Multicopper oxidase, C-terminal, Multicopper oxidase, type 1, L-ascorbate oxidase, plants
chr01	5783696	5786011	+	MSTRG.486.2	0	Soltu.DM.01G005640.1	j	(1 of 3) 1.10.3.2//1.10.3.3 - Laccase / Urishiol oxidase // L-ascorbate oxidase / Ascorbase	IPR045087, IPR011706, IPR001117, IPR034267, IPR008972	Cupredoxin, Multicopper oxidase, Ascorbate oxidase, third cupredoxin domain, Multicopper oxidase, C-terminal, Multicopper oxidase, type 1
chr01	5788198	5796220	+	MSTRG.487.1	0	Soltu.DM.01G005650.1	=	(1 of 3) K12176 - COP9 signalosome complex subunit 2 (COPS2, CSN2, TRIP15)	IPR036390, IPR000717	Winged helix DNA-binding domain superfamily, Proteasome component (PCI) domain
chr01	5803344	5808865	+	MSTRG.488.1	0	Soltu.DM.01G005660.1	j	(1 of 2) PTHR24343//PTHR24343:SF189 - SERINE/THREONINE KINASE // CBL-INTERACTING SERINE/THREONINE-PROTEIN KINASE 3	IPR000719, IPR011009, IPR004041	NAF domain, Protein kinase-like domain superfamily, Protein kinase domain
chr01	5803352	5808865	+	MSTRG.488.2	0	Soltu.DM.01G005660.4	=	(1 of 2) PTHR24343//PTHR24343:SF189 - SERINE/THREONINE KINASE // CBL-INTERACTING SERINE/THREONINE-PROTEIN KINASE 3	IPR000719, IPR011009, IPR004041	NAF domain, Protein kinase-like domain superfamily, Protein kinase domain
chr01	5803352	5808865	+	MSTRG.488.3	0	Soltu.DM.01G005660.1	=	(1 of 2) PTHR24343//PTHR24343:SF189 - SERINE/THREONINE KINASE // CBL-INTERACTING SERINE/THREONINE-PROTEIN KINASE 3
chr01	5803353	5808865	+	MSTRG.488.4	0	Soltu.DM.01G005660.5	=	(1 of 2) PTHR24343//PTHR24343:SF189 - SERINE/THREONINE KINASE // CBL-INTERACTING SERINE/THREONINE-PROTEIN KINASE 3	IPR011009	Protein kinase-like domain superfamily
chr01	5803367	5808865	+	MSTRG.488.5	0	Soltu.DM.01G005660.6	=	(1 of 2) PTHR24343//PTHR24343:SF189 - SERINE/THREONINE KINASE // CBL-INTERACTING SERINE/THREONINE-PROTEIN KINASE 3	IPR000719, IPR011009, IPR004041	NAF domain, Protein kinase-like domain superfamily, Protein kinase domain
chr01	5809771	5810041	-	MSTRG.489.1	0	Soltu.DM.01G005670.1	p	(1 of 38) K04733 - interleukin-1 receptor-associated kinase 4 (IRAK4)
chr01	5814358	5814598	-	MSTRG.490.1	1	Soltu.DM.01G005670.1	e	(1 of 38) K04733 - interleukin-1 receptor-associated kinase 4 (IRAK4)
chr01	6011772	6018305	-	MSTRG.491.1	0	Soltu.DM.01G005760.1	m
chr01	6011772	6018305	-	MSTRG.491.2	0	Soltu.DM.01G005760.1	n
chr01	6011810	6018305	-	MSTRG.491.3	0	Soltu.DM.01G005760.1	n
chr01	6011819	6018305	-	MSTRG.491.5	0	Soltu.DM.01G005760.1	n		IPR036955, IPR016177, IPR001471	DNA-binding domain superfamily, AP2/ERF domain, AP2/ERF domain superfamily
chr01	6011825	6018305	-	MSTRG.491.6	0	Soltu.DM.01G005760.1	n
chr01	6011825	6018305	-	MSTRG.491.7	0	Soltu.DM.01G005760.1	j		IPR036955, IPR016177, IPR001471	DNA-binding domain superfamily, AP2/ERF domain, AP2/ERF domain superfamily
chr01	6011828	6018305	-	MSTRG.491.9	0	Soltu.DM.01G005760.1	j
chr01	6011828	6018305	-	MSTRG.491.10	0	Soltu.DM.01G005760.1	n
chr01	6011959	6018305	-	MSTRG.491.11	0	Soltu.DM.01G005760.1	j
chr01	6021849	6029043	+	MSTRG.492.1	0	Soltu.DM.01G005770.1	=	(1 of 1) PTHR10314//PTHR10314:SF70 - SER/THR DEHYDRATASE, TRP SYNTHASE // SUBFAMILY NOT NAMED	IPR027278, IPR036052	1-aminocyclopropane-1-carboxylate deaminase/D-cysteine desulfhydrase, Tryptophan synthase beta subunit-like PLP-dependent enzyme
chr01	6036680	6039134	+	MSTRG.493.1	0	Soltu.DM.01G005780.1	=	(1 of 56) PF03514 - GRAS domain family (GRAS)	IPR005202, IPR030008	Scarecrow-like protein 3, Transcription factor GRAS
chr01	6043003	6043418	+	MSTRG.494.1	0	Soltu.DM.01G005790.1	=
chr01	6049625	6054365	+	MSTRG.495.1	0	Soltu.DM.01G005800.1	j	(1 of 1) PTHR10366:SF384 - NAD(P)-BINDING ROSSMANN-FOLD SUPERFAMILY PROTEIN	IPR016040, IPR036291	NAD(P)-binding domain superfamily, NAD(P)-binding domain
chr01	6049635	6054365	+	MSTRG.495.2	0	Soltu.DM.01G005800.2	=	(1 of 1) PTHR10366:SF384 - NAD(P)-BINDING ROSSMANN-FOLD SUPERFAMILY PROTEIN	IPR016040, IPR036291	NAD(P)-binding domain superfamily, NAD(P)-binding domain
chr01	6054552	6062171	-	MSTRG.496.2	0	Soltu.DM.01G005810.1	=	(1 of 1) 1.3.7.4 - Phytochromobilin:ferredoxin oxidoreductase / Phytochromobilin synthase	IPR009249	Ferredoxin-dependent bilin reductase
chr01	6054552	6062171	-	MSTRG.496.3	0	Soltu.DM.01G005810.2	=	(1 of 1) 1.3.7.4 - Phytochromobilin:ferredoxin oxidoreductase / Phytochromobilin synthase	IPR009249	Ferredoxin-dependent bilin reductase
chr01	6054573	6057508	-	MSTRG.496.4	0	Soltu.DM.01G005810.1	m	(1 of 1) 1.3.7.4 - Phytochromobilin:ferredoxin oxidoreductase / Phytochromobilin synthase	IPR009249	Ferredoxin-dependent bilin reductase
chr01	6065057	6066358	+	MSTRG.497.1	0	Soltu.DM.01G005820.1	=		IPR036047, IPR044809	F-box protein AUF1-like, F-box-like domain superfamily
chr01	6065095	6066358	+	MSTRG.497.2	0	Soltu.DM.01G005820.1	o		IPR036047, IPR001810, IPR044809	F-box protein AUF1-like, F-box domain, F-box-like domain superfamily
chr01	6072914	6073234	+	MSTRG.498.1	0	Soltu.DM.01G005830.1	=
chr01	6076748	6079940	-	MSTRG.499.1	0	Soltu.DM.01G005840.1	=	(1 of 6) PTHR23050//PTHR23050:SF153 - CALCIUM BINDING PROTEIN // CALMODULIN-1-RELATED	IPR011992, IPR002048	EF-hand domain, EF-hand domain pair
chr01	6092202	6100362	+	MSTRG.500.1	0	Soltu.DM.01G005850.1	=	(1 of 3) PTHR22891//PTHR22891:SF51 - EUKARYOTIC TRANSLATION INITIATION FACTOR 2C // SUBFAMILY NOT NAMED	IPR012337, IPR003100, IPR014811, IPR032474, IPR036085, IPR032472, IPR003165, IPR036397	Ribonuclease H-like superfamily, Ribonuclease H superfamily, Protein argonaute, N-terminal, Argonaute, linker 1 domain, PAZ domain superfamily, Piwi domain, PAZ domain, Argonaute linker 2 domain
chr01	6092202	6100362	+	MSTRG.500.2	0	Soltu.DM.01G005850.3	=	(1 of 3) PTHR22891//PTHR22891:SF51 - EUKARYOTIC TRANSLATION INITIATION FACTOR 2C // SUBFAMILY NOT NAMED	IPR012337, IPR003100, IPR014811, IPR032474, IPR036085, IPR032472, IPR003165, IPR036397	Ribonuclease H-like superfamily, Ribonuclease H superfamily, Protein argonaute, N-terminal, Argonaute, linker 1 domain, PAZ domain superfamily, Piwi domain, PAZ domain, Argonaute linker 2 domain
chr01	6101195	6105695	-	MSTRG.501.1	0	Soltu.DM.01G005860.2	j	(1 of 4) PTHR24012//PTHR24012:SF490 - FAMILY NOT NAMED // UBP1-ASSOCIATED PROTEIN 2C
chr01	6101195	6105695	-	MSTRG.501.2	0	Soltu.DM.01G005860.2	j	(1 of 4) PTHR24012//PTHR24012:SF490 - FAMILY NOT NAMED // UBP1-ASSOCIATED PROTEIN 2C
chr01	6101357	6105695	-	MSTRG.501.3	0	Soltu.DM.01G005860.2	j	(1 of 4) PTHR24012//PTHR24012:SF490 - FAMILY NOT NAMED // UBP1-ASSOCIATED PROTEIN 2C
chr01	6101423	6105695	-	MSTRG.501.4	0	Soltu.DM.01G005860.7	=	(1 of 4) PTHR24012//PTHR24012:SF490 - FAMILY NOT NAMED // UBP1-ASSOCIATED PROTEIN 2C
chr01	6101423	6105695	-	MSTRG.501.5	0	Soltu.DM.01G005860.1	=	(1 of 4) PTHR24012//PTHR24012:SF490 - FAMILY NOT NAMED // UBP1-ASSOCIATED PROTEIN 2C
chr01	6101425	6105695	-	MSTRG.501.6	0	Soltu.DM.01G005860.2	=	(1 of 4) PTHR24012//PTHR24012:SF490 - FAMILY NOT NAMED // UBP1-ASSOCIATED PROTEIN 2C
chr01	6101425	6105695	-	MSTRG.501.7	0	Soltu.DM.01G005860.6	=	(1 of 4) PTHR24012//PTHR24012:SF490 - FAMILY NOT NAMED // UBP1-ASSOCIATED PROTEIN 2C
chr01	6101627	6105695	-	MSTRG.501.10	0	Soltu.DM.01G005860.2	j	(1 of 4) PTHR24012//PTHR24012:SF490 - FAMILY NOT NAMED // UBP1-ASSOCIATED PROTEIN 2C
chr01	6101627	6105695	-	MSTRG.501.12	0	Soltu.DM.01G005860.2	j	(1 of 4) PTHR24012//PTHR24012:SF490 - FAMILY NOT NAMED // UBP1-ASSOCIATED PROTEIN 2C
chr01	6101663	6105695	-	MSTRG.501.13	0	Soltu.DM.01G005860.2	j	(1 of 4) PTHR24012//PTHR24012:SF490 - FAMILY NOT NAMED // UBP1-ASSOCIATED PROTEIN 2C
chr01	6101663	6105695	-	MSTRG.501.14	0	Soltu.DM.01G005860.5	=	(1 of 4) PTHR24012//PTHR24012:SF490 - FAMILY NOT NAMED // UBP1-ASSOCIATED PROTEIN 2C	IPR000504, IPR012677, IPR035979	RNA recognition motif domain, RNA-binding domain superfamily, Nucleotide-binding alpha-beta plait domain superfamily
chr01	6102879	6105695	-	MSTRG.501.17	0	Soltu.DM.01G005860.9	=	(1 of 4) PTHR24012//PTHR24012:SF490 - FAMILY NOT NAMED // UBP1-ASSOCIATED PROTEIN 2C
chr01	6118738	6124685	+	MSTRG.502.1	0	Soltu.DM.01G005870.2	=	(1 of 1) PTHR22952//PTHR22952:SF174 - CAMP-RESPONSE ELEMENT BINDING PROTEIN-RELATED // SUBFAMILY NOT NAMED	IPR004827, IPR043452	Plant bZIP transcription factors, Basic-leucine zipper domain
chr01	6126989	6134254	+	MSTRG.503.1	0	Soltu.DM.01G005880.1	=	(1 of 2) K13176 - THO complex subunit 7 (THOC7)	IPR008501	THO complex subunit 7/Mft1
chr01	6136072	6139265	+	MSTRG.504.1	0	Soltu.DM.01G005890.1	=	(1 of 3) PTHR22763:SF88 - RING/U-BOX DOMAIN-CONTAINING PROTEIN	IPR013083, IPR001841, IPR039525	Zinc finger, RING-type, Zinc finger, RING/FYVE/PHD-type, E3 ubiquitin-protein ligase RNF126-like, zinc-ribbon
chr01	6140572	6149506	+	MSTRG.505.1	0	Soltu.DM.01G005900.1	j	(1 of 1) 2.7.1.148 - 4-(cytidine 5'-diphospho)-2-C-methyl-D-erythritol kinase / CMK	IPR004424, IPR036554, IPR006204, IPR014721, IPR020568	Ribosomal protein S5 domain 2-type fold, 4-diphosphocytidyl-2C-methyl-D-erythritol kinase, Ribosomal protein S5 domain 2-type fold, subgroup, GHMP kinase N-terminal domain, GHMP kinase, C-terminal domain superfamily
chr01	6140602	6147048	+	MSTRG.505.2	0	Soltu.DM.01G005900.1	j	(1 of 1) 2.7.1.148 - 4-(cytidine 5'-diphospho)-2-C-methyl-D-erythritol kinase / CMK	IPR004424, IPR036554, IPR006204, IPR014721, IPR020568	Ribosomal protein S5 domain 2-type fold, 4-diphosphocytidyl-2C-methyl-D-erythritol kinase, Ribosomal protein S5 domain 2-type fold, subgroup, GHMP kinase N-terminal domain, GHMP kinase, C-terminal domain superfamily
chr01	6149731	6152563	-	MSTRG.506.1	0	Soltu.DM.01G005910.1	=	(1 of 4) PTHR11413//PTHR11413:SF57 - CYSTATIN FAMILY MEMBER // SUBFAMILY NOT NAMED	IPR027214, IPR000010	Cystatin domain, Cystatin
chr01	6155078	6170550	+	MSTRG.507.1	0	Soltu.DM.01G005920.1	=	(1 of 1) K18158 - nuclear control of ATPase protein 2 (NCA2)	IPR013946	Nuclear control of ATP synthase 2
chr01	6174054	6178678	+	MSTRG.508.1	0	-	u
chr01	6181030	6184024	+	MSTRG.509.1	0	Soltu.DM.01G005930.1	=	(1 of 3) PTHR10177//PTHR10177:SF253 - CYCLINE // CYCLIN-B1-4	IPR036915, IPR004367, IPR006671, IPR039361, IPR013763	Cyclin-like superfamily, Cyclin, C-terminal domain, Cyclin, N-terminal, Cyclin, Cyclin-like
chr01	6184810	6202516	-	MSTRG.510.1	0	Soltu.DM.01G005940.1	=	(1 of 1) 2.10.1.1 - Molybdopterin molybdotransferase	IPR036425, IPR005111, IPR005110, IPR036688, IPR038987, IPR001453, IPR036135	MoeA, C-terminal, domain IV superfamily, Molybdopterin biosynthesis protein MoeA-like, MoeA, N-terminal and linker domain superfamily, MoeA, N-terminal and linker domain, MoaB/Mog domain, MoeA, C-terminal, domain IV, MoaB/Mog-like domain superfamily
chr01	6212257	6219717	+	MSTRG.511.1	0	Soltu.DM.01G005950.1	=	(1 of 2) PTHR24411:SF35 - BTB/POZ AND MATH DOMAIN-CONTAINING PROTEIN 1-RELATED	IPR034090, IPR008974, IPR000210, IPR045005, IPR002083, IPR011333	BPM, C-terminal, MATH/TRAF domain, BTB/POZ domain, SKP1/BTB/POZ domain superfamily, TRAF-like, BTB/POZ and MATH domain-containing protein 1-6
chr01	6220276	6227506	-	MSTRG.512.1	0	Soltu.DM.01G005960.1	=	(1 of 1) PTHR10641//PTHR10641:SF475 - MYB-LIKE DNA-BINDING PROTEIN MYB // MYB TRANSCRIPTION FACTOR-RELATED	IPR009057, IPR001005, IPR017930	SANT/Myb domain, Myb domain, Homeobox-like domain superfamily
chr01	6220284	6227506	-	MSTRG.512.2	0	Soltu.DM.01G005960.2	=	(1 of 1) PTHR10641//PTHR10641:SF475 - MYB-LIKE DNA-BINDING PROTEIN MYB // MYB TRANSCRIPTION FACTOR-RELATED	IPR009057, IPR001005, IPR017930	SANT/Myb domain, Myb domain, Homeobox-like domain superfamily
chr01	6234487	6237945	+	MSTRG.513.1	0	Soltu.DM.01G005970.1	=	(1 of 1) PTHR23308//PTHR23308:SF29 - NUCLEAR INHIBITOR OF PROTEIN PHOSPHATASE-1 // SUBFAMILY NOT NAMED	IPR000253, IPR008984	Forkhead-associated (FHA) domain, SMAD/FHA domain superfamily
chr01	6239486	6252819	-	MSTRG.514.1	0	Soltu.DM.01G005980.1	=	(1 of 1) KOG2295 - C2H2 Zn-finger protein	IPR007042, IPR039727, IPR021933	SERRATE/Ars2 , C-terminal, SERRATE/Ars2, SERRATE/Ars2, N-terminal
chr01	6239498	6252819	-	MSTRG.514.5	0	Soltu.DM.01G005980.1	j	(1 of 1) KOG2295 - C2H2 Zn-finger protein	IPR007042, IPR039727, IPR021933	SERRATE/Ars2, N-terminal, SERRATE/Ars2, SERRATE/Ars2 , C-terminal
chr01	6304420	6307666	+	MSTRG.515.1	0	Soltu.DM.01G006010.1	=	(1 of 3) K02908 - large subunit ribosomal protein L30e (RP-L30e, RPL30)	IPR029064, IPR004038, IPR039109	Ribosomal protein L30/YlxQ, 50S ribosomal protein L30e-like, Ribosomal protein L7Ae/L30e/S12e/Gadd45
chr01	6394027	6396019	+	MSTRG.516.1	1	-	u
chr01	6449618	6450138	.	MSTRG.517.1	1	-	u
chr01	6460926	6465899	+	MSTRG.518.1	0	-	u		IPR004252	Probable transposase, Ptta/En/Spm, plant
chr01	6463068	6465282	+	MSTRG.518.2	0	-	u
chr01	6492031	6493307	+	MSTRG.519.1	1	-	u
chr01	6565270	6576130	+	MSTRG.520.1	0	-	u		IPR004252	Probable transposase, Ptta/En/Spm, plant
chr01	6565304	6576130	+	MSTRG.520.2	0	-	u
chr01	6565782	6568759	+	MSTRG.520.3	0	-	u
chr01	6569963	6576130	+	MSTRG.520.4	0	-	u
chr01	6653278	6656037	-	MSTRG.521.1	0	-	u		IPR043502, IPR000477, IPR026960	Reverse transcriptase domain, Reverse transcriptase zinc-binding domain, DNA/RNA polymerase superfamily
chr01	6653658	6656037	-	MSTRG.521.2	0	-	u		IPR026960	Reverse transcriptase zinc-binding domain
chr01	6807365	6808365	-	MSTRG.522.1	0	Soltu.DM.01G006080.1	j	(1 of 3) PTHR10625//PTHR10625:SF104 - HISTONE DEACETYLASE // HISTONE DEACETYLASE 6	IPR023801, IPR023696, IPR037138	Histone deacetylase domain, Histone deacetylase domain superfamily, Ureohydrolase domain superfamily
chr01	6807463	6808365	-	MSTRG.522.2	0	Soltu.DM.01G006080.1	j	(1 of 3) PTHR10625//PTHR10625:SF104 - HISTONE DEACETYLASE // HISTONE DEACETYLASE 6
chr01	6807525	6808365	-	MSTRG.522.3	0	Soltu.DM.01G006080.1	j	(1 of 3) PTHR10625//PTHR10625:SF104 - HISTONE DEACETYLASE // HISTONE DEACETYLASE 6
chr01	6819333	6828357	+	MSTRG.523.2	0	Soltu.DM.01G006090.8	=	(1 of 2) PTHR10625//PTHR10625:SF112 - HISTONE DEACETYLASE // HISTONE DEACETYLASE 11	IPR037138	Histone deacetylase domain superfamily
chr01	6881649	6883037	+	MSTRG.524.1	1	-	u
chr01	6895321	6905832	-	MSTRG.525.1	0	Soltu.DM.01G006160.1	j	(1 of 3) PTHR10625:SF104 - HISTONE DEACETYLASE 6	IPR023801, IPR000286, IPR023696, IPR037138	Ureohydrolase domain superfamily, Histone deacetylase family, Histone deacetylase domain superfamily, Histone deacetylase domain
chr01	6909772	6919078	-	MSTRG.526.1	0	Soltu.DM.01G006160.1	j	(1 of 3) PTHR10625:SF104 - HISTONE DEACETYLASE 6	IPR023696, IPR037138	Ureohydrolase domain superfamily, Histone deacetylase domain superfamily
chr01	6910040	6919078	-	MSTRG.526.2	0	Soltu.DM.01G006160.1	j	(1 of 3) PTHR10625:SF104 - HISTONE DEACETYLASE 6
chr01	6910055	6919078	-	MSTRG.526.3	0	Soltu.DM.01G006160.1	j	(1 of 3) PTHR10625:SF104 - HISTONE DEACETYLASE 6
chr01	6910055	6919078	-	MSTRG.526.4	0	Soltu.DM.01G006160.1	j	(1 of 3) PTHR10625:SF104 - HISTONE DEACETYLASE 6
chr01	6910055	6919078	-	MSTRG.526.5	0	Soltu.DM.01G006160.1	j	(1 of 3) PTHR10625:SF104 - HISTONE DEACETYLASE 6
chr01	6910055	6919078	-	MSTRG.526.6	0	Soltu.DM.01G006160.1	j	(1 of 3) PTHR10625:SF104 - HISTONE DEACETYLASE 6
chr01	6910056	6919078	-	MSTRG.526.7	0	Soltu.DM.01G006160.1	j	(1 of 3) PTHR10625:SF104 - HISTONE DEACETYLASE 6
chr01	6910056	6919078	-	MSTRG.526.8	0	Soltu.DM.01G006160.1	j	(1 of 3) PTHR10625:SF104 - HISTONE DEACETYLASE 6
chr01	6912290	6913426	+	MSTRG.527.1	0	Soltu.DM.01G006160.1	i	(1 of 3) PTHR10625:SF104 - HISTONE DEACETYLASE 6	IPR036397	Ribonuclease H superfamily
chr01	6946739	6951948	+	MSTRG.528.1	0	Soltu.DM.01G006190.1	=
chr01	6952568	6953733	-	MSTRG.529.1	0	Soltu.DM.01G006200.1	=	(1 of 2) PTHR31852:SF0 - LATE EMBRYOGENESIS ABUNDANT HYDROXYPROLINE-RICH GLYCOPROTEIN	IPR004864	Late embryogenesis abundant protein, LEA_2 subgroup
chr01	7022892	7026996	-	MSTRG.530.1	0	Soltu.DM.01G006210.1	=	(1 of 3) PTHR33305//PTHR33305:SF1 - FAMILY NOT NAMED // ETHYLENE INSENSITIVE 3-LIKE 1 PROTEIN-RELATED	IPR006957, IPR023278	Ethylene insensitive 3, Ethylene insensitive 3-like protein, DNA-binding domain superfamily
chr01	7057773	7063139	+	MSTRG.531.1	0	Soltu.DM.01G006220.1	=	(1 of 2) 2.1.1.14 - 5-methyltetrahydropteroyltriglutamate--homocysteine S-methyltransferase / Tetrahydropteroylglutamate-homocysteine transmethylase	IPR002629, IPR013215, IPR038071, IPR006276	Cobalamin-independent methionine synthase MetE, C-terminal/archaeal, UROD/MetE-like superfamily, Cobalamin-independent methionine synthase, Cobalamin-independent methionine synthase MetE, N-terminal
chr01	7057797	7063139	+	MSTRG.531.2	0	Soltu.DM.01G006220.1	m	(1 of 2) 2.1.1.14 - 5-methyltetrahydropteroyltriglutamate--homocysteine S-methyltransferase / Tetrahydropteroylglutamate-homocysteine transmethylase	IPR002629, IPR013215, IPR038071	Cobalamin-independent methionine synthase MetE, C-terminal/archaeal, UROD/MetE-like superfamily, Cobalamin-independent methionine synthase MetE, N-terminal
chr01	7068117	7069432	-	MSTRG.532.1	0	Soltu.DM.01G006240.1	=	(1 of 6) PTHR11527//PTHR11527:SF156 - SMALL HEAT-SHOCK PROTEIN HSP20 FAMILY // HEAT SHOCK FAMILY PROTEIN	IPR045045, IPR002068, IPR008978	Small heat shock protein RTM2-like, Alpha crystallin/Hsp20 domain, HSP20-like chaperone
chr01	7078288	7080074	-	MSTRG.533.1	0	Soltu.DM.01G006260.1	=	(1 of 6) PTHR11527//PTHR11527:SF156 - SMALL HEAT-SHOCK PROTEIN HSP20 FAMILY // HEAT SHOCK FAMILY PROTEIN	IPR045045, IPR002068, IPR008978	Small heat shock protein RTM2-like, Alpha crystallin/Hsp20 domain, HSP20-like chaperone
chr01	7088116	7096870	+	MSTRG.534.1	0	Soltu.DM.01G006270.1	=	(1 of 5) K09842 - abscisic-aldehyde oxidase (AAO3)	IPR037165, IPR002888, IPR008274, IPR012675, IPR002346, IPR016208, IPR016167, IPR000674, IPR036010, IPR001041, IPR036683, IPR036856, IPR036318, IPR036884, IPR016169, IPR005107	Molybdopterin dehydrogenase, FAD-binding, Aldehyde oxidase/xanthine dehydrogenase, molybdopterin binding domain superfamily, FAD-binding, type PCMH, subdomain 1, Aldehyde oxidase/xanthine dehydrogenase, Aldehyde oxidase/xanthine dehydrogenase, a/b hammerhead superfamily, 2Fe-2S ferredoxin-like superfamily, 2Fe-2S ferredoxin-type iron-sulfur binding domain, Aldehyde oxidase/xanthine dehydrogenase,…
chr01	7088211	7096870	+	MSTRG.534.2	0	Soltu.DM.01G006270.1	j	(1 of 5) K09842 - abscisic-aldehyde oxidase (AAO3)	IPR002888, IPR012675, IPR002346, IPR016208, IPR000674, IPR016167, IPR036010, IPR001041, IPR036856, IPR036683, IPR036318, IPR036884, IPR016169, IPR005107	Molybdopterin dehydrogenase, FAD-binding, FAD-binding, type PCMH, subdomain 1, Aldehyde oxidase/xanthine dehydrogenase, Aldehyde oxidase/xanthine dehydrogenase, a/b hammerhead superfamily, 2Fe-2S ferredoxin-type iron-sulfur binding domain, Aldehyde oxidase/xanthine dehydrogenase, a/b hammerhead, 2Fe-2S ferredoxin-like superfamily, FAD-binding, type PCMH, subdomain 2, [2Fe-2S]-binding domain super…
chr01	7093555	7096870	+	MSTRG.534.4	0	Soltu.DM.01G006270.1	j	(1 of 5) K09842 - abscisic-aldehyde oxidase (AAO3)	IPR037165, IPR008274, IPR016208	Aldehyde oxidase/xanthine dehydrogenase, Aldehyde oxidase/xanthine dehydrogenase, molybdopterin binding, Aldehyde oxidase/xanthine dehydrogenase, molybdopterin binding domain superfamily
chr01	7098563	7102142	-	MSTRG.535.1	0	-	u
chr01	7144799	7145273	-	MSTRG.536.1	1	-	u
chr01	7151008	7152220	+	MSTRG.537.1	0	Soltu.DM.01G006300.1	c	(1 of 3) PTHR30620//PTHR30620:SF51 - PERIPLASMIC BETA-GLUCOSIDASE-RELATED // BETA-D-GLUCAN EXOHYDROLASE-LIKE PROTEIN-RELATED
chr01	7153980	7155344	-	MSTRG.538.1	0	Soltu.DM.01G006310.1	=	(1 of 1) PF11347 - Protein of unknown function (DUF3148) (DUF3148)	IPR021495	Protein of unknown function DUF3148
chr01	7156040	7156813	-	MSTRG.539.1	0	Soltu.DM.01G006320.1	c	(1 of 5) PTHR33264:SF5 - EXPRESSED PROTEIN-RELATED
chr01	7171147	7173008	+	MSTRG.540.1	0	Soltu.DM.01G006330.1	=	(1 of 4) PTHR33155//PTHR33155:SF3 - FAMILY NOT NAMED // PROTEIN FAF-LIKE, CHLOROPLASTIC-RELATED	IPR021410	The fantastic four family
chr01	7173898	7175970	-	MSTRG.541.1	0	Soltu.DM.01G006340.1	=	(1 of 4) PTHR33155:SF3 - PROTEIN FAF-LIKE, CHLOROPLASTIC-RELATED	IPR021410	The fantastic four family
chr01	7184246	7198100	-	MSTRG.542.1	0	Soltu.DM.01G006350.1	m	(1 of 1) PF00149//PF07646 - Calcineurin-like phosphoesterase (Metallophos) // Kelch motif (Kelch_2)	IPR011498, IPR006186, IPR004843, IPR015915, IPR029052, IPR012391, IPR041758	Phosphatase BSL, C-terminal metallophosphatase domain, Calcineurin-like phosphoesterase domain, ApaH type, Serine/threonine-specific protein phosphatase/bis(5-nucleosyl)-tetraphosphatase, Kelch-type beta propeller, Metallo-dependent phosphatase-like, Kelch repeat type 2, Serine/threonine protein phosphatase, BSU1
chr01	7184363	7198100	-	MSTRG.542.2	0	Soltu.DM.01G006350.1	n	(1 of 1) PF00149//PF07646 - Calcineurin-like phosphoesterase (Metallophos) // Kelch motif (Kelch_2)	IPR011498, IPR015915, IPR029052	Metallo-dependent phosphatase-like, Kelch-type beta propeller, Kelch repeat type 2
chr01	7204026	7206426	-	MSTRG.543.1	0	Soltu.DM.01G006360.1	=	(1 of 1) PTHR23244//PTHR23244:SF253 - KELCH REPEAT DOMAIN // SUBFAMILY NOT NAMED	IPR015915	Kelch-type beta propeller
chr01	7216170	7216430	+	MSTRG.544.1	1	-	u
chr01	7223589	7236535	-	MSTRG.545.1	0	Soltu.DM.01G006380.4	=	(1 of 1) K14399 - polyribonucleotide 5'-hydroxyl-kinase (CLP1, HERB)	IPR045116, IPR032324, IPR010655, IPR038239, IPR027417, IPR038238, IPR032319	Clp1, C-terminal domain superfamily, Clp1, N-terminal beta-sandwich domain, Polyribonucleotide 5-hydroxyl-kinase Clp1/Grc3, P-loop containing nucleoside triphosphate hydrolase, Pre-mRNA cleavage complex subunit Clp1, C-terminal, Polyribonucleotide 5'-hydroxyl-kinase Clp1, P-loop domain, Clp1, N-terminal beta-sandwich domain superfamily
chr01	7223603	7236535	-	MSTRG.545.4	0	Soltu.DM.01G006380.3	=	(1 of 1) K14399 - polyribonucleotide 5'-hydroxyl-kinase (CLP1, HERB)
chr01	7250822	7258494	-	MSTRG.546.1	0	Soltu.DM.01G006390.1	=	(1 of 2) KOG0583//KOG0598 - Serine/threonine protein kinase // Ribosomal protein S6 kinase and related proteins	IPR011009, IPR000719	Protein kinase-like domain superfamily, Protein kinase domain
chr01	7301290	7301812	.	MSTRG.547.1	1	-	u
chr01	7304483	7319980	+	MSTRG.548.1	0	Soltu.DM.01G006400.1	j	(1 of 2) 1.3.1.21 - 7-dehydrocholesterol reductase / Sterol Delta(7)-reductase	IPR001171	Ergosterol biosynthesis ERG4/ERG24
chr01	7374426	7378495	+	MSTRG.549.1	0	Soltu.DM.01G006440.1	=	(1 of 20) PF00612//PF13178 - IQ calmodulin-binding motif (IQ) // Protein of unknown function (DUF4005) (DUF4005)	IPR000048, IPR025064	IQ motif, EF-hand binding site, Domain of unknown function DUF4005
chr01	7438345	7440144	+	MSTRG.550.1	0	Soltu.DM.01G006480.1	j
chr01	7455040	7455590	-	MSTRG.552.1	0	Soltu.DM.01G006490.1	e	(1 of 9) K09754 - coumaroylquinate(coumaroylshikimate) 3'-monooxygenase (CYP98A3, C3'H)
chr01	7458948	7466519	-	MSTRG.553.1	0	Soltu.DM.01G006500.1	=	(1 of 12) PTHR24298:SF0 - CYTOCHROME P450 98A3-RELATED	IPR036396, IPR001128, IPR002401	Cytochrome P450, E-class, group I, Cytochrome P450, Cytochrome P450 superfamily
chr01	7475629	7484278	+	MSTRG.554.1	0	Soltu.DM.01G006510.1	j	(1 of 1) PF05450 - Nicastrin (Nicastrin)	IPR016574	Nicalin
chr01	7496948	7503466	+	MSTRG.555.1	0	Soltu.DM.01G006520.1	k
chr01	7506990	7514093	-	MSTRG.556.1	0	Soltu.DM.01G006540.1	=	(1 of 3) K12611 - mRNA-decapping enzyme 1B (DCP1B)	IPR010334, IPR011993	mRNA-decapping enzyme subunit 1, PH-like domain superfamily
chr01	7507333	7514093	-	MSTRG.556.2	0	Soltu.DM.01G006540.1	j	(1 of 3) K12611 - mRNA-decapping enzyme 1B (DCP1B)	IPR010334, IPR011993	mRNA-decapping enzyme subunit 1, PH-like domain superfamily
chr01	7529159	7534296	-	MSTRG.557.1	0	Soltu.DM.01G006570.1	o	(1 of 7) KOG0531 - Protein phosphatase 1, regulatory subunit, and related proteins	IPR001611, IPR013210, IPR032675	Leucine-rich repeat domain superfamily, Leucine-rich repeat, Leucine-rich repeat-containing N-terminal, plant-type
chr01	7529159	7530627	-	MSTRG.557.2	0	Soltu.DM.01G006570.1	o	(1 of 7) KOG0531 - Protein phosphatase 1, regulatory subunit, and related proteins	IPR013210, IPR032675	Leucine-rich repeat domain superfamily, Leucine-rich repeat-containing N-terminal, plant-type
chr01	7529161	7530627	-	MSTRG.557.3	0	Soltu.DM.01G006570.1	o	(1 of 7) KOG0531 - Protein phosphatase 1, regulatory subunit, and related proteins	IPR013210, IPR032675	Leucine-rich repeat domain superfamily, Leucine-rich repeat-containing N-terminal, plant-type
chr01	7545992	7548797	-	MSTRG.558.1	0	Soltu.DM.01G006600.1	k	(1 of 95) PF00560//PF13855 - Leucine Rich Repeat (LRR_1) // Leucine rich repeat (LRR_8)	IPR001611, IPR032675	Leucine-rich repeat domain superfamily, Leucine-rich repeat
chr01	7546271	7548797	-	MSTRG.558.2	0	Soltu.DM.01G006610.1	n	(1 of 62) PF00560//PF08263//PF13855 - Leucine Rich Repeat (LRR_1) // Leucine rich repeat N-terminal domain (LRRNT_2) // Leucine rich repeat (LRR_8)	IPR032675	Leucine-rich repeat domain superfamily
chr01	7579748	7582770	-	MSTRG.559.1	0	Soltu.DM.01G006640.1	o	(1 of 95) PF00560//PF13855 - Leucine Rich Repeat (LRR_1) // Leucine rich repeat (LRR_8)	IPR001611, IPR013210, IPR032675	Leucine-rich repeat domain superfamily, Leucine-rich repeat, Leucine-rich repeat-containing N-terminal, plant-type
chr01	7579793	7582770	-	MSTRG.559.2	0	Soltu.DM.01G006640.1	=	(1 of 95) PF00560//PF13855 - Leucine Rich Repeat (LRR_1) // Leucine rich repeat (LRR_8)	IPR001611, IPR013210, IPR032675	Leucine-rich repeat domain superfamily, Leucine-rich repeat, Leucine-rich repeat-containing N-terminal, plant-type
chr01	7613612	7616184	-	MSTRG.560.1	0	Soltu.DM.01G006670.1	=	(1 of 62) PF00560//PF08263//PF13855 - Leucine Rich Repeat (LRR_1) // Leucine rich repeat N-terminal domain (LRRNT_2) // Leucine rich repeat (LRR_8)	IPR001611, IPR013210, IPR032675	Leucine-rich repeat domain superfamily, Leucine-rich repeat, Leucine-rich repeat-containing N-terminal, plant-type
chr01	7651691	7653147	-	MSTRG.561.1	0	-	u
chr01	7660507	7662288	+	MSTRG.562.1	0	-	u
chr01	7669949	7671353	-	MSTRG.563.1	0	Soltu.DM.01G006700.1	o	(1 of 1) PF00464//PF00560//PF13855 - Serine hydroxymethyltransferase (SHMT) // Leucine Rich Repeat (LRR_1) // Leucine rich repeat (LRR_8)	IPR001611, IPR032675	Leucine-rich repeat domain superfamily, Leucine-rich repeat
chr01	7686496	7686787	.	MSTRG.564.1	1	-	u
chr01	7689789	7692702	-	MSTRG.565.1	0	Soltu.DM.01G006740.1	=	(1 of 62) PF00560//PF08263//PF13855 - Leucine Rich Repeat (LRR_1) // Leucine rich repeat N-terminal domain (LRRNT_2) // Leucine rich repeat (LRR_8)	IPR001611, IPR013210, IPR032675	Leucine-rich repeat domain superfamily, Leucine-rich repeat, Leucine-rich repeat-containing N-terminal, plant-type
chr01	7731955	7735015	-	MSTRG.566.1	0	Soltu.DM.01G006760.1	=	(1 of 95) PF00560//PF13855 - Leucine Rich Repeat (LRR_1) // Leucine rich repeat (LRR_8)	IPR001611, IPR013210, IPR032675	Leucine-rich repeat domain superfamily, Leucine-rich repeat, Leucine-rich repeat-containing N-terminal, plant-type
chr01	7780511	7781466	-	MSTRG.567.1	0	Soltu.DM.01G006770.1	e	(1 of 62) PF00560//PF08263//PF13855 - Leucine Rich Repeat (LRR_1) // Leucine rich repeat N-terminal domain (LRRNT_2) // Leucine rich repeat (LRR_8)
chr01	7802276	7807260	+	MSTRG.568.1	0	Soltu.DM.01G006780.1	=	(1 of 3) K12449 - UDP-apiose/xylose synthase (AXS)	IPR001509, IPR036291	NAD(P)-binding domain superfamily, NAD-dependent epimerase/dehydratase
chr01	7834387	7835981	-	MSTRG.569.1	0	Soltu.DM.01G006800.1	=	(1 of 3) PTHR33270//PTHR33270:SF3 - FAMILY NOT NAMED // EXPRESSED PROTEIN	IPR040358	Uncharacterized protein At4g22758-like
chr01	7834387	7835981	-	MSTRG.569.2	0	Soltu.DM.01G006800.1	j	(1 of 3) PTHR33270//PTHR33270:SF3 - FAMILY NOT NAMED // EXPRESSED PROTEIN	IPR040358	Uncharacterized protein At4g22758-like
chr01	7889138	7894911	-	MSTRG.570.1	0	Soltu.DM.01G006820.2	=	(1 of 1) K18156 - mitochondrial inner membrane protease ATP23 [EC:3.4.24.-] (ATP23, XRCC6BP1)	IPR019165	Peptidase M76, ATP23
chr01	7889138	7897004	-	MSTRG.570.2	0	Soltu.DM.01G006820.1	=	(1 of 1) K18156 - mitochondrial inner membrane protease ATP23 [EC:3.4.24.-] (ATP23, XRCC6BP1)
chr01	7889231	7894911	-	MSTRG.570.3	0	Soltu.DM.01G006820.1	j	(1 of 1) K18156 - mitochondrial inner membrane protease ATP23 [EC:3.4.24.-] (ATP23, XRCC6BP1)	IPR019165	Peptidase M76, ATP23
chr01	7897870	7905011	-	MSTRG.571.2	0	Soltu.DM.01G006840.1	j	(1 of 2) PTHR10459//PTHR10459:SF54 - DNA LIGASE // POLY [ADP-RIBOSE] POLYMERASE 3	IPR004102, IPR044076, IPR036930, IPR038650, IPR012317, IPR012982, IPR036420, IPR038716, IPR001357, IPR036616, IPR008893	PADR1 domain superfamily, PADR1 domain, BRCT domain, Poly(ADP-ribose) polymerase, regulatory domain, Poly(ADP-ribose) polymerase, catalytic domain, Ribosomal protein P1/P2, N-terminal domain, BRCT domain superfamily, WGR domain, WGR domain superfamily, Ribosomal protein P2, Poly(ADP-ribose) polymerase, regulatory domain superfamily
chr01	7897919	7899851	-	MSTRG.571.5	0	Soltu.DM.01G006830.1	=	(1 of 5) K02943 - large subunit ribosomal protein LP2 (RP-LP2, RPLP2)
chr01	7900810	7903627	-	MSTRG.571.8	0	Soltu.DM.01G006840.1	n	(1 of 2) PTHR10459//PTHR10459:SF54 - DNA LIGASE // POLY [ADP-RIBOSE] POLYMERASE 3	IPR036930, IPR004102, IPR036616, IPR008893	Poly(ADP-ribose) polymerase, regulatory domain, WGR domain, WGR domain superfamily, Poly(ADP-ribose) polymerase, regulatory domain superfamily
chr01	7900930	7905011	-	MSTRG.571.10	0	Soltu.DM.01G006840.1	j	(1 of 2) PTHR10459//PTHR10459:SF54 - DNA LIGASE // POLY [ADP-RIBOSE] POLYMERASE 3	IPR004102, IPR038650, IPR036930, IPR012317, IPR012982, IPR036420, IPR001357, IPR036616, IPR008893	PADR1 domain superfamily, BRCT domain, PADR1 domain, Poly(ADP-ribose) polymerase, catalytic domain, Poly(ADP-ribose) polymerase, regulatory domain, BRCT domain superfamily, WGR domain, WGR domain superfamily, Poly(ADP-ribose) polymerase, regulatory domain superfamily
chr01	7900930	7903304	-	MSTRG.571.12	0	Soltu.DM.01G006840.1	n	(1 of 2) PTHR10459//PTHR10459:SF54 - DNA LIGASE // POLY [ADP-RIBOSE] POLYMERASE 3	IPR004102, IPR036616	Poly(ADP-ribose) polymerase, regulatory domain, Poly(ADP-ribose) polymerase, regulatory domain superfamily
chr01	7914392	7917326	-	MSTRG.572.1	0	Soltu.DM.01G006850.1	=	(1 of 3) PTHR10992//PTHR10992:SF774 - ALPHA/BETA HYDROLASE FOLD-CONTAINING PROTEIN // ALPHA/BETA-HYDROLASES SUPERFAMILY PROTEIN-RELATED	IPR000073, IPR029058	Alpha/beta hydrolase fold-1, Alpha/Beta hydrolase fold
chr01	7914468	7917326	-	MSTRG.572.2	0	Soltu.DM.01G006850.1	j	(1 of 3) PTHR10992//PTHR10992:SF774 - ALPHA/BETA HYDROLASE FOLD-CONTAINING PROTEIN // ALPHA/BETA-HYDROLASES SUPERFAMILY PROTEIN-RELATED
chr01	7931066	7935193	+	MSTRG.573.1	1	Soltu.DM.01G006860.1	m
chr01	7931082	7935193	+	MSTRG.573.2	0	Soltu.DM.01G006860.1	n
chr01	7931603	7935193	+	MSTRG.573.3	1	Soltu.DM.01G006860.1	j
chr01	7931603	7935193	+	MSTRG.573.4	1	Soltu.DM.01G006860.1	n
chr01	7931603	7935193	+	MSTRG.573.6	0	Soltu.DM.01G006860.1	n
chr01	7932666	7935193	+	MSTRG.573.7	0	Soltu.DM.01G006860.1	n
chr01	7933513	7935193	+	MSTRG.573.8	1	Soltu.DM.01G006860.1	n
chr01	7967984	7973628	+	MSTRG.574.1	0	Soltu.DM.01G006880.1	o	(1 of 78) PF00407 - Pathogenesis-related protein Bet v I family (Bet_v_1)	IPR000916, IPR023393	Bet v I/Major latex protein, START-like domain superfamily
chr01	7967993	7969505	+	MSTRG.574.2	0	Soltu.DM.01G006880.1	=	(1 of 78) PF00407 - Pathogenesis-related protein Bet v I family (Bet_v_1)	IPR000916, IPR023393	Bet v I/Major latex protein, START-like domain superfamily
chr01	7968910	7973307	-	MSTRG.575.1	1	Soltu.DM.01G006880.1	x	(1 of 78) PF00407 - Pathogenesis-related protein Bet v I family (Bet_v_1)
chr01	8029988	8033048	+	MSTRG.576.1	0	Soltu.DM.01G006920.2	=	(1 of 3) PTHR10992:SF774 - ALPHA/BETA-HYDROLASES SUPERFAMILY PROTEIN-RELATED	IPR022742, IPR029058	Serine aminopeptidase, S33, Alpha/Beta hydrolase fold
chr01	8029988	8033048	+	MSTRG.576.2	0	Soltu.DM.01G006920.1	=	(1 of 3) PTHR10992:SF774 - ALPHA/BETA-HYDROLASES SUPERFAMILY PROTEIN-RELATED
chr01	8029988	8033048	+	MSTRG.576.4	0	Soltu.DM.01G006920.2	n	(1 of 3) PTHR10992:SF774 - ALPHA/BETA-HYDROLASES SUPERFAMILY PROTEIN-RELATED
chr01	8030260	8033048	+	MSTRG.576.5	0	Soltu.DM.01G006920.2	j	(1 of 3) PTHR10992:SF774 - ALPHA/BETA-HYDROLASES SUPERFAMILY PROTEIN-RELATED
chr01	8062179	8065833	+	MSTRG.577.1	0	Soltu.DM.01G006950.1	k	(1 of 3) K02865 - large subunit ribosomal protein L10Ae (RP-L10Ae, RPL10A)	IPR023674, IPR016095, IPR002143, IPR028364	Ribosomal protein L1, 3-layer alpha/beta-sandwich, Ribosomal protein L1, Ribosomal protein L1-like, Ribosomal protein L1/ribosomal biogenesis protein
chr01	8067176	8069509	+	MSTRG.578.1	0	Soltu.DM.01G006960.1	=	(1 of 6) PTHR31373//PTHR31373:SF0 - FAMILY NOT NAMED // EMB|CAB86628.1	IPR036465, IPR011205	von Willebrand factor A-like domain superfamily, Uncharacterised conserved protein UCP015417, vWA
chr01	8081865	8082315	+	MSTRG.579.1	1	-	u
chr01	8117785	8120635	+	MSTRG.580.1	0	Soltu.DM.01G007020.1	m	(1 of 43) KOG4579 - Leucine-rich repeat (LRR) protein associated with apoptosis in muscle tissue
chr01	8117785	8120635	+	MSTRG.580.2	0	Soltu.DM.01G007020.1	n	(1 of 43) KOG4579 - Leucine-rich repeat (LRR) protein associated with apoptosis in muscle tissue
chr01	8117817	8121291	+	MSTRG.580.3	0	Soltu.DM.01G007020.1	n	(1 of 43) KOG4579 - Leucine-rich repeat (LRR) protein associated with apoptosis in muscle tissue	IPR032675	Leucine-rich repeat domain superfamily
chr01	8117858	8120635	+	MSTRG.580.4	0	Soltu.DM.01G007020.1	n	(1 of 43) KOG4579 - Leucine-rich repeat (LRR) protein associated with apoptosis in muscle tissue
chr01	8117901	8120635	+	MSTRG.580.5	0	Soltu.DM.01G007020.1	n	(1 of 43) KOG4579 - Leucine-rich repeat (LRR) protein associated with apoptosis in muscle tissue
chr01	8117916	8120635	+	MSTRG.580.6	0	Soltu.DM.01G007020.1	n	(1 of 43) KOG4579 - Leucine-rich repeat (LRR) protein associated with apoptosis in muscle tissue
chr01	8117968	8120635	+	MSTRG.580.7	0	Soltu.DM.01G007010.1	=
chr01	8117968	8120635	+	MSTRG.580.8	0	Soltu.DM.01G007020.1	m	(1 of 43) KOG4579 - Leucine-rich repeat (LRR) protein associated with apoptosis in muscle tissue
chr01	8117968	8120635	+	MSTRG.580.9	0	Soltu.DM.01G007020.1	n	(1 of 43) KOG4579 - Leucine-rich repeat (LRR) protein associated with apoptosis in muscle tissue	IPR032675	Leucine-rich repeat domain superfamily
chr01	8117968	8120635	+	MSTRG.580.10	0	Soltu.DM.01G007020.1	n	(1 of 43) KOG4579 - Leucine-rich repeat (LRR) protein associated with apoptosis in muscle tissue
chr01	8117968	8120635	+	MSTRG.580.11	0	Soltu.DM.01G007020.1	n	(1 of 43) KOG4579 - Leucine-rich repeat (LRR) protein associated with apoptosis in muscle tissue	IPR001611, IPR032675	Leucine-rich repeat domain superfamily, Leucine-rich repeat
chr01	8117968	8120635	+	MSTRG.580.12	0	Soltu.DM.01G007020.1	m	(1 of 43) KOG4579 - Leucine-rich repeat (LRR) protein associated with apoptosis in muscle tissue
chr01	8156582	8161104	-	MSTRG.581.1	0	Soltu.DM.01G007070.6	=	(1 of 3) K16833 - protein phosphatase inhibitor 2 (PPP1R2, IPP2)	IPR007062	Protein phosphatase inhibitor 2 (IPP-2)
chr01	8156582	8161257	-	MSTRG.581.2	0	Soltu.DM.01G007070.1	n	(1 of 3) K16833 - protein phosphatase inhibitor 2 (PPP1R2, IPP2)
chr01	8156582	8161257	-	MSTRG.581.3	0	Soltu.DM.01G007070.4	=	(1 of 3) K16833 - protein phosphatase inhibitor 2 (PPP1R2, IPP2)
chr01	8156582	8161257	-	MSTRG.581.4	0	Soltu.DM.01G007070.1	n	(1 of 3) K16833 - protein phosphatase inhibitor 2 (PPP1R2, IPP2)
chr01	8156582	8161257	-	MSTRG.581.5	0	Soltu.DM.01G007070.1	=	(1 of 3) K16833 - protein phosphatase inhibitor 2 (PPP1R2, IPP2)
chr01	8156582	8161257	-	MSTRG.581.6	0	Soltu.DM.01G007070.1	n	(1 of 3) K16833 - protein phosphatase inhibitor 2 (PPP1R2, IPP2)	IPR007062	Protein phosphatase inhibitor 2 (IPP-2)
chr01	8156586	8161257	-	MSTRG.581.7	0	Soltu.DM.01G007070.1	m	(1 of 3) K16833 - protein phosphatase inhibitor 2 (PPP1R2, IPP2)
chr01	8156586	8161257	-	MSTRG.581.8	0	Soltu.DM.01G007070.3	=	(1 of 3) K16833 - protein phosphatase inhibitor 2 (PPP1R2, IPP2)
chr01	8156586	8161257	-	MSTRG.581.10	0	Soltu.DM.01G007070.2	=	(1 of 3) K16833 - protein phosphatase inhibitor 2 (PPP1R2, IPP2)
chr01	8156607	8161104	-	MSTRG.581.11	0	Soltu.DM.01G007070.1	n	(1 of 3) K16833 - protein phosphatase inhibitor 2 (PPP1R2, IPP2)	IPR007062	Protein phosphatase inhibitor 2 (IPP-2)
chr01	8156616	8161257	-	MSTRG.581.12	0	Soltu.DM.01G007070.1	m	(1 of 3) K16833 - protein phosphatase inhibitor 2 (PPP1R2, IPP2)
chr01	8156617	8161257	-	MSTRG.581.13	0	Soltu.DM.01G007070.1	n	(1 of 3) K16833 - protein phosphatase inhibitor 2 (PPP1R2, IPP2)
chr01	8186719	8196919	+	MSTRG.582.1	0	Soltu.DM.01G007080.1	=	(1 of 2) K14397 - cleavage and polyadenylation specificity factor subunit 5 (NUDT21, CPSF5, CFIM25)	IPR016706	Cleavage/polyadenylation specificity factor subunit 5
chr01	8218501	8230818	+	MSTRG.583.1	0	Soltu.DM.01G007090.1	=	(1 of 4) KOG1689 - mRNA cleavage factor I subunit	IPR016706	Cleavage/polyadenylation specificity factor subunit 5
chr01	8218526	8230818	+	MSTRG.583.2	0	Soltu.DM.01G007090.1	j	(1 of 4) KOG1689 - mRNA cleavage factor I subunit	IPR016706	Cleavage/polyadenylation specificity factor subunit 5
chr01	8359705	8366235	-	MSTRG.584.1	0	Soltu.DM.01G007160.1	j
chr01	8359705	8366235	-	MSTRG.584.2	0	Soltu.DM.01G007160.1	j
chr01	8359734	8366235	-	MSTRG.584.3	0	Soltu.DM.01G007160.1	j
chr01	8359811	8366235	-	MSTRG.584.4	0	Soltu.DM.01G007160.1	j
chr01	8370028	8372019	-	MSTRG.585.1	0	Soltu.DM.01G007170.1	=	(1 of 2) PTHR33649//PTHR33649:SF2 - FAMILY NOT NAMED // PAR1 PROTEIN	IPR009489	PAR1
chr01	8377689	8384615	-	MSTRG.586.1	0	Soltu.DM.01G007180.1	=	(1 of 2) PTHR13734//PTHR13734:SF47 - TRNA-NUCLEOTIDYLTRANSFERASE/POLY A POLYMERASE FAMILY MEMBER // POLYNUCLEOTIDE ADENYLYLTRANSFERASE DOMAIN AND RNA RECOGNITION MOTIF-CONTAINING PROTEIN-RELATED	IPR032828, IPR002646, IPR043519	tRNA nucleotidyltransferase/poly(A) polymerase, RNA and SrmB- binding domain, Poly A polymerase, head domain, Nucleotidyltransferase superfamily
chr01	8377762	8384615	-	MSTRG.586.3	0	Soltu.DM.01G007180.1	j	(1 of 2) PTHR13734//PTHR13734:SF47 - TRNA-NUCLEOTIDYLTRANSFERASE/POLY A POLYMERASE FAMILY MEMBER // POLYNUCLEOTIDE ADENYLYLTRANSFERASE DOMAIN AND RNA RECOGNITION MOTIF-CONTAINING PROTEIN-RELATED	IPR002646, IPR043519	Poly A polymerase, head domain, Nucleotidyltransferase superfamily
chr01	8377765	8381488	-	MSTRG.586.4	0	Soltu.DM.01G007180.1	m	(1 of 2) PTHR13734//PTHR13734:SF47 - TRNA-NUCLEOTIDYLTRANSFERASE/POLY A POLYMERASE FAMILY MEMBER // POLYNUCLEOTIDE ADENYLYLTRANSFERASE DOMAIN AND RNA RECOGNITION MOTIF-CONTAINING PROTEIN-RELATED
chr01	8436130	8437609	-	MSTRG.587.1	0	Soltu.DM.01G007190.1	e	(1 of 2) PTHR10825//PTHR10825:SF23 - RING FINGER DOMAIN-CONTAINING, POLYCOMB GROUP COMPONENT // RING FINGER PROTEIN	IPR044171	Protein LAX PANICLE 2-like
chr01	8444444	8445923	-	MSTRG.588.1	0	Soltu.DM.01G007190.1	c	(1 of 2) PTHR10825//PTHR10825:SF23 - RING FINGER DOMAIN-CONTAINING, POLYCOMB GROUP COMPONENT // RING FINGER PROTEIN
chr01	8577326	8581196	-	MSTRG.589.1	0	Soltu.DM.01G007230.1	=		IPR044850	Cysteine-rich and transmembrane domain-containing protein WIH1/2-like
chr01	8588170	8590928	+	MSTRG.590.1	0	Soltu.DM.01G007240.1	=	(1 of 2) PTHR31969//PTHR31969:SF3 - FAMILY NOT NAMED // GEM-LIKE PROTEIN 5	IPR004182, IPR037848, IPR011993	GEM-like protein, PH-like domain superfamily, GRAM domain
chr01	8603754	8605454	-	MSTRG.591.1	0	Soltu.DM.01G007250.1	=	(1 of 1) PTHR14791//PTHR14791:SF27 - BOMB/KIRA PROTEINS // SUBFAMILY NOT NAMED	IPR036020	WW domain superfamily
chr01	8642160	8646234	+	MSTRG.592.1	0	Soltu.DM.01G007260.1	=	(1 of 1) K19363 - lipopolysaccharide-induced tumor necrosis factor-alpha factor (LITAF)	IPR037519, IPR006629	LPS-induced tumour necrosis factor alpha factor, LITAF domain containing protein
chr01	8642229	8646234	+	MSTRG.592.2	0	Soltu.DM.01G007260.1	m	(1 of 1) K19363 - lipopolysaccharide-induced tumor necrosis factor-alpha factor (LITAF)	IPR037519, IPR006629	LPS-induced tumour necrosis factor alpha factor, LITAF domain containing protein
chr01	8690439	8694666	+	MSTRG.593.1	0	Soltu.DM.01G007270.1	=	(1 of 1) PTHR27001//PTHR27001:SF224 - FAMILY NOT NAMED // SOMATIC EMBRYOGENESIS RECEPTOR KINASE 1	IPR001611, IPR013210, IPR032675	Leucine-rich repeat domain superfamily, Leucine-rich repeat, Leucine-rich repeat-containing N-terminal, plant-type
chr01	8709372	8716833	-	MSTRG.594.1	0	Soltu.DM.01G007280.2	=		IPR027267, IPR037488	AH/BAR domain superfamily, Uncharacterized protein At2g33490-like
chr01	8709375	8716833	-	MSTRG.594.2	0	Soltu.DM.01G007280.1	m		IPR027267, IPR037488	AH/BAR domain superfamily, Uncharacterized protein At2g33490-like
chr01	8709377	8716833	-	MSTRG.594.3	0	Soltu.DM.01G007280.1	n		IPR027267, IPR037488	AH/BAR domain superfamily, Uncharacterized protein At2g33490-like
chr01	8709377	8716833	-	MSTRG.594.4	0	Soltu.DM.01G007280.1	=
chr01	8756641	8758415	+	MSTRG.595.1	1	-	u
chr01	8892082	8894182	-	MSTRG.596.1	1	-	u
chr01	8925613	8946231	-	MSTRG.597.1	0	Soltu.DM.01G007390.2	j	(1 of 2) PTHR12069//PTHR12069:SF0 - DNA-DIRECTED RNA POLYMERASES III 80 KDA POLYPEPTIDE RNA POLYMERASE III SUBUNIT 5 // DNA-DIRECTED RNA POLYMERASE III SUBUNIT RPC5	IPR000070, IPR011050, IPR012334, IPR006886	Pectinesterase, catalytic, Pectin lyase fold, DNA-directed RNA polymerase III subunit Rpc5, Pectin lyase fold/virulence factor
chr01	8925762	8946231	-	MSTRG.597.3	0	Soltu.DM.01G007390.2	j	(1 of 2) PTHR12069//PTHR12069:SF0 - DNA-DIRECTED RNA POLYMERASES III 80 KDA POLYPEPTIDE RNA POLYMERASE III SUBUNIT 5 // DNA-DIRECTED RNA POLYMERASE III SUBUNIT RPC5	IPR006886	DNA-directed RNA polymerase III subunit Rpc5
chr01	8926720	8946231	-	MSTRG.597.4	0	Soltu.DM.01G007390.2	n	(1 of 2) PTHR12069//PTHR12069:SF0 - DNA-DIRECTED RNA POLYMERASES III 80 KDA POLYPEPTIDE RNA POLYMERASE III SUBUNIT 5 // DNA-DIRECTED RNA POLYMERASE III SUBUNIT RPC5
chr01	8926720	8946231	-	MSTRG.597.5	0	Soltu.DM.01G007390.2	j	(1 of 2) PTHR12069//PTHR12069:SF0 - DNA-DIRECTED RNA POLYMERASES III 80 KDA POLYPEPTIDE RNA POLYMERASE III SUBUNIT 5 // DNA-DIRECTED RNA POLYMERASE III SUBUNIT RPC5
chr01	8926749	8946231	-	MSTRG.597.6	0	Soltu.DM.01G007390.2	j	(1 of 2) PTHR12069//PTHR12069:SF0 - DNA-DIRECTED RNA POLYMERASES III 80 KDA POLYPEPTIDE RNA POLYMERASE III SUBUNIT 5 // DNA-DIRECTED RNA POLYMERASE III SUBUNIT RPC5
chr01	8927947	8946231	-	MSTRG.597.7	0	Soltu.DM.01G007390.2	j	(1 of 2) PTHR12069//PTHR12069:SF0 - DNA-DIRECTED RNA POLYMERASES III 80 KDA POLYPEPTIDE RNA POLYMERASE III SUBUNIT 5 // DNA-DIRECTED RNA POLYMERASE III SUBUNIT RPC5
chr01	8933079	8946231	-	MSTRG.597.8	0	Soltu.DM.01G007390.2	j	(1 of 2) PTHR12069//PTHR12069:SF0 - DNA-DIRECTED RNA POLYMERASES III 80 KDA POLYPEPTIDE RNA POLYMERASE III SUBUNIT 5 // DNA-DIRECTED RNA POLYMERASE III SUBUNIT RPC5
chr01	8933196	8946231	-	MSTRG.597.9	0	Soltu.DM.01G007390.2	n	(1 of 2) PTHR12069//PTHR12069:SF0 - DNA-DIRECTED RNA POLYMERASES III 80 KDA POLYPEPTIDE RNA POLYMERASE III SUBUNIT 5 // DNA-DIRECTED RNA POLYMERASE III SUBUNIT RPC5
chr01	8933202	8946231	-	MSTRG.597.10	0	Soltu.DM.01G007390.2	j	(1 of 2) PTHR12069//PTHR12069:SF0 - DNA-DIRECTED RNA POLYMERASES III 80 KDA POLYPEPTIDE RNA POLYMERASE III SUBUNIT 5 // DNA-DIRECTED RNA POLYMERASE III SUBUNIT RPC5
chr01	8933217	8946231	-	MSTRG.597.11	0	Soltu.DM.01G007390.2	j	(1 of 2) PTHR12069//PTHR12069:SF0 - DNA-DIRECTED RNA POLYMERASES III 80 KDA POLYPEPTIDE RNA POLYMERASE III SUBUNIT 5 // DNA-DIRECTED RNA POLYMERASE III SUBUNIT RPC5
chr01	8933217	8946231	-	MSTRG.597.12	0	Soltu.DM.01G007390.2	j	(1 of 2) PTHR12069//PTHR12069:SF0 - DNA-DIRECTED RNA POLYMERASES III 80 KDA POLYPEPTIDE RNA POLYMERASE III SUBUNIT 5 // DNA-DIRECTED RNA POLYMERASE III SUBUNIT RPC5
chr01	8933299	8946231	-	MSTRG.597.14	0	Soltu.DM.01G007390.2	n	(1 of 2) PTHR12069//PTHR12069:SF0 - DNA-DIRECTED RNA POLYMERASES III 80 KDA POLYPEPTIDE RNA POLYMERASE III SUBUNIT 5 // DNA-DIRECTED RNA POLYMERASE III SUBUNIT RPC5
chr01	8933321	8946231	-	MSTRG.597.15	0	Soltu.DM.01G007390.2	n	(1 of 2) PTHR12069//PTHR12069:SF0 - DNA-DIRECTED RNA POLYMERASES III 80 KDA POLYPEPTIDE RNA POLYMERASE III SUBUNIT 5 // DNA-DIRECTED RNA POLYMERASE III SUBUNIT RPC5
chr01	8933355	8946231	-	MSTRG.597.17	0	Soltu.DM.01G007390.2	n	(1 of 2) PTHR12069//PTHR12069:SF0 - DNA-DIRECTED RNA POLYMERASES III 80 KDA POLYPEPTIDE RNA POLYMERASE III SUBUNIT 5 // DNA-DIRECTED RNA POLYMERASE III SUBUNIT RPC5
chr01	8933356	8946231	-	MSTRG.597.18	0	Soltu.DM.01G007390.2	j	(1 of 2) PTHR12069//PTHR12069:SF0 - DNA-DIRECTED RNA POLYMERASES III 80 KDA POLYPEPTIDE RNA POLYMERASE III SUBUNIT 5 // DNA-DIRECTED RNA POLYMERASE III SUBUNIT RPC5
chr01	8933399	8946231	-	MSTRG.597.20	0	Soltu.DM.01G007390.2	j	(1 of 2) PTHR12069//PTHR12069:SF0 - DNA-DIRECTED RNA POLYMERASES III 80 KDA POLYPEPTIDE RNA POLYMERASE III SUBUNIT 5 // DNA-DIRECTED RNA POLYMERASE III SUBUNIT RPC5	IPR006886	DNA-directed RNA polymerase III subunit Rpc5
chr01	8936962	8946231	-	MSTRG.597.21	0	Soltu.DM.01G007390.2	j	(1 of 2) PTHR12069//PTHR12069:SF0 - DNA-DIRECTED RNA POLYMERASES III 80 KDA POLYPEPTIDE RNA POLYMERASE III SUBUNIT 5 // DNA-DIRECTED RNA POLYMERASE III SUBUNIT RPC5
chr01	8937253	8946231	-	MSTRG.597.22	0	Soltu.DM.01G007390.2	j	(1 of 2) PTHR12069//PTHR12069:SF0 - DNA-DIRECTED RNA POLYMERASES III 80 KDA POLYPEPTIDE RNA POLYMERASE III SUBUNIT 5 // DNA-DIRECTED RNA POLYMERASE III SUBUNIT RPC5
chr01	8937258	8946231	-	MSTRG.597.23	0	Soltu.DM.01G007390.2	n	(1 of 2) PTHR12069//PTHR12069:SF0 - DNA-DIRECTED RNA POLYMERASES III 80 KDA POLYPEPTIDE RNA POLYMERASE III SUBUNIT 5 // DNA-DIRECTED RNA POLYMERASE III SUBUNIT RPC5
chr01	8937382	8946231	-	MSTRG.597.24	0	Soltu.DM.01G007390.2	j	(1 of 2) PTHR12069//PTHR12069:SF0 - DNA-DIRECTED RNA POLYMERASES III 80 KDA POLYPEPTIDE RNA POLYMERASE III SUBUNIT 5 // DNA-DIRECTED RNA POLYMERASE III SUBUNIT RPC5
chr01	8937382	8946231	-	MSTRG.597.25	0	Soltu.DM.01G007390.2	j	(1 of 2) PTHR12069//PTHR12069:SF0 - DNA-DIRECTED RNA POLYMERASES III 80 KDA POLYPEPTIDE RNA POLYMERASE III SUBUNIT 5 // DNA-DIRECTED RNA POLYMERASE III SUBUNIT RPC5
chr01	8940129	8946231	-	MSTRG.597.26	0	Soltu.DM.01G007410.2	=
chr01	8940129	8946231	-	MSTRG.597.27	0	Soltu.DM.01G007410.1	j
chr01	9002877	9005192	+	MSTRG.598.1	0	-	u
chr01	9034027	9036277	+	MSTRG.599.1	1	-	u
chr01	9034164	9036277	+	MSTRG.599.2	1	-	u
chr01	9081097	9088194	+	MSTRG.600.1	0	Soltu.DM.01G007490.1	j	(1 of 1) PF09784 - Mitochondrial ribosomal protein L31 (L31)	IPR016340	Ribosomal protein L31, mitochondrial
chr01	9082464	9088194	+	MSTRG.600.2	0	Soltu.DM.01G007490.1	j	(1 of 1) PF09784 - Mitochondrial ribosomal protein L31 (L31)
chr01	9087174	9088539	+	MSTRG.600.4	0	Soltu.DM.01G007490.1	j	(1 of 1) PF09784 - Mitochondrial ribosomal protein L31 (L31)
chr01	9093448	9095761	-	MSTRG.601.1	0	Soltu.DM.01G007500.1	=	(1 of 116) PF02365 - No apical meristem (NAM) protein (NAM)	IPR003441, IPR036093	NAC domain superfamily, NAC domain
chr01	9093523	9095761	-	MSTRG.601.2	0	Soltu.DM.01G007500.1	m	(1 of 116) PF02365 - No apical meristem (NAM) protein (NAM)	IPR003441, IPR036093	NAC domain superfamily, NAC domain
chr01	9112523	9114958	-	MSTRG.602.1	1	-	u
chr01	9112680	9114958	-	MSTRG.602.2	1	-	u
chr01	9150816	9151520	+	MSTRG.603.1	0	Soltu.DM.01G007550.1	=	(1 of 5) PTHR10168//PTHR10168:SF62 - GLUTAREDOXIN // GLUTAREDOXIN-C7-RELATED	IPR036249, IPR002109, IPR011905	Thioredoxin-like superfamily, Glutaredoxin-like, plant II, Glutaredoxin
chr01	9156766	9157139	+	MSTRG.604.1	1	-	u
chr01	9158935	9159407	.	MSTRG.605.1	0	-	u
chr01	9220551	9221367	+	MSTRG.606.1	1	-	u
chr01	9283544	9294468	+	MSTRG.607.1	0	Soltu.DM.01G007620.4	=	(1 of 1) 3.5.4.31 - S-methyl-5'-thioadenosine deaminase / MTA deaminase	IPR006680, IPR011059, IPR032466	Metal-dependent hydrolase, Amidohydrolase-related, Metal-dependent hydrolase, composite domain superfamily
chr01	9294570	9295971	-	MSTRG.608.1	0	Soltu.DM.01G007630.1	=	(1 of 17) 1.14.19.2 - Stearoyl-[acyl-carrier-protein] 9-desaturase / Stearyl-ACP desaturase	IPR012348, IPR005067, IPR009078	Ferritin-like superfamily, Fatty acid desaturase, type 2, Ribonucleotide reductase-like
chr01	9300615	9300927	+	MSTRG.609.1	1	-	u
chr01	9380878	9385401	-	MSTRG.610.1	0	Soltu.DM.01G007680.4	j	(1 of 1) 3.1.1.92 - 4-sulfomuconolactone hydrolase	IPR032465, IPR006680, IPR032466	Metal-dependent hydrolase, 2-amino-3-carboxymuconate-6-semialdehyde decarboxylase, Amidohydrolase-related
chr01	9381350	9385401	-	MSTRG.610.2	0	Soltu.DM.01G007680.4	j	(1 of 1) 3.1.1.92 - 4-sulfomuconolactone hydrolase
chr01	9381382	9385401	-	MSTRG.610.3	0	Soltu.DM.01G007680.4	j	(1 of 1) 3.1.1.92 - 4-sulfomuconolactone hydrolase	IPR032465, IPR006680, IPR032466	Metal-dependent hydrolase, 2-amino-3-carboxymuconate-6-semialdehyde decarboxylase, Amidohydrolase-related
chr01	9404468	9405856	+	MSTRG.611.1	0	-	u
chr01	9406802	9410725	+	MSTRG.612.1	0	Soltu.DM.01G007690.1	=	(1 of 1) PTHR11071:SF11 - PEPTIDYL-PROLYL CIS-TRANS ISOMERASE C	IPR029000, IPR002130	Cyclophilin-type peptidyl-prolyl cis-trans isomerase domain, Cyclophilin-like domain superfamily
chr01	9566106	9569033	-	MSTRG.613.1	1	-	u
chr01	9708268	9708617	+	MSTRG.614.1	0	Soltu.DM.01G007730.1	c	(1 of 4) 2.1.1.167 - 27S pre-rRNA (guanosine(2922)-2'-O)-methyltransferase
chr01	9769352	9773188	-	MSTRG.615.1	0	Soltu.DM.01G007750.1	=	(1 of 12) 2.7.7.59 - [Protein-PII] uridylyltransferase / Uridylyl removing enzyme	IPR040217, IPR002912	ACT domain-containing protein ACR1-12, ACT domain
chr01	9769386	9773188	-	MSTRG.615.2	0	Soltu.DM.01G007750.4	=	(1 of 12) 2.7.7.59 - [Protein-PII] uridylyltransferase / Uridylyl removing enzyme	IPR040217, IPR002912	ACT domain-containing protein ACR1-12, ACT domain
chr01	9769386	9773188	-	MSTRG.615.3	0	Soltu.DM.01G007750.1	j	(1 of 12) 2.7.7.59 - [Protein-PII] uridylyltransferase / Uridylyl removing enzyme
chr01	9769386	9773188	-	MSTRG.615.4	0	Soltu.DM.01G007750.2	=	(1 of 12) 2.7.7.59 - [Protein-PII] uridylyltransferase / Uridylyl removing enzyme	IPR040217, IPR002912	ACT domain-containing protein ACR1-12, ACT domain
chr01	9816168	9817283	-	MSTRG.616.1	0	Soltu.DM.01G007760.1	=	(1 of 3) PTHR10891//PTHR10891:SF638 - EF-HAND CALCIUM-BINDING DOMAIN CONTAINING PROTEIN // CALCIUM-BINDING PROTEIN CML15-RELATED	IPR011992, IPR002048	EF-hand domain, EF-hand domain pair
chr01	9818649	9825988	-	MSTRG.617.1	0	Soltu.DM.01G007770.1	=	(1 of 2) PTHR27001:SF132 - PROLINE-RICH RECEPTOR-LIKE PROTEIN KINASE PERK8	IPR011009, IPR000719	Protein kinase-like domain superfamily, Protein kinase domain
chr01	9842244	9846945	+	MSTRG.618.1	0	Soltu.DM.01G007790.1	k	(1 of 5) 4.1.1.50 - Adenosylmethionine decarboxylase / S-adenosyl-L-methionine decarboxylase	IPR012511, IPR001985, IPR016067	S-adenosylmethionine decarboxylase, core, S-adenosylmethionine decarboxylase, S-adenosyl-l-methionine decarboxylase leader peptide
chr01	9846087	9846865	-	MSTRG.619.1	0	Soltu.DM.01G007800.1	=
chr01	10048260	10049874	-	MSTRG.620.1	0	-	u
chr01	10048274	10049874	-	MSTRG.620.2	0	-	u
chr01	10048296	10049874	-	MSTRG.620.3	0	-	u
chr01	10056867	10058377	-	MSTRG.621.1	0	-	u
chr01	10057490	10059986	-	MSTRG.621.2	0	-	u
chr01	10208750	10213586	+	MSTRG.622.1	0	Soltu.DM.01G008020.1	j	(1 of 3) PTHR12565//PTHR12565:SF121 - STEROL REGULATORY ELEMENT-BINDING PROTEIN // TRANSCRIPTION FACTOR BHLH49	IPR036638, IPR024097, IPR011598	Basic helix-loop-helix leucine zipper transcription factor, Myc-type, basic helix-loop-helix (bHLH) domain, Helix-loop-helix DNA-binding domain superfamily
chr01	10208758	10213586	+	MSTRG.622.2	0	Soltu.DM.01G008020.1	=	(1 of 3) PTHR12565//PTHR12565:SF121 - STEROL REGULATORY ELEMENT-BINDING PROTEIN // TRANSCRIPTION FACTOR BHLH49
chr01	10208758	10213586	+	MSTRG.622.3	0	Soltu.DM.01G008020.2	=	(1 of 3) PTHR12565//PTHR12565:SF121 - STEROL REGULATORY ELEMENT-BINDING PROTEIN // TRANSCRIPTION FACTOR BHLH49
chr01	10209444	10213586	+	MSTRG.622.4	0	Soltu.DM.01G008020.1	j	(1 of 3) PTHR12565//PTHR12565:SF121 - STEROL REGULATORY ELEMENT-BINDING PROTEIN // TRANSCRIPTION FACTOR BHLH49
chr01	10209968	10213586	+	MSTRG.622.5	0	Soltu.DM.01G008020.4	=	(1 of 3) PTHR12565//PTHR12565:SF121 - STEROL REGULATORY ELEMENT-BINDING PROTEIN // TRANSCRIPTION FACTOR BHLH49	IPR036638, IPR024097, IPR011598	Basic helix-loop-helix leucine zipper transcription factor, Myc-type, basic helix-loop-helix (bHLH) domain, Helix-loop-helix DNA-binding domain superfamily
chr01	10325778	10329827	+	MSTRG.623.1	0	Soltu.DM.01G008040.1	=	(1 of 3) PF01842//PF13740 - ACT domain (ACT) // ACT domain (ACT_6)	IPR040217, IPR002912	ACT domain-containing protein ACR1-12, ACT domain
chr01	10326495	10329827	+	MSTRG.623.3	0	Soltu.DM.01G008040.1	j	(1 of 3) PF01842//PF13740 - ACT domain (ACT) // ACT domain (ACT_6)
chr01	10361883	10362955	+	MSTRG.624.1	0	Soltu.DM.01G008060.1	=
chr01	10363769	10364830	.	MSTRG.625.1	0	Soltu.DM.01G008060.1	p
chr01	10371131	10372434	+	MSTRG.626.1	0	-	u
chr01	10375901	10380099	+	MSTRG.627.1	0	-	u
chr01	10383338	10383728	.	MSTRG.628.1	0	-	u
chr01	10400312	10401236	+	MSTRG.629.1	0	-	u
chr01	10404484	10407825	+	MSTRG.630.1	0	-	u
chr01	10405511	10407825	+	MSTRG.630.2	0	-	u
chr01	10410465	10412244	+	MSTRG.631.1	0	-	u
chr01	10431639	10432400	-	MSTRG.632.1	0	Soltu.DM.01G008150.1	=		IPR039926	Protein egg apparatus-1
chr01	10474131	10477785	-	MSTRG.633.1	0	Soltu.DM.01G008160.1	m	(1 of 2) PTHR11054:SF2 - 6-PHOSPHOGLUCONOLACTONASE 1-RELATED	IPR005900, IPR039104, IPR037171, IPR006148	Glucosamine/galactosamine-6-phosphate isomerase, 6-Phosphogluconolactonase, NagB/RpiA transferase-like, 6-phosphogluconolactonase, DevB-type
chr01	10474307	10477785	-	MSTRG.633.2	0	Soltu.DM.01G008160.1	=	(1 of 2) PTHR11054:SF2 - 6-PHOSPHOGLUCONOLACTONASE 1-RELATED
chr01	10498960	10502378	-	MSTRG.634.1	0	Soltu.DM.01G008180.1	=	(1 of 4) K18635 - protein SPIRAL1 and related proteins (SPR1)	IPR039613	Protein SPIRAL1-like
chr01	10498985	10502378	-	MSTRG.634.2	0	Soltu.DM.01G008180.1	j	(1 of 4) K18635 - protein SPIRAL1 and related proteins (SPR1)
chr01	10499058	10501873	-	MSTRG.634.3	0	Soltu.DM.01G008180.2	=	(1 of 4) K18635 - protein SPIRAL1 and related proteins (SPR1)
chr01	10537668	10543207	+	MSTRG.635.1	0	Soltu.DM.01G008210.2	m		IPR001611, IPR000157, IPR035897, IPR032675, IPR027417, IPR044974, IPR042197, IPR002182	Toll/interleukin-1 receptor homology (TIR) domain superfamily, Leucine-rich repeat, P-loop containing nucleoside triphosphate hydrolase, NB-ARC, Apoptotic protease-activating factors, helical domain, Leucine-rich repeat domain superfamily, Disease resistance protein, plants, Toll/interleukin-1 receptor homology (TIR) domain
chr01	10576424	10576752	.	MSTRG.636.1	1	-	u
chr01	10655358	10660091	-	MSTRG.637.1	0	Soltu.DM.01G008270.1	=	(1 of 3) PF07168 - Ureide permease (Ureide_permease)
chr01	10655358	10660091	-	MSTRG.637.2	0	Soltu.DM.01G008270.2	=	(1 of 3) PF07168 - Ureide permease (Ureide_permease)
chr01	10655426	10659996	-	MSTRG.637.4	0	Soltu.DM.01G008270.1	j	(1 of 3) PF07168 - Ureide permease (Ureide_permease)
chr01	10697430	10701487	-	MSTRG.638.1	0	Soltu.DM.01G008280.1	=	(1 of 51) PF07983 - X8 domain (X8)	IPR012946, IPR044788	X8 domain, Carbohydrate-binding X8 domain-containing protein, plant
chr01	10697498	10701487	-	MSTRG.638.2	0	Soltu.DM.01G008280.1	j	(1 of 51) PF07983 - X8 domain (X8)
chr01	10697498	10701487	-	MSTRG.638.3	0	Soltu.DM.01G008280.1	j	(1 of 51) PF07983 - X8 domain (X8)	IPR012946, IPR044788	X8 domain, Carbohydrate-binding X8 domain-containing protein, plant
chr01	10766141	10772159	-	MSTRG.639.1	0	Soltu.DM.01G008300.1	k	(1 of 3) PTHR10108//PTHR10108:SF817 - METHYLTRANSFERASE // METHYLTRANSFERASE PMT4-RELATED	IPR029063, IPR004159	Putative S-adenosyl-L-methionine-dependent methyltransferase, S-adenosyl-L-methionine-dependent methyltransferase
chr01	10814405	10822875	+	MSTRG.640.1	0	Soltu.DM.01G008310.1	=	(1 of 2) PTHR10353:SF26 - BETA-GLUCOSIDASE 40	IPR017853, IPR001360	Glycoside hydrolase superfamily, Glycoside hydrolase family 1
chr01	10899756	10901307	-	MSTRG.641.1	1	-	u
chr01	10915661	10919455	+	MSTRG.642.1	0	Soltu.DM.01G008360.1	m	(1 of 8) PTHR31205//PTHR31205:SF2 - FAMILY NOT NAMED // ACTIN CROSS-LINKING PROTEIN	IPR008999, IPR007679	Actin-crosslinking, Domain of unknown function DUF569
chr01	10921659	10926723	-	MSTRG.643.1	0	Soltu.DM.01G008370.1	n	(1 of 1) PTHR37736:SF1 - GENOMIC DNA, CHROMOSOME 3, P1 CLONE:MSD24
chr01	11114173	11122218	+	MSTRG.644.1	0	Soltu.DM.01G008470.1	=	(1 of 2) PTHR10343:SF47 - 5'-AMP-ACTIVATED PROTEIN KINASE-LIKE PROTEIN	IPR014756, IPR013783, IPR032640	AMP-activated protein kinase, glycogen-binding domain, Immunoglobulin-like fold, Immunoglobulin E-set
chr01	11114173	11122218	+	MSTRG.644.2	0	Soltu.DM.01G008470.2	=	(1 of 2) PTHR10343:SF47 - 5'-AMP-ACTIVATED PROTEIN KINASE-LIKE PROTEIN
chr01	11114173	11122218	+	MSTRG.644.3	0	Soltu.DM.01G008470.4	j	(1 of 2) PTHR10343:SF47 - 5'-AMP-ACTIVATED PROTEIN KINASE-LIKE PROTEIN
chr01	11114426	11122218	+	MSTRG.644.4	0	Soltu.DM.01G008470.3	=	(1 of 2) PTHR10343:SF47 - 5'-AMP-ACTIVATED PROTEIN KINASE-LIKE PROTEIN	IPR014756, IPR013783, IPR032640	AMP-activated protein kinase, glycogen-binding domain, Immunoglobulin-like fold, Immunoglobulin E-set
chr01	11122695	11127265	-	MSTRG.645.1	0	Soltu.DM.01G008480.1	j	(1 of 7) PF13426 - PAS domain (PAS_9)
chr01	11122957	11127265	-	MSTRG.645.3	0	Soltu.DM.01G008480.2	=	(1 of 7) PF13426 - PAS domain (PAS_9)
chr01	11122957	11127083	-	MSTRG.645.4	0	Soltu.DM.01G008480.1	j	(1 of 7) PF13426 - PAS domain (PAS_9)
chr01	11122957	11127082	-	MSTRG.645.6	0	Soltu.DM.01G008480.1	m	(1 of 7) PF13426 - PAS domain (PAS_9)	IPR001610, IPR035965, IPR000014	PAS domain superfamily, PAS domain, PAC motif
chr01	11122974	11124828	-	MSTRG.645.8	0	Soltu.DM.01G008480.1	m	(1 of 7) PF13426 - PAS domain (PAS_9)	IPR035965	PAS domain superfamily
chr01	11122974	11127265	-	MSTRG.645.9	0	Soltu.DM.01G008480.1	=	(1 of 7) PF13426 - PAS domain (PAS_9)	IPR001610, IPR035965, IPR000014	PAS domain, PAC motif, PAS domain superfamily
chr01	11138185	11140118	-	MSTRG.646.1	0	Soltu.DM.01G008490.1	=	(1 of 1) PTHR24298//PTHR24298:SF86 - FAMILY NOT NAMED // CYTOCHROME P450 71B21-RELATED	IPR036396, IPR001128, IPR002401	Cytochrome P450, E-class, group I, Cytochrome P450, Cytochrome P450 superfamily
chr01	11264902	11266851	-	MSTRG.647.1	0	Soltu.DM.01G008560.1	=	(1 of 4) PTHR10209//PTHR10209:SF195 - OXIDOREDUCTASE, 2OG-FE II OXYGENASE FAMILY PROTEIN // SUBFAMILY NOT NAMED	IPR026992, IPR044861, IPR027443	Non-haem dioxygenase N-terminal domain, Isopenicillin N synthase-like, Fe(2+) 2OG dioxygenase domain, Isopenicillin N synthase-like superfamily
chr01	11264950	11269252	-	MSTRG.647.2	0	Soltu.DM.01G008560.1	j	(1 of 4) PTHR10209//PTHR10209:SF195 - OXIDOREDUCTASE, 2OG-FE II OXYGENASE FAMILY PROTEIN // SUBFAMILY NOT NAMED
chr01	11265019	11269252	-	MSTRG.647.3	0	Soltu.DM.01G008560.1	j	(1 of 4) PTHR10209//PTHR10209:SF195 - OXIDOREDUCTASE, 2OG-FE II OXYGENASE FAMILY PROTEIN // SUBFAMILY NOT NAMED
chr01	11334122	11335628	-	MSTRG.649.1	0	Soltu.DM.01G008580.2	j	(1 of 4) PTHR10209//PTHR10209:SF195 - OXIDOREDUCTASE, 2OG-FE II OXYGENASE FAMILY PROTEIN // SUBFAMILY NOT NAMED
chr01	11334214	11336178	-	MSTRG.649.3	0	Soltu.DM.01G008580.1	=	(1 of 4) PTHR10209//PTHR10209:SF195 - OXIDOREDUCTASE, 2OG-FE II OXYGENASE FAMILY PROTEIN // SUBFAMILY NOT NAMED	IPR026992, IPR044861, IPR027443	Non-haem dioxygenase N-terminal domain, Isopenicillin N synthase-like, Fe(2+) 2OG dioxygenase domain, Isopenicillin N synthase-like superfamily
chr01	11334216	11338526	-	MSTRG.649.4	0	Soltu.DM.01G008580.2	j	(1 of 4) PTHR10209//PTHR10209:SF195 - OXIDOREDUCTASE, 2OG-FE II OXYGENASE FAMILY PROTEIN // SUBFAMILY NOT NAMED
chr01	11486631	11486885	.	MSTRG.650.1	1	-	u
chr01	11660053	11664950	-	MSTRG.651.1	0	Soltu.DM.01G008800.1	j	(1 of 4) PTHR10217//PTHR10217:SF520 - VOLTAGE AND LIGAND GATED POTASSIUM CHANNEL // SUBFAMILY NOT NAMED
chr01	11660053	11663149	-	MSTRG.651.2	0	Soltu.DM.01G008790.1	j
chr01	11660190	11664000	-	MSTRG.651.3	0	Soltu.DM.01G008800.1	k	(1 of 4) PTHR10217//PTHR10217:SF520 - VOLTAGE AND LIGAND GATED POTASSIUM CHANNEL // SUBFAMILY NOT NAMED	IPR000595, IPR014710, IPR018490	RmlC-like jelly roll fold, Cyclic nucleotide-binding domain, Cyclic nucleotide-binding-like
chr01	11660215	11664950	-	MSTRG.651.4	0	Soltu.DM.01G008800.1	j	(1 of 4) PTHR10217//PTHR10217:SF520 - VOLTAGE AND LIGAND GATED POTASSIUM CHANNEL // SUBFAMILY NOT NAMED
chr01	11660244	11664950	-	MSTRG.651.5	0	Soltu.DM.01G008800.1	j	(1 of 4) PTHR10217//PTHR10217:SF520 - VOLTAGE AND LIGAND GATED POTASSIUM CHANNEL // SUBFAMILY NOT NAMED
chr01	11775943	11780787	+	MSTRG.652.1	1	-	u
chr01	11815573	11817681	-	MSTRG.653.1	0	Soltu.DM.01G008840.1	=	(1 of 217) PF01535//PF13041 - PPR repeat (PPR) // PPR repeat family (PPR_2)	IPR002885, IPR011990	Pentatricopeptide repeat, Tetratricopeptide-like helical domain superfamily
chr01	11835850	11843929	+	MSTRG.654.2	0	Soltu.DM.01G008850.1	=	(1 of 11) 3.4.17.23 - Angiotensin-converting enzyme 2 / Angiotensin converting enzyme-2	IPR006476	Conserved hypothetical protein CHP01589, plant
chr01	11835850	11843929	+	MSTRG.654.3	0	Soltu.DM.01G008850.2	=	(1 of 11) 3.4.17.23 - Angiotensin-converting enzyme 2 / Angiotensin converting enzyme-2	IPR006476	Conserved hypothetical protein CHP01589, plant
chr01	11962741	11963037	+	MSTRG.655.1	1	-	u
chr01	11980778	11988089	-	MSTRG.656.1	0	Soltu.DM.01G008900.1	=	(1 of 2) PTHR35476//PTHR35476:SF2 - FAMILY NOT NAMED // MUCIN-RELATED PROTEIN
chr01	12100837	12107552	-	MSTRG.657.1	0	Soltu.DM.01G008980.1	j	(1 of 6) PTHR24055:SF211 - MITOGEN-ACTIVATED PROTEIN KINASE 16-RELATED	IPR000719, IPR011009, IPR001672	Phosphoglucose isomerase (PGI), Protein kinase-like domain superfamily, Protein kinase domain
chr01	12100957	12107552	-	MSTRG.657.2	0	Soltu.DM.01G008980.1	j	(1 of 6) PTHR24055:SF211 - MITOGEN-ACTIVATED PROTEIN KINASE 16-RELATED	IPR011009	Protein kinase-like domain superfamily
chr01	12100957	12103918	-	MSTRG.657.3	0	Soltu.DM.01G008980.1	n	(1 of 6) PTHR24055:SF211 - MITOGEN-ACTIVATED PROTEIN KINASE 16-RELATED	IPR001672	Phosphoglucose isomerase (PGI)
chr01	12101987	12107552	-	MSTRG.657.4	0	Soltu.DM.01G008980.1	n	(1 of 6) PTHR24055:SF211 - MITOGEN-ACTIVATED PROTEIN KINASE 16-RELATED
chr01	12116707	12117381	+	MSTRG.658.1	1	-	u
chr01	12473295	12475771	-	MSTRG.659.1	0	-	u
chr01	12589176	12592591	+	MSTRG.661.1	0	Soltu.DM.01G009130.2	=	(1 of 4) K02997 - small subunit ribosomal protein S9e (RP-S9e, RPS9)
chr01	12642082	12648084	+	MSTRG.662.1	0	Soltu.DM.01G009140.2	=	(1 of 1) PTHR11071:SF17 - CYCLOPHILIN-LIKE PEPTIDYL-PROLYL CIS-TRANS ISOMERASE FAMILY PROTEIN	IPR029000, IPR044233, IPR002130	Peptidyl-prolyl cis-trans isomerase CYP23-like, Cyclophilin-type peptidyl-prolyl cis-trans isomerase domain, Cyclophilin-like domain superfamily
chr01	12642100	12648084	+	MSTRG.662.2	0	Soltu.DM.01G009140.1	=	(1 of 1) PTHR11071:SF17 - CYCLOPHILIN-LIKE PEPTIDYL-PROLYL CIS-TRANS ISOMERASE FAMILY PROTEIN	IPR029000, IPR044233, IPR002130	Peptidyl-prolyl cis-trans isomerase CYP23-like, Cyclophilin-type peptidyl-prolyl cis-trans isomerase domain, Cyclophilin-like domain superfamily
chr01	12710977	12713984	+	MSTRG.663.1	0	Soltu.DM.01G009170.5	k	(1 of 1) PTHR35688//PTHR35688:SF2 - FAMILY NOT NAMED // NAD(P)-LINKED OXIDOREDUCTASE-LIKE PROTEIN	IPR005182	Domain of unknown function DUF304
chr01	12710977	12713984	+	MSTRG.663.2	0	Soltu.DM.01G009170.2	=	(1 of 1) PTHR35688//PTHR35688:SF2 - FAMILY NOT NAMED // NAD(P)-LINKED OXIDOREDUCTASE-LIKE PROTEIN
chr01	12710988	12713984	+	MSTRG.663.4	0	Soltu.DM.01G009170.3	=	(1 of 1) PTHR35688//PTHR35688:SF2 - FAMILY NOT NAMED // NAD(P)-LINKED OXIDOREDUCTASE-LIKE PROTEIN
chr01	12747166	12753671	-	MSTRG.664.1	0	Soltu.DM.01G009200.1	j	(1 of 2) PTHR10778:SF10 - SOLUTE CARRIER FAMILY 35 MEMBER B1	IPR013657	UAA transporter
chr01	12764214	12770738	+	MSTRG.665.1	0	Soltu.DM.01G009210.1	=	(1 of 3) PTHR27001//PTHR27001:SF160 - FAMILY NOT NAMED // PROTEIN KINASE 2A, CHLOROPLASTIC-RELATED	IPR011009, IPR001245	Serine-threonine/tyrosine-protein kinase, catalytic domain, Protein kinase-like domain superfamily
chr01	12819170	12822615	+	MSTRG.666.1	0	-	u		IPR044861, IPR027443	Isopenicillin N synthase-like, Fe(2+) 2OG dioxygenase domain, Isopenicillin N synthase-like superfamily
chr01	12819170	12822399	+	MSTRG.666.2	0	-	u		IPR044861, IPR027443	Isopenicillin N synthase-like, Fe(2+) 2OG dioxygenase domain, Isopenicillin N synthase-like superfamily
chr01	12819170	12822399	+	MSTRG.666.3	0	-	u		IPR044861, IPR027443	Isopenicillin N synthase-like, Fe(2+) 2OG dioxygenase domain, Isopenicillin N synthase-like superfamily
chr01	12819170	12822615	+	MSTRG.666.4	0	-	u
chr01	12819178	12822399	+	MSTRG.666.5	0	-	u		IPR044861, IPR027443	Isopenicillin N synthase-like, Fe(2+) 2OG dioxygenase domain, Isopenicillin N synthase-like superfamily
chr01	12819180	12822615	+	MSTRG.666.6	0	-	u		IPR044861, IPR027443	Isopenicillin N synthase-like, Fe(2+) 2OG dioxygenase domain, Isopenicillin N synthase-like superfamily
chr01	12872970	12874208	+	MSTRG.668.1	1	Soltu.DM.01G009230.1	c	(1 of 5) 1.1.2.6 - Polyvinyl alcohol dehydrogenase (cytochrome) / PVADH
chr01	12917269	12921366	-	MSTRG.669.1	0	Soltu.DM.01G009280.1	=	(1 of 1) PTHR13780:SF47 - SNF1-RELATED PROTEIN KINASE REGULATORY SUBUNIT GAMMA-1-LIKE	IPR000644	CBS domain
chr01	12940950	12943485	-	MSTRG.670.1	0	Soltu.DM.01G009300.1	n	(1 of 3) PTHR11802//PTHR11802:SF84 - SERINE PROTEASE FAMILY S10 SERINE CARBOXYPEPTIDASE // SUBFAMILY NOT NAMED	IPR001563, IPR029058	Peptidase S10, serine carboxypeptidase, Alpha/Beta hydrolase fold
chr01	12964278	12969554	-	MSTRG.671.1	0	Soltu.DM.01G009340.1	=	(1 of 1) PF14200 - Ricin-type beta-trefoil lectin domain-like (RicinB_lectin_2)	IPR035992, IPR040249	Ricin B-like lectins, Ricin B-like lectin EULS3-like
chr01	12973411	12973630	+	MSTRG.672.1	1	-	u
chr01	12976559	12980078	-	MSTRG.673.1	0	Soltu.DM.01G009350.1	m	(1 of 3) PTHR15138:SF14 - IP01149P-RELATED
chr01	12990088	13001877	-	MSTRG.674.1	0	Soltu.DM.01G009360.1	j	(1 of 3) PTHR15138:SF14 - IP01149P-RELATED	IPR022003, IPR009072, IPR007900, IPR045144	Transcription initiation factor TFIID component TAF4, Histone-fold, Transcription initiation factor TFIID component TAF4, C-terminal, RST domain
chr01	13024282	13028420	+	MSTRG.675.1	0	Soltu.DM.01G009390.1	=	(1 of 7) K15040 - voltage-dependent anion channel protein 2 (VDAC2)	IPR027246, IPR023614, IPR001925	Eukaryotic porin/Tom40, Porin domain superfamily, Porin, eukaryotic type
chr01	13028435	13032070	-	MSTRG.676.1	0	Soltu.DM.01G009400.1	=	(1 of 2) PTHR10264//PTHR10264:SF93 - BAND 7 PROTEIN-RELATED // SUBFAMILY NOT NAMED	IPR036013, IPR001107	Band 7/SPFH domain superfamily, Band 7 domain
chr01	13028448	13032070	-	MSTRG.676.2	0	Soltu.DM.01G009400.1	j	(1 of 2) PTHR10264//PTHR10264:SF93 - BAND 7 PROTEIN-RELATED // SUBFAMILY NOT NAMED	IPR036013, IPR001107	Band 7/SPFH domain superfamily, Band 7 domain
chr01	13036261	13043610	-	MSTRG.677.1	0	Soltu.DM.01G009410.1	=	(1 of 1440) 2.7.11.1 - Non-specific serine/threonine protein kinase / Threonine-specific protein kinase	IPR011009, IPR001245	Serine-threonine/tyrosine-protein kinase, catalytic domain, Protein kinase-like domain superfamily
chr01	13207426	13210435	-	MSTRG.678.1	0	-	u
chr01	13210830	13211130	-	MSTRG.679.1	0	-	u
chr01	13213724	13216858	-	MSTRG.680.1	1	-	u
chr01	13232985	13235786	-	MSTRG.681.1	0	-	u		IPR029480	Transposase-associated domain
chr01	13233002	13237562	-	MSTRG.681.2	0	-	u
chr01	13233002	13238845	-	MSTRG.681.3	0	-	u
chr01	13410774	13414732	-	MSTRG.682.1	1	Soltu.DM.01G009620.1	m
chr01	13410793	13414732	-	MSTRG.682.2	0	Soltu.DM.01G009620.1	j
chr01	13721441	13726279	-	MSTRG.683.1	0	Soltu.DM.01G009860.1	=	(1 of 1) PTHR15837//PTHR15837:SF0 - FAMILY NOT NAMED // RAN GUANINE NUCLEOTIDE RELEASE FACTOR	IPR016123, IPR007681	Ran-interacting Mog1 protein, Mog1/PsbP, alpha/beta/alpha sandwich
chr01	13731398	13731881	-	MSTRG.684.1	1	-	u
chr01	13733698	13734358	+	MSTRG.685.1	0	-	u		IPR045093, IPR016159	Cullin, Cullin repeat-like-containing domain superfamily
chr01	13739386	13741816	+	MSTRG.686.1	0	Soltu.DM.01G009870.1	=	(1 of 2) K03869 - cullin 3 (CUL3)	IPR036388, IPR016158, IPR016159, IPR036390, IPR001373, IPR019559, IPR036317, IPR045093	Winged helix-like DNA-binding domain superfamily, Cullin repeat-like-containing domain superfamily, Cullin, Cullin homology domain superfamily, Winged helix DNA-binding domain superfamily, Cullin, N-terminal, Cullin homology domain, Cullin protein, neddylation domain
chr01	13742532	13747447	-	MSTRG.687.1	0	Soltu.DM.01G009880.1	j	(1 of 1) PTHR12725:SF55 - F14L17.7 PROTEIN	IPR023214, IPR044924, IPR041492, IPR006439, IPR036412	HAD-like superfamily, HAD hydrolase, subfamily IA, HAD superfamily, HAD-superfamily hydrolase, subfamily IA, REG-2-like, capping domain superfamily, Haloacid dehalogenase-like hydrolase
chr01	13747969	13752830	-	MSTRG.688.1	0	Soltu.DM.01G009880.1	j	(1 of 1) PTHR12725:SF55 - F14L17.7 PROTEIN
chr01	13752318	13752830	-	MSTRG.688.2	0	Soltu.DM.01G009880.1	j	(1 of 1) PTHR12725:SF55 - F14L17.7 PROTEIN
chr01	13817301	13822628	+	MSTRG.689.1	0	Soltu.DM.01G009900.1	=	(1 of 2) K04713 - sphinganine C4-monooxygenase (SUR2)	IPR006694	Fatty acid hydroxylase
chr01	13823568	13830638	-	MSTRG.690.1	0	Soltu.DM.01G009920.3	=	(1 of 4) PTHR10108:SF776 - METHYLTRANSFERASE PMT2-RELATED	IPR029063, IPR004159	Putative S-adenosyl-L-methionine-dependent methyltransferase, S-adenosyl-L-methionine-dependent methyltransferase
chr01	13832948	13839169	-	MSTRG.691.1	0	Soltu.DM.01G009930.2	=	(1 of 2) PTHR23012//PTHR23012:SF91 - MEMBRANE ASSOCIATED RING FINGER // RING/FYVE/PHD ZINC FINGER-CONTAINING PROTEIN	IPR022143, IPR033275, IPR013083, IPR011016	Protein of unknown function DUF3675, Zinc finger, RING/FYVE/PHD-type, Zinc finger, RING-CH-type, E3 ubiquitin-protein ligase MARCH-like
chr01	13832948	13839169	-	MSTRG.691.2	0	Soltu.DM.01G009930.1	=	(1 of 2) PTHR23012//PTHR23012:SF91 - MEMBRANE ASSOCIATED RING FINGER // RING/FYVE/PHD ZINC FINGER-CONTAINING PROTEIN
chr01	13832948	13839169	-	MSTRG.691.3	0	Soltu.DM.01G009930.4	=	(1 of 2) PTHR23012//PTHR23012:SF91 - MEMBRANE ASSOCIATED RING FINGER // RING/FYVE/PHD ZINC FINGER-CONTAINING PROTEIN
chr01	13877261	13877522	.	MSTRG.692.1	1	-	u
chr01	13900935	13905710	-	MSTRG.693.1	0	Soltu.DM.01G009970.1	j	(1 of 2) PTHR31741:SF3 - O-FUCOSYLTRANSFERASE-LIKE PROTEIN	IPR019378	GDP-fucose protein O-fucosyltransferase
chr01	13912782	13919085	-	MSTRG.694.1	0	Soltu.DM.01G009970.1	c	(1 of 2) PTHR31741:SF3 - O-FUCOSYLTRANSFERASE-LIKE PROTEIN
chr01	13938944	13944931	+	MSTRG.695.1	0	Soltu.DM.01G009990.1	=	(1 of 3) PTHR22811//PTHR22811:SF47 - TRANSMEMBRANE EMP24 DOMAIN-CONTAINING PROTEIN // EMP24/GP25L/P24 FAMILY/GOLD DOMAIN-CONTAINING PROTEIN-RELATED	IPR009038, IPR015720	Transmembrane emp24 domain-containing protein, GOLD domain
chr01	13964118	13964507	.	MSTRG.696.1	1	-	u
chr01	13971450	13972365	-	MSTRG.697.1	1	-	u
chr01	13971624	13972365	-	MSTRG.697.2	1	-	u
chr01	13971728	13972365	-	MSTRG.697.3	1	-	u
chr01	13974622	13981422	-	MSTRG.698.1	0	Soltu.DM.01G010010.1	c	(1 of 2) PTHR23257//PTHR23257:SF366 - SERINE-THREONINE PROTEIN KINASE // SUBFAMILY NOT NAMED	IPR000719, IPR011009, IPR001245	Protein kinase-like domain superfamily, Serine-threonine/tyrosine-protein kinase, catalytic domain, Protein kinase domain
chr01	13989026	13989464	-	MSTRG.699.1	0	Soltu.DM.01G010010.1	e	(1 of 2) PTHR23257//PTHR23257:SF366 - SERINE-THREONINE PROTEIN KINASE // SUBFAMILY NOT NAMED	IPR036770, IPR020683, IPR002110	Ankyrin repeat-containing domain, Ankyrin repeat-containing domain superfamily, Ankyrin repeat
chr01	14018298	14018554	.	MSTRG.700.1	1	-	u
chr01	14274114	14275594	-	MSTRG.701.1	0	-	u		IPR005162	Retrotransposon gag domain
chr01	14367563	14368189	.	MSTRG.702.1	1	-	u
chr01	14368649	14370682	-	MSTRG.703.1	1	-	u
chr01	14393931	14396033	+	MSTRG.704.1	0	Soltu.DM.01G010050.1	=	(1 of 2) PTHR33133:SF1 - T24P13.3
chr01	14409448	14412371	-	MSTRG.705.1	0	Soltu.DM.01G010080.1	=	(1 of 5) K03263 - translation initiation factor 5A (EIF5A)	IPR001884, IPR012340, IPR008991, IPR020189, IPR014722	Ribosomal protein L2, domain 2, Translation protein SH3-like domain superfamily, Translation elongation factor, IF5A C-terminal, Nucleic acid-binding, OB-fold, Translation elongation factor IF5A-like
chr01	14533414	14538521	+	MSTRG.706.1	0	Soltu.DM.01G010100.1	=	(1 of 3) PTHR13139//PTHR13139:SF47 - RING FINGER AND CCCH-TYPE ZINC FINGER DOMAIN-CONTAINING PROTEIN // SUBFAMILY NOT NAMED	IPR027370, IPR013083	Zinc finger, RING/FYVE/PHD-type, RING-type zinc-finger, LisH dimerisation motif
chr01	14542396	14549465	-	MSTRG.707.1	0	Soltu.DM.01G010110.1	=	(1 of 1) PTHR27000:SF120 - LEUCINE-RICH REPEAT (LRR) FAMILY PROTEIN-RELATED	IPR001611, IPR032675	Leucine-rich repeat domain superfamily, Leucine-rich repeat
chr01	14555229	14555933	-	MSTRG.708.1	1	-	u
chr01	14574976	14587359	+	MSTRG.709.1	0	-	u
chr01	14574976	14581099	+	MSTRG.709.2	1	-	u
chr01	14574976	14580060	+	MSTRG.709.3	1	-	u
chr01	14574996	14587359	+	MSTRG.709.4	0	-	u
chr01	14574996	14587359	+	MSTRG.709.5	0	-	u
chr01	14575016	14581301	+	MSTRG.709.7	1	-	u
chr01	14575016	14587359	+	MSTRG.709.8	1	-	u
chr01	14575020	14581506	+	MSTRG.709.9	1	-	u
chr01	14575021	14581301	+	MSTRG.709.10	1	-	u
chr01	14575023	14587359	+	MSTRG.709.11	1	-	u
chr01	14584244	14587359	+	MSTRG.709.12	1	-	u
chr01	14619298	14624465	+	MSTRG.710.1	1	-	u
chr01	14619298	14624465	+	MSTRG.710.2	1	-	u
chr01	14619298	14624465	+	MSTRG.710.3	1	-	u
chr01	14619306	14624465	+	MSTRG.710.4	1	-	u
chr01	14619355	14624465	+	MSTRG.710.5	1	-	u
chr01	14619359	14624465	+	MSTRG.710.6	1	-	u
chr01	14619359	14624465	+	MSTRG.710.7	1	-	u
chr01	14769368	14771433	+	MSTRG.711.1	0	-	u
chr01	14805221	14807997	+	MSTRG.712.1	0	Soltu.DM.01G010230.1	=	(1 of 3) PTHR24092//PTHR24092:SF85 - FAMILY NOT NAMED // PHOSPHOLIPID-TRANSPORTING ATPASE 3	IPR032631	P-type ATPase, N-terminal
chr01	14814476	14815579	+	MSTRG.713.1	0	Soltu.DM.01G010240.1	j	(1 of 1) PF00122//PF12710//PF16212 - E1-E2 ATPase (E1-E2_ATPase) // haloacid dehalogenase-like hydrolase (HAD) // Phospholipid-translocating P-type ATPase C-terminal (PhoLip_ATPase_C)
chr01	14823970	14840078	+	MSTRG.714.1	0	Soltu.DM.01G010240.1	j	(1 of 1) PF00122//PF12710//PF16212 - E1-E2 ATPase (E1-E2_ATPase) // haloacid dehalogenase-like hydrolase (HAD) // Phospholipid-translocating P-type ATPase C-terminal (PhoLip_ATPase_C)	IPR023299, IPR023214, IPR001757, IPR044492, IPR023298, IPR006539, IPR036412, IPR032630	P-type ATPase, P-type ATPase, haloacid dehalogenase domain, HAD-like superfamily, HAD superfamily, P-type ATPase, transmembrane domain superfamily, P-type ATPase, cytoplasmic domain N, P-type ATPase, C-terminal, P-type ATPase, subfamily IV
chr01	14832808	14840078	+	MSTRG.714.3	0	Soltu.DM.01G010240.1	m	(1 of 1) PF00122//PF12710//PF16212 - E1-E2 ATPase (E1-E2_ATPase) // haloacid dehalogenase-like hydrolase (HAD) // Phospholipid-translocating P-type ATPase C-terminal (PhoLip_ATPase_C)	IPR023214, IPR001757, IPR023298, IPR036412, IPR032630	P-type ATPase, HAD-like superfamily, HAD superfamily, P-type ATPase, transmembrane domain superfamily, P-type ATPase, C-terminal
chr01	14865073	14866922	+	MSTRG.715.1	0	Soltu.DM.01G010250.1	=	(1 of 2) PTHR34277:SF2 - CLAVATA3/ESR (CLE)-RELATED PROTEIN 26	IPR039316	CLAVATA3/ESR (CLE)-related protein 25/26
chr01	15045232	15051812	-	MSTRG.716.1	0	-	u		IPR022546	Uncharacterised protein family Ycf68
chr01	15054425	15056461	.	MSTRG.717.1	0	-	u		IPR023798, IPR005717, IPR001750, IPR000235, IPR036823	Ribosomal protein S5/S7, NADH:quinone oxidoreductase/Mrp antiporter, membrane subunit, Ribosomal protein S7 domain superfamily, Ribosomal protein S7 domain, Ribosomal protein S7, bacterial/organellar-type
chr01	15071376	15071864	-	MSTRG.718.1	0	Soltu.DM.01G010320.1	=	(1 of 1) K02635 - cytochrome b6 (petB)	IPR016174, IPR005797, IPR027387, IPR023530	Cytochrome b/b6, N-terminal, Cytochrome b/b6-like domain superfamily, Di-haem cytochrome, transmembrane, Cytochrome b6, PetB
chr01	15076654	15077726	+	MSTRG.719.1	0	Soltu.DM.01G010340.1	=	(1 of 2) PTHR10381//PTHR10381:SF19 - ATP-DEPENDENT CLP PROTEASE PROTEOLYTIC SUBUNIT // ATP-DEPENDENT CLP PROTEASE PROTEOLYTIC SUBUNIT 1	IPR029045, IPR001907, IPR023562	Clp protease proteolytic subunit /Translocation-enhancing protein TepA, ATP-dependent Clp protease proteolytic subunit, ClpP/crotonase-like domain superfamily
chr01	15079272	15081118	.	MSTRG.720.1	0	Soltu.DM.01G010340.1	p	(1 of 2) PTHR10381//PTHR10381:SF19 - ATP-DEPENDENT CLP PROTEASE PROTEOLYTIC SUBUNIT // ATP-DEPENDENT CLP PROTEASE PROTEOLYTIC SUBUNIT 1
chr01	15082481	15083715	.	MSTRG.721.1	0	-	u		IPR013082, IPR002682, IPR006217, IPR006241, IPR037267, IPR037025, IPR013081	Photosystem II cytochrome b559, alpha subunit, Photosystem II cytochrome b559, N-terminal, Photosystem II PsbJ, Photosystem II cytochrome b559, beta subunit, Photosystem II PsbJ superfamily, Photosystem II cytochrome b559, alpha subunit superfamily, Photosystem II cytochrome b559, alpha subunit, lumenal region
chr01	15085803	15091878	-	MSTRG.722.1	1	Soltu.DM.01G010350.2	j
chr01	15088469	15091878	-	MSTRG.722.2	1	Soltu.DM.01G010350.2	j
chr01	15089256	15091878	-	MSTRG.722.3	1	Soltu.DM.01G010350.2	j
chr01	15089705	15091878	-	MSTRG.722.4	1	Soltu.DM.01G010350.2	n
chr01	15195145	15195572	.	MSTRG.723.1	1	-	u
chr01	15204784	15211066	+	MSTRG.724.1	0	Soltu.DM.01G010360.1	=	(1 of 3) PTHR11668//PTHR11668:SF257 - SERINE/THREONINE PROTEIN PHOSPHATASE // SUBFAMILY NOT NAMED	IPR006186, IPR004843, IPR029052	Serine/threonine-specific protein phosphatase/bis(5-nucleosyl)-tetraphosphatase, Calcineurin-like phosphoesterase domain, ApaH type, Metallo-dependent phosphatase-like
chr01	15204784	15211066	+	MSTRG.724.2	0	Soltu.DM.01G010360.2	=	(1 of 3) PTHR11668//PTHR11668:SF257 - SERINE/THREONINE PROTEIN PHOSPHATASE // SUBFAMILY NOT NAMED	IPR006186, IPR004843, IPR029052	Serine/threonine-specific protein phosphatase/bis(5-nucleosyl)-tetraphosphatase, Calcineurin-like phosphoesterase domain, ApaH type, Metallo-dependent phosphatase-like
chr01	15210971	15221962	-	MSTRG.725.1	0	Soltu.DM.01G010370.1	=	(1 of 5) PF12579 - Protein of unknown function (DUF3755) (DUF3755)	IPR022228	Protein of unknown function DUF3755
chr01	15212021	15213205	-	MSTRG.725.2	0	Soltu.DM.01G010370.1	n	(1 of 5) PF12579 - Protein of unknown function (DUF3755) (DUF3755)
chr01	15212152	15221962	-	MSTRG.725.3	0	Soltu.DM.01G010370.5	=	(1 of 5) PF12579 - Protein of unknown function (DUF3755) (DUF3755)
chr01	15212175	15221962	-	MSTRG.725.4	0	Soltu.DM.01G010370.1	j	(1 of 5) PF12579 - Protein of unknown function (DUF3755) (DUF3755)
chr01	15726688	15728905	-	MSTRG.726.1	0	Soltu.DM.01G010500.1	j		IPR000916, IPR023393	Bet v I/Major latex protein, START-like domain superfamily
chr01	15726713	15728905	-	MSTRG.726.2	0	Soltu.DM.01G010500.1	=		IPR023393	START-like domain superfamily
chr01	15894405	15895111	-	MSTRG.727.1	1	-	u
chr01	15927340	15928003	.	MSTRG.728.1	1	-	u
chr01	15933649	15934904	-	MSTRG.729.1	0	Soltu.DM.01G010560.1	=	(1 of 78) PF00407 - Pathogenesis-related protein Bet v I family (Bet_v_1)	IPR000916, IPR023393	Bet v I/Major latex protein, START-like domain superfamily
chr01	16064884	16065097	+	MSTRG.730.1	0	-	u
chr01	16066584	16078211	+	MSTRG.731.1	0	Soltu.DM.01G010580.1	=	(1 of 1) KOG2456 - Aldehyde dehydrogenase	IPR012394, IPR016162, IPR016161, IPR016163, IPR015590	Aldehyde dehydrogenase, N-terminal, Aldehyde dehydrogenase domain, Aldehyde dehydrogenase NAD(P)-dependent, Aldehyde dehydrogenase, C-terminal, Aldehyde/histidinol dehydrogenase
chr01	16087228	16095603	-	MSTRG.732.1	0	-	u		IPR029480	Transposase-associated domain
chr01	16087268	16095603	-	MSTRG.732.2	0	-	u
chr01	16099849	16100071	.	MSTRG.733.1	1	-	u
chr01	16165462	16168308	+	MSTRG.734.1	0	-	u
chr01	16261806	16264622	+	MSTRG.735.1	0	Soltu.DM.01G010660.1	=
chr01	16261824	16264622	+	MSTRG.735.2	0	Soltu.DM.01G010660.1	o
chr01	16356142	16358535	+	MSTRG.736.1	0	Soltu.DM.01G010680.2	j
chr01	16356635	16359339	+	MSTRG.737.1	0	Soltu.DM.01G010680.2	o
chr01	16385931	16388588	+	MSTRG.738.1	0	Soltu.DM.01G010690.1	=
chr01	16431003	16432492	-	MSTRG.739.1	1	-	u
chr01	16478436	16482151	-	MSTRG.740.1	0	-	u
chr01	16478436	16482151	-	MSTRG.740.2	0	-	u
chr01	16478436	16482151	-	MSTRG.740.3	0	-	u
chr01	16478436	16482151	-	MSTRG.740.4	0	-	u
chr01	16478436	16482151	-	MSTRG.740.5	0	-	u
chr01	16478436	16482151	-	MSTRG.740.7	0	-	u
chr01	16478436	16482151	-	MSTRG.740.8	0	-	u
chr01	16478436	16479975	-	MSTRG.740.9	0	-	u
chr01	16478436	16479673	-	MSTRG.740.10	0	-	u
chr01	16478436	16482151	-	MSTRG.740.11	0	-	u
chr01	16478450	16482151	-	MSTRG.740.12	0	-	u
chr01	16478461	16482151	-	MSTRG.740.15	0	-	u
chr01	16478461	16482151	-	MSTRG.740.16	0	-	u
chr01	16478461	16482151	-	MSTRG.740.17	0	-	u
chr01	16478461	16482151	-	MSTRG.740.19	0	-	u
chr01	16478461	16482151	-	MSTRG.740.21	0	-	u
chr01	16478461	16482151	-	MSTRG.740.22	0	-	u
chr01	16480366	16482151	-	MSTRG.740.24	0	-	u
chr01	16480913	16482151	-	MSTRG.740.25	0	-	u
chr01	16481025	16482151	-	MSTRG.740.26	0	-	u
chr01	16480495	16482401	+	MSTRG.741.1	0	-	u
chr01	16480578	16482401	+	MSTRG.741.2	0	-	u
chr01	16480604	16482401	+	MSTRG.741.3	0	-	u
chr01	16480876	16482401	+	MSTRG.741.4	0	-	u
chr01	16484864	16485580	.	MSTRG.742.1	0	-	u
chr01	16511286	16512758	-	MSTRG.743.1	0	Soltu.DM.01G010720.3	j		IPR004252	Probable transposase, Ptta/En/Spm, plant
chr01	16598832	16601653	+	MSTRG.744.1	1	-	u
chr01	16606559	16610036	+	MSTRG.745.1	0	Soltu.DM.01G010740.1	=	(1 of 3) PTHR23315//PTHR23315:SF117 - BETA CATENIN-RELATED ARMADILLO REPEAT-CONTAINING // SUBFAMILY NOT NAMED	IPR013083, IPR016024, IPR003613, IPR011989, IPR000225	Armadillo-like helical, Armadillo-type fold, U box domain, Zinc finger, RING/FYVE/PHD-type, Armadillo
chr01	16632047	16635776	-	MSTRG.746.1	0	Soltu.DM.01G010750.1	=	(1 of 6) K05863 - solute carrier family 25 (mitochondrial adenine nucleotide translocator), member 4/5/6/31 (SLC25A4S, ANT)	IPR002113, IPR002067, IPR018108, IPR023395	Mitochondrial carrier protein, Mitochondrial carrier domain superfamily, ADP/ATP carrier protein, eukaryotic type, Mitochondrial substrate/solute carrier
chr01	16713635	16716538	+	MSTRG.747.1	0	Soltu.DM.01G010760.1	j	(1 of 4) PTHR10634//PTHR10634:SF32 - AN1-TYPE ZINC FINGER PROTEIN // SUBFAMILY NOT NAMED	IPR035896, IPR002653, IPR000058	Zinc finger, A20-type, AN1-like Zinc finger, Zinc finger, AN1-type
chr01	16713635	16716538	+	MSTRG.747.2	0	Soltu.DM.01G010760.1	j	(1 of 4) PTHR10634//PTHR10634:SF32 - AN1-TYPE ZINC FINGER PROTEIN // SUBFAMILY NOT NAMED
chr01	16777917	16778257	.	MSTRG.748.1	0	-	u
chr01	17068451	17071627	+	MSTRG.749.1	0	Soltu.DM.01G010820.1	=	(1 of 3) KOG3270 - Uncharacterized conserved protein	IPR042316	IRK-interacting protein-like
chr01	17068451	17071627	+	MSTRG.749.2	0	Soltu.DM.01G010820.1	j	(1 of 3) KOG3270 - Uncharacterized conserved protein	IPR042316	IRK-interacting protein-like
chr01	17217792	17218039	.	MSTRG.750.1	1	-	u
chr01	17226513	17229896	+	MSTRG.751.1	0	-	u
chr01	17228465	17229896	+	MSTRG.751.2	0	-	u
chr01	17392019	17392646	+	MSTRG.752.1	1	-	u
chr01	17612974	17615396	-	MSTRG.753.1	0	-	u
chr01	17738831	17743083	+	MSTRG.754.1	1	-	u
chr01	17751967	17752566	.	MSTRG.755.1	1	-	u
chr01	17875016	17875518	-	MSTRG.756.1	1	-	u
chr01	17875019	17875804	+	MSTRG.757.1	1	-	u
chr01	17972182	17972455	.	MSTRG.758.1	0	-	u
chr01	18000696	18000934	.	MSTRG.759.1	1	-	u
chr01	18389639	18393605	+	MSTRG.760.1	0	Soltu.DM.01G011130.1	k	(1 of 110) PF01453 - D-mannose binding lectin (B_lectin)	IPR001480, IPR036426	Bulb-type lectin domain superfamily, Bulb-type lectin domain
chr01	18483249	18487877	+	MSTRG.761.1	0	Soltu.DM.01G011150.1	=	(1 of 5) PTHR10871//PTHR10871:SF4 - 30S RIBOSOMAL PROTEIN S13/40S RIBOSOMAL PROTEIN S18 // DNA TOPOISOMERASE 6 SUBUNIT B	IPR003594, IPR005734, IPR036890	Histidine kinase/HSP90-like ATPase, DNA topoisomerase VI, subunit B, Histidine kinase/HSP90-like ATPase superfamily
chr01	18497776	18501279	+	MSTRG.762.1	0	Soltu.DM.01G011160.1	=	(1 of 1) PF09239 - Topoisomerase VI B subunit, transducer (Topo-VIb_trans)	IPR005734, IPR015320, IPR014721, IPR020568	DNA topoisomerase VI, subunit B, transducer, Ribosomal protein S5 domain 2-type fold, subgroup, DNA topoisomerase VI, subunit B, Ribosomal protein S5 domain 2-type fold
chr01	18497787	18501279	+	MSTRG.762.2	0	Soltu.DM.01G011160.1	m	(1 of 1) PF09239 - Topoisomerase VI B subunit, transducer (Topo-VIb_trans)	IPR005734, IPR015320, IPR014721, IPR020568	DNA topoisomerase VI, subunit B, transducer, Ribosomal protein S5 domain 2-type fold, subgroup, DNA topoisomerase VI, subunit B, Ribosomal protein S5 domain 2-type fold
chr01	18505333	18508527	+	MSTRG.763.1	0	Soltu.DM.01G011170.1	=	(1 of 2) PTHR33305:SF9 - ETHYLENE INSENSITIVE 3-LIKE 3 PROTEIN	IPR006957, IPR023278	Ethylene insensitive 3, Ethylene insensitive 3-like protein, DNA-binding domain superfamily
chr01	18505333	18508527	+	MSTRG.763.2	0	Soltu.DM.01G011170.2	=	(1 of 2) PTHR33305:SF9 - ETHYLENE INSENSITIVE 3-LIKE 3 PROTEIN	IPR006957, IPR023278	Ethylene insensitive 3-like protein, DNA-binding domain superfamily, Ethylene insensitive 3
chr01	18574757	18577107	-	MSTRG.764.1	1	-	u
chr01	18687212	18687668	.	MSTRG.765.1	1	-	u
chr01	18780585	18781030	+	MSTRG.766.1	0	-	u
chr01	19168995	19170039	+	MSTRG.768.1	1	-	u
chr01	19193970	19200718	-	MSTRG.769.1	0	Soltu.DM.01G011420.1	=	(1 of 4) PTHR11017//PTHR11017:SF162 - LEUCINE-RICH REPEAT-CONTAINING PROTEIN // SUBFAMILY NOT NAMED	IPR000157, IPR035897, IPR032675, IPR044974, IPR027417, IPR042197, IPR002182	Toll/interleukin-1 receptor homology (TIR) domain superfamily, P-loop containing nucleoside triphosphate hydrolase, NB-ARC, Apoptotic protease-activating factors, helical domain, Leucine-rich repeat domain superfamily, Disease resistance protein, plants, Toll/interleukin-1 receptor homology (TIR) domain
chr01	19199753	19200718	-	MSTRG.769.2	0	Soltu.DM.01G011420.1	j	(1 of 4) PTHR11017//PTHR11017:SF162 - LEUCINE-RICH REPEAT-CONTAINING PROTEIN // SUBFAMILY NOT NAMED	IPR000157, IPR035897	Toll/interleukin-1 receptor homology (TIR) domain superfamily, Toll/interleukin-1 receptor homology (TIR) domain
chr01	19202954	19213908	-	MSTRG.770.1	0	Soltu.DM.01G011440.1	=		IPR000571, IPR004087, IPR036612, IPR004088, IPR041367, IPR036855	Zinc finger, CCCH-type superfamily, K Homology domain, type 1 superfamily, K Homology domain, E3 ligase, CCCH-type zinc finger, K Homology domain, type 1, Zinc finger, CCCH-type
chr01	19456665	19461856	+	MSTRG.771.2	0	Soltu.DM.01G011500.5	n
chr01	19456665	19461856	+	MSTRG.771.3	0	Soltu.DM.01G011500.5	n
chr01	19456665	19460799	+	MSTRG.771.4	0	Soltu.DM.01G011500.5	=
chr01	19456667	19461856	+	MSTRG.771.7	0	Soltu.DM.01G011500.5	n
chr01	19456681	19461856	+	MSTRG.771.9	0	Soltu.DM.01G011500.5	n
chr01	19456681	19460701	+	MSTRG.771.10	0	Soltu.DM.01G011500.5	j
chr01	19456681	19461856	+	MSTRG.771.11	0	Soltu.DM.01G011500.5	n
chr01	19456681	19461856	+	MSTRG.771.12	0	Soltu.DM.01G011500.5	n
chr01	19456681	19461856	+	MSTRG.771.13	0	Soltu.DM.01G011500.5	n
chr01	19456681	19461856	+	MSTRG.771.14	0	Soltu.DM.01G011500.5	n
chr01	19456681	19460701	+	MSTRG.771.15	0	Soltu.DM.01G011500.5	j
chr01	19456682	19461856	+	MSTRG.771.16	0	Soltu.DM.01G011500.5	n
chr01	19456682	19461856	+	MSTRG.771.18	0	Soltu.DM.01G011500.5	n
chr01	19456683	19461856	+	MSTRG.771.19	0	Soltu.DM.01G011500.5	n
chr01	19456691	19460799	+	MSTRG.771.20	0	Soltu.DM.01G011500.5	n
chr01	20074280	20074642	.	MSTRG.772.1	0	-	u
chr01	20083948	20084301	+	MSTRG.773.1	1	-	u
chr01	20435455	20435720	+	MSTRG.774.1	1	Soltu.DM.01G011740.1	o
chr01	20535337	20537281	+	MSTRG.775.1	0	Soltu.DM.01G011750.1	=	(1 of 3) PTHR22763:SF88 - RING/U-BOX DOMAIN-CONTAINING PROTEIN	IPR013083, IPR001841, IPR011016	Zinc finger, RING-type, Zinc finger, RING/FYVE/PHD-type, Zinc finger, RING-CH-type
chr01	21337129	21338426	-	MSTRG.776.1	0	Soltu.DM.01G011910.1	j	(1 of 7) K02942 - large subunit ribosomal protein LP1 (RP-LP1, RPLP1)	IPR038716	Ribosomal protein P1/P2, N-terminal domain
chr01	21447271	21448028	-	MSTRG.777.1	0	-	u
chr01	21529112	21529867	+	MSTRG.778.2	0	-	u
chr01	21867668	21869697	+	MSTRG.779.1	1	-	u
chr01	21871435	21871939	.	MSTRG.780.1	0	-	u
chr01	21885563	21885887	.	MSTRG.781.1	1	-	u
chr01	21956774	21973616	-	MSTRG.782.1	0	Soltu.DM.01G012060.1	n	(1 of 2) PTHR11669:SF1 - REPLICATION FACTOR C SUBUNIT 3	IPR003593, IPR008921, IPR027417	P-loop containing nucleoside triphosphate hydrolase, DNA polymerase III, clamp loader complex, gamma/delta/delta subunit, C-terminal, AAA+ ATPase domain
chr01	21956833	21973616	-	MSTRG.782.2	0	Soltu.DM.01G012060.1	j	(1 of 2) PTHR11669:SF1 - REPLICATION FACTOR C SUBUNIT 3	IPR003593, IPR008921, IPR027417	P-loop containing nucleoside triphosphate hydrolase, DNA polymerase III, clamp loader complex, gamma/delta/delta subunit, C-terminal, AAA+ ATPase domain
chr01	21956917	21973616	-	MSTRG.782.4	0	Soltu.DM.01G012060.1	j	(1 of 2) PTHR11669:SF1 - REPLICATION FACTOR C SUBUNIT 3
chr01	21956923	21973616	-	MSTRG.782.5	0	Soltu.DM.01G012060.1	j	(1 of 2) PTHR11669:SF1 - REPLICATION FACTOR C SUBUNIT 3	IPR003593, IPR008921, IPR027417	P-loop containing nucleoside triphosphate hydrolase, DNA polymerase III, clamp loader complex, gamma/delta/delta subunit, C-terminal, AAA+ ATPase domain
chr01	21957735	21973616	-	MSTRG.782.7	0	Soltu.DM.01G012060.1	j	(1 of 2) PTHR11669:SF1 - REPLICATION FACTOR C SUBUNIT 3	IPR003593, IPR008921, IPR027417	P-loop containing nucleoside triphosphate hydrolase, DNA polymerase III, clamp loader complex, gamma/delta/delta subunit, C-terminal, AAA+ ATPase domain
chr01	21961685	21973616	-	MSTRG.782.8	0	Soltu.DM.01G012060.1	j	(1 of 2) PTHR11669:SF1 - REPLICATION FACTOR C SUBUNIT 3	IPR003593, IPR008921, IPR027417	P-loop containing nucleoside triphosphate hydrolase, DNA polymerase III, clamp loader complex, gamma/delta/delta subunit, C-terminal, AAA+ ATPase domain
chr01	21962613	21973616	-	MSTRG.782.9	0	Soltu.DM.01G012060.1	j	(1 of 2) PTHR11669:SF1 - REPLICATION FACTOR C SUBUNIT 3	IPR003593, IPR027417	P-loop containing nucleoside triphosphate hydrolase, AAA+ ATPase domain
chr01	21962613	21973616	-	MSTRG.782.10	0	Soltu.DM.01G012060.1	m	(1 of 2) PTHR11669:SF1 - REPLICATION FACTOR C SUBUNIT 3	IPR003593, IPR027417	P-loop containing nucleoside triphosphate hydrolase, AAA+ ATPase domain
chr01	22034372	22034959	-	MSTRG.783.1	0	-	u
chr01	22041231	22041998	+	MSTRG.784.1	1	-	u
chr01	22041271	22041998	+	MSTRG.784.2	1	-	u
chr01	22061749	22062011	.	MSTRG.785.1	1	Soltu.DM.01G012110.1	i
chr01	22299277	22301339	-	MSTRG.786.1	0	Soltu.DM.01G012180.1	=	(1 of 2) PTHR16007//PTHR16007:SF24 - EPIDIDYMAL MEMBRANE PROTEIN E9-RELATED // SUBFAMILY NOT NAMED	IPR006904	Protein of unknown function DUF716
chr01	22304871	22306150	+	MSTRG.787.1	1	-	u
chr01	22715924	22716123	-	MSTRG.788.1	1	-	u
chr01	22753753	22762983	+	MSTRG.789.1	0	Soltu.DM.01G012370.1	m		IPR012337, IPR025724, IPR013103, IPR043502, IPR025314, IPR036875, IPR036397	Ribonuclease H-like superfamily, Ribonuclease H superfamily, Domain of unknown function DUF4219, Reverse transcriptase, RNA-dependent DNA polymerase, Zinc finger, CCHC-type superfamily, GAG-pre-integrase domain, DNA/RNA polymerase superfamily
chr01	22781951	22785863	-	MSTRG.790.1	1	-	u
chr01	22781955	22785863	-	MSTRG.790.2	0	Soltu.DM.01G012400.1	p
chr01	22782178	22785776	+	MSTRG.791.1	1	-	u
chr01	22849841	22850303	.	MSTRG.792.1	1	-	u
chr01	22880278	22880500	+	MSTRG.793.1	0	-	u
chr01	22881055	22881281	+	MSTRG.794.1	0	-	u
chr01	22889186	22895514	+	MSTRG.795.1	0	-	u
chr01	22889186	22895514	+	MSTRG.795.2	0	-	u
chr01	22889198	22894164	+	MSTRG.795.3	1	-	u
chr01	22889231	22895514	+	MSTRG.795.4	0	-	u
chr01	22899017	22901844	-	MSTRG.796.1	0	Soltu.DM.01G012470.3	c
chr01	23011563	23016593	+	MSTRG.797.1	0	Soltu.DM.01G012550.1	m	(1 of 1) PF01535//PF05623 - PPR repeat (PPR) // Protein of unknown function (DUF789) (DUF789)	IPR002885, IPR008507, IPR011990	Pentatricopeptide repeat, Protein of unknown function DUF789, Tetratricopeptide-like helical domain superfamily
chr01	23011563	23016593	+	MSTRG.797.2	0	Soltu.DM.01G012550.1	m	(1 of 1) PF01535//PF05623 - PPR repeat (PPR) // Protein of unknown function (DUF789) (DUF789)	IPR008507	Protein of unknown function DUF789
chr01	23011563	23016593	+	MSTRG.797.3	0	Soltu.DM.01G012550.1	n	(1 of 1) PF01535//PF05623 - PPR repeat (PPR) // Protein of unknown function (DUF789) (DUF789)
chr01	23011563	23016593	+	MSTRG.797.4	0	Soltu.DM.01G012550.1	n	(1 of 1) PF01535//PF05623 - PPR repeat (PPR) // Protein of unknown function (DUF789) (DUF789)
chr01	23011563	23016593	+	MSTRG.797.5	0	Soltu.DM.01G012550.1	n	(1 of 1) PF01535//PF05623 - PPR repeat (PPR) // Protein of unknown function (DUF789) (DUF789)
chr01	23011568	23016593	+	MSTRG.797.7	0	Soltu.DM.01G012550.1	n	(1 of 1) PF01535//PF05623 - PPR repeat (PPR) // Protein of unknown function (DUF789) (DUF789)	IPR008507	Protein of unknown function DUF789
chr01	23011571	23016593	+	MSTRG.797.8	0	Soltu.DM.01G012550.1	n	(1 of 1) PF01535//PF05623 - PPR repeat (PPR) // Protein of unknown function (DUF789) (DUF789)	IPR008507	Protein of unknown function DUF789
chr01	23011604	23016593	+	MSTRG.797.11	0	Soltu.DM.01G012550.1	n	(1 of 1) PF01535//PF05623 - PPR repeat (PPR) // Protein of unknown function (DUF789) (DUF789)
chr01	23011734	23016593	+	MSTRG.797.13	0	Soltu.DM.01G012550.1	n	(1 of 1) PF01535//PF05623 - PPR repeat (PPR) // Protein of unknown function (DUF789) (DUF789)	IPR008507	Protein of unknown function DUF789
chr01	23025256	23025645	-	MSTRG.798.1	0	Soltu.DM.01G012570.1	=
chr01	23288235	23291537	+	MSTRG.799.1	0	Soltu.DM.01G012610.1	j	(1 of 1) PTHR11469:SF9 - GLUCOSE-6-PHOSPHATE ISOMERASE 1, CHLOROPLASTIC	IPR001672	Phosphoglucose isomerase (PGI)
chr01	23288244	23291537	+	MSTRG.799.2	0	Soltu.DM.01G012610.1	j	(1 of 1) PTHR11469:SF9 - GLUCOSE-6-PHOSPHATE ISOMERASE 1, CHLOROPLASTIC	IPR001672	Phosphoglucose isomerase (PGI)
chr01	23439581	23441679	+	MSTRG.800.1	0	Soltu.DM.01G012660.1	o	(1 of 3) PTHR21495:SF77 - DIRIGENT PROTEIN 19	IPR044859, IPR004265	Allene oxide cyclase/Dirigent protein, Dirigent protein
chr01	23471914	23475903	-	MSTRG.801.1	0	-	u
chr01	23936204	23939754	+	MSTRG.802.1	0	Soltu.DM.01G012700.1	j
chr01	24110426	24115536	-	MSTRG.803.1	0	Soltu.DM.01G012740.1	o	(1 of 217) PF01535//PF13041 - PPR repeat (PPR) // PPR repeat family (PPR_2)	IPR002885, IPR011990	Pentatricopeptide repeat, Tetratricopeptide-like helical domain superfamily
chr01	24166623	24167456	-	MSTRG.804.1	0	-	u
chr01	24329838	24330705	+	MSTRG.805.1	0	Soltu.DM.01G012790.1	=	(1 of 3) PTHR21495:SF77 - DIRIGENT PROTEIN 19	IPR044859, IPR004265	Allene oxide cyclase/Dirigent protein, Dirigent protein
chr01	24490930	24493182	-	MSTRG.806.1	0	Soltu.DM.01G012820.1	=	(1 of 2) K15685 - E3 ubiquitin-protein ligase Hakai [EC:6.3.2.19] (CBLL1)	IPR040383, IPR013083	Zinc finger, RING/FYVE/PHD-type, E3 ubiquitin-protein ligase HAKAI/CBLL2
chr01	24500490	24502957	-	MSTRG.807.1	0	Soltu.DM.01G012830.1	j		IPR040383	E3 ubiquitin-protein ligase HAKAI/CBLL2
chr01	24793430	24796446	-	MSTRG.808.1	1	-	u
chr01	24839329	24844001	+	MSTRG.809.1	0	-	u
chr01	24844344	24845532	+	MSTRG.810.1	1	-	u
chr01	25033782	25033997	.	MSTRG.812.1	1	-	u
chr01	25119815	25120122	+	MSTRG.813.1	1	Soltu.DM.01G012920.1	i	(1 of 4) PTHR34562:SF1 - WPP DOMAIN-INTERACTING PROTEIN 2-RELATED
chr01	25556525	25557252	+	MSTRG.814.1	0	Soltu.DM.01G012990.1	=
chr01	25572826	25575474	-	MSTRG.815.1	1	-	u
chr01	25782614	25783218	-	MSTRG.816.1	1	-	u
chr01	25914090	25914557	.	MSTRG.817.1	0	-	u		IPR000916, IPR023393	Bet v I/Major latex protein, START-like domain superfamily
chr01	25922867	25923547	.	MSTRG.818.1	0	-	u		IPR000916, IPR023393	Bet v I/Major latex protein, START-like domain superfamily
chr01	25928986	25932684	+	MSTRG.819.1	0	Soltu.DM.01G013000.1	j	(1 of 4) PTHR11014//PTHR11014:SF103 - PEPTIDASE M20 FAMILY MEMBER // SUBFAMILY NOT NAMED	IPR002933, IPR017439	Peptidase M20, Amidohydrolase
chr01	25998969	25999264	+	MSTRG.820.1	0	-	u
chr01	26009290	26014339	+	MSTRG.821.1	0	Soltu.DM.01G013060.1	j
chr01	26009292	26014097	+	MSTRG.821.2	0	Soltu.DM.01G013060.1	j
chr01	26009300	26014339	+	MSTRG.821.3	0	Soltu.DM.01G013060.1	j
chr01	26009326	26014339	+	MSTRG.821.4	0	Soltu.DM.01G013060.1	j
chr01	26009326	26014339	+	MSTRG.821.5	0	Soltu.DM.01G013060.1	j
chr01	26009329	26014339	+	MSTRG.821.6	0	Soltu.DM.01G013060.1	j
chr01	26011697	26029431	+	MSTRG.821.7	0	Soltu.DM.01G013080.1	n	(1 of 1) K04708 - 3-dehydrosphinganine reductase (E1.1.1.102)	IPR002347, IPR036291	NAD(P)-binding domain superfamily, Short-chain dehydrogenase/reductase SDR
chr01	26016069	26029431	+	MSTRG.821.9	0	Soltu.DM.01G013080.1	n	(1 of 1) K04708 - 3-dehydrosphinganine reductase (E1.1.1.102)	IPR002347, IPR036291	NAD(P)-binding domain superfamily, Short-chain dehydrogenase/reductase SDR
chr01	26073806	26075180	-	MSTRG.822.1	0	Soltu.DM.01G013090.1	x	(1 of 2) PTHR31403//PTHR31403:SF7 - FAMILY NOT NAMED // PHOSPHOLIPASE A1-IGAMMA1, CHLOROPLASTIC-RELATED
chr01	26074305	26075180	-	MSTRG.822.2	1	Soltu.DM.01G013090.1	x	(1 of 2) PTHR31403//PTHR31403:SF7 - FAMILY NOT NAMED // PHOSPHOLIPASE A1-IGAMMA1, CHLOROPLASTIC-RELATED
chr01	26074305	26075248	+	MSTRG.823.1	0	Soltu.DM.01G013090.1	e	(1 of 2) PTHR31403//PTHR31403:SF7 - FAMILY NOT NAMED // PHOSPHOLIPASE A1-IGAMMA1, CHLOROPLASTIC-RELATED
chr01	26442384	26446494	+	MSTRG.824.1	1	Soltu.DM.01G013250.1	c
chr01	26457042	26466915	+	MSTRG.825.1	0	Soltu.DM.01G013260.1	j	(1 of 1) K11799 - WD repeat-containing protein 21A (WDR21A)	IPR015943, IPR036322	WD40/YVTN repeat-like-containing domain superfamily, WD40-repeat-containing domain superfamily
chr01	26460147	26466915	+	MSTRG.825.2	0	Soltu.DM.01G013260.1	j	(1 of 1) K11799 - WD repeat-containing protein 21A (WDR21A)	IPR015943, IPR036322	WD40/YVTN repeat-like-containing domain superfamily, WD40-repeat-containing domain superfamily
chr01	26471051	26478451	+	MSTRG.826.1	0	Soltu.DM.01G013270.1	j	(1 of 30) PF04398 - Protein of unknown function, DUF538 (DUF538)
chr01	26490775	26495278	+	MSTRG.827.1	0	-	u
chr01	26491055	26495278	+	MSTRG.827.2	1	-	u
chr01	26494498	26495278	+	MSTRG.827.3	1	-	u
chr01	26503555	26505579	+	MSTRG.828.1	1	-	u
chr01	26528533	26529402	.	MSTRG.829.1	1	-	u
chr01	26537715	26538659	-	MSTRG.830.1	0	Soltu.DM.01G013290.1	n	(1 of 1) PF00006//PF01777 - ATP synthase alpha/beta family, nucleotide-binding domain (ATP-synt_ab) // Ribosomal L27e protein family (Ribosomal_L27e)	IPR001141, IPR038655	Ribosomal protein L27e superfamily, Ribosomal protein L27e
chr01	26537836	26538659	-	MSTRG.830.2	0	Soltu.DM.01G013290.1	j	(1 of 1) PF00006//PF01777 - ATP synthase alpha/beta family, nucleotide-binding domain (ATP-synt_ab) // Ribosomal L27e protein family (Ribosomal_L27e)	IPR001141, IPR038655	Ribosomal protein L27e superfamily, Ribosomal protein L27e
chr01	26568839	26573807	-	MSTRG.831.1	0	Soltu.DM.01G013300.1	n
chr01	26647750	26647962	.	MSTRG.832.1	1	-	u
chr01	26861088	26862997	+	MSTRG.833.1	1	Soltu.DM.01G013350.2	n
chr01	26861100	26862997	+	MSTRG.833.2	1	Soltu.DM.01G013350.2	m
chr01	26889091	26891815	+	MSTRG.834.1	0	Soltu.DM.01G013380.1	m
chr01	26922715	26925278	+	MSTRG.835.1	0	-	u
chr01	26922761	26925088	+	MSTRG.835.2	0	-	u
chr01	26922761	26925088	+	MSTRG.835.3	0	-	u
chr01	26922848	26925036	+	MSTRG.835.4	0	-	u
chr01	26938392	26939096	+	MSTRG.836.1	1	Soltu.DM.01G013390.1	n
chr01	26943467	26949166	-	MSTRG.837.1	0	Soltu.DM.01G013400.1	j	(1 of 10) PF00646//PF01344 - F-box domain (F-box) // Kelch motif (Kelch_1)	IPR015915, IPR036047, IPR006652, IPR001810	Kelch repeat type 1, F-box domain, Kelch-type beta propeller, F-box-like domain superfamily
chr01	26943489	26949166	-	MSTRG.837.3	0	Soltu.DM.01G013400.1	=	(1 of 10) PF00646//PF01344 - F-box domain (F-box) // Kelch motif (Kelch_1)
chr01	27022990	27023414	+	MSTRG.838.1	1	-	u
chr01	27132309	27143825	+	MSTRG.839.1	0	Soltu.DM.01G013430.1	n		IPR012337, IPR009000, IPR013520, IPR000597, IPR036397	Ribonuclease H-like superfamily, Ribonuclease H superfamily, Exonuclease, RNase T/DNA polymerase III, Ribosomal protein L3, Translation protein, beta-barrel domain superfamily
chr01	27132315	27143825	+	MSTRG.839.2	0	Soltu.DM.01G013430.1	n
chr01	27132329	27143825	+	MSTRG.839.3	0	Soltu.DM.01G013430.1	n		IPR008930, IPR001906, IPR005630, IPR008949, IPR036965	Terpenoid cyclases/protein prenyltransferase alpha-alpha toroid, Terpene synthase, N-terminal domain superfamily, Terpene synthase, N-terminal domain, Isoprenoid synthase domain superfamily, Terpene synthase, metal-binding domain
chr01	27132342	27143825	+	MSTRG.839.4	0	Soltu.DM.01G013430.1	n
chr01	27132348	27143825	+	MSTRG.839.5	0	Soltu.DM.01G013430.1	n
chr01	27132348	27143825	+	MSTRG.839.6	0	Soltu.DM.01G013430.1	n
chr01	27132348	27143825	+	MSTRG.839.7	0	Soltu.DM.01G013430.1	n
chr01	27132348	27143825	+	MSTRG.839.8	0	Soltu.DM.01G013430.1	n
chr01	27132348	27143825	+	MSTRG.839.9	0	Soltu.DM.01G013430.1	n
chr01	27132349	27143825	+	MSTRG.839.10	0	Soltu.DM.01G013430.1	n
chr01	27132349	27143825	+	MSTRG.839.11	0	Soltu.DM.01G013430.1	n
chr01	27132349	27143825	+	MSTRG.839.12	0	Soltu.DM.01G013430.1	n
chr01	27132357	27143825	+	MSTRG.839.13	0	Soltu.DM.01G013430.1	n
chr01	27132357	27143825	+	MSTRG.839.14	0	Soltu.DM.01G013430.1	n
chr01	27132357	27143825	+	MSTRG.839.15	0	Soltu.DM.01G013430.1	n
chr01	27132357	27143825	+	MSTRG.839.16	0	Soltu.DM.01G013430.1	n
chr01	27132358	27143825	+	MSTRG.839.17	0	Soltu.DM.01G013430.1	n
chr01	27132358	27143825	+	MSTRG.839.18	0	Soltu.DM.01G013430.1	n
chr01	27132358	27143825	+	MSTRG.839.19	0	Soltu.DM.01G013430.1	n
chr01	27132358	27143825	+	MSTRG.839.20	0	Soltu.DM.01G013430.1	n
chr01	27132361	27143825	+	MSTRG.839.21	0	Soltu.DM.01G013430.1	n
chr01	27132361	27143825	+	MSTRG.839.22	0	Soltu.DM.01G013430.1	n
chr01	27132361	27143825	+	MSTRG.839.23	0	Soltu.DM.01G013430.1	n
chr01	27132364	27143825	+	MSTRG.839.24	0	Soltu.DM.01G013430.1	n
chr01	27132364	27143825	+	MSTRG.839.26	0	Soltu.DM.01G013430.1	n
chr01	27132364	27143825	+	MSTRG.839.27	0	Soltu.DM.01G013430.1	n
chr01	27132364	27143825	+	MSTRG.839.28	0	Soltu.DM.01G013430.1	n
chr01	27132365	27143825	+	MSTRG.839.29	0	Soltu.DM.01G013430.1	n
chr01	27132365	27143825	+	MSTRG.839.30	0	Soltu.DM.01G013430.1	n
chr01	27132365	27143825	+	MSTRG.839.31	0	Soltu.DM.01G013430.1	n
chr01	27132365	27143825	+	MSTRG.839.32	0	Soltu.DM.01G013430.1	n		IPR008930, IPR001906, IPR005630, IPR008949, IPR036965	Terpenoid cyclases/protein prenyltransferase alpha-alpha toroid, Terpene synthase, N-terminal domain superfamily, Terpene synthase, N-terminal domain, Isoprenoid synthase domain superfamily, Terpene synthase, metal-binding domain
chr01	27132365	27143825	+	MSTRG.839.33	0	Soltu.DM.01G013430.1	n		IPR008930, IPR001906, IPR005630, IPR008949, IPR036965	Terpenoid cyclases/protein prenyltransferase alpha-alpha toroid, Terpene synthase, N-terminal domain superfamily, Terpene synthase, N-terminal domain, Isoprenoid synthase domain superfamily, Terpene synthase, metal-binding domain
chr01	27132371	27143825	+	MSTRG.839.34	0	Soltu.DM.01G013430.1	n
chr01	27132371	27143825	+	MSTRG.839.35	0	Soltu.DM.01G013430.1	n
chr01	27132373	27143825	+	MSTRG.839.36	0	Soltu.DM.01G013430.1	n
chr01	27132373	27143825	+	MSTRG.839.37	0	Soltu.DM.01G013430.1	n
chr01	27132397	27143825	+	MSTRG.839.38	0	Soltu.DM.01G013430.1	n
chr01	27132397	27143825	+	MSTRG.839.39	0	Soltu.DM.01G013430.1	n
chr01	27132415	27143825	+	MSTRG.839.42	0	Soltu.DM.01G013430.1	n
chr01	27132415	27143825	+	MSTRG.839.43	0	Soltu.DM.01G013430.1	n
chr01	27132416	27143825	+	MSTRG.839.44	0	Soltu.DM.01G013430.1	n
chr01	27132417	27134481	+	MSTRG.839.45	0	-	u
chr01	27132465	27143825	+	MSTRG.839.46	0	Soltu.DM.01G013430.1	n
chr01	27138360	27143825	+	MSTRG.839.47	0	Soltu.DM.01G013430.1	n
chr01	27138804	27143825	+	MSTRG.839.48	0	Soltu.DM.01G013430.1	j
chr01	27139020	27143825	+	MSTRG.839.49	0	Soltu.DM.01G013430.1	j
chr01	27140136	27143825	+	MSTRG.839.50	0	Soltu.DM.01G013440.1	j	(1 of 15) 4.2.3.21 - Vetispiradiene synthase / Vetispiradiene-forming farnesyl pyrophosphate cyclase
chr01	27140300	27141701	+	MSTRG.839.51	0	Soltu.DM.01G013440.1	j	(1 of 15) 4.2.3.21 - Vetispiradiene synthase / Vetispiradiene-forming farnesyl pyrophosphate cyclase
chr01	27218192	27230513	-	MSTRG.840.1	0	Soltu.DM.01G013460.1	j	(1 of 2) PTHR11668:SF287 - SERINE/THREONINE-PROTEIN PHOSPHATASE PP2A-4 CATALYTIC SUBUNIT	IPR006186, IPR004843, IPR029052	Serine/threonine-specific protein phosphatase/bis(5-nucleosyl)-tetraphosphatase, Calcineurin-like phosphoesterase domain, ApaH type, Metallo-dependent phosphatase-like
chr01	27218195	27230513	-	MSTRG.840.2	0	Soltu.DM.01G013460.1	=	(1 of 2) PTHR11668:SF287 - SERINE/THREONINE-PROTEIN PHOSPHATASE PP2A-4 CATALYTIC SUBUNIT	IPR006186, IPR004843, IPR029052	Serine/threonine-specific protein phosphatase/bis(5-nucleosyl)-tetraphosphatase, Calcineurin-like phosphoesterase domain, ApaH type, Metallo-dependent phosphatase-like
chr01	27235258	27236058	.	MSTRG.841.1	1	-	u
chr01	27411989	27414918	+	MSTRG.842.1	0	Soltu.DM.01G013530.1	=	(1 of 2) PTHR23273//PTHR23273:SF11 - REPLICATION FACTOR A 1, RFA1 // SUBFAMILY NOT NAMED	IPR012340	Nucleic acid-binding, OB-fold
chr01	27481738	27485878	-	MSTRG.844.1	1	-	u
chr01	27482095	27485878	-	MSTRG.844.2	1	-	u
chr01	27488556	27489483	+	MSTRG.845.1	1	-	u
chr01	27497751	27501175	+	MSTRG.846.1	1	-	u
chr01	27587589	27589353	-	MSTRG.847.1	0	Soltu.DM.01G013610.1	n	(1 of 2) PTHR13789:SF90 - FAD-BINDING MONOOXYGENASE
chr01	27644309	27660380	-	MSTRG.848.1	0	Soltu.DM.01G013660.1	=	(1 of 1) K03509 - DNA polymerase eta (POLH)	IPR017961, IPR001126, IPR036775, IPR043502, IPR043128	DNA polymerase, Y-family, little finger domain superfamily, Reverse transcriptase/Diguanylate cyclase domain, UmuC domain, DNA polymerase, Y-family, little finger domain, DNA/RNA polymerase superfamily
chr01	27710945	27711520	+	MSTRG.849.1	1	-	u
chr01	27710948	27711520	+	MSTRG.849.2	1	-	u
chr01	27712458	27713064	-	MSTRG.850.1	1	-	u
chr01	27712458	27713064	-	MSTRG.850.2	1	-	u
chr01	27880345	27880594	.	MSTRG.851.1	1	-	u
chr01	28145191	28147391	-	MSTRG.852.1	0	-	u		IPR036388, IPR032675, IPR027417, IPR044974, IPR042197, IPR002182	Winged helix-like DNA-binding domain superfamily, P-loop containing nucleoside triphosphate hydrolase, NB-ARC, Apoptotic protease-activating factors, helical domain, Leucine-rich repeat domain superfamily, Disease resistance protein, plants
chr01	28166108	28168018	.	MSTRG.853.1	1	-	u
chr01	28305154	28305364	.	MSTRG.855.1	1	-	u
chr01	28503443	28507511	-	MSTRG.856.1	0	Soltu.DM.01G013980.1	m	(1 of 2) PTHR13402//PTHR13402:SF12 - RGPR-RELATED // SUBFAMILY NOT NAMED	IPR011009, IPR024880	COPII coat assembly protein, Sec16, Protein kinase-like domain superfamily
chr01	28503536	28507511	-	MSTRG.856.2	0	Soltu.DM.01G013980.1	m	(1 of 2) PTHR13402//PTHR13402:SF12 - RGPR-RELATED // SUBFAMILY NOT NAMED
chr01	28503547	28507511	-	MSTRG.856.3	0	Soltu.DM.01G013980.1	m	(1 of 2) PTHR13402//PTHR13402:SF12 - RGPR-RELATED // SUBFAMILY NOT NAMED
chr01	28503560	28507511	-	MSTRG.856.5	0	Soltu.DM.01G013980.1	j	(1 of 2) PTHR13402//PTHR13402:SF12 - RGPR-RELATED // SUBFAMILY NOT NAMED	IPR024880	COPII coat assembly protein, Sec16
chr01	28503680	28507511	-	MSTRG.856.6	0	Soltu.DM.01G013980.1	m	(1 of 2) PTHR13402//PTHR13402:SF12 - RGPR-RELATED // SUBFAMILY NOT NAMED	IPR011009	Protein kinase-like domain superfamily
chr01	28503704	28507511	-	MSTRG.856.7	0	Soltu.DM.01G013980.1	m	(1 of 2) PTHR13402//PTHR13402:SF12 - RGPR-RELATED // SUBFAMILY NOT NAMED	IPR024880	COPII coat assembly protein, Sec16
chr01	28573745	28575749	-	MSTRG.857.1	0	Soltu.DM.01G014010.1	c	(1 of 9) 6.5.1.1 - DNA ligase (ATP) / Sealase
chr01	28589891	28593462	-	MSTRG.858.1	0	-	u		IPR012337, IPR008906	Ribonuclease H-like superfamily, HAT, C-terminal dimerisation domain
chr01	28589891	28593462	-	MSTRG.858.2	0	-	u
chr01	28682386	28684042	+	MSTRG.859.1	0	-	u		IPR043128, IPR043502, IPR000477	Reverse transcriptase/Diguanylate cyclase domain, Reverse transcriptase domain, DNA/RNA polymerase superfamily
chr01	28691660	28693067	-	MSTRG.860.1	0	Soltu.DM.01G014050.1	=	(1 of 4) PTHR10459//PTHR10459:SF72 - DNA LIGASE // DNA LIGASE 4	IPR036599, IPR029710	DNA ligase 4, DNA ligase, ATP-dependent, N-terminal domain superfamily
chr01	28712844	28717194	-	MSTRG.861.1	0	Soltu.DM.01G014120.1	j	(1 of 2) PTHR21136//PTHR21136:SF101 - SNARE PROTEINS // VESICLE-ASSOCIATED MEMBRANE PROTEIN 714	IPR010908, IPR011012, IPR011009	Protein kinase-like domain superfamily, Longin-like domain superfamily, Longin domain
chr01	28724816	28725244	.	MSTRG.862.1	1	-	u
chr01	28738127	28740786	+	MSTRG.863.1	0	Soltu.DM.01G014140.1	j
chr01	28741424	28744591	+	MSTRG.864.1	0	Soltu.DM.01G014160.1	m
chr01	28746936	28749144	+	MSTRG.865.1	0	Soltu.DM.01G014210.2	j		IPR044833	Protein WVD2-like 4/5/6
chr01	28920224	28922587	+	MSTRG.866.1	0	-	u		IPR036599	DNA ligase, ATP-dependent, N-terminal domain superfamily
chr01	28990115	28992004	+	MSTRG.867.1	0	Soltu.DM.01G014280.1	n	(1 of 3) PTHR17630:SF54 - ALPHA/BETA-HYDROLASES SUPERFAMILY PROTEIN	IPR044833	Protein WVD2-like 4/5/6
chr01	29052336	29054461	-	MSTRG.868.1	0	Soltu.DM.01G014290.1	=	(1 of 2) K03108 - signal recognition particle subunit SRP72 (SRP72)	IPR026270, IPR011990	Signal recognition particle, SRP72 subunit, Tetratricopeptide-like helical domain superfamily
chr01	29053180	29058668	+	MSTRG.869.1	0	Soltu.DM.01G014290.1	x	(1 of 2) K03108 - signal recognition particle subunit SRP72 (SRP72)
chr01	29117530	29121173	-	MSTRG.870.1	1	-	u
chr01	29127885	29128790	+	MSTRG.871.1	1	Soltu.DM.01G014340.1	x	(1 of 4) PTHR14094:SF9 - SIGNAL RECOGNITION PARTICLE SUBUNIT SRP72
chr01	29128354	29136899	-	MSTRG.872.1	0	Soltu.DM.01G014340.1	n	(1 of 4) PTHR14094:SF9 - SIGNAL RECOGNITION PARTICLE SUBUNIT SRP72	IPR026270, IPR011990	Signal recognition particle, SRP72 subunit, Tetratricopeptide-like helical domain superfamily
chr01	29128413	29133029	-	MSTRG.872.2	0	Soltu.DM.01G014340.1	n	(1 of 4) PTHR14094:SF9 - SIGNAL RECOGNITION PARTICLE SUBUNIT SRP72	IPR026270, IPR011990	Signal recognition particle, SRP72 subunit, Tetratricopeptide-like helical domain superfamily
chr01	29128549	29133029	-	MSTRG.872.4	0	Soltu.DM.01G014340.1	n	(1 of 4) PTHR14094:SF9 - SIGNAL RECOGNITION PARTICLE SUBUNIT SRP72	IPR026270, IPR011990	Signal recognition particle, SRP72 subunit, Tetratricopeptide-like helical domain superfamily
chr01	29237709	29239728	-	MSTRG.873.1	0	Soltu.DM.01G014410.1	n	(1 of 4) PTHR14094//PTHR14094:SF9 - SIGNAL RECOGNITION PARTICLE 72 // SIGNAL RECOGNITION PARTICLE SUBUNIT SRP72	IPR026270, IPR013699, IPR011990	Signal recognition particle, SRP72 subunit, Tetratricopeptide-like helical domain superfamily, Signal recognition particle, SRP72 subunit, RNA-binding
chr01	29291765	29294111	-	MSTRG.874.1	0	Soltu.DM.01G014430.1	=	(1 of 5) PF08492 - SRP72 RNA-binding domain (SRP72)	IPR026270, IPR013699, IPR011990	Signal recognition particle, SRP72 subunit, Tetratricopeptide-like helical domain superfamily, Signal recognition particle, SRP72 subunit, RNA-binding
chr01	29291766	29294111	-	MSTRG.874.2	0	Soltu.DM.01G014430.2	=	(1 of 5) PF08492 - SRP72 RNA-binding domain (SRP72)
chr01	29298964	29300163	-	MSTRG.875.1	0	Soltu.DM.01G014440.1	j	(1 of 2) PF17004 - Putative TPR-like repeat (SRP_TPR_like)	IPR026270, IPR011990	Signal recognition particle, SRP72 subunit, Tetratricopeptide-like helical domain superfamily
chr01	29300203	29304949	-	MSTRG.876.1	0	Soltu.DM.01G014440.1	j	(1 of 2) PF17004 - Putative TPR-like repeat (SRP_TPR_like)	IPR026270, IPR011990	Signal recognition particle, SRP72 subunit, Tetratricopeptide-like helical domain superfamily
chr01	29327624	29329679	+	MSTRG.877.1	0	Soltu.DM.01G014450.1	j	(1 of 2) KOG1743 - Ferric reductase-like proteins
chr01	29334830	29335319	+	MSTRG.878.1	1	Soltu.DM.01G014450.1	n	(1 of 2) KOG1743 - Ferric reductase-like proteins
chr01	29751335	29754224	+	MSTRG.879.1	0	Soltu.DM.01G014500.1	j	(1 of 3) PTHR31250:SF4 - CALMODULIN-BINDING FAMILY PROTEIN-RELATED	IPR044159	IQ domain-containing protein IQM
chr01	29805203	29805862	-	MSTRG.880.1	1	-	u
chr01	29806012	29807313	-	MSTRG.881.1	0	-	u
chr01	29840929	29841911	+	MSTRG.882.1	1	-	u
chr01	29858703	29860297	+	MSTRG.883.1	1	-	u
chr01	29871987	29872396	+	MSTRG.884.1	1	-	u
chr01	29874002	29874663	.	MSTRG.885.1	0	-	u
chr01	29958835	29962034	+	MSTRG.886.1	0	-	u
chr01	29959039	29962034	+	MSTRG.886.2	0	-	u
chr01	30108681	30112576	+	MSTRG.887.1	0	Soltu.DM.01G014580.1	=	(1 of 5) PTHR24078//PTHR24078:SF208 - DNAJ HOMOLOG SUBFAMILY C MEMBER // SUBFAMILY NOT NAMED	IPR001623, IPR036869, IPR024593	DnaJ domain, Domain of unknown function DUF3444, Chaperone J-domain superfamily
chr01	30274430	30276657	-	MSTRG.888.1	0	Soltu.DM.01G014610.1	=	(1 of 17) PTHR24296//PTHR24296:SF1 - FAMILY NOT NAMED // ALKANE HYDROXYLASE CYP96A15-RELATED	IPR036396, IPR001128, IPR002401	Cytochrome P450, E-class, group I, Cytochrome P450, Cytochrome P450 superfamily
chr01	30394392	30397483	+	MSTRG.889.1	0	Soltu.DM.01G014620.1	=	(1 of 3) PTHR11685//PTHR11685:SF154 - RBR FAMILY RING FINGER AND IBR DOMAIN-CONTAINING // E3 UBIQUITIN-PROTEIN LIGASE ARI5-RELATED	IPR001876, IPR002867, IPR031127, IPR013083	E3 ubiquitin ligase RBR family, Zinc finger, RanBP2-type, Zinc finger, RING/FYVE/PHD-type, IBR domain
chr01	30895103	30906986	+	MSTRG.890.1	0	Soltu.DM.01G014670.1	=	(1 of 4) PF02985//PF13646 - HEAT repeat (HEAT) // HEAT repeats (HEAT_2)	IPR034085, IPR000357, IPR001494, IPR016024, IPR041389, IPR041653, IPR040122	Importin repeat 4, Importin beta family, Importin repeat 6, Armadillo-type fold, HEAT repeat, TOG domain, Importin-beta, N-terminal domain
chr01	30895276	30906986	+	MSTRG.890.3	0	Soltu.DM.01G014670.1	k	(1 of 4) PF02985//PF13646 - HEAT repeat (HEAT) // HEAT repeats (HEAT_2)
chr01	30903419	30906986	+	MSTRG.890.4	0	Soltu.DM.01G014670.1	n	(1 of 4) PF02985//PF13646 - HEAT repeat (HEAT) // HEAT repeats (HEAT_2)	IPR016024, IPR011989, IPR040122	Armadillo-type fold, Armadillo-like helical, Importin beta family
chr01	30938292	30945492	-	MSTRG.891.1	0	Soltu.DM.01G014700.1	j	(1 of 2) PTHR14237:SF30 - MITOCHONDRIAL AMIDOXIME-REDUCING COMPONENT 1	IPR011037, IPR005303, IPR005302	Molybdenum cofactor sulfurase, C-terminal, Pyruvate kinase-like, insert domain superfamily, MOSC, N-terminal beta barrel
chr01	30938489	30945492	-	MSTRG.891.2	0	Soltu.DM.01G014700.2	=	(1 of 2) PTHR14237:SF30 - MITOCHONDRIAL AMIDOXIME-REDUCING COMPONENT 1	IPR011037, IPR005303, IPR005302	Molybdenum cofactor sulfurase, C-terminal, Pyruvate kinase-like, insert domain superfamily, MOSC, N-terminal beta barrel
chr01	30938507	30945492	-	MSTRG.891.4	0	Soltu.DM.01G014700.3	=	(1 of 2) PTHR14237:SF30 - MITOCHONDRIAL AMIDOXIME-REDUCING COMPONENT 1	IPR005303, IPR005302	Molybdenum cofactor sulfurase, C-terminal, MOSC, N-terminal beta barrel
chr01	30938507	30945492	-	MSTRG.891.5	0	Soltu.DM.01G014700.5	=	(1 of 2) PTHR14237:SF30 - MITOCHONDRIAL AMIDOXIME-REDUCING COMPONENT 1	IPR011037, IPR005303, IPR005302	Molybdenum cofactor sulfurase, C-terminal, Pyruvate kinase-like, insert domain superfamily, MOSC, N-terminal beta barrel
chr01	30946436	30950764	-	MSTRG.892.1	1	-	u
chr01	30949982	30950764	-	MSTRG.892.2	1	-	u
chr01	31357251	31369601	-	MSTRG.893.1	0	Soltu.DM.01G014740.1	j	(1 of 1) PTHR30053//PTHR30053:SF1 - ELONGATION FACTOR P // ELONGATION FACTOR P (EF-P) FAMILY PROTEIN	IPR014722, IPR008991, IPR013185, IPR020599	Ribosomal protein L2, domain 2, Translation protein SH3-like domain superfamily, Translation elongation factor P/YeiP, Translation elongation factor, KOW-like
chr01	31358643	31368697	-	MSTRG.893.3	0	Soltu.DM.01G014740.1	n	(1 of 1) PTHR30053//PTHR30053:SF1 - ELONGATION FACTOR P // ELONGATION FACTOR P (EF-P) FAMILY PROTEIN
chr01	31359099	31369601	-	MSTRG.893.5	0	Soltu.DM.01G014740.1	=	(1 of 1) PTHR30053//PTHR30053:SF1 - ELONGATION FACTOR P // ELONGATION FACTOR P (EF-P) FAMILY PROTEIN	IPR001059, IPR013185, IPR012340, IPR008991, IPR020599, IPR014722, IPR015365	Ribosomal protein L2, domain 2, Elongation factor P, C-terminal, Translation elongation factor P/YeiP, Translation elongation factor, KOW-like, Translation protein SH3-like domain superfamily, Nucleic acid-binding, OB-fold, Translation elongation factor P/YeiP, central
chr01	31359200	31369601	-	MSTRG.893.6	0	Soltu.DM.01G014740.1	j	(1 of 1) PTHR30053//PTHR30053:SF1 - ELONGATION FACTOR P // ELONGATION FACTOR P (EF-P) FAMILY PROTEIN
chr01	31461964	31466996	+	MSTRG.894.1	1	-	u
chr01	31461996	31466996	+	MSTRG.894.2	1	-	u
chr01	31465601	31466996	+	MSTRG.894.3	1	-	u
chr01	31651538	31657230	+	MSTRG.895.1	0	Soltu.DM.01G014950.1	=	(1 of 133) KOG0157 - Cytochrome P450 CYP4/CYP19/CYP26 subfamilies	IPR036396, IPR001128, IPR002401	Cytochrome P450, E-class, group I, Cytochrome P450, Cytochrome P450 superfamily
chr01	31669708	31670159	-	MSTRG.896.1	1	Soltu.DM.01G014970.1	c	(1 of 592) PF00067 - Cytochrome P450 (p450)
chr01	31671408	31675200	+	MSTRG.897.1	1	-	u
chr01	31671521	31675200	+	MSTRG.897.2	1	-	u
chr01	31703423	31703718	+	MSTRG.898.1	1	-	u
chr01	31770561	31773677	-	MSTRG.899.1	0	Soltu.DM.01G015000.1	=	(1 of 133) KOG0157 - Cytochrome P450 CYP4/CYP19/CYP26 subfamilies	IPR036396, IPR001128, IPR002401	Cytochrome P450, E-class, group I, Cytochrome P450, Cytochrome P450 superfamily
chr01	31770705	31773677	-	MSTRG.899.2	0	Soltu.DM.01G015000.4	=	(1 of 133) KOG0157 - Cytochrome P450 CYP4/CYP19/CYP26 subfamilies	IPR036396, IPR001128, IPR002401	Cytochrome P450, E-class, group I, Cytochrome P450, Cytochrome P450 superfamily
chr01	31850912	31854589	-	MSTRG.900.1	0	-	u
chr01	31852051	31854589	-	MSTRG.900.3	0	-	u
chr01	31852585	31854589	-	MSTRG.900.5	0	-	u
chr01	31953105	31953553	.	MSTRG.901.1	0	-	u
chr01	32085672	32096376	+	MSTRG.902.1	0	-	u		IPR004252	Probable transposase, Ptta/En/Spm, plant
chr01	32085724	32093652	+	MSTRG.902.2	0	-	u
chr01	32093756	32094806	+	MSTRG.902.3	0	-	u		IPR004252	Probable transposase, Ptta/En/Spm, plant
chr01	32236606	32241703	-	MSTRG.903.1	0	Soltu.DM.01G015090.1	=	(1 of 2) PTHR11353//PTHR11353:SF8 - CHAPERONIN // CHAPERONIN 60 SUBUNIT BETA 1, CHLOROPLASTIC-RELATED	IPR027409, IPR027413, IPR002423, IPR027410, IPR001844	Chaperonin Cpn60/TCP-1 family, TCP-1-like chaperonin intermediate domain superfamily, GroEL-like apical domain superfamily, Chaperonin Cpn60, GroEL-like equatorial domain superfamily
chr01	32586715	32592022	-	MSTRG.904.1	0	Soltu.DM.01G015110.1	=	(1 of 1440) 2.7.11.1 - Non-specific serine/threonine protein kinase / Threonine-specific protein kinase	IPR011009, IPR001245	Serine-threonine/tyrosine-protein kinase, catalytic domain, Protein kinase-like domain superfamily
chr01	32706565	32708548	-	MSTRG.905.1	0	Soltu.DM.01G015160.1	j
chr01	32750967	32751462	-	MSTRG.906.1	1	-	u
chr01	32754539	32759187	-	MSTRG.907.1	0	Soltu.DM.01G015190.1	=	(1 of 1) PTHR12357//PTHR12357:SF21 - YTH YT521-B HOMOLOGY DOMAIN-CONTAINING // SUBFAMILY NOT NAMED	IPR007275	YTH domain
chr01	32817494	32826184	+	MSTRG.908.1	0	Soltu.DM.01G015210.2	=	(1 of 2) PF01029 - NusB family (NusB)	IPR035926, IPR011605, IPR006027	NusB-like superfamily, NusB antitermination factor, NusB/RsmB/TIM44
chr01	32817495	32826184	+	MSTRG.908.2	0	Soltu.DM.01G015210.1	=	(1 of 2) PF01029 - NusB family (NusB)	IPR035926, IPR011605	NusB-like superfamily, NusB antitermination factor
chr01	32833825	32834929	+	MSTRG.909.1	1	-	u
chr01	32861421	32863272	+	MSTRG.910.1	0	Soltu.DM.01G015220.1	j
chr01	32868687	32873746	+	MSTRG.911.1	0	Soltu.DM.01G015230.1	=	(1 of 1) PTHR10126//PTHR10126:SF23 - TATA-BOX BINDING PROTEIN // SUBFAMILY NOT NAMED	IPR012295, IPR033710, IPR000814	TATA-box binding protein, eukaryotic, TBP domain superfamily, TATA-box binding protein
chr01	32868689	32873746	+	MSTRG.911.2	0	Soltu.DM.01G015230.3	=	(1 of 1) PTHR10126//PTHR10126:SF23 - TATA-BOX BINDING PROTEIN // SUBFAMILY NOT NAMED	IPR012295, IPR000814	TBP domain superfamily, TATA-box binding protein
chr01	32887977	32898469	+	MSTRG.912.1	0	Soltu.DM.01G015240.1	=	(1 of 1) K00167 - 2-oxoisovalerate dehydrogenase E1 component beta subunit (BCKDHB, bkdA2)	IPR009014, IPR029061, IPR005475, IPR033248	Transketolase C-terminal/Pyruvate-ferredoxin oxidoreductase domain II, Thiamin diphosphate-binding fold, Transketolase, C-terminal domain, Transketolase-like, pyrimidine-binding domain
chr01	32887977	32898469	+	MSTRG.912.2	0	Soltu.DM.01G015240.3	=	(1 of 1) K00167 - 2-oxoisovalerate dehydrogenase E1 component beta subunit (BCKDHB, bkdA2)	IPR009014, IPR029061, IPR005475, IPR033248	Transketolase C-terminal/Pyruvate-ferredoxin oxidoreductase domain II, Thiamin diphosphate-binding fold, Transketolase, C-terminal domain, Transketolase-like, pyrimidine-binding domain
chr01	32887977	32898469	+	MSTRG.912.3	0	Soltu.DM.01G015240.2	=	(1 of 1) K00167 - 2-oxoisovalerate dehydrogenase E1 component beta subunit (BCKDHB, bkdA2)	IPR033248, IPR009014, IPR029061, IPR005475	Transketolase C-terminal/Pyruvate-ferredoxin oxidoreductase domain II, Thiamin diphosphate-binding fold, Transketolase, C-terminal domain, Transketolase-like, pyrimidine-binding domain
chr01	33643654	33645408	+	MSTRG.913.1	1	-	u
chr01	33645648	33646280	.	MSTRG.914.1	1	-	u
chr01	33715941	33719794	+	MSTRG.915.1	0	Soltu.DM.01G015430.1	=	(1 of 2) PTHR11817//PTHR11817:SF5 - PYRUVATE KINASE // PYRUVATE KINASE-RELATED	IPR015795, IPR011037, IPR015806, IPR001697, IPR015793, IPR036918, IPR040442, IPR015813	Pyruvate kinase-like, insert domain superfamily, Pyruvate kinase-like domain superfamily, Pyruvate kinase, insert domain superfamily, Pyruvate kinase, barrel, Pyruvate kinase, Pyruvate kinase, C-terminal domain superfamily, Pyruvate kinase, C-terminal, Pyruvate/Phosphoenolpyruvate kinase-like domain superfamily
chr01	34101689	34102052	-	MSTRG.916.1	1	Soltu.DM.01G015480.1	e
chr01	34773688	34776448	-	MSTRG.918.1	0	Soltu.DM.01G015840.4	m	(1 of 1) PTHR22763//PTHR22763:SF59 - RING ZINC FINGER PROTEIN // GENOMIC DNA, CHROMOSOME 3, P1 CLONE: MRP15
chr01	34774035	34776560	-	MSTRG.918.2	0	Soltu.DM.01G015840.1	=	(1 of 1) PTHR22763//PTHR22763:SF59 - RING ZINC FINGER PROTEIN // GENOMIC DNA, CHROMOSOME 3, P1 CLONE: MRP15
chr01	34774035	34776448	-	MSTRG.918.3	0	Soltu.DM.01G015840.8	=	(1 of 1) PTHR22763//PTHR22763:SF59 - RING ZINC FINGER PROTEIN // GENOMIC DNA, CHROMOSOME 3, P1 CLONE: MRP15
chr01	34774035	34776560	-	MSTRG.918.4	0	Soltu.DM.01G015840.3	=	(1 of 1) PTHR22763//PTHR22763:SF59 - RING ZINC FINGER PROTEIN // GENOMIC DNA, CHROMOSOME 3, P1 CLONE: MRP15
chr01	34774035	34776448	-	MSTRG.918.5	0	Soltu.DM.01G015840.4	=	(1 of 1) PTHR22763//PTHR22763:SF59 - RING ZINC FINGER PROTEIN // GENOMIC DNA, CHROMOSOME 3, P1 CLONE: MRP15
chr01	34774035	34776448	-	MSTRG.918.6	0	Soltu.DM.01G015840.7	=	(1 of 1) PTHR22763//PTHR22763:SF59 - RING ZINC FINGER PROTEIN // GENOMIC DNA, CHROMOSOME 3, P1 CLONE: MRP15	IPR013083, IPR001841, IPR039525	Zinc finger, RING-type, Zinc finger, RING/FYVE/PHD-type, E3 ubiquitin-protein ligase RNF126-like, zinc-ribbon
chr01	34774035	34776292	-	MSTRG.918.7	0	Soltu.DM.01G015840.5	=	(1 of 1) PTHR22763//PTHR22763:SF59 - RING ZINC FINGER PROTEIN // GENOMIC DNA, CHROMOSOME 3, P1 CLONE: MRP15
chr01	34774035	34776448	-	MSTRG.918.8	0	Soltu.DM.01G015840.4	j	(1 of 1) PTHR22763//PTHR22763:SF59 - RING ZINC FINGER PROTEIN // GENOMIC DNA, CHROMOSOME 3, P1 CLONE: MRP15	IPR013083, IPR001841, IPR039525	Zinc finger, RING-type, Zinc finger, RING/FYVE/PHD-type, E3 ubiquitin-protein ligase RNF126-like, zinc-ribbon
chr01	34774035	34776448	-	MSTRG.918.9	0	Soltu.DM.01G015840.9	=	(1 of 1) PTHR22763//PTHR22763:SF59 - RING ZINC FINGER PROTEIN // GENOMIC DNA, CHROMOSOME 3, P1 CLONE: MRP15
chr01	34813554	34817693	-	MSTRG.919.1	0	-	u
chr01	34814085	34817693	-	MSTRG.919.2	0	-	u
chr01	34940693	34941165	-	MSTRG.920.1	1	-	u
chr01	34962097	34962456	+	MSTRG.921.1	1	-	u
chr01	34971306	34976482	-	MSTRG.922.1	0	Soltu.DM.01G015850.1	c
chr01	35335244	35336581	+	MSTRG.923.1	1	-	u
chr01	35343895	35345200	+	MSTRG.924.1	1	-	u
chr01	35344239	35345005	.	MSTRG.925.1	1	-	u
chr01	35374638	35377524	+	MSTRG.926.1	0	-	u
chr01	35374675	35377524	+	MSTRG.926.2	0	-	u
chr01	35389148	35391861	+	MSTRG.927.1	1	Soltu.DM.01G015870.1	j
chr01	35390033	35391861	+	MSTRG.927.2	1	Soltu.DM.01G015870.1	j
chr01	35390033	35391861	+	MSTRG.927.3	1	Soltu.DM.01G015870.1	j
chr01	35390033	35391861	+	MSTRG.927.4	1	Soltu.DM.01G015870.1	j
chr01	35398118	35398428	+	MSTRG.928.1	1	Soltu.DM.01G015880.1	e
chr01	35400417	35404878	+	MSTRG.929.1	1	Soltu.DM.01G015880.1	j
chr01	35413300	35415644	+	MSTRG.930.1	0	Soltu.DM.01G015880.1	c
chr01	35413300	35415644	+	MSTRG.930.2	0	Soltu.DM.01G015880.2	c
chr01	35567580	35572420	-	MSTRG.931.1	0	-	u
chr01	35567580	35572420	-	MSTRG.931.2	0	-	u
chr01	35567583	35572420	-	MSTRG.931.4	0	-	u
chr01	35630558	35631695	+	MSTRG.932.1	0	-	u		IPR010666	Zinc finger, GRF-type
chr01	36172819	36175679	+	MSTRG.933.1	0	Soltu.DM.01G015960.1	x
chr01	36172889	36173549	-	MSTRG.934.1	0	Soltu.DM.01G015960.1	m
chr01	36347535	36365926	+	MSTRG.935.1	0	Soltu.DM.01G015970.1	j	(1 of 2) K07765 - S2P endopeptidase (MBTPS2)	IPR001193, IPR008915, IPR036034	Membrane-bound transcription factor site-2 protease, Peptidase M50, PDZ superfamily
chr01	36347587	36365926	+	MSTRG.935.2	0	Soltu.DM.01G015970.1	j	(1 of 2) K07765 - S2P endopeptidase (MBTPS2)	IPR001193	Membrane-bound transcription factor site-2 protease
chr01	36347591	36365461	+	MSTRG.935.3	0	Soltu.DM.01G015970.1	j	(1 of 2) K07765 - S2P endopeptidase (MBTPS2)	IPR001193, IPR036034	Membrane-bound transcription factor site-2 protease, PDZ superfamily
chr01	36347615	36365926	+	MSTRG.935.4	0	Soltu.DM.01G015970.1	j	(1 of 2) K07765 - S2P endopeptidase (MBTPS2)
chr01	36355492	36355712	-	MSTRG.936.1	1	Soltu.DM.01G015970.1	i	(1 of 2) K07765 - S2P endopeptidase (MBTPS2)
chr01	36488845	36497553	+	MSTRG.937.1	0	Soltu.DM.01G016000.1	j
chr01	36488880	36497553	+	MSTRG.937.2	0	Soltu.DM.01G016000.1	j
chr01	36492412	36497553	+	MSTRG.937.3	0	Soltu.DM.01G016000.1	j
chr01	36494645	36497553	+	MSTRG.937.4	0	Soltu.DM.01G016000.1	j
chr01	36617740	36617955	-	MSTRG.938.1	1	-	u
chr01	36657242	36659190	-	MSTRG.939.1	0	Soltu.DM.01G016040.1	=	(1 of 217) PF01535//PF13041 - PPR repeat (PPR) // PPR repeat family (PPR_2)	IPR002885, IPR011990	Pentatricopeptide repeat, Tetratricopeptide-like helical domain superfamily
chr01	36708270	36711488	-	MSTRG.940.1	0	Soltu.DM.01G016050.1	=	(1 of 1) PTHR10024//PTHR10024:SF182//PTHR10774 - SYNAPTOTAGMIN // C2 CALCIUM/LIPID-BINDING AND PHOSPHORIBOSYLTRANSFERASE C-TERMINAL DOMAIN-CONTAINING PROTEIN // EXTENDED SYNAPTOTAGMIN-RELATED	IPR000008, IPR013583, IPR035892	C2 domain superfamily, Phosphoribosyltransferase C-terminal, C2 domain
chr01	36805844	36810924	+	MSTRG.941.1	0	-	u
chr01	37329956	37330292	+	MSTRG.942.1	1	-	u
chr01	37918156	37926223	+	MSTRG.943.1	0	-	u		IPR004252	Probable transposase, Ptta/En/Spm, plant
chr01	37927931	37928994	+	MSTRG.944.1	0	Soltu.DM.01G016190.1	j	(1 of 3) PF04845 - PurA ssDNA and RNA-binding protein (PurA)
chr01	38050088	38053045	+	MSTRG.945.1	0	Soltu.DM.01G016210.1	k
chr01	38050089	38051850	+	MSTRG.945.2	1	Soltu.DM.01G016210.1	j
chr01	38140676	38141261	+	MSTRG.947.1	0	-	u
chr01	38169627	38170143	+	MSTRG.948.1	0	Soltu.DM.01G016260.1	j	(1 of 8) PTHR20852//PTHR20852:SF16 - GLUTAMINE SYNTHETASE // TYPE-1 GLUTAMINE SYNTHETASE 1
chr01	38198187	38198548	+	MSTRG.949.1	0	-	u		IPR008146, IPR014746	Glutamine synthetase, catalytic domain, Glutamine synthetase/guanido kinase, catalytic domain
chr01	38222386	38222613	.	MSTRG.950.1	1	-	u
chr01	38232894	38233974	+	MSTRG.951.1	0	Soltu.DM.01G016270.1	=	(1 of 13) 6.3.1.2 - Glutamate--ammonia ligase / Glutamine synthetase	IPR008146, IPR014746	Glutamine synthetase, catalytic domain, Glutamine synthetase/guanido kinase, catalytic domain
chr01	38257885	38258197	.	MSTRG.952.1	1	Soltu.DM.01G016280.1	o	(1 of 8) PTHR10774//PTHR10774:SF91 - EXTENDED SYNAPTOTAGMIN-RELATED // SYNAPTOTAGMIN-5
chr01	38594096	38594360	-	MSTRG.953.1	1	-	u
chr01	38851437	38852126	.	MSTRG.954.1	1	-	u
chr01	39451944	39452216	+	MSTRG.955.1	1	-	u
chr01	40067161	40069843	-	MSTRG.956.1	0	Soltu.DM.01G016430.2	j	(1 of 13) 6.3.1.2 - Glutamate--ammonia ligase / Glutamine synthetase	IPR008146, IPR014746	Glutamine synthetase, catalytic domain, Glutamine synthetase/guanido kinase, catalytic domain
chr01	40111775	40116917	-	MSTRG.958.1	0	Soltu.DM.01G016470.1	=	(1 of 2) PTHR20852:SF7 - LENGSIN
chr01	40136046	40139497	-	MSTRG.959.1	1	Soltu.DM.01G016490.1	y	(1 of 4) PTHR10774//PTHR10774:SF95 - EXTENDED SYNAPTOTAGMIN-RELATED // SUBFAMILY NOT NAMED
chr01	40136304	40137823	-	MSTRG.959.2	1	Soltu.DM.01G016490.1	o	(1 of 4) PTHR10774//PTHR10774:SF95 - EXTENDED SYNAPTOTAGMIN-RELATED // SUBFAMILY NOT NAMED
chr01	40749204	40749629	-	MSTRG.960.1	0	-	u
chr01	40793329	40800518	+	MSTRG.961.1	1	Soltu.DM.01G016590.1	j
chr01	40793329	40796769	+	MSTRG.961.2	1	Soltu.DM.01G016590.1	j
chr01	40793329	40796769	+	MSTRG.961.3	1	Soltu.DM.01G016590.1	j
chr01	40808296	40809656	-	MSTRG.962.1	0	Soltu.DM.01G016600.1	=	(1 of 3) PF04845 - PurA ssDNA and RNA-binding protein (PurA)	IPR006628	Purine-rich element binding protein family
chr01	40827211	40827749	-	MSTRG.963.1	0	Soltu.DM.01G016620.1	=	(1 of 3) PF04845 - PurA ssDNA and RNA-binding protein (PurA)	IPR006628	Purine-rich element binding protein family
chr01	41000365	41000621	-	MSTRG.964.1	1	-	u
chr01	41009326	41011905	-	MSTRG.965.1	0	Soltu.DM.01G016630.1	n	(1 of 1) K10768 - alkylated DNA repair protein alkB homolog 6 (ALKBH6)	IPR032862	Alpha-ketoglutarate-dependent dioxygenase alkB homologue 6
chr01	41021956	41024974	-	MSTRG.966.1	1	Soltu.DM.01G016630.1	j	(1 of 1) K10768 - alkylated DNA repair protein alkB homolog 6 (ALKBH6)
chr01	41021956	41024974	-	MSTRG.966.2	1	Soltu.DM.01G016630.1	n	(1 of 1) K10768 - alkylated DNA repair protein alkB homolog 6 (ALKBH6)
chr01	41543704	41544135	+	MSTRG.967.1	0	Soltu.DM.01G016650.1	=
chr01	41597240	41599009	+	MSTRG.968.1	0	Soltu.DM.01G016680.1	=	(1 of 4) K00423 - L-ascorbate oxidase (E1.10.3.3)	IPR045087, IPR001117, IPR011706, IPR034273, IPR034271, IPR011707, IPR008972	Cupredoxin, Multicopper oxidase, Multicopper oxidase, N-termianl, Ascorbate oxidase homologue, second cupredoxin domain, Ascorbate oxidase homologue, first cupredoxin domain, Multicopper oxidase, C-terminal, Multicopper oxidase, type 1
chr01	41865522	41870743	+	MSTRG.969.1	0	Soltu.DM.01G016770.1	j	(1 of 2) 1.1.1.267 - 1-deoxy-D-xylulose-5-phosphate reductoisomerase / DXP-reductoisomerase	IPR011009	Protein kinase-like domain superfamily
chr01	41903255	41909742	-	MSTRG.970.1	0	Soltu.DM.01G016780.1	j	(1 of 1) K18460 - exportin-7 (XPO7, EXP7)	IPR044189	Exportin 4/7-like
chr01	41903299	41904985	-	MSTRG.970.2	0	Soltu.DM.01G016780.1	j	(1 of 1) K18460 - exportin-7 (XPO7, EXP7)	IPR044189	Exportin 4/7-like
chr01	41910313	41917500	-	MSTRG.971.1	0	Soltu.DM.01G016780.1	j	(1 of 1) K18460 - exportin-7 (XPO7, EXP7)
chr01	41923324	41935845	-	MSTRG.972.1	0	Soltu.DM.01G016780.1	j	(1 of 1) K18460 - exportin-7 (XPO7, EXP7)
chr01	41946166	41949389	-	MSTRG.973.1	0	Soltu.DM.01G016790.1	k	(1 of 11) PF03810 - Importin-beta N-terminal domain (IBN_N)	IPR016024, IPR001494, IPR044189, IPR011989	Armadillo-type fold, Armadillo-like helical, Importin-beta, N-terminal domain, Exportin 4/7-like
chr01	42167012	42167494	+	MSTRG.974.1	1	-	u
chr01	42168617	42173013	+	MSTRG.975.1	0	Soltu.DM.01G016900.1	j	(1 of 1) K10571 - de-etiolated-1 (DET1)	IPR019138	De-etiolated protein 1, Det1
chr01	42184514	42186586	+	MSTRG.976.1	0	Soltu.DM.01G016910.1	j	(1 of 2) PF09737 - De-etiolated protein 1 Det1 (Det1)	IPR019138	De-etiolated protein 1, Det1
chr01	42194423	42195977	+	MSTRG.977.1	0	Soltu.DM.01G016910.1	j	(1 of 2) PF09737 - De-etiolated protein 1 Det1 (Det1)	IPR019138	De-etiolated protein 1, Det1
chr01	42194607	42195977	+	MSTRG.977.2	0	Soltu.DM.01G016910.1	j	(1 of 2) PF09737 - De-etiolated protein 1 Det1 (Det1)
chr01	42194707	42195977	+	MSTRG.977.3	0	Soltu.DM.01G016910.1	j	(1 of 2) PF09737 - De-etiolated protein 1 Det1 (Det1)
chr01	42205430	42210158	+	MSTRG.978.1	0	-	u
chr01	42226094	42226738	+	MSTRG.979.1	1	-	u
chr01	42322070	42322398	-	MSTRG.980.1	0	-	u
chr01	42327892	42328585	-	MSTRG.981.1	1	-	u
chr01	42329010	42329653	-	MSTRG.982.1	0	-	u
chr01	42348514	42350407	-	MSTRG.983.1	1	Soltu.DM.01G016940.1	j
chr01	42348991	42350407	-	MSTRG.983.3	1	Soltu.DM.01G016940.1	j
chr01	42348998	42350407	-	MSTRG.983.4	1	Soltu.DM.01G016940.1	j
chr01	42355459	42365244	-	MSTRG.984.1	0	Soltu.DM.01G016950.1	=	(1 of 1) PTHR22870:SF175 - ANKYRIN REPEAT AND REGULATOR OF CHROMOSOME CONDENSATION (RCC1) DOMAIN-CONTAINING PROTEIN	IPR002110, IPR036770, IPR020683, IPR009091, IPR000408	Ankyrin repeat-containing domain, Ankyrin repeat, Regulator of chromosome condensation 1/beta-lactamase-inhibitor protein II, Regulator of chromosome condensation, RCC1, Ankyrin repeat-containing domain superfamily
chr01	42758112	42758490	+	MSTRG.985.1	0	Soltu.DM.01G017030.1	o	(1 of 1) PTHR10910//PTHR10910:SF111 - EUKARYOTE SPECIFIC DSRNA BINDING PROTEIN // SUBFAMILY NOT NAMED
chr01	42768228	42771278	+	MSTRG.986.1	0	Soltu.DM.01G017030.1	j	(1 of 1) PTHR10910//PTHR10910:SF111 - EUKARYOTE SPECIFIC DSRNA BINDING PROTEIN // SUBFAMILY NOT NAMED
chr01	42775576	42781179	+	MSTRG.987.1	0	Soltu.DM.01G017040.1	j	(1 of 2) PTHR10910//PTHR10910:SF95 - EUKARYOTE SPECIFIC DSRNA BINDING PROTEIN // DOUBLE-STRANDED RNA-BINDING PROTEIN 4
chr01	42782586	42785065	+	MSTRG.988.1	0	Soltu.DM.01G017040.1	j	(1 of 2) PTHR10910//PTHR10910:SF95 - EUKARYOTE SPECIFIC DSRNA BINDING PROTEIN // DOUBLE-STRANDED RNA-BINDING PROTEIN 4
chr01	43214864	43215617	.	MSTRG.989.1	1	-	u
chr01	43292158	43292641	.	MSTRG.990.1	1	Soltu.DM.01G017130.1	i
chr01	43485664	43492451	+	MSTRG.992.1	0	Soltu.DM.01G017170.1	=	(1 of 3) K01937 - CTP synthase (pyrG, CTPS)	IPR029062, IPR033828, IPR027417, IPR004468, IPR017926, IPR017456	Glutamine amidotransferase, Class I glutamine amidotransferase-like, CTP synthase GATase domain, CTP synthase, N-terminal, P-loop containing nucleoside triphosphate hydrolase, CTP synthase
chr01	43533293	43533694	.	MSTRG.993.1	1	-	u
chr01	43554209	43558101	+	MSTRG.994.1	0	Soltu.DM.01G017190.1	=
chr01	43573022	43585120	+	MSTRG.995.1	0	Soltu.DM.01G017210.3	j	(1 of 3) PTHR19957//PTHR19957:SF131 - SYNTAXIN // SUBFAMILY NOT NAMED	IPR000727, IPR010989, IPR006011	Target SNARE coiled-coil homology domain, SNARE, Syntaxin, N-terminal domain
chr01	43574695	43585120	+	MSTRG.995.3	0	Soltu.DM.01G017210.2	=	(1 of 3) PTHR19957//PTHR19957:SF131 - SYNTAXIN // SUBFAMILY NOT NAMED	IPR000727, IPR010989, IPR006011	Target SNARE coiled-coil homology domain, SNARE, Syntaxin, N-terminal domain
chr01	43618495	43619331	-	MSTRG.996.1	0	Soltu.DM.01G017220.1	k	(1 of 3) PTHR11062//PTHR11062:SF95 - EXOSTOSIN HEPARAN SULFATE GLYCOSYLTRANSFERASE -RELATED // SUBFAMILY NOT NAMED	IPR040911, IPR004263	Exostosin, GT47 domain, Exostosin-like
chr01	43625970	43628374	-	MSTRG.997.1	0	Soltu.DM.01G017230.1	=	(1 of 3) PTHR11062//PTHR11062:SF95 - EXOSTOSIN HEPARAN SULFATE GLYCOSYLTRANSFERASE -RELATED // SUBFAMILY NOT NAMED	IPR040911, IPR004263	Exostosin, GT47 domain, Exostosin-like
chr01	43626039	43628374	-	MSTRG.997.2	0	Soltu.DM.01G017230.1	j	(1 of 3) PTHR11062//PTHR11062:SF95 - EXOSTOSIN HEPARAN SULFATE GLYCOSYLTRANSFERASE -RELATED // SUBFAMILY NOT NAMED
chr01	43628846	43630975	-	MSTRG.998.1	0	Soltu.DM.01G017240.1	j	(1 of 1) PTHR14503//PTHR14503:SF3 - FAMILY NOT NAMED // 50S RIBOSOMAL PROTEIN L34, CHLOROPLASTIC	IPR000271	Ribosomal protein L34
chr01	43628846	43630975	-	MSTRG.998.2	0	Soltu.DM.01G017240.1	m	(1 of 1) PTHR14503//PTHR14503:SF3 - FAMILY NOT NAMED // 50S RIBOSOMAL PROTEIN L34, CHLOROPLASTIC
chr01	43628959	43630975	-	MSTRG.998.3	0	Soltu.DM.01G017240.1	=	(1 of 1) PTHR14503//PTHR14503:SF3 - FAMILY NOT NAMED // 50S RIBOSOMAL PROTEIN L34, CHLOROPLASTIC
chr01	43672708	43675565	-	MSTRG.999.1	0	Soltu.DM.01G017250.1	j
chr01	43672727	43675565	-	MSTRG.999.2	0	Soltu.DM.01G017250.1	j
chr01	43688776	43707901	-	MSTRG.1000.1	0	-	u		IPR001878, IPR036875	Zinc finger, CCHC-type, Zinc finger, CCHC-type superfamily
chr01	43699806	43707901	-	MSTRG.1000.2	0	-	u		IPR036875	Zinc finger, CCHC-type superfamily
chr01	43721602	43723401	-	MSTRG.1001.1	1	-	u
chr01	43728007	43730935	-	MSTRG.1002.1	0	-	u
chr01	43734087	43737814	+	MSTRG.1003.1	0	Soltu.DM.01G017290.1	j	(1 of 1) PTHR19139:SF128 - AQUAPORIN SIP2-1-RELATED	IPR044226	Aquaporin SIP2-1-like
chr01	43734124	43743934	+	MSTRG.1003.2	0	Soltu.DM.01G017290.1	m	(1 of 1) PTHR19139:SF128 - AQUAPORIN SIP2-1-RELATED	IPR044226	Aquaporin SIP2-1-like
chr01	43734193	43743934	+	MSTRG.1003.3	0	Soltu.DM.01G017290.1	n	(1 of 1) PTHR19139:SF128 - AQUAPORIN SIP2-1-RELATED	IPR023271, IPR044226, IPR000425	Aquaporin-like, Aquaporin SIP2-1-like, Major intrinsic protein
chr01	43738136	43743934	+	MSTRG.1003.4	0	Soltu.DM.01G017290.1	j	(1 of 1) PTHR19139:SF128 - AQUAPORIN SIP2-1-RELATED	IPR023271, IPR044226, IPR000425	Aquaporin-like, Aquaporin SIP2-1-like, Major intrinsic protein
chr01	43738175	43743934	+	MSTRG.1003.5	0	Soltu.DM.01G017290.1	n	(1 of 1) PTHR19139:SF128 - AQUAPORIN SIP2-1-RELATED
chr01	43738183	43743934	+	MSTRG.1003.6	0	Soltu.DM.01G017290.1	j	(1 of 1) PTHR19139:SF128 - AQUAPORIN SIP2-1-RELATED
chr01	43738253	43743934	+	MSTRG.1003.7	0	Soltu.DM.01G017290.1	j	(1 of 1) PTHR19139:SF128 - AQUAPORIN SIP2-1-RELATED
chr01	44146809	44147195	.	MSTRG.1004.1	1	-	u
chr01	44252696	44257884	+	MSTRG.1005.1	1	-	u
chr01	44325949	44329671	+	MSTRG.1006.1	0	Soltu.DM.01G017400.1	c
chr01	44338001	44338355	+	MSTRG.1007.1	1	Soltu.DM.01G017400.1	p
chr01	44489166	44491869	+	MSTRG.1008.1	0	Soltu.DM.01G017420.1	=	(1 of 48) PF00582 - Universal stress protein family (Usp)	IPR006015, IPR006016, IPR014729	UspA, Universal stress protein A family, Rossmann-like alpha/beta/alpha sandwich fold
chr01	44660384	44675152	-	MSTRG.1009.1	0	Soltu.DM.01G017530.1	=	(1 of 1) 2.7.11.1//3.1.3.16 - Non-specific serine/threonine protein kinase / Threonine-specific protein kinase // Protein-serine/threonine phosphatase / Serine/threonine specific protein phosphatase	IPR000719, IPR011009, IPR015655, IPR001932, IPR036457	Protein kinase-like domain superfamily, Protein phosphatase 2C family, PPM-type phosphatase domain superfamily, Protein kinase domain, PPM-type phosphatase domain
chr01	44660393	44675152	-	MSTRG.1009.3	0	Soltu.DM.01G017530.1	j	(1 of 1) 2.7.11.1//3.1.3.16 - Non-specific serine/threonine protein kinase / Threonine-specific protein kinase // Protein-serine/threonine phosphatase / Serine/threonine specific protein phosphatase	IPR011009, IPR000719, IPR015655, IPR001932, IPR036457	PPM-type phosphatase domain, Protein kinase-like domain superfamily, PPM-type phosphatase domain superfamily, Protein kinase domain, Protein phosphatase 2C family
chr01	44718957	44730564	+	MSTRG.1010.1	0	Soltu.DM.01G017570.1	k	(1 of 1) PTHR34954//PTHR34954:SF1 - FAMILY NOT NAMED // PROTEIN TRIGALACTOSYLDIACYLGLYCEROL 4, CHLOROPLASTIC	IPR044160	Protein TRIGALACTOSYLDIACYLGLYCEROL 4-like
chr01	44732610	44733086	-	MSTRG.1011.1	1	-	u
chr01	44816460	44817066	-	MSTRG.1012.1	0	Soltu.DM.01G017610.1	k	(1 of 1) PTHR31985//PTHR31985:SF3 - FAMILY NOT NAMED // ETHYLENE-RESPONSIVE TRANSCRIPTION FACTOR ERF019-RELATED	IPR036955, IPR016177, IPR001471	DNA-binding domain superfamily, AP2/ERF domain, AP2/ERF domain superfamily
chr01	44831581	44841576	-	MSTRG.1013.1	0	Soltu.DM.01G017630.1	j	(1 of 2) PTHR31587:SF3 - F1K23.6
chr01	44831640	44843040	-	MSTRG.1013.2	0	Soltu.DM.01G017630.1	j	(1 of 2) PTHR31587:SF3 - F1K23.6
chr01	44831658	44841576	-	MSTRG.1013.3	0	Soltu.DM.01G017630.1	j	(1 of 2) PTHR31587:SF3 - F1K23.6
chr01	44831696	44841576	-	MSTRG.1013.4	0	Soltu.DM.01G017630.1	j	(1 of 2) PTHR31587:SF3 - F1K23.6
chr01	44848318	44862816	-	MSTRG.1014.1	0	Soltu.DM.01G017630.1	j	(1 of 2) PTHR31587:SF3 - F1K23.6	IPR019358	NEMP family
chr01	45082013	45083236	+	MSTRG.1015.1	0	-	u
chr01	45082016	45083236	+	MSTRG.1015.2	0	-	u
chr01	45085668	45090067	+	MSTRG.1016.1	0	Soltu.DM.01G017660.1	=	(1 of 8) PF00297 - Ribosomal protein L3 (Ribosomal_L3)	IPR009000, IPR000597, IPR044892, IPR019927	Ribosomal protein L3, domain 3, archaeal type superfamily, Translation protein, beta-barrel domain superfamily, Ribosomal protein L3, bacterial/organelle-type, Ribosomal protein L3
chr01	45085695	45090067	+	MSTRG.1016.2	0	Soltu.DM.01G017660.3	=	(1 of 8) PF00297 - Ribosomal protein L3 (Ribosomal_L3)
chr01	45095537	45097257	+	MSTRG.1017.1	0	Soltu.DM.01G017670.1	=		IPR009000, IPR019927	Ribosomal protein L3, bacterial/organelle-type, Translation protein, beta-barrel domain superfamily
chr01	45126134	45126416	+	MSTRG.1018.1	1	-	u
chr01	45126426	45129663	-	MSTRG.1019.1	0	Soltu.DM.01G017690.1	=	(1 of 2) 2.7.11.2 - [Pyruvate dehydrogenase (acetyl-transferring)] kinase / Pyruvate dehydrogenase kinase (phosphorylating)	IPR039028, IPR004358, IPR003594, IPR036784, IPR036890, IPR018955	PDK/BCKDK protein kinase, Histidine kinase/HSP90-like ATPase superfamily, Signal transduction histidine kinase-related protein, C-terminal, Alpha-ketoacid/pyruvate dehydrogenase kinase, N-terminal domain superfamily, Histidine kinase/HSP90-like ATPase, Branched-chain alpha-ketoacid dehydrogenase kinase/Pyruvate dehydrogenase kinase, N-terminal
chr01	45126426	45129663	-	MSTRG.1019.2	0	Soltu.DM.01G017690.1	m	(1 of 2) 2.7.11.2 - [Pyruvate dehydrogenase (acetyl-transferring)] kinase / Pyruvate dehydrogenase kinase (phosphorylating)	IPR039028, IPR004358, IPR003594, IPR036784, IPR036890, IPR018955	PDK/BCKDK protein kinase, Histidine kinase/HSP90-like ATPase superfamily, Signal transduction histidine kinase-related protein, C-terminal, Alpha-ketoacid/pyruvate dehydrogenase kinase, N-terminal domain superfamily, Histidine kinase/HSP90-like ATPase, Branched-chain alpha-ketoacid dehydrogenase kinase/Pyruvate dehydrogenase kinase, N-terminal
chr01	45513547	45514225	-	MSTRG.1020.1	0	Soltu.DM.01G017830.1	e	(1 of 16) K11253 - histone H3 (H3)
chr01	45543108	45547550	+	MSTRG.1021.1	0	-	u
chr01	45552889	45554428	-	MSTRG.1022.1	0	-	u		IPR036047, IPR017451, IPR006527, IPR001810	F-box-like domain superfamily, F-box domain, F-box associated interaction domain, F-box associated domain, type 1
chr01	45588153	45593176	+	MSTRG.1023.1	0	Soltu.DM.01G017860.1	k	(1 of 217) PF01535//PF13041 - PPR repeat (PPR) // PPR repeat family (PPR_2)	IPR002885, IPR011990	Pentatricopeptide repeat, Tetratricopeptide-like helical domain superfamily
chr01	45588167	45591177	+	MSTRG.1023.2	0	Soltu.DM.01G017860.1	j	(1 of 217) PF01535//PF13041 - PPR repeat (PPR) // PPR repeat family (PPR_2)	IPR002885, IPR011990	Pentatricopeptide repeat, Tetratricopeptide-like helical domain superfamily
chr01	45588169	45590732	+	MSTRG.1023.3	0	Soltu.DM.01G017860.1	j	(1 of 217) PF01535//PF13041 - PPR repeat (PPR) // PPR repeat family (PPR_2)
chr01	45592022	45593982	-	MSTRG.1024.1	0	Soltu.DM.01G017870.1	j	(1 of 14) KOG1987 - Speckle-type POZ protein SPOP and related proteins with TRAF, MATH and BTB/POZ domains	IPR002083, IPR008974	TRAF-like, MATH/TRAF domain
chr01	45592216	45593982	-	MSTRG.1024.2	0	Soltu.DM.01G017870.1	j	(1 of 14) KOG1987 - Speckle-type POZ protein SPOP and related proteins with TRAF, MATH and BTB/POZ domains
chr01	45910120	45911482	+	MSTRG.1025.1	0	-	u		IPR004158	Protein of unknown function DUF247, plant
chr01	45924178	45936795	+	MSTRG.1026.1	0	Soltu.DM.01G017940.1	=	(1 of 2) PTHR23335//PTHR23335:SF10 - CALMODULIN-BINDING TRANSCRIPTION ACTIVATOR CAMTA // SUBFAMILY NOT NAMED	IPR014756, IPR005559, IPR027417, IPR002110, IPR036770, IPR013783, IPR020683, IPR000048	Ankyrin repeat-containing domain, Ankyrin repeat, P-loop containing nucleoside triphosphate hydrolase, IQ motif, EF-hand binding site, Immunoglobulin E-set, Immunoglobulin-like fold, Ankyrin repeat-containing domain superfamily, CG-1 DNA-binding domain
chr01	45988448	45991851	+	MSTRG.1027.1	0	-	u
chr01	45988659	45991851	+	MSTRG.1027.2	0	-	u
chr01	45998998	46016312	-	MSTRG.1028.1	0	Soltu.DM.01G017980.1	j	(1 of 1) PTHR24115:SF417 - PHRAGMOPLAST ORIENTING KINESIN-1	IPR001752, IPR044986, IPR036961, IPR027417	Kinesin motor domain, P-loop containing nucleoside triphosphate hydrolase, Kinesin motor domain superfamily, Kinesin-like protein KIF15/KIN-12E
chr01	46673359	46674368	+	MSTRG.1029.1	1	-	u
chr01	46717195	46723700	+	MSTRG.1030.1	0	Soltu.DM.01G018080.1	k	(1 of 3) PTHR23291//PTHR23291:SF46 - BAX INHIBITOR-RELATED // SUBFAMILY NOT NAMED	IPR006214	Bax inhibitor 1-related
chr01	46738573	46749453	+	MSTRG.1031.1	0	Soltu.DM.01G018090.1	j	(1 of 1) PTHR10997//PTHR10997:SF29 - IMPORTIN-7, 8, 11 // ARM REPEAT SUPERFAMILY PROTEIN	IPR016024, IPR011989	Armadillo-type fold, Armadillo-like helical
chr01	46819074	46819657	+	MSTRG.1032.1	0	-	u
chr01	47265635	47266960	+	MSTRG.1033.1	0	Soltu.DM.01G018160.1	j
chr01	47300678	47302048	-	MSTRG.1034.1	0	-	u		IPR000916, IPR023393	Bet v I/Major latex protein, START-like domain superfamily
chr01	47363507	47372278	+	MSTRG.1035.1	1	-	u
chr01	47363508	47372278	+	MSTRG.1035.2	1	-	u
chr01	47363521	47367195	+	MSTRG.1035.3	1	-	u
chr01	47363531	47372278	+	MSTRG.1035.4	1	-	u
chr01	47363549	47369049	+	MSTRG.1035.5	1	-	u
chr01	47363657	47372278	+	MSTRG.1035.7	1	-	u
chr01	47521457	47523686	-	MSTRG.1036.1	1	-	u
chr01	47524825	47525223	+	MSTRG.1037.1	0	Soltu.DM.01G018200.1	=
chr01	47569738	47576230	-	MSTRG.1038.1	0	Soltu.DM.01G018210.1	=	(1 of 6) K07937//K07977 - ADP-ribosylation factor 1 (ARF1) // Arf/Sar family, other (ARF)	IPR005225, IPR006689, IPR027417	Small GTPase superfamily, ARF/SAR type, P-loop containing nucleoside triphosphate hydrolase, Small GTP-binding protein domain
chr01	47859641	47860393	-	MSTRG.1039.1	0	Soltu.DM.01G018300.1	j	(1 of 3) PTHR24301//PTHR24301:SF2 - FAMILY NOT NAMED // CYTOCHROME P450 711A1
chr01	48033621	48043438	+	MSTRG.1040.1	0	Soltu.DM.01G018330.1	j	(1 of 2) PTHR24031:SF255 - DEAD-BOX ATP-DEPENDENT RNA HELICASE 40	IPR001650, IPR027417, IPR011545, IPR014001, IPR001202, IPR036020	WW domain superfamily, WW domain, DEAD/DEAH box helicase domain, Helicase, C-terminal, P-loop containing nucleoside triphosphate hydrolase, Helicase superfamily 1/2, ATP-binding domain
chr01	48033688	48043438	+	MSTRG.1040.2	0	Soltu.DM.01G018330.1	=	(1 of 2) PTHR24031:SF255 - DEAD-BOX ATP-DEPENDENT RNA HELICASE 40	IPR001650, IPR027417, IPR011545, IPR014001, IPR001202, IPR036020	WW domain superfamily, WW domain, DEAD/DEAH box helicase domain, Helicase, C-terminal, P-loop containing nucleoside triphosphate hydrolase, Helicase superfamily 1/2, ATP-binding domain
chr01	48059083	48063162	+	MSTRG.1041.1	0	Soltu.DM.01G018340.1	j	(1 of 2) PTHR11453//PTHR11453:SF44 - ANION EXCHANGE PROTEIN // BORON TRANSPORTER 1-RELATED	IPR003020, IPR011531	Bicarbonate transporter, eukaryotic, Bicarbonate transporter, C-terminal
chr01	48059148	48063162	+	MSTRG.1041.2	0	Soltu.DM.01G018340.1	=	(1 of 2) PTHR11453//PTHR11453:SF44 - ANION EXCHANGE PROTEIN // BORON TRANSPORTER 1-RELATED	IPR003020, IPR011531	Bicarbonate transporter, eukaryotic, Bicarbonate transporter, C-terminal
chr01	48059148	48063162	+	MSTRG.1041.4	0	Soltu.DM.01G018340.4	=	(1 of 2) PTHR11453//PTHR11453:SF44 - ANION EXCHANGE PROTEIN // BORON TRANSPORTER 1-RELATED	IPR003020, IPR011531	Bicarbonate transporter, eukaryotic, Bicarbonate transporter, C-terminal
chr01	48060309	48063162	+	MSTRG.1041.6	0	Soltu.DM.01G018340.1	m	(1 of 2) PTHR11453//PTHR11453:SF44 - ANION EXCHANGE PROTEIN // BORON TRANSPORTER 1-RELATED	IPR003020, IPR011531	Bicarbonate transporter, eukaryotic, Bicarbonate transporter, C-terminal
chr01	48062919	48066802	-	MSTRG.1042.1	0	Soltu.DM.01G018350.2	j	(1 of 3) PTHR13166//PTHR13166:SF13 - PROTEIN C6ORF149 // SUBFAMILY NOT NAMED
chr01	48063033	48066583	-	MSTRG.1042.3	0	Soltu.DM.01G018350.2	j	(1 of 3) PTHR13166//PTHR13166:SF13 - PROTEIN C6ORF149 // SUBFAMILY NOT NAMED
chr01	48063098	48066802	-	MSTRG.1042.4	0	Soltu.DM.01G018350.2	m	(1 of 3) PTHR13166//PTHR13166:SF13 - PROTEIN C6ORF149 // SUBFAMILY NOT NAMED
chr01	48063131	48066431	-	MSTRG.1042.5	0	Soltu.DM.01G018350.2	=	(1 of 3) PTHR13166//PTHR13166:SF13 - PROTEIN C6ORF149 // SUBFAMILY NOT NAMED
chr01	48063150	48066431	-	MSTRG.1042.6	0	Soltu.DM.01G018350.1	=	(1 of 3) PTHR13166//PTHR13166:SF13 - PROTEIN C6ORF149 // SUBFAMILY NOT NAMED	IPR008011	Complex 1 LYR protein
chr01	48063204	48066802	-	MSTRG.1042.7	0	Soltu.DM.01G018350.2	j	(1 of 3) PTHR13166//PTHR13166:SF13 - PROTEIN C6ORF149 // SUBFAMILY NOT NAMED
chr01	48226342	48226789	-	MSTRG.1043.1	1	-	u
chr01	48226349	48235141	-	MSTRG.1043.2	0	-	u
chr01	48232147	48235141	-	MSTRG.1043.3	1	-	u
chr01	48274922	48281612	+	MSTRG.1044.1	0	Soltu.DM.01G018380.1	=	(1 of 1) PTHR23111//PTHR23111:SF30 - ZINC FINGER PROTEIN // SUBFAMILY NOT NAMED	IPR001876, IPR036443	Zinc finger, RanBP2-type, Zinc finger, RanBP2-type superfamily
chr01	48274922	48281612	+	MSTRG.1044.2	0	Soltu.DM.01G018380.1	m	(1 of 1) PTHR23111//PTHR23111:SF30 - ZINC FINGER PROTEIN // SUBFAMILY NOT NAMED	IPR001876, IPR036443	Zinc finger, RanBP2-type, Zinc finger, RanBP2-type superfamily
chr01	48445536	48450709	+	MSTRG.1045.1	0	Soltu.DM.01G018420.1	=	(1 of 3) K02945 - small subunit ribosomal protein S1 (RP-S1, rpsA)	IPR003029, IPR035104, IPR022967, IPR012340	Ribosomal protein S1-like, RNA-binding domain, S1, Nucleic acid-binding, OB-fold, S1 domain
chr01	48449495	48449969	-	MSTRG.1046.1	1	Soltu.DM.01G018420.1	i	(1 of 3) K02945 - small subunit ribosomal protein S1 (RP-S1, rpsA)
chr01	48470171	48475314	-	MSTRG.1047.1	0	-	u		IPR008532, IPR001878, IPR036875, IPR021846	Zinc finger, CCHC-type, Zinc finger, CCHC-type superfamily, NFACT, RNA-binding domain, NFACT protein, C-terminal
chr01	48487894	48498629	-	MSTRG.1048.1	0	Soltu.DM.01G018470.1	=	(1 of 1) PTHR15239//PTHR15239:SF6 - UNCHARACTERIZED // NUCLEAR EXPORT MEDIATOR FACTOR NEMF	IPR008532	NFACT, RNA-binding domain
chr01	48499389	48499846	+	MSTRG.1049.1	0	-	u
chr01	48509941	48511135	-	MSTRG.1050.1	0	-	u
chr01	48610447	48621298	-	MSTRG.1051.1	0	Soltu.DM.01G018520.1	j	(1 of 2) PTHR11254//PTHR11254:SF281 - HECT DOMAIN UBIQUITIN-PROTEIN LIGASE // E3 UBIQUITIN-PROTEIN LIGASE UPL6	IPR035983, IPR044611, IPR000569	HECT domain, Ubiquitin-protein ligase E3B/C, HECT, E3 ligase catalytic domain
chr01	48628261	48636210	-	MSTRG.1052.1	0	Soltu.DM.01G018530.1	j	(1 of 1) K10589 - ubiquitin-protein ligase E3 C (UBE3C)
chr01	48645953	48649493	-	MSTRG.1053.1	0	Soltu.DM.01G018550.1	j
chr01	48655548	48655847	-	MSTRG.1054.1	1	Soltu.DM.01G018550.1	o
chr01	49046064	49047841	-	MSTRG.1055.1	0	Soltu.DM.01G018600.1	=	(1 of 3) PTHR10641:SF623 - MYB DOMAIN PROTEIN 78	IPR044676, IPR009057, IPR001005, IPR017930	SANT/Myb domain, Myb domain, Homeobox-like domain superfamily, MYB-like transcription factor EOBI/EOBII-like, plant
chr01	49280978	49281255	.	MSTRG.1056.1	1	-	u
chr01	49314087	49314643	-	MSTRG.1057.1	0	Soltu.DM.01G018650.1	=	(1 of 5) KOG0402 - 60S ribosomal protein L37	IPR011331, IPR002674, IPR011332	Zinc-binding ribosomal protein, Ribosomal protein L37ae/L37e, Ribosomal protein L37ae
chr01	49672082	49679040	-	MSTRG.1058.1	0	Soltu.DM.01G018690.1	j	(1 of 10) PF12899 - Alkaline and neutral invertase (Glyco_hydro_100)	IPR024746, IPR008928, IPR012341	Six-hairpin glycosidase superfamily, Glycosyl hydrolase family 100, Six-hairpin glycosidase-like superfamily
chr01	49673762	49679040	-	MSTRG.1058.2	0	Soltu.DM.01G018690.1	j	(1 of 10) PF12899 - Alkaline and neutral invertase (Glyco_hydro_100)	IPR008928, IPR024746, IPR012341	Six-hairpin glycosidase superfamily, Glycosyl hydrolase family 100, Six-hairpin glycosidase-like superfamily
chr01	49924629	49929385	+	MSTRG.1059.1	0	Soltu.DM.01G018710.2	j
chr01	49924669	49929385	+	MSTRG.1059.2	0	Soltu.DM.01G018710.2	m
chr01	49924679	49929385	+	MSTRG.1059.3	0	Soltu.DM.01G018710.2	j
chr01	49924693	49929385	+	MSTRG.1059.4	0	Soltu.DM.01G018710.2	j
chr01	49924693	49929385	+	MSTRG.1059.5	0	Soltu.DM.01G018710.2	j
chr01	49924707	49929385	+	MSTRG.1059.7	0	Soltu.DM.01G018710.2	j
chr01	49924707	49928931	+	MSTRG.1059.8	0	Soltu.DM.01G018710.2	j
chr01	49924735	49928931	+	MSTRG.1059.11	0	Soltu.DM.01G018710.2	n
chr01	50017862	50029299	+	MSTRG.1060.1	0	-	u		IPR004252	Probable transposase, Ptta/En/Spm, plant
chr01	50018960	50024508	+	MSTRG.1060.2	0	-	u
chr01	50131446	50135447	-	MSTRG.1061.1	0	Soltu.DM.01G018730.1	j		IPR029071	Ubiquitin-like domain superfamily
chr01	50131446	50141766	-	MSTRG.1061.2	0	Soltu.DM.01G018730.1	n
chr01	50131459	50141766	-	MSTRG.1061.3	0	Soltu.DM.01G018730.1	j
chr01	50131476	50141766	-	MSTRG.1061.5	0	Soltu.DM.01G018730.1	j
chr01	50134214	50141766	-	MSTRG.1061.6	0	Soltu.DM.01G018730.1	j
chr01	50146786	50147252	-	MSTRG.1062.1	1	-	u
chr01	50146786	50147252	-	MSTRG.1062.2	1	-	u
chr01	50158036	50160243	+	MSTRG.1063.2	0	Soltu.DM.01G018740.1	j	(1 of 1) PTHR10353//PTHR10353:SF33 - GLYCOSYL HYDROLASE // BETA-GLUCOSIDASE-LIKE SFR2, CHLOROPLASTIC
chr01	50158053	50160243	+	MSTRG.1063.3	0	Soltu.DM.01G018740.1	j	(1 of 1) PTHR10353//PTHR10353:SF33 - GLYCOSYL HYDROLASE // BETA-GLUCOSIDASE-LIKE SFR2, CHLOROPLASTIC	IPR001360	Glycoside hydrolase family 1
chr01	50166330	50171925	+	MSTRG.1063.5	0	Soltu.DM.01G018740.1	n	(1 of 1) PTHR10353//PTHR10353:SF33 - GLYCOSYL HYDROLASE // BETA-GLUCOSIDASE-LIKE SFR2, CHLOROPLASTIC
chr01	50166330	50171925	+	MSTRG.1063.6	0	Soltu.DM.01G018740.1	m	(1 of 1) PTHR10353//PTHR10353:SF33 - GLYCOSYL HYDROLASE // BETA-GLUCOSIDASE-LIKE SFR2, CHLOROPLASTIC	IPR017853, IPR001360	Glycoside hydrolase superfamily, Glycoside hydrolase family 1
chr01	50166330	50171925	+	MSTRG.1063.7	0	Soltu.DM.01G018740.1	m	(1 of 1) PTHR10353//PTHR10353:SF33 - GLYCOSYL HYDROLASE // BETA-GLUCOSIDASE-LIKE SFR2, CHLOROPLASTIC	IPR017853, IPR001360	Glycoside hydrolase superfamily, Glycoside hydrolase family 1
chr01	50188242	50192491	+	MSTRG.1064.1	0	Soltu.DM.01G018750.1	=	(1 of 19) PF05641 - Agenet domain (Agenet)	IPR014002, IPR008395	Agenet-like domain, Agenet domain, plant type
chr01	50188313	50192491	+	MSTRG.1064.2	0	Soltu.DM.01G018750.3	=	(1 of 19) PF05641 - Agenet domain (Agenet)	IPR014002, IPR008395	Agenet-like domain, Agenet domain, plant type
chr01	50188313	50192491	+	MSTRG.1064.3	0	Soltu.DM.01G018750.5	=	(1 of 19) PF05641 - Agenet domain (Agenet)	IPR014002, IPR008395	Agenet-like domain, Agenet domain, plant type
chr01	50188313	50192491	+	MSTRG.1064.4	0	Soltu.DM.01G018750.4	=	(1 of 19) PF05641 - Agenet domain (Agenet)	IPR014002, IPR008395	Agenet-like domain, Agenet domain, plant type
chr01	50188313	50192491	+	MSTRG.1064.5	0	Soltu.DM.01G018750.3	j	(1 of 19) PF05641 - Agenet domain (Agenet)	IPR014002, IPR008395	Agenet-like domain, Agenet domain, plant type
chr01	50228615	50231359	+	MSTRG.1065.1	0	Soltu.DM.01G018760.1	=	(1 of 1) PTHR21011//PTHR21011:SF4 - MITOCHONDRIAL 28S RIBOSOMAL PROTEIN S6 // SUBFAMILY NOT NAMED	IPR000529, IPR014717, IPR020814, IPR035980	Ribosomal protein S6, plastid/chloroplast, Ribosomal protein S6, Translation elongation factor EF1B/ribosomal protein S6, Ribosomal protein S6 superfamily
chr01	50232105	50235523	-	MSTRG.1066.1	0	Soltu.DM.01G018770.1	j	(1 of 217) PF01535//PF13041 - PPR repeat (PPR) // PPR repeat family (PPR_2)
chr01	50232129	50235523	-	MSTRG.1066.2	0	Soltu.DM.01G018770.1	=	(1 of 217) PF01535//PF13041 - PPR repeat (PPR) // PPR repeat family (PPR_2)	IPR002885, IPR011990	Pentatricopeptide repeat, Tetratricopeptide-like helical domain superfamily
chr01	50298258	50304569	+	MSTRG.1067.1	0	Soltu.DM.01G018780.1	=	(1 of 2) KOG4455 - Uncharacterized conserved protein
chr01	50298264	50304569	+	MSTRG.1067.2	0	Soltu.DM.01G018780.2	j	(1 of 2) KOG4455 - Uncharacterized conserved protein
chr01	50298264	50304569	+	MSTRG.1067.3	0	Soltu.DM.01G018780.2	j	(1 of 2) KOG4455 - Uncharacterized conserved protein	IPR008504, IPR029008	ER membrane protein complex subunit 6, Rab5-interacting protein family
chr01	50298296	50304569	+	MSTRG.1067.4	0	Soltu.DM.01G018780.2	n	(1 of 2) KOG4455 - Uncharacterized conserved protein	IPR008504, IPR029008	ER membrane protein complex subunit 6, Rab5-interacting protein family
chr01	50298296	50304569	+	MSTRG.1067.5	0	Soltu.DM.01G018780.2	j	(1 of 2) KOG4455 - Uncharacterized conserved protein	IPR008504, IPR029008	ER membrane protein complex subunit 6, Rab5-interacting protein family
chr01	50298305	50304569	+	MSTRG.1067.6	0	Soltu.DM.01G018780.2	j	(1 of 2) KOG4455 - Uncharacterized conserved protein
chr01	50298513	50304569	+	MSTRG.1067.7	0	Soltu.DM.01G018780.2	j	(1 of 2) KOG4455 - Uncharacterized conserved protein
chr01	50304583	50310983	-	MSTRG.1068.1	0	Soltu.DM.01G018790.1	=	(1 of 3) 2.3.1.45 - N-acetylneuraminate 7-O(or 9-O)-acetyltransferase	IPR012419	Cas1p 10 TM acyl transferase domain
chr01	50318884	50324053	+	MSTRG.1069.1	0	Soltu.DM.01G018800.4	=	(1 of 2) PTHR10682//PTHR10682:SF20 - POLY A POLYMERASE // POLY(A) POLYMERASE	IPR011068, IPR043519, IPR007012	Nucleotidyltransferase, class I-like, C-terminal, Nucleotidyltransferase superfamily, Poly(A) polymerase, central domain
chr01	50318884	50324053	+	MSTRG.1069.2	0	Soltu.DM.01G018800.2	=	(1 of 2) PTHR10682//PTHR10682:SF20 - POLY A POLYMERASE // POLY(A) POLYMERASE	IPR011068, IPR002934, IPR043519, IPR007012	Nucleotidyltransferase, class I-like, C-terminal, Polymerase, nucleotidyl transferase domain, Nucleotidyltransferase superfamily, Poly(A) polymerase, central domain
chr01	50318884	50324053	+	MSTRG.1069.4	0	Soltu.DM.01G018800.1	=	(1 of 2) PTHR10682//PTHR10682:SF20 - POLY A POLYMERASE // POLY(A) POLYMERASE	IPR011068, IPR043519, IPR007012	Nucleotidyltransferase, class I-like, C-terminal, Nucleotidyltransferase superfamily, Poly(A) polymerase, central domain
chr01	51099444	51101955	-	MSTRG.1070.1	0	Soltu.DM.01G018980.1	=	(1 of 1) PTHR34188:SF1 - T6A9.7 PROTEIN
chr01	51099588	51101955	-	MSTRG.1070.2	0	Soltu.DM.01G018980.3	=	(1 of 1) PTHR34188:SF1 - T6A9.7 PROTEIN
chr01	51437742	51443824	-	MSTRG.1071.1	0	Soltu.DM.01G019000.1	=	(1 of 1) 2.7.1.6//5.1.3.2 - Galactokinase // UDP-glucose 4-epimerase / Uridine diphospho-galactose-4-epimerase	IPR006206, IPR036554, IPR000705, IPR013750, IPR019539, IPR006204, IPR014721, IPR020568	Ribosomal protein S5 domain 2-type fold, Galactokinase, Ribosomal protein S5 domain 2-type fold, subgroup, Galactokinase, N-terminal domain, GHMP kinase N-terminal domain, GHMP kinase, C-terminal domain, Mevalonate/galactokinase, GHMP kinase, C-terminal domain superfamily
chr01	51532571	51550685	+	MSTRG.1072.1	0	Soltu.DM.01G019020.1	=	(1 of 2) PTHR24012:SF382 - FLOWERING TIME CONTROL PROTEIN FCA-RELATED	IPR035979, IPR012677, IPR001202, IPR000504, IPR036020, IPR002343, IPR034645	WW domain superfamily, FCA, RNA recognition motif 2, Nucleotide-binding alpha-beta plait domain superfamily, RNA-binding domain superfamily, WW domain, Paraneoplastic encephalomyelitis antigen, RNA recognition motif domain
chr01	51532647	51550685	+	MSTRG.1072.2	0	Soltu.DM.01G019020.2	=	(1 of 2) PTHR24012:SF382 - FLOWERING TIME CONTROL PROTEIN FCA-RELATED	IPR035979, IPR012677, IPR001202, IPR000504, IPR036020, IPR002343, IPR034645	WW domain superfamily, FCA, RNA recognition motif 2, Nucleotide-binding alpha-beta plait domain superfamily, WW domain, Paraneoplastic encephalomyelitis antigen, RNA-binding domain superfamily, RNA recognition motif domain
chr01	51555619	51556954	+	MSTRG.1073.1	1	-	u
chr01	51839216	51842667	+	MSTRG.1074.1	0	Soltu.DM.01G019060.1	o	(1 of 1) PTHR19241:SF307 - ABC TRANSPORTER G FAMILY MEMBER 34-RELATED
chr01	51839234	51843496	+	MSTRG.1074.2	0	Soltu.DM.01G019060.1	j	(1 of 1) PTHR19241:SF307 - ABC TRANSPORTER G FAMILY MEMBER 34-RELATED	IPR040115	Lunapark family
chr01	51839236	51843780	+	MSTRG.1074.3	0	Soltu.DM.01G019060.1	j	(1 of 1) PTHR19241:SF307 - ABC TRANSPORTER G FAMILY MEMBER 34-RELATED	IPR040115	Lunapark family
chr01	51839236	51842667	+	MSTRG.1074.4	0	Soltu.DM.01G019060.1	j	(1 of 1) PTHR19241:SF307 - ABC TRANSPORTER G FAMILY MEMBER 34-RELATED
chr01	51839237	51842667	+	MSTRG.1074.5	0	Soltu.DM.01G019060.1	j	(1 of 1) PTHR19241:SF307 - ABC TRANSPORTER G FAMILY MEMBER 34-RELATED	IPR001830, IPR003337	Trehalose-phosphatase, Glycosyl transferase, family 20
chr01	51839241	51843496	+	MSTRG.1074.6	0	Soltu.DM.01G019060.1	j	(1 of 1) PTHR19241:SF307 - ABC TRANSPORTER G FAMILY MEMBER 34-RELATED
chr01	51839244	51843780	+	MSTRG.1074.7	0	Soltu.DM.01G019060.1	j	(1 of 1) PTHR19241:SF307 - ABC TRANSPORTER G FAMILY MEMBER 34-RELATED	IPR040115	Lunapark family
chr01	51839244	51843496	+	MSTRG.1074.8	0	Soltu.DM.01G019060.1	j	(1 of 1) PTHR19241:SF307 - ABC TRANSPORTER G FAMILY MEMBER 34-RELATED
chr01	51839244	51843780	+	MSTRG.1074.9	0	Soltu.DM.01G019060.1	j	(1 of 1) PTHR19241:SF307 - ABC TRANSPORTER G FAMILY MEMBER 34-RELATED
chr01	51839279	51843496	+	MSTRG.1074.10	0	Soltu.DM.01G019060.1	j	(1 of 1) PTHR19241:SF307 - ABC TRANSPORTER G FAMILY MEMBER 34-RELATED
chr01	51841264	51843780	+	MSTRG.1074.11	0	Soltu.DM.01G019060.1	o	(1 of 1) PTHR19241:SF307 - ABC TRANSPORTER G FAMILY MEMBER 34-RELATED
chr01	52021970	52030922	-	MSTRG.1076.1	0	Soltu.DM.01G019110.3	n	(1 of 4) PTHR13479//PTHR13479:SF44 - 30S RIBOSOMAL PROTEIN S18 // F10K1.8 PROTEIN	IPR010255, IPR002016, IPR033905, IPR000823, IPR001648	Plant peroxidase, Secretory peroxidase, Ribosomal protein S18, Haem peroxidase superfamily, Haem peroxidase
chr01	52023893	52030922	-	MSTRG.1076.2	0	Soltu.DM.01G019110.3	n	(1 of 4) PTHR13479//PTHR13479:SF44 - 30S RIBOSOMAL PROTEIN S18 // F10K1.8 PROTEIN
chr01	52024058	52030922	-	MSTRG.1076.3	0	Soltu.DM.01G019110.3	n	(1 of 4) PTHR13479//PTHR13479:SF44 - 30S RIBOSOMAL PROTEIN S18 // F10K1.8 PROTEIN
chr01	52094348	52094844	+	MSTRG.1077.1	1	Soltu.DM.01G019150.1	i
chr01	52210159	52211290	-	MSTRG.1078.1	1	-	u
chr01	52221015	52221414	-	MSTRG.1079.1	0	Soltu.DM.01G019170.1	j	(1 of 5) PF02996 - Prefoldin subunit (Prefoldin)
chr01	52231483	52241757	-	MSTRG.1080.1	0	Soltu.DM.01G019170.1	j	(1 of 5) PF02996 - Prefoldin subunit (Prefoldin)
chr01	52231483	52232610	-	MSTRG.1080.2	1	Soltu.DM.01G019170.1	j	(1 of 5) PF02996 - Prefoldin subunit (Prefoldin)
chr01	52232249	52235803	-	MSTRG.1080.3	1	Soltu.DM.01G019170.1	j	(1 of 5) PF02996 - Prefoldin subunit (Prefoldin)
chr01	52233746	52241757	-	MSTRG.1080.4	1	Soltu.DM.01G019180.1	o
chr01	52379956	52381536	-	MSTRG.1081.1	0	Soltu.DM.01G019200.2	=	(1 of 2) PTHR33124:SF12 - TRANSCRIPTION FACTOR BHLH147-RELATED	IPR036638, IPR044549, IPR044660	Helix-loop-helix DNA-binding domain superfamily, Transcription factor IBH1-like, Transcription factor IBH1-like, bHLH domain
chr01	52437128	52437843	.	MSTRG.1082.1	0	-	u
chr01	52438316	52439234	+	MSTRG.1083.1	0	Soltu.DM.01G019220.1	o	(1 of 3) PTHR12000//PTHR12000:SF1 - HEMOGLOBINASE FAMILY MEMBER // GPI-ANCHOR TRANSAMIDASE	IPR028361	GPI-anchor transamidase
chr01	52438347	52438949	+	MSTRG.1083.2	0	Soltu.DM.01G019220.1	o	(1 of 3) PTHR12000//PTHR12000:SF1 - HEMOGLOBINASE FAMILY MEMBER // GPI-ANCHOR TRANSAMIDASE
chr01	52660469	52666286	+	MSTRG.1084.1	0	-	u		IPR001878, IPR036875	Zinc finger, CCHC-type, Zinc finger, CCHC-type superfamily
chr01	52660469	52666286	+	MSTRG.1084.2	0	-	u
chr01	52660496	52666286	+	MSTRG.1084.3	0	-	u
chr01	52915295	52916970	-	MSTRG.1085.1	0	Soltu.DM.01G019360.1	k	(1 of 1) PTHR10891//PTHR10891:SF629 - EF-HAND CALCIUM-BINDING DOMAIN CONTAINING PROTEIN // SUBFAMILY NOT NAMED	IPR011992, IPR002048	EF-hand domain, EF-hand domain pair
chr01	52934240	52934482	.	MSTRG.1086.1	1	-	u
chr01	52941351	52950893	-	MSTRG.1087.1	0	Soltu.DM.01G019370.1	=	(1 of 2) PTHR31515:SF0 - TRANSMEMBRANE PROTEIN
chr01	52941389	52950893	-	MSTRG.1087.2	0	Soltu.DM.01G019370.1	j	(1 of 2) PTHR31515:SF0 - TRANSMEMBRANE PROTEIN
chr01	52992871	52996820	-	MSTRG.1088.1	0	Soltu.DM.01G019390.1	=	(1 of 1) PTHR11941//PTHR11941:SF72 - ENOYL-COA HYDRATASE-RELATED // SUBFAMILY NOT NAMED	IPR029045, IPR001753	Enoyl-CoA hydratase/isomerase, ClpP/crotonase-like domain superfamily
chr01	53063222	53063699	.	MSTRG.1089.1	1	-	u
chr01	53257014	53257443	.	MSTRG.1090.1	0	-	u
chr01	53262133	53263289	-	MSTRG.1091.1	1	-	u
chr01	53411978	53421261	-	MSTRG.1092.1	0	Soltu.DM.01G019500.2	=	(1 of 2) PTHR23257:SF485 - PAS DOMAIN-CONTAINING PROTEIN TYROSINE KINASE	IPR011009, IPR000719, IPR001245, IPR035965, IPR000014, IPR013767	PAS fold, Protein kinase-like domain superfamily, Serine-threonine/tyrosine-protein kinase, catalytic domain, Protein kinase domain, PAS domain, PAS domain superfamily
chr01	53412026	53417515	-	MSTRG.1092.2	0	Soltu.DM.01G019500.1	n	(1 of 2) PTHR23257:SF485 - PAS DOMAIN-CONTAINING PROTEIN TYROSINE KINASE
chr01	53434222	53441753	-	MSTRG.1093.1	0	Soltu.DM.01G019510.2	=	(1 of 2) K12121 - phytochrome B (PHYB)	IPR012129, IPR003594, IPR035965, IPR000014, IPR029016, IPR003018, IPR013767, IPR013515, IPR036097, IPR036890, IPR043150, IPR044767, IPR013654, IPR003661, IPR001294	Phytochrome A/B/C/D/E, Phytochrome, central region, GAF domain, Phytochrome, PHY domain, Phytochrome A/B/C/D/E-like, histidine-kinase-related domain, PAS fold, Histidine kinase/HSP90-like ATPase superfamily, Signal transduction histidine kinase, dimerisation/phosphoacceptor domain, Signal transduction histidine kinase, dimerisation/phosphoacceptor domain superfamily, Phytochrome, Histidine kinase…
chr01	53434222	53441753	-	MSTRG.1093.2	0	Soltu.DM.01G019510.1	=	(1 of 2) K12121 - phytochrome B (PHYB)
chr01	53434227	53441753	-	MSTRG.1093.3	0	Soltu.DM.01G019510.1	j	(1 of 2) K12121 - phytochrome B (PHYB)	IPR035965, IPR000014, IPR029016, IPR003018, IPR013767, IPR013515, IPR043150, IPR013654, IPR001294	PAS fold, GAF domain, Phytochrome, central region, Phytochrome, PHY domain, Phytochrome, GAF-like domain superfamily, PAS fold-2, PAS domain, PAS domain superfamily
chr01	53443646	53449743	-	MSTRG.1094.1	0	Soltu.DM.01G019520.1	=	(1 of 3) PTHR23118//PTHR23118:SF3 - ATP-CITRATE SYNTHASE // SUBFAMILY NOT NAMED	IPR002020, IPR005811, IPR036969, IPR016143, IPR036291, IPR016102	Citrate synthase, ATP-citrate lyase/succinyl-CoA ligase, NAD(P)-binding domain superfamily, Citrate synthase superfamily, Citrate synthase-like, small alpha subdomain, Succinyl-CoA synthetase-like
chr01	53443666	53449743	-	MSTRG.1094.2	0	Soltu.DM.01G019520.1	j	(1 of 3) PTHR23118//PTHR23118:SF3 - ATP-CITRATE SYNTHASE // SUBFAMILY NOT NAMED
chr01	53513993	53514578	-	MSTRG.1095.1	1	-	u
chr01	53554637	53554852	.	MSTRG.1096.1	1	-	u
chr01	53607259	53608589	-	MSTRG.1097.1	1	-	u
chr01	53751786	53760383	+	MSTRG.1098.1	0	Soltu.DM.01G019650.1	o
chr01	53751805	53760383	+	MSTRG.1098.2	0	Soltu.DM.01G019650.1	o
chr01	53751805	53760383	+	MSTRG.1098.3	0	Soltu.DM.01G019650.1	o
chr01	53755055	53760383	+	MSTRG.1098.4	0	Soltu.DM.01G019650.1	o		IPR013955, IPR012340	Nucleic acid-binding, OB-fold, Replication factor A, C-terminal
chr01	53755061	53759214	+	MSTRG.1098.5	0	Soltu.DM.01G019650.1	o
chr01	53762813	53788096	+	MSTRG.1099.1	0	Soltu.DM.01G019700.2	n		IPR012340, IPR013955	Nucleic acid-binding, OB-fold, Replication factor A, C-terminal
chr01	53762813	53788096	+	MSTRG.1099.2	0	Soltu.DM.01G019700.2	n
chr01	53762820	53788096	+	MSTRG.1099.3	0	Soltu.DM.01G019700.2	n
chr01	53762834	53788096	+	MSTRG.1099.4	0	Soltu.DM.01G019700.2	n
chr01	53762834	53788096	+	MSTRG.1099.5	0	Soltu.DM.01G019700.2	n
chr01	53762854	53788096	+	MSTRG.1099.7	0	Soltu.DM.01G019700.2	n
chr01	53762854	53788096	+	MSTRG.1099.8	0	Soltu.DM.01G019700.2	n
chr01	53762854	53788096	+	MSTRG.1099.9	0	Soltu.DM.01G019700.2	n
chr01	53762859	53788096	+	MSTRG.1099.10	0	Soltu.DM.01G019700.2	n
chr01	53762868	53764282	+	MSTRG.1099.11	0	Soltu.DM.01G019660.1	j
chr01	53775940	53788096	+	MSTRG.1099.12	0	Soltu.DM.01G019700.2	n
chr01	53777822	53788096	+	MSTRG.1099.13	0	Soltu.DM.01G019700.2	n
chr01	53781068	53788096	+	MSTRG.1099.16	0	Soltu.DM.01G019700.2	j		IPR012340	Nucleic acid-binding, OB-fold
chr01	53785147	53788096	+	MSTRG.1099.17	0	Soltu.DM.01G019710.1	m	(1 of 6) PTHR23273//PTHR23273:SF4 - REPLICATION FACTOR A 1, RFA1 // REPLICATION PROTEIN A 70 KDA DNA-BINDING SUBUNIT
chr01	53954925	53964367	+	MSTRG.1100.1	0	Soltu.DM.01G019770.1	k		IPR012340, IPR035200, IPR035203, IPR035201	Cell division control protein 24, OB domain 2, Cell division control protein 24, OB domain 1, Nucleic acid-binding, OB-fold, Cell division control protein 24, OB domain 3
chr01	53954925	53963760	+	MSTRG.1100.2	0	Soltu.DM.01G019770.2	=		IPR012340, IPR035200, IPR035203, IPR035201	Cell division control protein 24, OB domain 2, Cell division control protein 24, OB domain 1, Nucleic acid-binding, OB-fold, Cell division control protein 24, OB domain 3
chr01	53954963	53963760	+	MSTRG.1100.4	0	Soltu.DM.01G019770.1	j		IPR035200, IPR035201	Cell division control protein 24, OB domain 2, Cell division control protein 24, OB domain 1
chr01	53956076	53963760	+	MSTRG.1100.6	0	Soltu.DM.01G019770.1	j		IPR035200, IPR035203, IPR035201	Cell division control protein 24, OB domain 2, Cell division control protein 24, OB domain 1, Cell division control protein 24, OB domain 3
chr01	53967414	53970008	+	MSTRG.1101.1	0	Soltu.DM.01G019780.1	=	(1 of 48) PF00582 - Universal stress protein family (Usp)	IPR006015, IPR006016, IPR014729	UspA, Universal stress protein A family, Rossmann-like alpha/beta/alpha sandwich fold
chr01	54005698	54007455	+	MSTRG.1102.1	0	Soltu.DM.01G019820.1	=	(1 of 82) 3.2.1.39 - Glucan endo-1,3-beta-D-glucosidase / Laminarinase	IPR017853, IPR044965, IPR000490	Glycoside hydrolase superfamily, Glycoside hydrolase family 17, plant, Glycoside hydrolase family 17
chr01	54047088	54049178	-	MSTRG.1103.1	0	Soltu.DM.01G019850.1	j	(1 of 82) 3.2.1.39 - Glucan endo-1,3-beta-D-glucosidase / Laminarinase	IPR017853, IPR044965, IPR000490	Glycoside hydrolase superfamily, Glycoside hydrolase family 17, plant, Glycoside hydrolase family 17
chr01	54241434	54242065	+	MSTRG.1104.1	1	-	u
chr01	54247148	54258530	+	MSTRG.1105.1	0	Soltu.DM.01G019860.1	j	(1 of 2) K11797 - PH-interacting protein (PHIP, WDR11)	IPR001680, IPR001487, IPR015943, IPR036322, IPR036427	WD40/YVTN repeat-like-containing domain superfamily, WD40 repeat, Bromodomain-like superfamily, WD40-repeat-containing domain superfamily, Bromodomain
[truncated: 47,099 more rows]
