# Supplementary material for: Transcriptomic Reprogramming, Alternative Splicing and RNA Methylation in Potato (Solanum tuberosum L.) Plants in Response to Potato Virus Y Infection
Source: Plants (Basel). 2022 Feb 25;11(5):635. doi: 10.3390/plants11050635 (PMC8912425; doi:10.3390/plants11050635)
Supplement: Supplementary file 1 [file plants-11-00635-s001.zip › Supplementary tables/Table.S10.xlsx]

## Sheet: sig_fisher_with_names2
ID	Transcript unique ID
adj_p	Fisher exact test p-value after Benjamini–Hochberg procedure
fisher_statistics	Fisher exact test statistic of the isoform proportion comparing to all other isoforms of the gene
Phytozome_annotation	Ptytozome transcript functional annotation Solanum_tuberosum_v6.1
Phyto_id	Ptytozome transcript ID Solanum_tuberosum_v6.1
ref_code	Gffcompare code of intersection with Phytozome isoform
ID	adj_p	fisher_statistics	Phytozome_annotation	Phyto_id	ref_code
MSTRG.10987.1	0.016373069673098564	inf	(1 of 2) PTHR10502//PTHR10502:SF120 - ANNEXIN // SUBFAMILY NOT NAMED	Soltu.DM.04G033570.1	j
MSTRG.8486.1	0.01597196900153966	inf	(1 of 1) PTHR31846:SF4 - CRS1 / YHBY (CRM) DOMAIN-CONTAINING PROTEIN	Soltu.DM.03G033920.1	k
MSTRG.21590.1	0.023253862479397265	inf	(1 of 1) 2.1.1.53//3.4.24.71 - Putrescine N-methyltransferase // Endothelin-converting enzyme 1 / ECE-1	Soltu.DM.09G029250.1	#ERROR!
MSTRG.15785.2	5.904192891793024e-05	inf		Soltu.DM.07G002570.1	m
MSTRG.4381.2	0.01702973238991961	inf	(1 of 1) PTHR10476//PTHR10476:SF8 - CHARGED MULTIVESICULAR BODY PROTEIN // VACUOLAR PROTEIN SORTING-ASSOCIATED PROTEIN 2 HOMOLOG 2	Soltu.DM.02G012670.1	#ERROR!
MSTRG.3462.2	8.42179537241324e-06	inf	(1 of 1) PTHR22950//PTHR22950:SF233 - AMINO ACID TRANSPORTER // SUBFAMILY NOT NAMED	Soltu.DM.01G051570.1	m
MSTRG.1041.1	0.0005622029640106678	inf	(1 of 2) PTHR11453//PTHR11453:SF44 - ANION EXCHANGE PROTEIN // BORON TRANSPORTER 1-RELATED	Soltu.DM.01G018340.1	m
MSTRG.15061.8	0.00048086474785606105	9.81132075471698	(1 of 2) PTHR31989:SF5 - F11O4.3-RELATED	Soltu.DM.06G028380.1	m
MSTRG.2199.2	7.941373989518015e-24	9.351387249114522	(1 of 85) PF03106 - WRKY DNA -binding domain (WRKY)	Soltu.DM.01G034750.1	m
MSTRG.9043.1	0.00797201650678317	9.21951219512195	(1 of 24) PTHR31907//PTHR31907:SF4 - FAMILY NOT NAMED // MLP-LIKE PROTEIN 165-RELATED	Soltu.DM.04G003210.1	#ERROR!
MSTRG.25997.1	2.1043583600090398e-05	8.135902636916835	(1 of 2) PTHR31282//PTHR31282:SF15 - FAMILY NOT NAMED // WRKY TRANSCRIPTION FACTOR 11-RELATED	Soltu.DM.12G004050.1	m
MSTRG.8740.2	3.674476189391989e-08	8.016666666666667	(1 of 1) PTHR11771//PTHR11771:SF38 - LIPOXYGENASE // LIPOXYGENASE 3, CHLOROPLASTIC-RELATED	Soltu.DM.03G037120.1	m
MSTRG.15061.18	0.03240069552349546	7.9932203389830505	(1 of 2) PTHR31989:SF5 - F11O4.3-RELATED	Soltu.DM.06G028380.1	n
MSTRG.13571.3	0.005034866086181294	7.836734693877551	(1 of 1) PTHR24055//PTHR24055:SF214 - MITOGEN-ACTIVATED PROTEIN KINASE // MITOGEN-ACTIVATED PROTEIN KINASE 3	Soltu.DM.06G005160.2	n
MSTRG.8761.4	5.452800540613865e-08	7.592592592592593	(1 of 5) PTHR24078//PTHR24078:SF193 - DNAJ HOMOLOG SUBFAMILY C MEMBER // DNAJ HOMOLOG SUBFAMILY C MEMBER 2	Soltu.DM.03G037350.1	m
MSTRG.17081.3	5.548745493317022e-08	7.201797385620915		Soltu.DM.07G022220.1	m
MSTRG.22848.2	0.0002336340149468149	7.172413793103448	(1 of 2) PTHR31989:SF2 - NAC DOMAIN CONTAINING PROTEIN 36	Soltu.DM.10G017860.1	m
MSTRG.17907.2	0.007343019623959118	7.120567375886525	(1 of 85) PF03106 - WRKY DNA -binding domain (WRKY)	Soltu.DM.08G004690.1	m
MSTRG.6893.1	0.048229985063450304	6.705882352941177	(1 of 4) PTHR22950:SF48 - PROLINE TRANSPORTER 1-RELATED	Soltu.DM.03G012740.1	j
MSTRG.21583.1	4.95358023328834e-06	6.415865384615385	(1 of 1) PF07207//PF13020 - Light regulated protein Lir1 (Lir1) // Domain of unknown function (DUF3883) (DUF3883)	Soltu.DM.09G029170.2	j
MSTRG.22215.1	1.3210001274848439e-06	6.337074303405573	(1 of 12) K06689 - ubiquitin-conjugating enzyme E2 D/E (UBE2D_E, UBC4, UBC5)	Soltu.DM.10G005730.1	m
MSTRG.5490.1	0.03335083094392121	6.2809917355371905	(1 of 1) PTHR30620:SF19 - BETA-D-XYLOSIDASE 6-RELATED	Soltu.DM.02G026960.1	#ERROR!
MSTRG.11836.2	0.004589416023561123	6.249206349206349	(1 of 3) PTHR27001//PTHR27001:SF160 - FAMILY NOT NAMED // PROTEIN KINASE 2A, CHLOROPLASTIC-RELATED	Soltu.DM.05G006240.1	m
MSTRG.26287.3	0.001229994827980969	6.193627450980392	(1 of 2) PTHR31960:SF2 - F-BOX PROTEIN PP2-A11-RELATED	Soltu.DM.12G007810.1	m
MSTRG.6926.2	1.0617052006943127e-07	6.0010683760683765	(1 of 85) PF03106 - WRKY DNA -binding domain (WRKY)	Soltu.DM.03G013350.1	o
MSTRG.3344.3	0.00011222556614604154	5.92483660130719	(1 of 2) PTHR13690//PTHR13690:SF76 - FAMILY NOT NAMED // BASIC-LEUCINE ZIPPER (BZIP) TRANSCRIPTION FACTOR FAMILY PROTEIN	Soltu.DM.01G050330.3	#ERROR!
MSTRG.23326.1	0.035888611776943614	5.674666666666667	(1 of 3) K01754 - threonine dehydratase (E4.3.1.19, ilvA, tdcB)	Soltu.DM.10G024620.1	#ERROR!
MSTRG.18912.1	0.02403257824149608	5.647058823529412	(1 of 1) PTHR23422//PTHR23422:SF9 - DIPEPTIDYL PEPTIDASE III-RELATED // NUDIX HYDROLASE 3	Soltu.DM.08G020250.1	#ERROR!
MSTRG.15469.1	5.211768559939927e-05	5.4961832061068705	(1 of 3) K13456 - RPM1-interacting protein 4 (RIN4)	Soltu.DM.06G033690.1	m
MSTRG.21324.4	0.0016968562401464618	5.4944444444444445	(1 of 4) 3.4.19.1 - Acylaminoacyl-peptidase / N-acylpeptide hydrolase	Soltu.DM.09G025600.1	m
MSTRG.21605.6	0.004951030813473978	5.451923076923077		-	u
MSTRG.5607.2	0.02276359584289722	5.444444444444445	(1 of 2) PTHR31282:SF33 - WRKY TRANSCRIPTION FACTOR 15-RELATED	Soltu.DM.02G028310.2	#ERROR!
MSTRG.17080.1	1.7996488802441979e-06	5.425712347354138		Soltu.DM.07G022200.1	m
MSTRG.14041.2	5.0520205488688164e-14	5.242196400091137	(1 of 3) PTHR22814:SF129 - COPPER TRANSPORT FAMILY PROTEIN-RELATED	Soltu.DM.06G013480.1	m
MSTRG.22944.1	0.01782864944007828	5.230769230769231	(1 of 3) K01568 - pyruvate decarboxylase (E4.1.1.1, pdc)	Soltu.DM.10G019440.1	#ERROR!
MSTRG.1044.2	0.042065070712730426	5.129901960784314	(1 of 1) PTHR23111//PTHR23111:SF30 - ZINC FINGER PROTEIN // SUBFAMILY NOT NAMED	Soltu.DM.01G018380.1	m
MSTRG.13437.1	0.03179664832476107	5.0	(1 of 3) PTHR13832:SF117 - PROTEIN PHOSPHATASE 2C-LIKE PROTEIN-RELATED	Soltu.DM.06G003060.1	m
MSTRG.26389.1	6.195530774874272e-10	4.7805397727272725	(1 of 16) 1.1.1.100 - 3-oxoacyl-[acyl-carrier-protein] reductase	Soltu.DM.12G009410.1	m
MSTRG.15041.1	0.03156765495706701	4.695652173913044	(1 of 2) PTHR11711:SF168 - ADP-RIBOSYLATION FACTOR B1C	Soltu.DM.06G028150.1	#ERROR!
MSTRG.5567.1	0.001324370028556728	4.62987012987013		Soltu.DM.02G027860.1	m
MSTRG.13437.2	0.00016482350420591034	4.358353510895884	(1 of 3) PTHR13832:SF117 - PROTEIN PHOSPHATASE 2C-LIKE PROTEIN-RELATED	Soltu.DM.06G003060.2	#ERROR!
MSTRG.6006.1	0.03179664832476107	4.296296296296297		Soltu.DM.02G033580.1	j
MSTRG.8589.2	0.0025660690579395913	4.026143790849673	(1 of 6) PTHR11654:SF157 - PROTEIN NRT1/ PTR FAMILY 1.1-RELATED	Soltu.DM.03G035250.1	m
MSTRG.14750.3	1.6302462169893008e-07	39.741706161137444	(1 of 85) PF03106 - WRKY DNA -binding domain (WRKY)	Soltu.DM.06G024270.1	m
MSTRG.8466.3	1.5162380522308783e-10	31.714285714285715	(1 of 2) PTHR31713:SF15 - PROTEIN SAR DEFICIENT 1	Soltu.DM.03G033680.1	m
MSTRG.18133.1	0.00039613489692623546	31.102941176470587	(1 of 2) PTHR31072:SF2 - TRANSCRIPTION FACTOR TCP2-RELATED	Soltu.DM.08G007360.2	#ERROR!
MSTRG.1966.1	0.010937192568131896	30.857142857142858	(1 of 34) PF00069//PF08263//PF13855 - Protein kinase domain (Pkinase) // Leucine rich repeat N-terminal domain (LRRNT_2) // Leucine rich repeat (LRR_8)	Soltu.DM.01G031880.1	#ERROR!
MSTRG.23949.1	0.037119405052363205	3.984189723320158	(1 of 13) 1.1.1.71 - Alcohol dehydrogenase (NAD(P)(+)) / Retinal reductase	Soltu.DM.11G002060.1	j
MSTRG.20259.1	0.03240069552349546	3.9753086419753085	(1 of 3) K01025 - uncharacterized protein (E2.8.2.-)	Soltu.DM.09G008210.1	n
MSTRG.23338.1	0.036447156025177715	3.910386965376782	(1 of 2) PTHR10430:SF16 - PEROXIREDOXIN-5, MITOCHONDRIAL	Soltu.DM.10G024750.1	o
MSTRG.14041.2	3.674476189391989e-08	3.780789825970549	(1 of 3) PTHR22814:SF129 - COPPER TRANSPORT FAMILY PROTEIN-RELATED	Soltu.DM.06G013480.1	k
MSTRG.3102.10	0.0030998713588475174	3.7012987012987013	(1 of 4) 3.5.1.9 - Arylformamidase / Kynurenine formamidase	Soltu.DM.01G047060.2	#ERROR!
MSTRG.15608.2	0.0420311192210337	3.6984767025089607	(1 of 3) K03098 - apolipoprotein D and lipocalin family protein (APOD)	Soltu.DM.07G000330.1	o
MSTRG.17907.1	0.002858669928796778	3.6872427983539096	(1 of 85) PF03106 - WRKY DNA -binding domain (WRKY)	Soltu.DM.08G004690.1	m
MSTRG.2996.2	0.0004648769496364742	3.589899604502586	(1 of 1) PTHR22880//PTHR22880:SF147 - FALZ-RELATED BROMODOMAIN-CONTAINING PROTEINS // SUBFAMILY NOT NAMED	Soltu.DM.01G045610.1	m
MSTRG.10065.2	0.003954187069802294	3.582233223322332	(1 of 3) PTHR22835:SF160 - GDSL ESTERASE/LIPASE LTL1	Soltu.DM.04G019850.4	#ERROR!
MSTRG.16939.1	0.04524394668378392	3.5701863354037267	(1 of 2) PTHR13832//PTHR13832:SF372 - PROTEIN PHOSPHATASE 2C // PROTEIN PHOSPHATASE 2C 20-RELATED	Soltu.DM.07G020070.1	m
MSTRG.8349.1	0.0005420024507899498	3.486619441164896	(1 of 3) PTHR11972:SF64 - RESPIRATORY BURST OXIDASE HOMOLOG PROTEIN A-RELATED	Soltu.DM.03G032210.1	m
MSTRG.14253.3	0.0025218187226755855	3.3341796875	(1 of 5) PTHR22950//PTHR22950:SF205 - AMINO ACID TRANSPORTER // AMINO ACID PERMEASE 3-RELATED	Soltu.DM.06G017010.1	n
MSTRG.19563.3	0.0009273068108137601	3.282051282051282	(1 of 34) PF00069//PF08263//PF13855 - Protein kinase domain (Pkinase) // Leucine rich repeat N-terminal domain (LRRNT_2) // Leucine rich repeat (LRR_8)	Soltu.DM.08G028670.1	#ERROR!
MSTRG.14532.2	0.029033467403300876	3.2507374631268435	(1 of 2) PF09835 - Uncharacterized protein conserved in bacteria (DUF2062) (DUF2062)	Soltu.DM.06G021340.1	m
MSTRG.6926.2	0.015655786720430696	3.152892561983471	(1 of 85) PF03106 - WRKY DNA -binding domain (WRKY)	Soltu.DM.03G013350.1	m
MSTRG.16441.2	0.0006147316274349358	3.1207801950487624	(1 of 1) PTHR33077//PTHR33077:SF12//PTHR33077:SF13 - FAMILY NOT NAMED // SUBFAMILY NOT NAMED // PROTEIN TIFY 10A-RELATED	Soltu.DM.07G012950.2	#ERROR!
MSTRG.7500.2	6.601590261189852e-11	29.204301075268816	(1 of 2) PTHR31989:SF5 - F11O4.3-RELATED	Soltu.DM.03G021360.1	m
MSTRG.10754.1	0.0025098740682961782	24.387096774193548	(1 of 2) PTHR22778//PTHR22778:SF19 - OVARIAN CANCER GENE-2 PROTEIN-RELATED // SUBFAMILY NOT NAMED	Soltu.DM.04G030530.1	m
MSTRG.7910.1	0.0017691343446363428	21.4468085106383		Soltu.DM.03G026510.1	m
MSTRG.16820.1	0.024718451831149766	21.272727272727273	(1 of 1) PTHR22884//PTHR22884:SF343 - SET DOMAIN PROTEINS // PROTEIN MET-1, ISOFORM A	Soltu.DM.07G018390.2	#ERROR!
MSTRG.2688.3	0.006657848085123853	20.52054794520548	(1 of 1) KOG0039//KOG0534 - Ferric reductase, NADH/NADPH oxidase and related proteins // NADH-cytochrome b-5 reductase	Soltu.DM.01G041410.4	#ERROR!
MSTRG.5915.2	0.010742433057579232	20.37837837837838	(1 of 1) PTHR11654:SF82 - PROTEIN NRT1/ PTR FAMILY 5.8-RELATED	Soltu.DM.02G032470.2	m
MSTRG.14041.3	0.010227248549278062	2.9730576441102756	(1 of 3) PTHR22814:SF129 - COPPER TRANSPORT FAMILY PROTEIN-RELATED	Soltu.DM.06G013480.1	m
MSTRG.4632.1	0.023253862479397265	2.9411764705882355	(1 of 2) PTHR12411:SF371 - CATHEPSIN O	Soltu.DM.02G015870.1	j
MSTRG.24547.1	0.029581252119306855	2.931496000633563	(1 of 1) 1.7.1.1 - Nitrate reductase (NADH) / Nitrate reductase (NADH(2))	Soltu.DM.11G010380.1	m
MSTRG.15202.2	3.968242617811359e-06	2.906576296024913	(1 of 3) K12449 - UDP-apiose/xylose synthase (AXS)	Soltu.DM.06G030030.2	#ERROR!
MSTRG.7810.2	0.020889474359070098	2.7903039630627164	(1 of 3) PTHR24413:SF75 - BTB/POZ AND TAZ DOMAIN-CONTAINING PROTEIN 2	Soltu.DM.03G025100.1	m
MSTRG.2523.1	0.004120049566017828	2.772234935163997	(1 of 2) K02947 - small subunit ribosomal protein S10e (RP-S10e, RPS10)	Soltu.DM.01G039380.1	#ERROR!
MSTRG.21487.1	0.03179664832476107	2.758869179600887	(1 of 1) PTHR10693:SF20 - AT27578P	Soltu.DM.09G027670.1	m
MSTRG.4776.2	0.0008998342997167208	2.6923076923076925	(1 of 1) K17345 - tetraspanin-5 (TSPAN5)	Soltu.DM.02G017850.1	#ERROR!
MSTRG.10964.2	0.004031676467614176	2.6658728704891006	(1 of 1) PTHR31282//PTHR31282:SF27 - FAMILY NOT NAMED // WRKY TRANSCRIPTION FACTOR 7-RELATED	Soltu.DM.04G033320.2	#ERROR!
MSTRG.1019.1	0.017000535665779644	2.526315789473684	(1 of 2) 2.7.11.2 - [Pyruvate dehydrogenase (acetyl-transferring)] kinase / Pyruvate dehydrogenase kinase (phosphorylating)	Soltu.DM.01G017690.1	#ERROR!
MSTRG.27574.1	0.022060177704880644	2.48856176646111	(1 of 2) 1.3.1.33//1.6.99.1 - Protochlorophyllide reductase / Protochlorophyllide oxidoreductase // NADPH dehydrogenase / NADPH diaphorase	Soltu.DM.12G029610.1	#ERROR!
MSTRG.9390.1	0.0017051861835932966	2.4761904761904763	(1 of 27) 1.14.13.21 - Flavonoid 3'-monooxygenase / Flavonoid 3'-hydroxylase	Soltu.DM.04G007720.1	k
MSTRG.16716.2	0.020498059532233638	2.4549689440993787	(1 of 4) PTHR10209//PTHR10209:SF193 - OXIDOREDUCTASE, 2OG-FE II OXYGENASE FAMILY PROTEIN // 1-AMINOCYCLOPROPANE-1-CARBOXYLATE OXIDASE 3-RELATED	Soltu.DM.07G016750.2	#ERROR!
MSTRG.1287.1	2.0241563896140054e-07	2.4163534973936236	(1 of 3) 2.2.1.7 - 1-deoxy-D-xylulose-5-phosphate synthase / DXP-synthase	Soltu.DM.01G022910.1	#ERROR!
MSTRG.20422.2	0.0006936953546928297	2.4138962303519267	(1 of 85) PF03106 - WRKY DNA -binding domain (WRKY)	Soltu.DM.09G011140.1	m
MSTRG.14076.1	0.0468113551822658	2.3393729984830607	(1 of 1) PTHR12231//PTHR12231:SF112 - CTX-RELATED TYPE I TRANSMEMBRANE PROTEIN // RHODANESE-LIKE DOMAIN-CONTAINING PROTEIN 14, CHLOROPLASTIC	Soltu.DM.06G014000.1	#ERROR!
MSTRG.22028.1	0.03240069552349546	2.332706766917293		Soltu.DM.10G003320.2	#ERROR!
MSTRG.5756.1	0.0003166587575848917	2.2382794186591655		-	u
MSTRG.26530.1	0.012960926517869798	2.1637713437268005		-	u
MSTRG.15063.1	3.12008458488421e-05	2.124748490945674	(1 of 1) PTHR33231:SF1 - 30S RIBOSOMAL PROTEIN-RELATED	Soltu.DM.06G028420.1	#ERROR!
MSTRG.17748.3	0.00035895823705752274	2.088815789473684	(1 of 2) PTHR31282:SF15 - WRKY TRANSCRIPTION FACTOR 11-RELATED	Soltu.DM.08G002290.2	#ERROR!
MSTRG.21961.1	2.7146237532985747e-05	2.0773860431261943	(1 of 2) 1.3.1.33//1.6.99.1 - Protochlorophyllide reductase / Protochlorophyllide oxidoreductase // NADPH dehydrogenase / NADPH diaphorase	Soltu.DM.10G002270.1	#ERROR!
MSTRG.18165.4	6.7744208700163515e-06	2.055755591925805	(1 of 1) PTHR23426:SF32 - 2FE-2S IRON-SULFUR CLUSTER BINDING DOMAIN-CONTAINING PROTEIN	Soltu.DM.08G008260.1	#ERROR!
MSTRG.19577.2	2.882962420764472e-13	19.61764705882353	(1 of 85) PF03106 - WRKY DNA -binding domain (WRKY)	Soltu.DM.08G028850.1	m
MSTRG.18429.2	2.1866350358126665e-07	19.536458333333332	(1 of 2) PTHR31250//PTHR31250:SF13 - FAMILY NOT NAMED // CALMODULIN-BINDING PROTEIN	Soltu.DM.08G013100.1	m
MSTRG.7616.5	2.2313230926857987e-47	19.475324675324675	(1 of 6) PF13947//PF14380 - Wall-associated receptor kinase galacturonan-binding (GUB_WAK_bind) // Wall-associated receptor kinase C-terminal (WAK_assoc)	Soltu.DM.03G022670.4	#ERROR!
MSTRG.17098.1	0.0008702037780045794	19.217391304347824	(1 of 8) 2.4.1.207//3.2.1.151 - Xyloglucan:xyloglucosyl transferase / Xyloglucan endotransglycosylase // Xyloglucan-specific endo-beta-1,4-glucanase / Xyloglucanendohydrolase	Soltu.DM.07G022400.1	m
MSTRG.22571.2	0.0001785455626518706	17.49	(1 of 2) PTHR13832//PTHR13832:SF362 - PROTEIN PHOSPHATASE 2C // PROTEIN PHOSPHATASE 2C 63-RELATED	Soltu.DM.10G013450.1	n
MSTRG.23355.1	0.03254253377409602	17.25		Soltu.DM.10G024970.1	n
MSTRG.3464.1	0.0004359210017573586	17.181818181818183	(1 of 1) PTHR31692//PTHR31692:SF4 - FAMILY NOT NAMED // EXPANSIN-LIKE A1-RELATED	Soltu.DM.01G051590.2	m
MSTRG.20915.6	0.019527232559829785	15.583333333333334	(1 of 3) PTHR10015//PTHR10015:SF160 - HEAT SHOCK TRANSCRIPTION FACTOR // SUBFAMILY NOT NAMED	Soltu.DM.09G020340.2	#ERROR!
MSTRG.17921.1	2.341831781695292e-09	15.012106537530267	(1 of 1) PTHR10857//PTHR10857:SF38 - COPINE // SUBFAMILY NOT NAMED	Soltu.DM.08G004800.1	m
MSTRG.11871.2	0.0003008979217631439	13.916666666666666	(1 of 8) PTHR31205:SF2 - ACTIN CROSS-LINKING PROTEIN	Soltu.DM.05G006650.1	n
MSTRG.14389.3	1.2139497612897634e-17	13.754432624113475	(1 of 2) K13424 - WRKY transcription factor 33 (WRKY33)	Soltu.DM.06G018840.1	m
MSTRG.17081.2	4.3662063287370096e-08	13.452380952380953		Soltu.DM.07G022220.1	m
MSTRG.19620.1	0.00014740461141173037	12.916666666666666	(1 of 1) PTHR10857//PTHR10857:SF54 - COPINE // DCD (DEVELOPMENT AND CELL DEATH) DOMAIN PROTEIN	Soltu.DM.08G029530.1	m
MSTRG.9262.1	0.014522927904715542	12.041666666666666	(1 of 1) K14972 - PAX-interacting protein 1 (PAXIP1, PTIP)	Soltu.DM.04G006060.4	j
MSTRG.12525.2	2.230559504590256e-15	12.000965717044906	(1 of 6) PTHR23130//PTHR23130:SF80 - FAMILY NOT NAMED // AUXIN-INDUCED IN ROOT CULTURES PROTEIN 12	Soltu.DM.05G017910.2	#ERROR!
MSTRG.9716.5	0.001405840369581482	10.855	(1 of 3) PTHR13789//PTHR13789:SF1 - MONOOXYGENASE // FAD/NAD(P)-BINDING OXIDOREDUCTASE FAMILY PROTEIN-RELATED	Soltu.DM.04G012760.1	m
MSTRG.19272.2	2.8238847683493077e-09	10.65551839464883	(1 of 2) PTHR31969:SF3 - GEM-LIKE PROTEIN 5	Soltu.DM.08G024750.2	#ERROR!
MSTRG.10277.2	2.990309176475433e-05	10.04732142857143		Soltu.DM.04G023390.2	m
MSTRG.2136.1	3.373496855315271e-06	1.9422336328626444	(1 of 3) PTHR31509:SF3 - BYPASS1-RELATED PROTEIN-RELATED	Soltu.DM.01G034020.2	n
MSTRG.19369.1	0.043373033799642434	1.8963643321852277	(1 of 8) K00276 - primary-amine oxidase (AOC3, AOC2, tynA)	Soltu.DM.08G025870.1	m
MSTRG.25782.1	0.013643712623420479	1.8834634359582838	(1 of 1) 2.6.1.45 - Serine--glyoxylate transaminase / SGAT	Soltu.DM.12G001000.1	n
MSTRG.27333.1	0.029581252119306855	1.8422766204641863	(1 of 15) PTHR23155//PTHR23155:SF514 - LEUCINE-RICH REPEAT-CONTAINING PROTEIN // SUBFAMILY NOT NAMED	Soltu.DM.12G026540.1	j
MSTRG.4483.3	4.2326922776427763e-76	1.8252846976975992	(1 of 8) PTHR21649//PTHR21649:SF25 - CHLOROPHYLL A/B BINDING PROTEIN // SUBFAMILY NOT NAMED	Soltu.DM.02G014000.1	k
MSTRG.1498.2	0.03043767163401601	1.7971153846153847	(1 of 1) PTHR10742:SF294 - PROTOPORPHYRINOGEN OXIDASE 1, CHLOROPLASTIC	Soltu.DM.01G025590.1	m
MSTRG.13790.1	8.081775631031959e-06	1.7656575506404857	(1 of 1) 1.14.99.33 - Delta(12)-fatty acid dehydrogenase / Linoleate Delta-12-fatty acid acetylenase (desaturase)	Soltu.DM.06G009560.2	m
MSTRG.7478.2	5.445478685305199e-06	1.744514106583072		Soltu.DM.03G021100.1	#ERROR!
MSTRG.11172.1	0.041829613796619626	1.717462142994058	(1 of 2) PTHR15160//PTHR15160:SF3 - VON HIPPEL-LINDAU PROTEIN // BIFUNCTIONAL NUCLEASE 1-RELATED	Soltu.DM.04G035800.1	#ERROR!
MSTRG.3187.1	0.03254253377409602	1.7046831955922865	(1 of 2) K00366 - ferredoxin-nitrite reductase (nirA)	Soltu.DM.01G048190.1	m
MSTRG.14750.2	0.010751009502872479	1.6764151556508742	(1 of 85) PF03106 - WRKY DNA -binding domain (WRKY)	Soltu.DM.06G024270.1	m
MSTRG.3392.1	0.0010502439361730915	1.6760729312762974	(1 of 35) PF01190 - Pollen proteins Ole e I like (Pollen_Ole_e_I)	Soltu.DM.01G050740.1	n
MSTRG.27311.1	0.0012063932128745759	1.6269592476489028	(1 of 1) PTHR21649//PTHR21649:SF5 - CHLOROPHYLL A/B BINDING PROTEIN // SUBFAMILY NOT NAMED	Soltu.DM.12G026250.1	#ERROR!
MSTRG.20088.1	0.008664700501544467	1.6004137931034483	(1 of 4) PTHR19139//PTHR19139:SF153 - AQUAPORIN TRANSPORTER // AQUAPORIN PIP1-1-RELATED	Soltu.DM.09G005870.1	#ERROR!
MSTRG.14890.1	3.264344035247943e-06	1.5042183359830419	(1 of 5) K10573 - ubiquitin-conjugating enzyme E2 A (UBE2A, UBC2, RAD6A)	Soltu.DM.06G026090.1	#ERROR!
MSTRG.22690.2	0.009699335964793358	1.4466775313080342	(1 of 244) PF00076 - RNA recognition motif. (a.k.a. RRM, RBD, or RNP domain) (RRM_1)	Soltu.DM.10G015780.1	j
MSTRG.5798.2	0.00409046407002232	1.4463840399002494	(1 of 1) PTHR39112:SF1 - PROTEIN RALF-LIKE 27	Soltu.DM.02G030730.1	o
MSTRG.23696.1	0.019476721604358403	1.4197005741377426	(1 of 3) PTHR31250//PTHR31250:SF4 - FAMILY NOT NAMED // CALMODULIN-BINDING FAMILY PROTEIN-RELATED	Soltu.DM.10G029490.1	j
MSTRG.14646.1	0.023744073223974028	1.405671804736035	(1 of 31) 3.1.3.2 - Acid phosphatase / Phosphomonoesterase	Soltu.DM.06G022960.1	j
MSTRG.6788.1	0.0071668887047937925	1.4018823529411766	(1 of 2) PTHR12231//PTHR12231:SF111 - CTX-RELATED TYPE I TRANSMEMBRANE PROTEIN // MATRIX-REMODELING-ASSOCIATED PROTEIN 8	Soltu.DM.03G010850.1	#ERROR!
MSTRG.15079.1	0.0045577470159250885	1.3992373786160963	(1 of 1) PTHR10366//PTHR10366:SF289 - NAD DEPENDENT EPIMERASE/DEHYDRATASE // CHLOROPLAST STEM-LOOP BINDING PROTEIN OF 41 KDA B, CHLOROPLASTIC	Soltu.DM.06G028610.1	#ERROR!
MSTRG.26065.1	0.017410375304438095	1.3857657729545696	(1 of 3) 1.2.1.12//1.2.1.13 - Glyceraldehyde-3-phosphate dehydrogenase (phosphorylating) / Triosephosphate dehydrogenase // Glyceraldehyde-3-phosphate dehydrogenase (NADP(+)) (phosphorylating) / Triosephosphate dehydrogenase (NADP+)	Soltu.DM.12G004790.1	#ERROR!
MSTRG.3278.1	1.9734814724754273e-06	1.3153864402918534	(1 of 244) PF00076 - RNA recognition motif. (a.k.a. RRM, RBD, or RNP domain) (RRM_1)	Soltu.DM.01G049440.1	#ERROR!
MSTRG.6163.11	2.228555460836214e-22	1.30099508536913	(1 of 16) K08912 - light-harvesting complex II chlorophyll a/b binding protein 1 (LHCB1)	Soltu.DM.03G000830.2	o
MSTRG.27298.1	1.0792475568604092e-17	1.2597856282896205	(1 of 4) PTHR34455//PTHR34455:SF1 - FAMILY NOT NAMED // EXPRESSED PROTEIN	Soltu.DM.12G026050.1	o
MSTRG.6163.12	2.860421411392211e-13	1.2376009513085937	(1 of 16) K08912 - light-harvesting complex II chlorophyll a/b binding protein 1 (LHCB1)	Soltu.DM.03G000830.3	o
MSTRG.4486.5	7.844072297140865e-16	1.2274012651119697	(1 of 8) PTHR21649//PTHR21649:SF25 - CHLOROPHYLL A/B BINDING PROTEIN // SUBFAMILY NOT NAMED	Soltu.DM.02G014040.1	o
MSTRG.4486.5	7.899392267929241e-16	1.2066741487230053	(1 of 8) PTHR21649//PTHR21649:SF25 - CHLOROPHYLL A/B BINDING PROTEIN // SUBFAMILY NOT NAMED	Soltu.DM.02G014040.1	o
MSTRG.4360.4	0.0031443663417294616	1.11671641148702	(1 of 1) K02694 - photosystem I subunit III (psaF)	Soltu.DM.02G012460.1	j
MSTRG.4360.3	1.6052177924804499e-06	0.8833638251045453	(1 of 1) K02694 - photosystem I subunit III (psaF)	Soltu.DM.02G012460.2	#ERROR!
MSTRG.27298.1	1.5530295832122298e-21	0.7724320395902531	(1 of 4) PTHR34455//PTHR34455:SF1 - FAMILY NOT NAMED // EXPRESSED PROTEIN	Soltu.DM.12G026050.1	o
MSTRG.6163.3	1.4422428191185439e-21	0.7617655895446467	(1 of 16) K08912 - light-harvesting complex II chlorophyll a/b binding protein 1 (LHCB1)	Soltu.DM.03G000850.1	o
MSTRG.3278.2	1.9734814724754273e-06	0.7602328634147417	(1 of 244) PF00076 - RNA recognition motif. (a.k.a. RRM, RBD, or RNP domain) (RRM_1)	Soltu.DM.01G049440.2	j
MSTRG.6163.22	0.022060177704880644	0.7547652599569828	(1 of 16) K08912 - light-harvesting complex II chlorophyll a/b binding protein 1 (LHCB1)	Soltu.DM.03G000840.1	o
MSTRG.26065.1	0.017410375304438095	0.7216226721114027	(1 of 3) 1.2.1.12//1.2.1.13 - Glyceraldehyde-3-phosphate dehydrogenase (phosphorylating) / Triosephosphate dehydrogenase // Glyceraldehyde-3-phosphate dehydrogenase (NADP(+)) (phosphorylating) / Triosephosphate dehydrogenase (NADP+)	Soltu.DM.12G004790.1	j
MSTRG.15079.3	0.0045577470159250885	0.7146750188942503	(1 of 1) PTHR10366//PTHR10366:SF289 - NAD DEPENDENT EPIMERASE/DEHYDRATASE // CHLOROPLAST STEM-LOOP BINDING PROTEIN OF 41 KDA B, CHLOROPLASTIC	Soltu.DM.06G028610.2	#ERROR!
MSTRG.6788.2	0.0071668887047937925	0.7133266196710305	(1 of 2) PTHR12231//PTHR12231:SF111 - CTX-RELATED TYPE I TRANSMEMBRANE PROTEIN // MATRIX-REMODELING-ASSOCIATED PROTEIN 8	Soltu.DM.03G010850.2	#ERROR!
MSTRG.14646.2	0.023744073223974028	0.7114036125863574	(1 of 31) 3.1.3.2 - Acid phosphatase / Phosphomonoesterase	Soltu.DM.06G022960.1	j
MSTRG.23696.2	0.019476721604358403	0.7043738787013956	(1 of 3) PTHR31250//PTHR31250:SF4 - FAMILY NOT NAMED // CALMODULIN-BINDING FAMILY PROTEIN-RELATED	Soltu.DM.10G029490.1	j
MSTRG.25782.2	0.0020062970066059746	0.6996211456570425	(1 of 1) 2.6.1.45 - Serine--glyoxylate transaminase / SGAT	Soltu.DM.12G001000.3	#ERROR!
MSTRG.5798.1	0.00409046407002232	0.6913793103448276		Soltu.DM.02G030740.1	o
MSTRG.4486.6	4.1755640627805333e-66	0.6690856493172793	(1 of 8) PTHR21649//PTHR21649:SF25 - CHLOROPHYLL A/B BINDING PROTEIN // SUBFAMILY NOT NAMED	Soltu.DM.02G014030.1	o
MSTRG.22690.5	0.010227248549278062	0.6616329431197242	(1 of 244) PF00076 - RNA recognition motif. (a.k.a. RRM, RBD, or RNP domain) (RRM_1)	Soltu.DM.10G015780.1	n
MSTRG.6163.3	1.4597340799243486e-28	0.6580982458845054	(1 of 16) K08912 - light-harvesting complex II chlorophyll a/b binding protein 1 (LHCB1)	Soltu.DM.03G000830.2	o
MSTRG.8175.2	5.082170961658943e-06	0.6307922886594856	(1 of 1) PTHR11749:SF4 - D-RIBULOSE-5-PHOSPHATE-3-EPIMERASE	Soltu.DM.03G029950.1	m
MSTRG.20088.2	0.008664700501544467	0.6248384038610704	(1 of 4) PTHR19139//PTHR19139:SF153 - AQUAPORIN TRANSPORTER // AQUAPORIN PIP1-1-RELATED	Soltu.DM.09G005870.2	#ERROR!
MSTRG.27311.1	0.0185337291402633	0.6241042883915775	(1 of 1) PTHR21649//PTHR21649:SF5 - CHLOROPHYLL A/B BINDING PROTEIN // SUBFAMILY NOT NAMED	Soltu.DM.12G026250.1	j
MSTRG.3187.1	0.03254253377409602	0.5866192630898514	(1 of 2) K00366 - ferredoxin-nitrite reductase (nirA)	Soltu.DM.01G048190.1	#ERROR!
MSTRG.2199.1	0.010227248549278062	0.5855562958027981	(1 of 85) PF03106 - WRKY DNA -binding domain (WRKY)	Soltu.DM.01G034750.1	#ERROR!
MSTRG.7478.2	3.502240033342088e-06	0.5694723402348971		Soltu.DM.03G021100.3	m
MSTRG.13790.1	8.081775631031959e-06	0.5663612401154764	(1 of 1) 1.14.99.33 - Delta(12)-fatty acid dehydrogenase / Linoleate Delta-12-fatty acid acetylenase (desaturase)	Soltu.DM.06G009560.2	#ERROR!
MSTRG.4483.2	3.857203266712318e-81	0.5173071041282948	(1 of 8) PTHR21649//PTHR21649:SF25 - CHLOROPHYLL A/B BINDING PROTEIN // SUBFAMILY NOT NAMED	Soltu.DM.02G014000.1	k
MSTRG.17454.1	0.045310360313067295	0.512684124386252	(1 of 4) PTHR11064//PTHR11064:SF45 - CCAAT-BINDING TRANSCRIPTION FACTOR-RELATED // SUBFAMILY NOT NAMED	Soltu.DM.07G027240.1	j
MSTRG.14890.1	0.02963923126006225	0.509551038579796	(1 of 85) PF03106 - WRKY DNA -binding domain (WRKY)	Soltu.DM.06G026100.1	j
MSTRG.8761.2	0.014590556421294577	0.5076987681970885	(1 of 5) PTHR24078//PTHR24078:SF193 - DNAJ HOMOLOG SUBFAMILY C MEMBER // DNAJ HOMOLOG SUBFAMILY C MEMBER 2	Soltu.DM.03G037350.1	#ERROR!
MSTRG.11130.3	0.004262912363435135	0.502393776181927		Soltu.DM.04G035280.1	n
MSTRG.22757.2	0.0185337291402633	0.48755958726391374	(1 of 1) PTHR31407//PTHR31407:SF10 - FAMILY NOT NAMED // PSBP-LIKE PROTEIN 2, CHLOROPLASTIC	Soltu.DM.10G016620.1	n
MSTRG.21961.1	2.7146237532985747e-05	0.48137417853021236	(1 of 2) 1.3.1.33//1.6.99.1 - Protochlorophyllide reductase / Protochlorophyllide oxidoreductase // NADPH dehydrogenase / NADPH diaphorase	Soltu.DM.10G002270.1	m
MSTRG.2996.1	0.024846137903337753	0.47463206203513214	(1 of 1) PTHR22880//PTHR22880:SF147 - FALZ-RELATED BROMODOMAIN-CONTAINING PROTEINS // SUBFAMILY NOT NAMED	Soltu.DM.01G045610.1	#ERROR!
MSTRG.15063.1	3.12008458488421e-05	0.4706439393939394	(1 of 1) PTHR33231:SF1 - 30S RIBOSOMAL PROTEIN-RELATED	Soltu.DM.06G028420.1	m
MSTRG.26530.2	0.012960926517869798	0.46215604199547106		-	u
MSTRG.27333.1	0.03179664832476107	0.45836898275318594	(1 of 15) PTHR23155//PTHR23155:SF514 - LEUCINE-RICH REPEAT-CONTAINING PROTEIN // SUBFAMILY NOT NAMED	Soltu.DM.12G026540.1	m
MSTRG.23338.1	8.834934882461912e-05	0.4582840736362101	(1 of 2) PTHR10430:SF16 - PEROXIREDOXIN-5, MITOCHONDRIAL	Soltu.DM.10G024750.1	k
MSTRG.14750.1	5.091555647475339e-07	0.4544409280298718	(1 of 85) PF03106 - WRKY DNA -binding domain (WRKY)	Soltu.DM.06G024270.1	#ERROR!
MSTRG.17748.1	1.9091191813616785e-06	0.4480891719745223	(1 of 2) PTHR31282:SF15 - WRKY TRANSCRIPTION FACTOR 11-RELATED	Soltu.DM.08G002290.1	#ERROR!
MSTRG.9582.1	0.014875539549843898	0.44144144144144143	(1 of 3) 2.3.1.91 - Sinapoylglucose--choline O-sinapoyltransferase / Sinapine synthase	Soltu.DM.04G010830.1	m
MSTRG.22028.3	0.039105521097526075	0.4280184331797235		Soltu.DM.10G003320.2	m
MSTRG.14076.1	0.0468113551822658	0.42746496631723047	(1 of 1) PTHR12231//PTHR12231:SF112 - CTX-RELATED TYPE I TRANSMEMBRANE PROTEIN // RHODANESE-LIKE DOMAIN-CONTAINING PROTEIN 14, CHLOROPLASTIC	Soltu.DM.06G014000.1	m
MSTRG.18165.2	7.934467209676096e-08	0.4200143274370419	(1 of 1) PTHR23426:SF32 - 2FE-2S IRON-SULFUR CLUSTER BINDING DOMAIN-CONTAINING PROTEIN	Soltu.DM.08G008260.3	#ERROR!
MSTRG.20422.1	0.0006936953546928297	0.4142680150978189	(1 of 85) PF03106 - WRKY DNA -binding domain (WRKY)	Soltu.DM.09G011140.1	#ERROR!
MSTRG.1287.1	2.0241563896140054e-07	0.4138467327229399	(1 of 3) 2.2.1.7 - 1-deoxy-D-xylulose-5-phosphate synthase / DXP-synthase	Soltu.DM.01G022910.1	m
MSTRG.16716.1	0.020498059532233638	0.407337128399747	(1 of 4) PTHR10209//PTHR10209:SF193 - OXIDOREDUCTASE, 2OG-FE II OXYGENASE FAMILY PROTEIN // 1-AMINOCYCLOPROPANE-1-CARBOXYLATE OXIDASE 3-RELATED	Soltu.DM.07G016750.1	#ERROR!
MSTRG.14389.1	6.368147970287839e-06	0.4054549902152642	(1 of 2) K13424 - WRKY transcription factor 33 (WRKY33)	Soltu.DM.06G018840.1	#ERROR!
MSTRG.27574.2	0.022060177704880644	0.4018385291766587	(1 of 2) 1.3.1.33//1.6.99.1 - Protochlorophyllide reductase / Protochlorophyllide oxidoreductase // NADPH dehydrogenase / NADPH diaphorase	Soltu.DM.12G029610.2	#ERROR!
MSTRG.17379.1	5.548745493317022e-08	0.3992470082022321	(1 of 2) PTHR10388//PTHR10388:SF16 - EUKARYOTIC TRANSLATION INITIATION FACTOR SUI1 // SUBFAMILY NOT NAMED	Soltu.DM.07G026280.1	#ERROR!
MSTRG.10964.1	0.004031676467614176	0.37511166082594655	(1 of 1) PTHR31282//PTHR31282:SF27 - FAMILY NOT NAMED // WRKY TRANSCRIPTION FACTOR 7-RELATED	Soltu.DM.04G033320.1	#ERROR!
MSTRG.21487.1	0.03179664832476107	0.362467349809122	(1 of 1) PTHR10693:SF20 - AT27578P	Soltu.DM.09G027670.1	#ERROR!
MSTRG.21361.4	0.03240069552349546	0.3590285110876452	(1 of 22) PF00280 - Potato inhibitor I family (potato_inhibit)	Soltu.DM.09G025910.1	n
MSTRG.7810.1	0.020889474359070098	0.35838389409817983	(1 of 3) PTHR24413:SF75 - BTB/POZ AND TAZ DOMAIN-CONTAINING PROTEIN 2	Soltu.DM.03G025100.1	#ERROR!
MSTRG.14041.9	5.251788298469074e-15	0.35782698961937714	(1 of 3) PTHR22814:SF129 - COPPER TRANSPORT FAMILY PROTEIN-RELATED	Soltu.DM.06G013490.1	#ERROR!
MSTRG.2523.2	0.004783474926416908	0.35756056808688386	(1 of 2) K02947 - small subunit ribosomal protein S10e (RP-S10e, RPS10)	Soltu.DM.01G039380.1	m
MSTRG.5355.4	0.00948249835253896	0.34516765285996054	(1 of 1) K11093 - U1 small nuclear ribonucleoprotein 70kDa (SNRP70)	Soltu.DM.02G025260.3	j
MSTRG.10065.1	0.02242256078007176	0.344083579377697	(1 of 3) PTHR22835:SF160 - GDSL ESTERASE/LIPASE LTL1	Soltu.DM.04G019850.3	#ERROR!
MSTRG.15202.1	3.968242617811359e-06	0.3440473939623117	(1 of 3) K12449 - UDP-apiose/xylose synthase (AXS)	Soltu.DM.06G030030.1	#ERROR!
MSTRG.5842.3	0.0024224218669920907	0.3437903225806452	(1 of 1) PF12204 - Domain of unknown function (DUF3598) (DUF3598)	Soltu.DM.02G031390.1	m
MSTRG.24547.1	0.029581252119306855	0.3411227577263886	(1 of 1) 1.7.1.1 - Nitrate reductase (NADH) / Nitrate reductase (NADH(2))	Soltu.DM.11G010380.1	#ERROR!
MSTRG.19563.2	0.03829341993192229	0.338785046728972	(1 of 34) PF00069//PF08263//PF13855 - Protein kinase domain (Pkinase) // Leucine rich repeat N-terminal domain (LRRNT_2) // Leucine rich repeat (LRR_8)	Soltu.DM.08G028670.1	j
MSTRG.16441.1	0.0006147316274349358	0.32043269230769234	(1 of 1) PTHR33077//PTHR33077:SF12//PTHR33077:SF13 - FAMILY NOT NAMED // SUBFAMILY NOT NAMED // PROTEIN TIFY 10A-RELATED	Soltu.DM.07G012950.1	#ERROR!
MSTRG.17921.2	0.002759302506976529	0.31769806858494287	(1 of 1) PTHR10857//PTHR10857:SF38 - COPINE // SUBFAMILY NOT NAMED	Soltu.DM.08G004800.1	#ERROR!
MSTRG.1281.2	0.04343764263166573	0.31698002350176263	(1 of 3) K13832 - 3-dehydroquinate dehydratase / shikimate dehydrogenase (aroDE, DHQ-SDH)	Soltu.DM.01G022690.1	m
MSTRG.4776.3	0.004031676467614176	0.2996920161099266	(1 of 1) K17345 - tetraspanin-5 (TSPAN5)	Soltu.DM.02G017850.1	m
MSTRG.8349.1	0.0005420024507899498	0.2868107681020374	(1 of 3) PTHR11972:SF64 - RESPIRATORY BURST OXIDASE HOMOLOG PROTEIN A-RELATED	Soltu.DM.03G032210.1	#ERROR!
MSTRG.23671.1	0.018348599605802617	0.2855308219178082	(1 of 1) PTHR10438//PTHR10438:SF283 - THIOREDOXIN // THIOREDOXIN-LIKE 3-1, CHLOROPLASTIC	Soltu.DM.10G029030.1	m
MSTRG.13571.1	0.0010786773315447275	0.2815524193548387	(1 of 1) PTHR24055//PTHR24055:SF214 - MITOGEN-ACTIVATED PROTEIN KINASE // MITOGEN-ACTIVATED PROTEIN KINASE 3	Soltu.DM.06G005160.1	#ERROR!
MSTRG.2083.3	0.0021773809368788683	0.2814159292035398	(1 of 2) K01962 - acetyl-CoA carboxylase carboxyl transferase subunit alpha (accA)	Soltu.DM.01G033260.5	n
MSTRG.11134.1	0.02403257824149608	0.27801724137931033	(1 of 3) PTHR10996//PTHR10996:SF162 - 2-HYDROXYACID DEHYDROGENASE-RELATED // SUBFAMILY NOT NAMED	Soltu.DM.04G035310.4	m
MSTRG.3280.3	0.01251402215718696	0.2776334776334776		Soltu.DM.01G049460.1	#ERROR!
MSTRG.14253.3	0.001719238167810707	0.27121212121212124	(1 of 5) PTHR22950//PTHR22950:SF205 - AMINO ACID TRANSPORTER // AMINO ACID PERMEASE 3-RELATED	Soltu.DM.06G017010.1	m
MSTRG.15608.1	0.0420311192210337	0.27038158691701997	(1 of 3) K03098 - apolipoprotein D and lipocalin family protein (APOD)	Soltu.DM.07G000330.1	#ERROR!
MSTRG.7202.1	0.004855992464657649	0.26482617586912066	(1 of 3) 6.2.1.8 - Oxalate--CoA ligase / Oxalyl-CoA synthetase	Soltu.DM.03G017660.1	#ERROR!
MSTRG.8589.1	0.0025660690579395913	0.2483766233766234	(1 of 6) PTHR11654:SF157 - PROTEIN NRT1/ PTR FAMILY 1.1-RELATED	Soltu.DM.03G035250.1	#ERROR!
MSTRG.22215.1	2.468207900888368e-05	0.24384087237479807	(1 of 12) K06689 - ubiquitin-conjugating enzyme E2 D/E (UBE2D_E, UBC4, UBC5)	Soltu.DM.10G005730.1	#ERROR!
MSTRG.19620.2	3.3579873421855247e-06	0.2434143870314083	(1 of 1) PTHR10857//PTHR10857:SF54 - COPINE // DCD (DEVELOPMENT AND CELL DEATH) DOMAIN PROTEIN	Soltu.DM.08G029530.1	#ERROR!
MSTRG.17008.3	0.019220651218758975	0.2398006851448147	(1 of 1) PTHR24078:SF207 - PROTEIN DNJ-19	Soltu.DM.07G021080.1	m
MSTRG.3442.1	0.023253862479397265	0.23381024096385541	(1 of 1) K18752 - transportin-1 (TNPO1)	Soltu.DM.01G051330.1	j
MSTRG.1961.2	0.007854956434144068	0.23333333333333334	(1 of 2) 3.5.3.1 - Arginase / Canavanase	Soltu.DM.01G031820.4	m
MSTRG.13445.3	0.010937192568131896	0.21862348178137653	(1 of 3) K10257 - omega-3 fatty acid desaturase (delta-15 desaturase) (FAD8, desB)	Soltu.DM.06G003130.1	n
MSTRG.15041.1	0.03156765495706701	0.21296296296296297	(1 of 2) K10601 - E3 ubiquitin-protein ligase synoviolin (SYVN1, HRD1)	Soltu.DM.06G028140.1	n
MSTRG.10473.1	0.04576482044129778	0.2109744560075686	(1 of 4) PTHR11999//PTHR11999:SF83 - GROUP II PYRIDOXAL-5-PHOSPHATE DECARBOXYLASE // SUBFAMILY NOT NAMED	Soltu.DM.04G026550.1	j
MSTRG.26389.2	6.195530774874272e-10	0.20918139949487446	(1 of 16) 1.1.1.100 - 3-oxoacyl-[acyl-carrier-protein] reductase	Soltu.DM.12G009410.1	#ERROR!
MSTRG.11028.1	0.026921166275085662	0.20818713450292398	(1 of 12) 3.1.1.26 - Galactolipase	Soltu.DM.04G034060.1	n
MSTRG.20968.2	0.01597196900153966	0.19894179894179895	(1 of 1) PTHR10584//PTHR10584:SF184 - SUGAR KINASE // RIBOKINASE	Soltu.DM.09G020930.1	m
MSTRG.1044.1	0.042065070712730426	0.19493549928332538	(1 of 1) PTHR23111//PTHR23111:SF30 - ZINC FINGER PROTEIN // SUBFAMILY NOT NAMED	Soltu.DM.01G018380.1	#ERROR!
MSTRG.6926.1	9.550782194591524e-14	0.19186677360003773	(1 of 85) PF03106 - WRKY DNA -binding domain (WRKY)	Soltu.DM.03G013350.1	#ERROR!
MSTRG.22944.2	0.01782864944007828	0.19117647058823528	(1 of 3) K01568 - pyruvate decarboxylase (E4.1.1.1, pdc)	Soltu.DM.10G019440.1	j
MSTRG.17080.1	1.7996488802441979e-06	0.1843075961237887		Soltu.DM.07G022200.1	#ERROR!
MSTRG.5607.1	0.02276359584289722	0.1836734693877551	(1 of 2) PTHR31282:SF33 - WRKY TRANSCRIPTION FACTOR 15-RELATED	Soltu.DM.02G028310.1	#ERROR!
MSTRG.15469.1	5.211768559939927e-05	0.18194444444444444	(1 of 3) K13456 - RPM1-interacting protein 4 (RIN4)	Soltu.DM.06G033690.1	#ERROR!
MSTRG.5195.1	0.0020387460677613193	0.1812829253176325	(1 of 4) 2.8.1.1 - Thiosulfate sulfurtransferase / Thiosulfate thiotransferase	Soltu.DM.02G023240.1	j
MSTRG.23326.1	0.035888611776943614	0.1762218045112782	(1 of 3) K01754 - threonine dehydratase (E4.3.1.19, ilvA, tdcB)	Soltu.DM.10G024620.1	j
MSTRG.26041.12	0.04601052636155124	0.17391304347826086	(1 of 5) K14376 - poly(A) polymerase (PAP)	Soltu.DM.12G004470.1	#ERROR!
MSTRG.11385.2	0.004009885363334422	0.1657673860911271	(1 of 2) K00592 - [ribulose-bisphosphate carboxylase]-lysine N-methyltransferase (E2.1.1.127)	Soltu.DM.05G000070.1	m
MSTRG.5490.2	0.03335083094392121	0.15921052631578947	(1 of 1) PTHR30620:SF19 - BETA-D-XYLOSIDASE 6-RELATED	Soltu.DM.02G026960.1	m
MSTRG.21583.1	4.95358023328834e-06	0.15586361933308354	(1 of 1) PF07207//PF13020 - Light regulated protein Lir1 (Lir1) // Domain of unknown function (DUF3883) (DUF3883)	Soltu.DM.09G029170.2	n
MSTRG.8508.4	0.02963923126006225	0.15574302401038287	(1 of 1) PTHR12121//PTHR12121:SF41 - CARBON CATABOLITE REPRESSOR PROTEIN 4 // CARBON CATABOLITE REPRESSOR PROTEIN 4 HOMOLOG 3	Soltu.DM.03G034190.1	j
MSTRG.16415.4	0.01597196900153966	0.15246212121212122	(1 of 45) PF10250 - GDP-fucose protein O-fucosyltransferase (O-FucT)	Soltu.DM.07G012570.1	n
MSTRG.22848.1	0.0002336340149468149	0.13942307692307693	(1 of 2) PTHR31989:SF2 - NAC DOMAIN CONTAINING PROTEIN 36	Soltu.DM.10G017860.1	#ERROR!
MSTRG.18292.3	0.0064183117067193925	0.13669467787114845	(1 of 1) PTHR37764//PTHR37764:SF1 - FAMILY NOT NAMED // MOG1/PSBP/DUF1795-LIKE PHOTOSYSTEM II REACTION CENTER PSBP FAMILY PROTEIN	Soltu.DM.08G010580.2	j
MSTRG.21005.2	0.020219593755934812	0.13150684931506848	(1 of 1) K05941 - glutathione gamma-glutamylcysteinyltransferase (E2.3.2.15)	Soltu.DM.09G021610.1	m
MSTRG.10754.1	0.0016201767977065153	0.13041733547351525	(1 of 2) PTHR22778//PTHR22778:SF19 - OVARIAN CANCER GENE-2 PROTEIN-RELATED // SUBFAMILY NOT NAMED	Soltu.DM.04G030530.1	#ERROR!
MSTRG.17907.3	1.633971363233355e-08	0.12834224598930483	(1 of 85) PF03106 - WRKY DNA -binding domain (WRKY)	Soltu.DM.08G004690.1	#ERROR!
MSTRG.25997.1	2.1043583600090398e-05	0.12291199202193967	(1 of 2) PTHR31282//PTHR31282:SF15 - FAMILY NOT NAMED // WRKY TRANSCRIPTION FACTOR 11-RELATED	Soltu.DM.12G004050.1	k
MSTRG.15262.1	0.04343764263166573	0.11875843454790823	(1 of 1) PTHR32467:SF15 - AP2-LIKE ETHYLENE-RESPONSIVE TRANSCRIPTION FACTOR SMZ-RELATED	Soltu.DM.06G030980.1	j
MSTRG.9043.2	0.00797201650678317	0.10846560846560846	(1 of 24) PTHR31907//PTHR31907:SF4 - FAMILY NOT NAMED // MLP-LIKE PROTEIN 165-RELATED	Soltu.DM.04G003210.1	j
MSTRG.10277.2	2.990309176475433e-05	0.09952901448502621		Soltu.DM.04G023390.2	#ERROR!
MSTRG.5195.2	0.0002909111332705765	0.09922297297297297	(1 of 4) 2.8.1.1 - Thiosulfate sulfurtransferase / Thiosulfate thiotransferase	Soltu.DM.02G023240.2	#ERROR!
MSTRG.23498.1	0.028860005509656443	0.09821428571428571	(1 of 1) PTHR24012:SF376 - POLYPYRIMIDINE TRACT-BINDING PROTEIN 3	Soltu.DM.10G026670.1	n
MSTRG.19272.1	2.8238847683493077e-09	0.0938480853735091	(1 of 2) PTHR31969:SF3 - GEM-LIKE PROTEIN 5	Soltu.DM.08G024750.1	#ERROR!
MSTRG.14041.5	6.601590261189852e-11	0.09378746209717227	(1 of 3) PTHR22814:SF129 - COPPER TRANSPORT FAMILY PROTEIN-RELATED	Soltu.DM.06G013480.1	j
MSTRG.2746.7	0.029581252119306855	0.09322033898305085	(1 of 1) K18172 - COX assembly mitochondrial protein 2 (CMC2)	Soltu.DM.01G042190.1	k
MSTRG.3464.1	0.0003650452622655417	0.08788732394366197	(1 of 1) PTHR31692//PTHR31692:SF4 - FAMILY NOT NAMED // EXPANSIN-LIKE A1-RELATED	Soltu.DM.01G051590.2	#ERROR!
MSTRG.12525.1	2.230559504590256e-15	0.08332662750462702	(1 of 6) PTHR23130//PTHR23130:SF80 - FAMILY NOT NAMED // AUXIN-INDUCED IN ROOT CULTURES PROTEIN 12	Soltu.DM.05G017910.1	#ERROR!
MSTRG.26336.1	0.03179664832476107	0.08	(1 of 1) 1.1.1.255 - Mannitol dehydrogenase / NAD-dependent mannitol dehydrogenase	Soltu.DM.12G008570.1	n
MSTRG.15785.1	0.0008075820330941487	0.0794392523364486		Soltu.DM.07G002570.1	#ERROR!
MSTRG.7616.2	2.6328417758592587e-39	0.07863481228668942	(1 of 6) PF13947//PF14380 - Wall-associated receptor kinase galacturonan-binding (GUB_WAK_bind) // Wall-associated receptor kinase C-terminal (WAK_assoc)	Soltu.DM.03G022670.2	#ERROR!
MSTRG.17098.2	0.0006620079091262628	0.0784313725490196	(1 of 8) 2.4.1.207//3.2.1.151 - Xyloglucan:xyloglucosyl transferase / Xyloglucan endotransglycosylase // Xyloglucan-specific endo-beta-1,4-glucanase / Xyloglucanendohydrolase	Soltu.DM.07G022400.1	#ERROR!
MSTRG.11871.1	0.0003008979217631439	0.0718562874251497	(1 of 8) PTHR31205:SF2 - ACTIN CROSS-LINKING PROTEIN	Soltu.DM.05G006650.1	j
MSTRG.19577.1	3.3355308111331407e-12	0.06933962264150943	(1 of 85) PF03106 - WRKY DNA -binding domain (WRKY)	Soltu.DM.08G028850.1	#ERROR!
MSTRG.8466.1	1.9014517924329253e-09	0.06803671189146049	(1 of 2) PTHR31713:SF15 - PROTEIN SAR DEFICIENT 1	Soltu.DM.03G033680.1	#ERROR!
MSTRG.17081.1	8.135754240716746e-21	0.0673076923076923		Soltu.DM.07G022220.1	#ERROR!
MSTRG.22571.1	2.746282413513189e-07	0.0670926517571885	(1 of 2) PTHR13832//PTHR13832:SF362 - PROTEIN PHOSPHATASE 2C // PROTEIN PHOSPHATASE 2C 63-RELATED	Soltu.DM.10G013450.2	#ERROR!
MSTRG.7677.2	0.02030628853825773	0.06558028616852146	(1 of 3) PTHR22814:SF129 - COPPER TRANSPORT FAMILY PROTEIN-RELATED	Soltu.DM.03G023410.1	#ERROR!
MSTRG.26441.1	0.008837871466319926	0.06021087680355161	(1 of 3) PTHR19139//PTHR19139:SF99 - AQUAPORIN TRANSPORTER // AQUAPORIN TIP2-1	Soltu.DM.12G010360.1	m
MSTRG.3462.1	1.1008542852506656e-06	0.055944055944055944	(1 of 1) PTHR22950//PTHR22950:SF233 - AMINO ACID TRANSPORTER // SUBFAMILY NOT NAMED	Soltu.DM.01G051570.1	#ERROR!
MSTRG.147.2	4.95358023328834e-06	0.05128897287083277	(1 of 3) K12900 - FUS-interacting serine-arginine-rich protein 1 (FUSIP1)	Soltu.DM.01G001350.1	j
MSTRG.11762.20	0.01782864944007828	0.03571428571428571	(1 of 1) PTHR10288:SF149 - F7A19.25 PROTEIN	Soltu.DM.05G005260.2	m
MSTRG.1966.2	0.010937192568131896	0.032407407407407406	(1 of 34) PF00069//PF08263//PF13855 - Protein kinase domain (Pkinase) // Leucine rich repeat N-terminal domain (LRRNT_2) // Leucine rich repeat (LRR_8)	Soltu.DM.01G031880.1	m
MSTRG.18133.2	0.00039613489692623546	0.03215130023640662	(1 of 2) PTHR31072:SF2 - TRANSCRIPTION FACTOR TCP2-RELATED	Soltu.DM.08G007360.1	#ERROR!
MSTRG.13437.1	9.160031890379489e-15	0.020940771995624316	(1 of 3) PTHR13832:SF117 - PROTEIN PHOSPHATASE 2C-LIKE PROTEIN-RELATED	Soltu.DM.06G003060.1	#ERROR!
MSTRG.580.2	0.04079011281710071	0.0	(1 of 43) KOG4579 - Leucine-rich repeat (LRR) protein associated with apoptosis in muscle tissue	Soltu.DM.01G007020.1	n
MSTRG.24059.3	0.016045975244298412	0.0	(1 of 1) PTHR33222//PTHR33222:SF2 - FAMILY NOT NAMED // PROTEIN CURVATURE THYLAKOID 1D, CHLOROPLASTIC	Soltu.DM.11G003160.3	n
MSTRG.8486.1	0.01597196900153966	0.0	(1 of 1) PTHR31846:SF4 - CRS1 / YHBY (CRM) DOMAIN-CONTAINING PROTEIN	Soltu.DM.03G033920.1	m
MSTRG.18505.4	0.012960926517869798	0.0	(1 of 5) K14376 - poly(A) polymerase (PAP)	Soltu.DM.08G014350.2	m
MSTRG.15061.5	0.020498059532233638	0.0	(1 of 2) PTHR31989:SF5 - F11O4.3-RELATED	Soltu.DM.06G028380.1	m
MSTRG.5195.1	0.00033745629787813685	0.0	(1 of 4) 2.8.1.1 - Thiosulfate sulfurtransferase / Thiosulfate thiotransferase	Soltu.DM.02G023240.1	m
MSTRG.1546.2	0.032075871545502885	0.0	(1 of 1) 1.4.1.4 - Glutamate dehydrogenase (NADP(+)) / Glutamic dehydrogenase	Soltu.DM.01G026170.1	m
MSTRG.16472.2	0.04001670690180039	0.0	(1 of 2) PTHR27001:SF190 - PROTEIN KINASE DOMAIN-CONTAINING PROTEIN	Soltu.DM.07G013420.1	m
MSTRG.21015.4	0.0468113551822658	0.0	(1 of 1) PTHR11440:SF7 - PHOSPHOLIPID--STEROL O-ACYLTRANSFERASE	Soltu.DM.09G021730.1	j
MSTRG.17209.2	0.03886598837381089	0.0	(1 of 1) PTHR11019//PTHR11019:SF100 - THIJ/PFPI // PROTEIN DJ-1	Soltu.DM.07G023760.1	m
MSTRG.15489.18	0.03240069552349546	2021-05-25	(1 of 1) PTHR24106:SF146 - RNI-LIKE SUPERFAMILY PROTEIN	Soltu.DM.06G034010.1	m
MSTRG.26336.1	0.03179664832476107	2021-05-12	(1 of 1) 1.1.1.255 - Mannitol dehydrogenase / NAD-dependent mannitol dehydrogenase	Soltu.DM.12G008570.3	#ERROR!
MSTRG.645.1	0.016332963389329685	2021-01-06	(1 of 7) PF13426 - PAS domain (PAS_9)	Soltu.DM.01G008480.1	m
MSTRG.14041.10	0.018428153292647076	2.1875	(1 of 3) PTHR22814:SF129 - COPPER TRANSPORT FAMILY PROTEIN-RELATED	Soltu.DM.06G013490.1	m
