# Supplementary material for: Transcriptomic Reprogramming, Alternative Splicing and RNA Methylation in Potato (Solanum tuberosum L.) Plants in Response to Potato Virus Y Infection
Source: Plants (Basel). 2022 Feb 25;11(5):635. doi: 10.3390/plants11050635 (PMC8912425; doi:10.3390/plants11050635)
Supplement: Supplementary file 1 [file plants-11-00635-s001.zip › Supplementary tables/Table.S11.xlsx]

## Sheet: xPore
Chr	Condig name (from Solanum tuberosum 6.1 genome)
position	Chromosome modification position
kmer	5-mer where modified base sits in the middle if modified
diff_mod_rate_mock_vs_PVY	differential modification rate between Mock, 22 and PVY, 28 (modification rate of condition1 - modification rate of condition2)
pval_mock_vs_PVY	significance level from z-test of the differential modification rate
z_score_mock_vs_PVY	z score obtained from z-test of the differential modification rate
mod_rate_mock-rep1 -- PVY-rep3	modification rate of a replicate
coverage_mock-rep1 -- PVY-rep3	number of reads for modification assessment
mu_unmod	inferred mean of the unmodified RNAs distribution
mu_mod	inferred mean of the modified RNAs distribution
sigma2_unmod	inferred sigma^2 of the unmodified RNAs distribution
sigma2_mod	inferred sigma^2 of the modified RNAs distribution
conf_mu_unmod	confidence level of mu_unmod compared to the unmodified reference signal
conf_mu_mod	confidence level of mu_unmod compared to the unmodified reference signal
mod_assignment	lower if mu_mod < mu_unmod and higher if mu_mod > mu_unmod
aj_p	pval_mock_vs_PVY after Benjamini–Hochberg procedure
gene_location	Gene region of the modification: CDS, three_prime_UTR or five_prime_UTR
phytozome_id	Ptytozome transcript ID Solanum_tuberosum_v6.1
Phytozome_annotation	Ptytozome transcript functional annotation Solanum_tuberosum_v6.1
Chr	position	kmer	diff_mod_rate_mock_vs_PVY	pval_mock_vs_PVY	z_score_mock_vs_PVY	mod_rate_mock-rep1	mod_rate_mock-rep2	mod_rate_mock-rep3	mod_rate_PVY-rep1	mod_rate_PVY-rep2	mod_rate_PVY-rep3	coverage_mock-rep1	coverage_mock-rep2	coverage_mock-rep3	coverage_PVY-rep1	coverage_PVY-rep2	coverage_PVY-rep3	mu_unmod	mu_mod	sigma2_unmod	sigma2_mod	conf_mu_unmod	conf_mu_mod	mod_assignment	aj_p	gene_location	phytozome_id	Phytozome_annotation
chr01	809585	TAGAT	0.6818021149737111	4.060172399546665e-53	15.341137534536673	0.999944450616598			3.703429375601807e-05	0.5227751676631444	0.4316148049717608	18.0			27.0	142.0	162.00000000000009	128.69419357226758	118.49630800970243	37.33570056153193	20.674706622102693	0.7289364457114953	0.16430179296007008	lower	1.089547263418348e-48	CDS	Soltu.DM.01G000490.1	(1 of 1) K12116 - flavin-binding kelch repeat F-box protein 1 (FKF1)
scaffold_104	7728	TCTTT	0.6604113393270986	1.6608706268928985e-10	6.389814543868811		0.9999411833901892		0.5972943549078951	0.4212326850929009	6.249218847644044e-05		17.0		22.0	25.0	16.0	79.05754527499177	81.79470983104876	7.764379873947776	2.53869903492519	0.5819071367914076	0.561605392183026	higher	1.7142101258719585e-07	three_prime_UTR	Soltu.DM.S002200.1	(1 of 82) 3.2.1.39 - Glucan endo-1,3-beta-D-glucosidase / Laminarinase
chr05	154123	TTCTT	0.6591636225049409	3.6436164504207826e-09	5.899610066307019	0.999944450616598			0.3641074321866216	0.5541575875054681	0.10407746464288196	18.0			16.999999999999996	20.0	18.0	79.20605864508589	80.84991539932842	0.7849742149018648	3.53398050364483	0.952255150905537	0.4627911160484629	higher	2.7160124290844915e-06	CDS	Soltu.DM.05G000040.1	(1 of 2) K02911 - large subunit ribosomal protein L32 (RP-L32, MRPL32, rpmF)
chr02	3764078	AGTTG	0.6244202628593676	8.129124693520153e-09	5.765758809333818	0.9999473739606356	0.9999375078115236		0.6645062873191193	3.703429375601807e-05	0.4620232124672608	19.0	16.0		16.0	27.0	17.0	118.15150148238592	125.10409763191078	91.7023043666984	13.224374396220579	0.6928479606483112	0.5938554394992643	higher	5.321347642686408e-06
chr08	861453	AATAG	0.6220751084011462	5.2517080447783046e-08	5.4425707869103		0.9999375078115236		0.43050496836091295	0.4896531014102621	0.2134291284599565		16.0		19.0	15.0	19.0	95.15799346962872	106.45312434777031	12.049478435892446	65.38545805672348	0.4656231819509471	0.2850837080479193	higher	2.9985018166303363e-05	three_prime_UTR	Soltu.DM.08G000320.3	(1 of 2) PF10693 - Protein of unknown function (DUF2499) (DUF2499)
chr08	861453	AATAG	0.6220751084011462	5.2517080447783046e-08	5.4425707869103		0.9999375078115236		0.43050496836091295	0.4896531014102621	0.2134291284599565		16.0		19.0	15.0	19.0	95.15799346962872	106.45312434777031	12.049478435892446	65.38545805672348	0.4656231819509471	0.2850837080479193	higher	2.9985018166303363e-05	three_prime_UTR	Soltu.DM.08G000320.1	(1 of 2) PF10693 - Protein of unknown function (DUF2499) (DUF2499)
chr01	681469	GGGGT	0.6216779080329338	1.8283625002308558e-09	6.012364847249192	0.9999642882651238			0.5652752570961611	0.24122452728614724	0.32835935631426194	28.0			32.0	20.0	15.000000000000005	113.96137142572165	118.66152212037953	7.419621295271551	22.964591356673765	0.9879097681262784	0.2397209850716079	higher	1.533253365427969e-06	CDS	Soltu.DM.01G000290.1	(1 of 1) PF00982//PF02358//PF08282 - Glycosyltransferase family 20 (Glyco_transf_20) // Trehalose-phosphatase (Trehalose_PPase) // haloacid dehalogenase-like hydrolase (Hydrolase_3)
chr01	681469	GGGGT	0.6216779080329338	1.8283625002308558e-09	6.012364847249192	0.9999642882651238			0.5652752570961611	0.24122452728614724	0.32835935631426194	28.0			32.0	20.0	15.000000000000005	113.96137142572165	118.66152212037953	7.419621295271551	22.964591356673765	0.9879097681262784	0.2397209850716079	higher	1.533253365427969e-06	CDS	Soltu.DM.01G000290.2	(1 of 1) PF00982//PF02358//PF08282 - Glycosyltransferase family 20 (Glyco_transf_20) // Trehalose-phosphatase (Trehalose_PPase) // haloacid dehalogenase-like hydrolase (Hydrolase_3)
chr01	681469	GGGGT	0.6216779080329338	1.8283625002308558e-09	6.012364847249192	0.9999642882651238			0.5652752570961611	0.24122452728614724	0.32835935631426194	28.0			32.0	20.0	15.000000000000005	113.96137142572165	118.66152212037953	7.419621295271551	22.964591356673765	0.9879097681262784	0.2397209850716079	higher	1.533253365427969e-06	CDS	Soltu.DM.01G000290.4	(1 of 1) PF00982//PF02358//PF08282 - Glycosyltransferase family 20 (Glyco_transf_20) // Trehalose-phosphatase (Trehalose_PPase) // haloacid dehalogenase-like hydrolase (Hydrolase_3)
chr01	681469	GGGGT	0.6216779080329338	1.8283625002308558e-09	6.012364847249192	0.9999642882651238			0.5652752570961611	0.24122452728614724	0.32835935631426194	28.0			32.0	20.0	15.000000000000005	113.96137142572165	118.66152212037953	7.419621295271551	22.964591356673765	0.9879097681262784	0.2397209850716079	higher	1.533253365427969e-06	CDS	Soltu.DM.01G000290.3	(1 of 1) PF00982//PF02358//PF08282 - Glycosyltransferase family 20 (Glyco_transf_20) // Trehalose-phosphatase (Trehalose_PPase) // haloacid dehalogenase-like hydrolase (Hydrolase_3)
chr01	809612	GGAGG	0.6182008785791779	3.3736523398080176e-40	13.27180288128279	0.9999333422210372			0.307090380440497	0.3769134678809576	0.4611935426041237	15.0			31.0	141.99999999999994	153.0	113.19047002677485	120.32886836525309	10.747101030108556	50.13837495306542	0.827550987530155	0.2998719752030983	higher	4.526598026937408e-36	CDS	Soltu.DM.01G000490.1	(1 of 1) K12116 - flavin-binding kelch repeat F-box protein 1 (FKF1)
chr07	498190	GTAGG	0.613863202615768	1.4859202564010673e-09	6.045885038006697	0.9999375078115236			0.2061815909134153	0.5931122612428552	0.3589290634309957	16.0			24.0	20.0	25.0	114.44132284521334	110.00090405069678	5.360913991291199	36.23661329548473	0.8053867670397332	0.35323524406636664	lower	1.2862796800168594e-06	CDS	Soltu.DM.07G000220.4	(1 of 1) PTHR35769//PTHR35769:SF2 - FAMILY NOT NAMED // CALCINEURIN-LIKE METALLO-PHOSPHOESTERASE SUPERFAMILY PROTEIN
chr07	498190	GTAGG	0.613863202615768	1.4859202564010673e-09	6.045885038006697	0.9999375078115236			0.2061815909134153	0.5931122612428552	0.3589290634309957	16.0			24.0	20.0	25.0	114.44132284521334	110.00090405069678	5.360913991291199	36.23661329548473	0.8053867670397332	0.35323524406636664	lower	1.2862796800168594e-06	CDS	Soltu.DM.07G000220.1	(1 of 1) PTHR35769//PTHR35769:SF2 - FAMILY NOT NAMED // CALCINEURIN-LIKE METALLO-PHOSPHOESTERASE SUPERFAMILY PROTEIN
chr07	498190	GTAGG	0.613863202615768	1.4859202564010673e-09	6.045885038006697	0.9999375078115236			0.2061815909134153	0.5931122612428552	0.3589290634309957	16.0			24.0	20.0	25.0	114.44132284521334	110.00090405069678	5.360913991291199	36.23661329548473	0.8053867670397332	0.35323524406636664	lower	1.2862796800168594e-06	CDS	Soltu.DM.07G000220.3	(1 of 1) PTHR35769//PTHR35769:SF2 - FAMILY NOT NAMED // CALCINEURIN-LIKE METALLO-PHOSPHOESTERASE SUPERFAMILY PROTEIN
chr07	498190	GTAGG	0.613863202615768	1.4859202564010673e-09	6.045885038006697	0.9999375078115236			0.2061815909134153	0.5931122612428552	0.3589290634309957	16.0			24.0	20.0	25.0	114.44132284521334	110.00090405069678	5.360913991291199	36.23661329548473	0.8053867670397332	0.35323524406636664	lower	1.2862796800168594e-06	CDS	Soltu.DM.07G000220.2	(1 of 1) PTHR35769//PTHR35769:SF2 - FAMILY NOT NAMED // CALCINEURIN-LIKE METALLO-PHOSPHOESTERASE SUPERFAMILY PROTEIN
chr07	507472	ATTTT	0.5858748315875351	1.9042806892853935e-07	5.20844666675326	0.8380098263244432	0.7714954287713199		0.6565479406671847	3.9996800255979526e-05	4.545041359876375e-05	23.0	25.0		36.0	25.0	22.0	81.70269554001105	79.8697749928521	6.380943839293151	0.9277197801095576	0.7829475126925709	0.5125086054119727	lower	9.641768357919536e-05	CDS	Soltu.DM.07G000230.1	(1 of 1) PTHR12277:SF53 - ALPHA/BETA-HYDROLASES SUPERFAMILY PROTEIN
chr01	498257	GTTTT	0.5814180403227389	2.597003139193097e-05	4.206200098961866	0.6726859288754234	0.9999333422210372		0.2558953723031395	0.2538878181478434		16.0	15.0		18.0	17.999999999999996		78.77022801214271	80.50525802376886	0.5581593408930554	6.018365933811749	0.9715624463884512	0.35947043634238696	higher	0.006637198022880644	CDS	Soltu.DM.01G000040.1
chr10	92995	TCTAA	0.5766463845892522	7.38656518429047e-07	4.950914238106615		0.9999375078115236		0.4420020822201337	0.5043268943812437	0.3235443930654364		16.0		21.0	17.0	16.0	82.65655120739505	86.52168133079428	4.159330915291282	8.40273422685334	0.5701359752470097	0.36717376003761504	higher	0.0003097163698756793	three_prime_UTR	Soltu.DM.10G000050.1	(1 of 43) PF03168 - Late embryogenesis abundant protein (LEA_2)
chr10	92995	TCTAA	0.5766463845892522	7.38656518429047e-07	4.950914238106615		0.9999375078115236		0.4420020822201337	0.5043268943812437	0.3235443930654364		16.0		21.0	17.0	16.0	82.65655120739505	86.52168133079428	4.159330915291282	8.40273422685334	0.5701359752470097	0.36717376003761504	higher	0.0003097163698756793	three_prime_UTR	Soltu.DM.10G000050.2	(1 of 43) PF03168 - Late embryogenesis abundant protein (LEA_2)
chr10	92995	TCTAA	0.5766463845892522	7.38656518429047e-07	4.950914238106615		0.9999375078115236		0.4420020822201337	0.5043268943812437	0.3235443930654364		16.0		21.0	17.0	16.0	82.65655120739505	86.52168133079428	4.159330915291282	8.40273422685334	0.5701359752470097	0.36717376003761504	higher	0.0003097163698756793	three_prime_UTR	Soltu.DM.10G000050.3	(1 of 43) PF03168 - Late embryogenesis abundant protein (LEA_2)
chr07	505768	TTTTT	0.5705959566254197	3.951968387973559e-06	4.613892523414362	0.9999523854870964	0.5321446315596265		0.37515845022925065	0.1222760828328981	0.0889231226316765	21.0	22.0		30.0	21.0	15.999999999999998	80.01015313345417	81.57954409433941	0.5983722371172596	4.049534102906859	0.6959560070644146	0.6848455093545263	higher	0.0014140142892169394	five_prime_UTR	Soltu.DM.07G000230.1	(1 of 1) PTHR12277:SF53 - ALPHA/BETA-HYDROLASES SUPERFAMILY PROTEIN
chr11	527609	TCTCA	0.5580493182551549	1.4680422428140106e-06	4.815537453486666	0.7949609124990586	0.9999545495864012		0.5497260406714841	0.11128357493050996	0.3572156227607309	28.0	22.0		33.0	18.0	19.0	77.29466032232801	80.08385963672612	2.295774853794226	6.518075878173264	0.6623123049541677	0.15695437156978834	higher	0.0005709407766074491	CDS	Soltu.DM.11G000140.1	(1 of 3) K15559 - regulator of Ty1 transposition protein 103 (RTT103)
scaffold_303	46598	ATGGA	0.5552485560250771	6.636749670732034e-14	7.494863296712612	0.999974360289216	0.9999705899652962		0.4863105916414801	0.4374029393343972	0.4104582263306595	39.0	34.0		39.0	49.99999999999999	47.00000000000001	102.55691113609173	97.96509804534796	9.023869057809877	14.937383954333207	0.6524554470339163	0.4836296634808552	lower	1.1131073588380883e-10	CDS	Soltu.DM.S000180.1	(1 of 3) K09560 - suppressor of tumorigenicity protein 13 (ST13)
chr08	1062728	GAGGC	0.5471529601648714	4.684691059971988e-05	4.070825112691344	0.9128157970381424			0.3829748196968781	0.7139470331439725	6.665777896280497e-05	18.000000000000004			21.0	14.999999999999998	15.0	112.048129869076	125.1304558520438	123.2428998387449	43.324258407502306	0.8093148875901075	0.1534778647495851	higher	0.010476140382862358	CDS	Soltu.DM.08G000540.1	(1 of 2) PF04073 - Aminoacyl-tRNA editing domain (tRNA_edit)
MF989953.1	123834	TTAGG	0.5348580261915485	5.718077526580664e-05	4.024152836582581	0.8629607181967636	0.7946043112804919		0.4521755969989356	6.665777896280497e-05	0.4295312108633392	22.0	30.00000000000001		20.0	15.0	17.0	90.35859783629536	95.34196490334887	47.31528332115962	5.858156659778843	0.5928141128301121	0.4332815478601072	higher	0.012577427084081322
MF989953.1	124747	GTTGG	0.5224322498237087	6.344981463942569e-07	4.980409665977174	0.7190388089295003	0.6465895495960462		3.124804699706269e-05	4.166319473377218e-05	0.4810728770754629	22.0	49.0		32.0	24.0	25.0	83.17933154110055	80.56048133478144	5.396018787750684	2.359872277661944	0.5660780038745431	0.11826855135415347	lower	0.0002837792959748313
chr05	260271	TCATT	0.5141100955963598	1.0769462611289845e-06	4.877030797736792	0.7831102671007449	0.7916496317974155			5.881660981061051e-05	0.5464808910956303	62.99999999999999	56.0			17.0	30.0	87.76287300719454	89.50022572944597	6.8186853921610675	1.1185613911680845	0.7792156591760109	0.5924305043388439	higher	0.0004313410883193478	CDS	Soltu.DM.05G000240.1
chr08	649771	GTGAA	0.5075369737371955	9.672444982239803e-06	4.424369277833304	0.9999333422210372			0.6429793471919245	0.5009038511626636	0.3333059070969373	15.0			19.000000000000004	21.0	17.0	103.00011999926204	97.63526577501905	6.116899098059528	35.210771273003786	0.7383022515746416	0.3893798310191992	lower	0.0030181402453302924	three_prime_UTR	Soltu.DM.08G000030.1	(1 of 3) K13519 - lysophospholipid acyltransferase (LPT1, ALE1)
chr05	261300	TTGTA	0.5049835218397347	1.373578311187646e-05	4.348042755508682	0.729868103839605	0.4775977198878956			6.665777896280497e-05	0.1974321222690685	29.0	28.0			15.0	20.000000000000004	98.41914660153653	103.54990748203916	29.269896761162663	8.682438658903829	0.8054828971736957	0.2665310598993986	higher	0.004050546591287965	three_prime_UTR	Soltu.DM.05G000240.1
chr04	292285	TTAAT	0.5014135024543194	1.8932596739264506e-05	4.277120929020406	0.7660962517312491	0.9999500049995		0.5138962610479392	5.5549383401844235e-05	0.6308770673018248	28.000000000000004	20.0		37.0	18.0	21.0	94.66168048708893	98.06489713981922	23.616675374570647	4.1887859951567625	0.8844821988247643	0.20595422022482046	higher	0.0051842472805935	CDS	Soltu.DM.04G000070.1	(1 of 1) PTHR22573:SF18 - PHOSPHOGLUCOSAMINE MUTASE FAMILY PROTEIN
chr04	292285	TTAAT	0.5014135024543194	1.8932596739264506e-05	4.277120929020406	0.7660962517312491	0.9999500049995		0.5138962610479392	5.5549383401844235e-05	0.6308770673018248	28.000000000000004	20.0		37.0	18.0	21.0	94.66168048708893	98.06489713981922	23.616675374570647	4.1887859951567625	0.8844821988247643	0.20595422022482046	higher	0.0051842472805935	CDS	Soltu.DM.04G000070.2	(1 of 1) PTHR22573:SF18 - PHOSPHOGLUCOSAMINE MUTASE FAMILY PROTEIN
chr04	435177	TTCAG	0.4969628710570021	0.000156444300220161	3.7806104428381606	0.6008955424614933	0.7486671373724721	0.7791198343392545	0.30357746891975346	0.2351481643618719	0.09906826772058852	28.0	17.0	15.999999999999995	35.0	22.0	16.0	75.6851981160102	78.48369238735236	1.0695437860877903	5.935990864999348	0.9220019930014935	0.18862793974732486	higher	0.025495464573740044
chr11	578371	ATAGA	0.4882824155990319	5.8765021183601095e-08	5.4225188320252515	0.3634244190271079	0.9999615414198908		0.06585382883788883	0.2319184901665396	0.2824593748689741	66.0	26.0		46.00000000000002	49.99999999999999	40.99999999999999	106.1701002656486	100.90162625050512	9.287978841631613	23.3761049521879	0.5498999048244249	0.42610988366485614	lower	3.285331965545699e-05	CDS	Soltu.DM.11G000240.1	(1 of 38) PF01535//PF12854//PF13041 - PPR repeat (PPR) // PPR repeat (PPR_1) // PPR repeat family (PPR_2)
chr03	247455	TTTTC	0.4832586691598225	2.167862619560601e-06	4.737111166321121	0.999960003199744	0.9999473739606356		0.4931663435341707	0.3748000118037797	0.6821187029231514	25.0	19.0		27.000000000000004	19.0	27.0	78.0722601935683	79.63832790904613	0.6651747400140405	4.416186769711613	0.9343560058097063	0.3803107822785522	higher	0.0008310656199415533	three_prime_UTR	Soltu.DM.03G000050.7	(1 of 1) PTHR10120//PTHR10120:SF21 - CAAX PRENYL PROTEASE 1 // SUBFAMILY NOT NAMED
chr03	247455	TTTTC	0.4832586691598225	2.167862619560601e-06	4.737111166321121	0.999960003199744	0.9999473739606356		0.4931663435341707	0.3748000118037797	0.6821187029231514	25.0	19.0		27.000000000000004	19.0	27.0	78.0722601935683	79.63832790904613	0.6651747400140405	4.416186769711613	0.9343560058097063	0.3803107822785522	higher	0.0008310656199415533	three_prime_UTR	Soltu.DM.03G000050.9	(1 of 1) PTHR10120//PTHR10120:SF21 - CAAX PRENYL PROTEASE 1 // SUBFAMILY NOT NAMED
chr05	154641	GTTCT	0.4830329546116949	4.122498566412134e-05	4.1005048156589226	0.9999411833901892			0.4268915116486776	0.35663547351278657	0.7671977011740192	17.0			17.0	15.999999999999998	21.0	78.22612364276895	80.60220395016817	0.6226842580273005	5.436411000166673	0.6827191856978478	0.11956066935045274	higher	0.009657114147579143
chr03	247417	AATAT	0.4633184414250223	0.00025844803358487467	3.653739949884565	0.6610913872316505	0.999944450616598		0.4688675341629592	0.4142436573976817	0.21848724093666524	25.0	18.0		26.0	20.0	27.0	101.05299144019358	93.5553737705504	47.298417927979536	21.87840805354252	0.7582336200337215	0.3755706589181199	lower	0.03650238411184269	three_prime_UTR	Soltu.DM.03G000050.7	(1 of 1) PTHR10120//PTHR10120:SF21 - CAAX PRENYL PROTEASE 1 // SUBFAMILY NOT NAMED
chr03	247417	AATAT	0.4633184414250223	0.00025844803358487467	3.653739949884565	0.6610913872316505	0.999944450616598		0.4688675341629592	0.4142436573976817	0.21848724093666524	25.0	18.0		26.0	20.0	27.0	101.05299144019358	93.5553737705504	47.298417927979536	21.87840805354252	0.7582336200337215	0.3755706589181199	lower	0.03650238411184269	three_prime_UTR	Soltu.DM.03G000050.9	(1 of 1) PTHR10120//PTHR10120:SF21 - CAAX PRENYL PROTEASE 1 // SUBFAMILY NOT NAMED
chr12	327265	GGGCT	0.4529974751771926	0.0001555755814648718	3.781996449958698	0.7874593892804714			0.6464558860912286	0.3568743068352061	5.5549383401844235e-05	33.0			29.0	24.0	18.0	111.28765913948736	118.69237257572136	35.2719275617506	17.024874695356445	0.7075076883453566	0.30807043371503273	higher	0.025495464573740044	CDS	Soltu.DM.12G000060.1	(1 of 2) KOG1175 - Acyl-CoA synthetase
chr12	327265	GGGCT	0.4529974751771926	0.0001555755814648718	3.781996449958698	0.7874593892804714			0.6464558860912286	0.3568743068352061	5.5549383401844235e-05	33.0			29.0	24.0	18.0	111.28765913948736	118.69237257572136	35.2719275617506	17.024874695356445	0.7075076883453566	0.30807043371503273	higher	0.025495464573740044	CDS	Soltu.DM.12G000060.2	(1 of 2) KOG1175 - Acyl-CoA synthetase
chr01	682311	AGTTT	0.4364074319679716	0.0002187666610128923	3.6962974312517787	0.5556376155352062		0.9999375078115236	0.36957118741749695	0.3812781747580165	0.2732910269406663	33.99999999999999		16.0	42.99999999999999	26.000000000000004	27.0	123.94514312403395	115.28780545907286	15.167157440776913	63.96624189404454	0.9579566974669392	0.2268278187796309	lower	0.032905091341041234	CDS	Soltu.DM.01G000290.1	(1 of 1) PF00982//PF02358//PF08282 - Glycosyltransferase family 20 (Glyco_transf_20) // Trehalose-phosphatase (Trehalose_PPase) // haloacid dehalogenase-like hydrolase (Hydrolase_3)
chr01	682311	AGTTT	0.4364074319679716	0.0002187666610128923	3.6962974312517787	0.5556376155352062		0.9999375078115236	0.36957118741749695	0.3812781747580165	0.2732910269406663	33.99999999999999		16.0	42.99999999999999	26.000000000000004	27.0	123.94514312403395	115.28780545907286	15.167157440776913	63.96624189404454	0.9579566974669392	0.2268278187796309	lower	0.032905091341041234	CDS	Soltu.DM.01G000290.2	(1 of 1) PF00982//PF02358//PF08282 - Glycosyltransferase family 20 (Glyco_transf_20) // Trehalose-phosphatase (Trehalose_PPase) // haloacid dehalogenase-like hydrolase (Hydrolase_3)
chr01	682311	AGTTT	0.4364074319679716	0.0002187666610128923	3.6962974312517787	0.5556376155352062		0.9999375078115236	0.36957118741749695	0.3812781747580165	0.2732910269406663	33.99999999999999		16.0	42.99999999999999	26.000000000000004	27.0	123.94514312403395	115.28780545907286	15.167157440776913	63.96624189404454	0.9579566974669392	0.2268278187796309	lower	0.032905091341041234	CDS	Soltu.DM.01G000290.4	(1 of 1) PF00982//PF02358//PF08282 - Glycosyltransferase family 20 (Glyco_transf_20) // Trehalose-phosphatase (Trehalose_PPase) // haloacid dehalogenase-like hydrolase (Hydrolase_3)
chr01	682311	AGTTT	0.4364074319679716	0.0002187666610128923	3.6962974312517787	0.5556376155352062		0.9999375078115236	0.36957118741749695	0.3812781747580165	0.2732910269406663	33.99999999999999		16.0	42.99999999999999	26.000000000000004	27.0	123.94514312403395	115.28780545907286	15.167157440776913	63.96624189404454	0.9579566974669392	0.2268278187796309	lower	0.032905091341041234	CDS	Soltu.DM.01G000290.3	(1 of 1) PF00982//PF02358//PF08282 - Glycosyltransferase family 20 (Glyco_transf_20) // Trehalose-phosphatase (Trehalose_PPase) // haloacid dehalogenase-like hydrolase (Hydrolase_3)
chr01	809765	AAGAT	0.4356160074735488	0.00024888746836401607	3.6634019968905287	0.6446475162144502			0.1886035229061812	0.2244264915171351	0.21406451179938785	18.0			31.0	147.0	173.99999999999991	122.07823140994957	129.169903698856	8.909273115497783	33.64567755773883	0.7215792229106877	0.39434045518128014	higher	0.035908038782518116	CDS	Soltu.DM.01G000490.1	(1 of 1) K12116 - flavin-binding kelch repeat F-box protein 1 (FKF1)
chr05	134911	GGATC	0.4320822835159942	3.94510491062478e-06	4.614253598266791		0.9999333422210372		0.507331490344325	0.8400772988412745	0.3561443869295298		15.0		17.0	42.0	24.0	126.8831177910428	121.94749502771671	7.501186757660334	26.35579657432265	0.9551415239007368	0.3058255531556472	lower	0.0014140142892169394	CDS	Soltu.DM.05G000010.1	(1 of 9) 2.3.1.119//2.3.1.199 - Transferred entry: 1.1.1.330, 1.3.1.93, 2.3.1.199 and 4.2.1.134 // Very-long-chain 3-oxoacyl-CoA synthase / Very-long-chain beta-ketoacyl-CoA synthase
chr12	319795	GTTTT	0.4255915947908715	2.677590097650369e-06	4.6941183361666585	0.2922445330287901	0.9999777787653884		0.2856724913735442	0.1207586634209898	0.2551275285241191	57.0	45.0		52.00000000000003	38.00000000000001	47.0	79.36209477143086	80.83126494771007	0.7013827778924311	2.685239243952297	0.7368039669916691	0.2793145723216899	higher	0.0009979601426451062	CDS	Soltu.DM.12G000050.3	(1 of 1) KOG0107//KOG4207 - Alternative splicing factor SRp20/9G8 (RRM superfamily) // Predicted splicing factor, SR protein superfamily
chr12	319795	GTTTT	0.4255915947908715	2.677590097650369e-06	4.6941183361666585	0.2922445330287901	0.9999777787653884		0.2856724913735442	0.1207586634209898	0.2551275285241191	57.0	45.0		52.00000000000003	38.00000000000001	47.0	79.36209477143086	80.83126494771007	0.7013827778924311	2.685239243952297	0.7368039669916691	0.2793145723216899	higher	0.0009979601426451062	CDS	Soltu.DM.12G000050.2	(1 of 1) KOG0107//KOG4207 - Alternative splicing factor SRp20/9G8 (RRM superfamily) // Predicted splicing factor, SR protein superfamily
chr12	319795	GTTTT	0.4255915947908715	2.677590097650369e-06	4.6941183361666585	0.2922445330287901	0.9999777787653884		0.2856724913735442	0.1207586634209898	0.2551275285241191	57.0	45.0		52.00000000000003	38.00000000000001	47.0	79.36209477143086	80.83126494771007	0.7013827778924311	2.685239243952297	0.7368039669916691	0.2793145723216899	higher	0.0009979601426451062	CDS	Soltu.DM.12G000050.1	(1 of 1) KOG0107//KOG4207 - Alternative splicing factor SRp20/9G8 (RRM superfamily) // Predicted splicing factor, SR protein superfamily
chr01	809517	TTGTG	0.4234391964860869	2.6839736847783105e-19	8.980966989069222	0.9999411833901892			0.6152352549981964	0.5512871657729129	0.5629835399411981	17.0			31.0	141.99999999999997	157.99999999999997	94.3094717122932	101.96151224821548	8.156600727725602	6.466966010436559	0.4539675075058141	0.20212088470199008	higher	9.003054228878246e-16	CDS	Soltu.DM.01G000490.1	(1 of 1) K12116 - flavin-binding kelch repeat F-box protein 1 (FKF1)
chr01	531138	ATTCG	0.41709328728927897	7.629185279593381e-06	4.475334284444324	0.999944450616598	0.9999545495864012		0.7150205936161151	0.6801062320709448	0.35344181274960207	18.0	22.0		36.00000000000001	32.0	17.0	79.6083860617832	77.15280149059078	9.513669888322047	1.7077070412184563	0.6057646413211731	0.5027658660956755	lower	0.0024772842746960642	CDS	Soltu.DM.01G000060.5	(1 of 1) PTHR22967//PTHR22967:SF67 - SERINE/THREONINE PROTEIN KINASE // SUBFAMILY NOT NAMED
chr01	531138	ATTCG	0.41709328728927897	7.629185279593381e-06	4.475334284444324	0.999944450616598	0.9999545495864012		0.7150205936161151	0.6801062320709448	0.35344181274960207	18.0	22.0		36.00000000000001	32.0	17.0	79.6083860617832	77.15280149059078	9.513669888322047	1.7077070412184563	0.6057646413211731	0.5027658660956755	lower	0.0024772842746960642	CDS	Soltu.DM.01G000060.1	(1 of 1) PTHR22967//PTHR22967:SF67 - SERINE/THREONINE PROTEIN KINASE // SUBFAMILY NOT NAMED
chr01	531138	ATTCG	0.41709328728927897	7.629185279593381e-06	4.475334284444324	0.999944450616598	0.9999545495864012		0.7150205936161151	0.6801062320709448	0.35344181274960207	18.0	22.0		36.00000000000001	32.0	17.0	79.6083860617832	77.15280149059078	9.513669888322047	1.7077070412184563	0.6057646413211731	0.5027658660956755	lower	0.0024772842746960642	CDS	Soltu.DM.01G000060.4	(1 of 1) PTHR22967//PTHR22967:SF67 - SERINE/THREONINE PROTEIN KINASE // SUBFAMILY NOT NAMED
chr01	531138	ATTCG	0.41709328728927897	7.629185279593381e-06	4.475334284444324	0.999944450616598	0.9999545495864012		0.7150205936161151	0.6801062320709448	0.35344181274960207	18.0	22.0		36.00000000000001	32.0	17.0	79.6083860617832	77.15280149059078	9.513669888322047	1.7077070412184563	0.6057646413211731	0.5027658660956755	lower	0.0024772842746960642	CDS	Soltu.DM.01G000060.2	(1 of 1) PTHR22967//PTHR22967:SF67 - SERINE/THREONINE PROTEIN KINASE // SUBFAMILY NOT NAMED
chr01	531138	ATTCG	0.41709328728927897	7.629185279593381e-06	4.475334284444324	0.999944450616598	0.9999545495864012		0.7150205936161151	0.6801062320709448	0.35344181274960207	18.0	22.0		36.00000000000001	32.0	17.0	79.6083860617832	77.15280149059078	9.513669888322047	1.7077070412184563	0.6057646413211731	0.5027658660956755	lower	0.0024772842746960642	CDS	Soltu.DM.01G000060.3	(1 of 1) PTHR22967//PTHR22967:SF67 - SERINE/THREONINE PROTEIN KINASE // SUBFAMILY NOT NAMED
chr08	649650	ACCGA	0.4160608239827556	0.00023441529981262264	3.6787114480113385	0.9999375078115236			0.4415543859551117	0.5503948935562907	0.7596807719749011	16.0			22.0	20.0	16.0	83.1410691420051	86.54979611075966	2.179380942218326	8.63043370577138	0.9080547671114204	0.17970844296734578	higher	0.03400288957011745	CDS	Soltu.DM.08G000030.1	(1 of 3) K13519 - lysophospholipid acyltransferase (LPT1, ALE1)
chr08	736036	TCTCC	0.41326964242824216	3.3135909483591545e-07	5.1046775166912886	0.999980000799968	0.9999615414198908		0.7397120644263899	0.5384265366487324	0.4819647849699392	50.0	26.0		48.00000000000002	27.0	35.0	74.43592324842649	76.69191448657048	1.7784548662704562	4.628263792966702	0.7457582661771739	0.6402577753699339	higher	0.00015600037385827702	three_prime_UTR	Soltu.DM.08G000140.1	(1 of 3) PTHR12357//PTHR12357:SF32 - YTH YT521-B HOMOLOGY DOMAIN-CONTAINING // YTH FAMILY PROTEIN
chr08	736036	TCTCC	0.41326964242824216	3.3135909483591545e-07	5.1046775166912886	0.999980000799968	0.9999615414198908		0.7397120644263899	0.5384265366487324	0.4819647849699392	50.0	26.0		48.00000000000002	27.0	35.0	74.43592324842649	76.69191448657048	1.7784548662704562	4.628263792966702	0.7457582661771739	0.6402577753699339	higher	0.00015600037385827702	three_prime_UTR	Soltu.DM.08G000140.2	(1 of 3) PTHR12357//PTHR12357:SF32 - YTH YT521-B HOMOLOGY DOMAIN-CONTAINING // YTH FAMILY PROTEIN
chr08	736036	TCTCC	0.41326964242824216	3.3135909483591545e-07	5.1046775166912886	0.999980000799968	0.9999615414198908		0.7397120644263899	0.5384265366487324	0.4819647849699392	50.0	26.0		48.00000000000002	27.0	35.0	74.43592324842649	76.69191448657048	1.7784548662704562	4.628263792966702	0.7457582661771739	0.6402577753699339	higher	0.00015600037385827702	three_prime_UTR	Soltu.DM.08G000140.3	(1 of 3) PTHR12357//PTHR12357:SF32 - YTH YT521-B HOMOLOGY DOMAIN-CONTAINING // YTH FAMILY PROTEIN
chr05	260400	CCGAT	0.41003487636252	7.566453739132641e-05	3.9577327772704174	0.5644181556557797	0.7501154164608119			5.262603936427744e-05	0.4944111933521874	66.99999999999999	58.99999999999999			19.0	32.00000000000001	98.57655297808941	105.24281183425212	22.58016149560065	7.679961071043032	0.6067987535750363	0.2476430406204008	higher	0.015618906622278803	CDS	Soltu.DM.05G000240.1
chr12	377402	CTAAT	0.4050134381728465	2.1929645313094322e-05	4.244279937962983	0.30166287199494995	0.6493385516700583		0.1377180169495514	3.0301193867038373e-05	0.07371350283555447	40.0	27.0		44.99999999999999	33.0	32.0	97.04941244482555	93.5466311751795	2.955383092134962	11.002891671288397	0.9084940238951882	0.29959961754590736	lower	0.005791087502214394	five_prime_UTR	Soltu.DM.12G000160.2	(1 of 2) PTHR11909:SF146 - CASEIN KINASE-LIKE PROTEIN
chr12	377402	CTAAT	0.4050134381728465	2.1929645313094322e-05	4.244279937962983	0.30166287199494995	0.6493385516700583		0.1377180169495514	3.0301193867038373e-05	0.07371350283555447	40.0	27.0		44.99999999999999	33.0	32.0	97.04941244482555	93.5466311751795	2.955383092134962	11.002891671288397	0.9084940238951882	0.29959961754590736	lower	0.005791087502214394	five_prime_UTR	Soltu.DM.12G000160.1	(1 of 2) PTHR11909:SF146 - CASEIN KINASE-LIKE PROTEIN
chr05	136820	TGACT	0.3977815464363433	0.0003822728741081357	3.5520288983294366	0.9999500049995	0.5430139670724412		0.32803877028383216	0.529663706641217	0.2633988418738329	20.0	26.0		52.00000000000001	43.0	50.00000000000001	124.13191666165315	119.3820951841676	7.509914663342513	34.84171987728907	0.6412488752822041	0.5991254157623205	lower	0.049082739601396266	three_prime_UTR	Soltu.DM.05G000010.1	(1 of 9) 2.3.1.119//2.3.1.199 - Transferred entry: 1.1.1.330, 1.3.1.93, 2.3.1.199 and 4.2.1.134 // Very-long-chain 3-oxoacyl-CoA synthase / Very-long-chain beta-ketoacyl-CoA synthase
chr05	185249	AGTAA	0.3935234360722081	0.00015845537603783339	3.777429441139615	0.9999333422210372	0.9999375078115236		0.5572269515064654	0.5314436438302409	0.7305653714955106	15.0	16.0		26.0	19.0	20.0	128.00121330686633	113.21807882376152	14.984651363716836	71.27873787566105	0.5828632899299476	0.2388785299045142	lower	0.025495464573740044	five_prime_UTR	Soltu.DM.05G000100.1	(1 of 3) PTHR22811//PTHR22811:SF47 - TRANSMEMBRANE EMP24 DOMAIN-CONTAINING PROTEIN // EMP24/GP25L/P24 FAMILY/GOLD DOMAIN-CONTAINING PROTEIN-RELATED
chr08	988990	TGTCG	0.3932441016928343	1.369552951565136e-06	4.829385127126393	0.9999523854870964	0.9999523854870964		0.7230921637794709	0.332664909135459	0.7643677784678564	21.0	21.0		39.0	41.00000000000001	29.00000000000001	112.74949682138558	106.55165917711555	8.776143084737871	85.19430638865867	0.6600926093710998	0.5610549523954824	lower	0.0005404699037536827
scaffold_303	46501	GTTTT	0.3846962765528618	0.00022101662649945343	3.69369758921712	0.5457727863931806	0.7502614573879391		0.4346739430750941	0.1392725333440977	0.2160160595939027	38.0	35.00000000000001		38.99999999999999	47.0	44.00000000000001	78.42829412600808	80.04926835512651	0.7533603129508083	2.7524156441079795	0.8903022500405231	0.4934021071439908	higher	0.03294989540062685	CDS	Soltu.DM.S000180.1	(1 of 3) K09560 - suppressor of tumorigenicity protein 13 (ST13)
chr06	528521	CCAGT	0.3766292782682171	0.00023246080915470933	3.6808466264035027	0.9380318219521859	0.8201394730196999		0.6966474955458435	0.3760839746401701	0.4346376374671642	43.99999999999999	35.0		43.0	20.0	32.0	92.45329341363473	102.34626156850712	83.1755450732508	12.486408490821864	0.4834726478133853	0.2139118852097549	higher	0.03390264029166644	CDS	Soltu.DM.06G000140.1	(1 of 2) PTHR22952//PTHR22952:SF146 - CAMP-RESPONSE ELEMENT BINDING PROTEIN-RELATED // BZIP TRANSCRIPTION FACTOR-LIKE PROTEIN
MF989953.1	124829	GCGGG	0.3695589512035939	0.00012926733642555183	3.8278502963588656	0.9999523854870964	0.9999761916099232		0.652929220480198	0.23833678655504964	0.9999500049995	21.0	42.0		31.0	24.000000000000004	20.0	86.14786623188118	93.10852515544028	5.720995074685612	50.11625016918122	0.7705977317043441	0.2686704505247368	higher	0.02267247694757963
chr05	261249	AATAG	0.3686737212972904	8.300568908670113e-12	6.833261078926128	0.3325624948140633	0.404863828950155		5.262603936427744e-05	4.347448047995826e-05	2.2221234611795035e-05	78.00000000000001	81.00000000000001		19.0	23.0	45.0	99.36883505381485	92.21050037128298	46.18428288520344	16.813678850745617	0.952870309359098	0.23054159060268964	lower	1.0606941269722021e-08	three_prime_UTR	Soltu.DM.05G000240.1
chr12	321504	GTTTT	0.36662040656488176	8.900629894571418e-05	3.9187583360966216	0.285713353014194	0.8249190432219565	0.9999333422210372	0.461518869693842	0.2489519275100693	0.3002337215586311	59.0	53.00000000000002	15.0	64.0	52.00000000000002	61.00000000000001	79.24906636129626	80.95306919616453	0.8719747818389574	3.5877586261250305	0.7804644028592982	0.2527522438776583	higher	0.017307855305856813	three_prime_UTR	Soltu.DM.12G000050.2	(1 of 1) KOG0107//KOG4207 - Alternative splicing factor SRp20/9G8 (RRM superfamily) // Predicted splicing factor, SR protein superfamily
chr12	321504	GTTTT	0.36662040656488176	8.900629894571418e-05	3.9187583360966216	0.285713353014194	0.8249190432219565	0.9999333422210372	0.461518869693842	0.2489519275100693	0.3002337215586311	59.0	53.00000000000002	15.0	64.0	52.00000000000002	61.00000000000001	79.24906636129626	80.95306919616453	0.8719747818389574	3.5877586261250305	0.7804644028592982	0.2527522438776583	higher	0.017307855305856813	three_prime_UTR	Soltu.DM.12G000050.1	(1 of 1) KOG0107//KOG4207 - Alternative splicing factor SRp20/9G8 (RRM superfamily) // Predicted splicing factor, SR protein superfamily
chr11	456322	ATAAA	0.36625031555361465	7.818783282642199e-05	3.949887809877248	0.9999750012499375	0.999967744016515		0.8126149215829206	0.4746353912798482	0.6139128583760658	40.0	31.0		31.0	32.0	18.0	88.44862572596931	91.57582066731743	2.317660330430209	10.742522447727263	0.5409413938784458	0.10099007520441154	higher	0.015895231014371472	CDS	Soltu.DM.11G000070.1	(1 of 1) PTHR23324//PTHR23324:SF79//PTHR23324:SF80 - SEC14 RELATED PROTEIN // SUBFAMILY NOT NAMED // SUBFAMILY NOT NAMED
chr11	456322	ATAAA	0.36625031555361465	7.818783282642199e-05	3.949887809877248	0.9999750012499375	0.999967744016515		0.8126149215829206	0.4746353912798482	0.6139128583760658	40.0	31.0		31.0	32.0	18.0	88.44862572596931	91.57582066731743	2.317660330430209	10.742522447727263	0.5409413938784458	0.10099007520441154	higher	0.015895231014371472	CDS	Soltu.DM.11G000070.2	(1 of 1) PTHR23324//PTHR23324:SF79//PTHR23324:SF80 - SEC14 RELATED PROTEIN // SUBFAMILY NOT NAMED // SUBFAMILY NOT NAMED
chr11	456322	ATAAA	0.36625031555361465	7.818783282642199e-05	3.949887809877248	0.9999750012499375	0.999967744016515		0.8126149215829206	0.4746353912798482	0.6139128583760658	40.0	31.0		31.0	32.0	18.0	88.44862572596931	91.57582066731743	2.317660330430209	10.742522447727263	0.5409413938784458	0.10099007520441154	higher	0.015895231014371472	five_prime_UTR	Soltu.DM.11G000070.3	(1 of 1) PTHR23324//PTHR23324:SF79//PTHR23324:SF80 - SEC14 RELATED PROTEIN // SUBFAMILY NOT NAMED // SUBFAMILY NOT NAMED
scaffold_56	19834	CTATC	0.35376766209953875	4.539254811251726e-05	4.078165001465272	0.35387296067678525	0.9999705899652962	0.99995652551952	0.5265943507618421	0.4409881849081626	0.32491455419298043	45.99999999999999	34.0	23.0	124.0	96.0	68.0	89.64681763502493	94.00584873634823	7.12510919018247	14.351135048576158	0.47396731592388	0.3465063926860299	higher	0.010322957869486444	three_prime_UTR	Soltu.DM.S001100.1	(1 of 43) PF00197 - Trypsin and protease inhibitor (Kunitz_legume)
chr01	809287	TCTAG	0.34657206256779594	8.751809099931452e-12	6.825666400405001	0.9999333422210372			0.5587516753402675	0.6483583925376089	0.7529737710818476	15.0			30.000000000000004	115.00000000000004	119.0	82.45120825223971	87.4490128342053	2.58354858897962	7.598879652837066	0.5432500802521452	0.1962185469274348	higher	1.067521805439366e-08	CDS	Soltu.DM.01G000490.1	(1 of 1) K12116 - flavin-binding kelch repeat F-box protein 1 (FKF1)
chr05	260919	TTGTA	0.3452053024494909	2.2011959203497975e-05	4.243439646834676	0.27637546564028964	0.6645447367932501		5.5549383401844235e-05	3.845858010922237e-05	0.3756703883383257	77.99999999999999	78.00000000000001		18.0	26.0	51.0	99.53554544911836	96.60565507735815	17.52846078000546	2.452866299171774	0.9608506825200712	0.4678282415162464	lower	0.005791087502214394	CDS	Soltu.DM.05G000240.1
chr08	736211	TATGA	0.3225993286905708	0.0003032459781258228	3.6125112225528886	0.32895828333884924	0.4238445920755228		2.1738185296291468e-05	3.9996800255979526e-05	0.1613445920642935	45.99999999999999	25.0		46.0	25.0	33.0	81.610087705166	85.81503645621031	2.4654842821241933	23.92223813015309	0.7233519943688487	0.4638222229447764	higher	0.04173131191285361	three_prime_UTR	Soltu.DM.08G000140.1	(1 of 3) PTHR12357//PTHR12357:SF32 - YTH YT521-B HOMOLOGY DOMAIN-CONTAINING // YTH FAMILY PROTEIN
chr08	736211	TATGA	0.3225993286905708	0.0003032459781258228	3.6125112225528886	0.32895828333884924	0.4238445920755228		2.1738185296291468e-05	3.9996800255979526e-05	0.1613445920642935	45.99999999999999	25.0		46.0	25.0	33.0	81.610087705166	85.81503645621031	2.4654842821241933	23.92223813015309	0.7233519943688487	0.4638222229447764	higher	0.04173131191285361	three_prime_UTR	Soltu.DM.08G000140.2	(1 of 3) PTHR12357//PTHR12357:SF32 - YTH YT521-B HOMOLOGY DOMAIN-CONTAINING // YTH FAMILY PROTEIN
chr08	736211	TATGA	0.3225993286905708	0.0003032459781258228	3.6125112225528886	0.32895828333884924	0.4238445920755228		2.1738185296291468e-05	3.9996800255979526e-05	0.1613445920642935	45.99999999999999	25.0		46.0	25.0	33.0	81.610087705166	85.81503645621031	2.4654842821241933	23.92223813015309	0.7233519943688487	0.4638222229447764	higher	0.04173131191285361	three_prime_UTR	Soltu.DM.08G000140.3	(1 of 3) PTHR12357//PTHR12357:SF32 - YTH YT521-B HOMOLOGY DOMAIN-CONTAINING // YTH FAMILY PROTEIN
chr01	681685	CAATG	0.3211847062588096	0.0003520829930448339	3.5736176101211106	0.999967744016515	0.9999333422210372		0.7123283303764884	0.6951529570823487	0.6288162231210627	31.0	15.0		41.000000000000014	22.0	19.0	101.72652528371937	105.43982968292076	14.502876873083407	2.7935005921452154	0.7445180879219445	0.38533278251613057	higher	0.045643222794000564	CDS	Soltu.DM.01G000290.1	(1 of 1) PF00982//PF02358//PF08282 - Glycosyltransferase family 20 (Glyco_transf_20) // Trehalose-phosphatase (Trehalose_PPase) // haloacid dehalogenase-like hydrolase (Hydrolase_3)
chr01	681685	CAATG	0.3211847062588096	0.0003520829930448339	3.5736176101211106	0.999967744016515	0.9999333422210372		0.7123283303764884	0.6951529570823487	0.6288162231210627	31.0	15.0		41.000000000000014	22.0	19.0	101.72652528371937	105.43982968292076	14.502876873083407	2.7935005921452154	0.7445180879219445	0.38533278251613057	higher	0.045643222794000564	CDS	Soltu.DM.01G000290.2	(1 of 1) PF00982//PF02358//PF08282 - Glycosyltransferase family 20 (Glyco_transf_20) // Trehalose-phosphatase (Trehalose_PPase) // haloacid dehalogenase-like hydrolase (Hydrolase_3)
chr01	681685	CAATG	0.3211847062588096	0.0003520829930448339	3.5736176101211106	0.999967744016515	0.9999333422210372		0.7123283303764884	0.6951529570823487	0.6288162231210627	31.0	15.0		41.000000000000014	22.0	19.0	101.72652528371937	105.43982968292076	14.502876873083407	2.7935005921452154	0.7445180879219445	0.38533278251613057	higher	0.045643222794000564	CDS	Soltu.DM.01G000290.4	(1 of 1) PF00982//PF02358//PF08282 - Glycosyltransferase family 20 (Glyco_transf_20) // Trehalose-phosphatase (Trehalose_PPase) // haloacid dehalogenase-like hydrolase (Hydrolase_3)
chr01	681685	CAATG	0.3211847062588096	0.0003520829930448339	3.5736176101211106	0.999967744016515	0.9999333422210372		0.7123283303764884	0.6951529570823487	0.6288162231210627	31.0	15.0		41.000000000000014	22.0	19.0	101.72652528371937	105.43982968292076	14.502876873083407	2.7935005921452154	0.7445180879219445	0.38533278251613057	higher	0.045643222794000564	CDS	Soltu.DM.01G000290.3	(1 of 1) PF00982//PF02358//PF08282 - Glycosyltransferase family 20 (Glyco_transf_20) // Trehalose-phosphatase (Trehalose_PPase) // haloacid dehalogenase-like hydrolase (Hydrolase_3)
chr05	174678	CAGAG	0.31741964875005857	0.00014675445391193096	3.7964981558269497	0.2976720445311183	0.3372261239588775		3.0301193867038373e-05	2.8569796011656482e-05		43.00000000000001	18.0		33.0	35.0		109.51906885605415	103.63872153314259	12.72006970086205	28.91859959003757	0.6346875469801585	0.5984552443149975	lower	0.024960182086871646	CDS	Soltu.DM.05G000080.1	(1 of 2) K00592 - [ribulose-bisphosphate carboxylase]-lysine N-methyltransferase (E2.1.1.127)
chr02	3221125	GTTTT	0.31465312081092145	4.536047555293755e-06	4.585175732824419	0.8152039164363961	0.8988860318927357		0.467434113577948	0.6857200822580637	0.4740213642249218	67.99999999999997	64.99999999999999		74.0	98.0	90.0	80.6132309851147	82.74633429932696	1.0878427575783831	5.1354068985374015	0.3314570377599718	0.03997793704334187	higher	0.001545094805269166	CDS	Soltu.DM.02G000250.1
chr01	809592	TTCAG	0.3122229445247089	2.686685603552277e-11	6.662794859126536	0.9999333422210372			0.8459203029224331	0.5346819169530324	0.6825289732135196	15.0			28.0	122.0	143.99999999999997	78.39562465903012	81.78279529622448	8.075829448630174	5.066959390202667	0.2018288025373528	0.005976983040890033	higher	3.1346612248402336e-08	CDS	Soltu.DM.01G000490.1	(1 of 1) K12116 - flavin-binding kelch repeat F-box protein 1 (FKF1)
chr05	264265	TCCTC	0.3111383007852032	0.00016676735662691383	3.764672730027797	0.5872655759322415	0.6417734985030651	0.9227708046632864	0.3854563498746404	0.23065250898745546	0.6022861178808875	81.99999999999997	82.99999999999997	29.00000000000001	33.0	74.99999999999997	86.99999999999996	71.4235073334967	68.86147357913836	6.192892392149342	2.109388859092259	0.8006110935531051	0.4022156075794876	lower	0.026312449217971226	CDS	Soltu.DM.05G000260.1
chr05	264265	TCCTC	0.3111383007852032	0.00016676735662691383	3.764672730027797	0.5872655759322415	0.6417734985030651	0.9227708046632864	0.3854563498746404	0.23065250898745546	0.6022861178808875	81.99999999999997	82.99999999999997	29.00000000000001	33.0	74.99999999999997	86.99999999999996	71.4235073334967	68.86147357913836	6.192892392149342	2.109388859092259	0.8006110935531051	0.4022156075794876	lower	0.026312449217971226	CDS	Soltu.DM.05G000260.3
chr05	264265	TCCTC	0.3111383007852032	0.00016676735662691383	3.764672730027797	0.5872655759322415	0.6417734985030651	0.9227708046632864	0.3854563498746404	0.23065250898745546	0.6022861178808875	81.99999999999997	82.99999999999997	29.00000000000001	33.0	74.99999999999997	86.99999999999996	71.4235073334967	68.86147357913836	6.192892392149342	2.109388859092259	0.8006110935531051	0.4022156075794876	lower	0.026312449217971226	CDS	Soltu.DM.05G000260.2
chr05	264265	TCCTC	0.3111383007852032	0.00016676735662691383	3.764672730027797	0.5872655759322415	0.6417734985030651	0.9227708046632864	0.3854563498746404	0.23065250898745546	0.6022861178808875	81.99999999999997	82.99999999999997	29.00000000000001	33.0	74.99999999999997	86.99999999999996	71.4235073334967	68.86147357913836	6.192892392149342	2.109388859092259	0.8006110935531051	0.4022156075794876	lower	0.026312449217971226	CDS	Soltu.DM.05G000260.4
chr05	264265	TCCTC	0.3111383007852032	0.00016676735662691383	3.764672730027797	0.5872655759322415	0.6417734985030651	0.9227708046632864	0.3854563498746404	0.23065250898745546	0.6022861178808875	81.99999999999997	82.99999999999997	29.00000000000001	33.0	74.99999999999997	86.99999999999996	71.4235073334967	68.86147357913836	6.192892392149342	2.109388859092259	0.8006110935531051	0.4022156075794876	lower	0.026312449217971226	CDS	Soltu.DM.05G000260.5
chr05	260313	ATTTT	0.28079652325262977	1.0687907538234495e-06	4.878530616707008	0.13139154146943072	0.4302925776291244			5.881660981061051e-05	3.2255983484936457e-05	63.0	59.00000000000002			17.0	31.0	81.07805854891423	79.93548959095321	4.0132584654397405	0.5905865815897016	0.9668218420437604	0.5342188068807132	lower	0.0004313410883193478	CDS	Soltu.DM.05G000240.1
chr12	572467	TCTTA	0.27881929843506803	0.0001661416386059081	3.7656119821031027	0.6589860495943386	0.90466834683247	0.9999545495864012	0.6540598008139836	0.5076898272163763	0.5654014226776459	71.99999999999999	61.00000000000001	22.0	100.0	74.0	64.0	77.58007670769395	79.30477435529319	0.5755849970046485	2.6767372321665635	0.9079134634113792	0.5504979024638388	higher	0.026312449217971226	CDS	Soltu.DM.12G000480.1	(1 of 2) PTHR32057:SF14 - UPF0061 PROTEIN FMP40
chr12	572467	TCTTA	0.27881929843506803	0.0001661416386059081	3.7656119821031027	0.6589860495943386	0.90466834683247	0.9999545495864012	0.6540598008139836	0.5076898272163763	0.5654014226776459	71.99999999999999	61.00000000000001	22.0	100.0	74.0	64.0	77.58007670769395	79.30477435529319	0.5755849970046485	2.6767372321665635	0.9079134634113792	0.5504979024638388	higher	0.026312449217971226	CDS	Soltu.DM.12G000480.2	(1 of 2) PTHR32057:SF14 - UPF0061 PROTEIN FMP40
chr11	580184	GTTTT	0.2708399636482344	4.548630132895999e-06	4.584596942495394	0.8633769078952163	0.9999878051754836	0.7113719670717951	0.8173315561843113	0.4799496906803608	0.4649355423331194	148.00000000000006	82.0	35.0	137.0	109.99999999999996	97.0	79.61266571894744	82.07561793286735	0.5812618755406014	4.122652821089138	0.6431621811242649	0.08661845359619835	higher	0.001545094805269166	CDS	Soltu.DM.11G000240.1	(1 of 38) PF01535//PF12854//PF13041 - PPR repeat (PPR) // PPR repeat (PPR_1) // PPR repeat family (PPR_2)
chr11	579216	GCTTA	0.2703342040902461	7.5140175111950565e-06	4.478582941026748	0.1975165875321971	0.4405608869251125		0.06810689846557409	0.047181927868426336	0.030824773081225776	94.0	51.0		82.00000000000001	72.99999999999999	67.00000000000001	77.30251603900099	79.71322807217227	1.1388314534040478	4.454277445876238	0.9021647016582222	0.3825351426834954	higher	0.0024772842746960642	CDS	Soltu.DM.11G000240.1	(1 of 38) PF01535//PF12854//PF13041 - PPR repeat (PPR) // PPR repeat (PPR_1) // PPR repeat family (PPR_2)
chr04	325494	CGCCG	0.2499602959637804	0.000105669343938833	3.8771911357214335	0.861961406802263	0.8722057018158769		0.6894643110022475	0.4300123713166038	0.7318930927170175	97.0	89.99999999999999		95.0	74.0	73.0	93.41844687428757	99.3662401084622	35.60454105902469	6.797605655264996	0.5053308418594515	0.2535727870489797	higher	0.019969273553511156	CDS	Soltu.DM.04G000120.2	(1 of 3) PTHR12374//PTHR12374:SF26 - TRANSCRIPTIONAL ADAPTOR 2 ADA2 -RELATED // F25A4.19 PROTEIN
chr04	325494	CGCCG	0.2499602959637804	0.000105669343938833	3.8771911357214335	0.861961406802263	0.8722057018158769		0.6894643110022475	0.4300123713166038	0.7318930927170175	97.0	89.99999999999999		95.0	74.0	73.0	93.41844687428757	99.3662401084622	35.60454105902469	6.797605655264996	0.5053308418594515	0.2535727870489797	higher	0.019969273553511156	CDS	Soltu.DM.04G000120.1	(1 of 3) PTHR12374//PTHR12374:SF26 - TRANSCRIPTIONAL ADAPTOR 2 ADA2 -RELATED // F25A4.19 PROTEIN
chr03	245728	AAAAG	0.2471932427279069	0.0002224650285007141	3.692037070455934	0.8486697071241228	0.7745735833250551	0.9999473739606356	0.719194012010143	0.5613472695691472	0.6010696546468027	76.0	64.99999999999999	19.0	119.00000000000004	86.0	84.99999999999997	101.62352698269214	103.98721684237823	1.1508026299240393	12.298112702054222	0.9712844364829004	0.3975658910582261	higher	0.03298259138020256	CDS	Soltu.DM.03G000050.1	(1 of 1) PTHR10120//PTHR10120:SF21 - CAAX PRENYL PROTEASE 1 // SUBFAMILY NOT NAMED
chr03	245728	AAAAG	0.2471932427279069	0.0002224650285007141	3.692037070455934	0.8486697071241228	0.7745735833250551	0.9999473739606356	0.719194012010143	0.5613472695691472	0.6010696546468027	76.0	64.99999999999999	19.0	119.00000000000004	86.0	84.99999999999997	101.62352698269214	103.98721684237823	1.1508026299240393	12.298112702054222	0.9712844364829004	0.3975658910582261	higher	0.03298259138020256	CDS	Soltu.DM.03G000050.4	(1 of 1) PTHR10120//PTHR10120:SF21 - CAAX PRENYL PROTEASE 1 // SUBFAMILY NOT NAMED
chr03	245728	AAAAG	0.2471932427279069	0.0002224650285007141	3.692037070455934	0.8486697071241228	0.7745735833250551	0.9999473739606356	0.719194012010143	0.5613472695691472	0.6010696546468027	76.0	64.99999999999999	19.0	119.00000000000004	86.0	84.99999999999997	101.62352698269214	103.98721684237823	1.1508026299240393	12.298112702054222	0.9712844364829004	0.3975658910582261	higher	0.03298259138020256	CDS	Soltu.DM.03G000050.8	(1 of 1) PTHR10120//PTHR10120:SF21 - CAAX PRENYL PROTEASE 1 // SUBFAMILY NOT NAMED
chr03	245728	AAAAG	0.2471932427279069	0.0002224650285007141	3.692037070455934	0.8486697071241228	0.7745735833250551	0.9999473739606356	0.719194012010143	0.5613472695691472	0.6010696546468027	76.0	64.99999999999999	19.0	119.00000000000004	86.0	84.99999999999997	101.62352698269214	103.98721684237823	1.1508026299240393	12.298112702054222	0.9712844364829004	0.3975658910582261	higher	0.03298259138020256	CDS	Soltu.DM.03G000050.7	(1 of 1) PTHR10120//PTHR10120:SF21 - CAAX PRENYL PROTEASE 1 // SUBFAMILY NOT NAMED
chr03	245728	AAAAG	0.2471932427279069	0.0002224650285007141	3.692037070455934	0.8486697071241228	0.7745735833250551	0.9999473739606356	0.719194012010143	0.5613472695691472	0.6010696546468027	76.0	64.99999999999999	19.0	119.00000000000004	86.0	84.99999999999997	101.62352698269214	103.98721684237823	1.1508026299240393	12.298112702054222	0.9712844364829004	0.3975658910582261	higher	0.03298259138020256	CDS	Soltu.DM.03G000050.9	(1 of 1) PTHR10120//PTHR10120:SF21 - CAAX PRENYL PROTEASE 1 // SUBFAMILY NOT NAMED
chr03	245728	AAAAG	0.2471932427279069	0.0002224650285007141	3.692037070455934	0.8486697071241228	0.7745735833250551	0.9999473739606356	0.719194012010143	0.5613472695691472	0.6010696546468027	76.0	64.99999999999999	19.0	119.00000000000004	86.0	84.99999999999997	101.62352698269214	103.98721684237823	1.1508026299240393	12.298112702054222	0.9712844364829004	0.3975658910582261	higher	0.03298259138020256	CDS	Soltu.DM.03G000050.2	(1 of 1) PTHR10120//PTHR10120:SF21 - CAAX PRENYL PROTEASE 1 // SUBFAMILY NOT NAMED
chr03	245728	AAAAG	0.2471932427279069	0.0002224650285007141	3.692037070455934	0.8486697071241228	0.7745735833250551	0.9999473739606356	0.719194012010143	0.5613472695691472	0.6010696546468027	76.0	64.99999999999999	19.0	119.00000000000004	86.0	84.99999999999997	101.62352698269214	103.98721684237823	1.1508026299240393	12.298112702054222	0.9712844364829004	0.3975658910582261	higher	0.03298259138020256	CDS	Soltu.DM.03G000050.3	(1 of 1) PTHR10120//PTHR10120:SF21 - CAAX PRENYL PROTEASE 1 // SUBFAMILY NOT NAMED
chr03	245728	AAAAG	0.2471932427279069	0.0002224650285007141	3.692037070455934	0.8486697071241228	0.7745735833250551	0.9999473739606356	0.719194012010143	0.5613472695691472	0.6010696546468027	76.0	64.99999999999999	19.0	119.00000000000004	86.0	84.99999999999997	101.62352698269214	103.98721684237823	1.1508026299240393	12.298112702054222	0.9712844364829004	0.3975658910582261	higher	0.03298259138020256	CDS	Soltu.DM.03G000050.5	(1 of 1) PTHR10120//PTHR10120:SF21 - CAAX PRENYL PROTEASE 1 // SUBFAMILY NOT NAMED
chr03	245728	AAAAG	0.2471932427279069	0.0002224650285007141	3.692037070455934	0.8486697071241228	0.7745735833250551	0.9999473739606356	0.719194012010143	0.5613472695691472	0.6010696546468027	76.0	64.99999999999999	19.0	119.00000000000004	86.0	84.99999999999997	101.62352698269214	103.98721684237823	1.1508026299240393	12.298112702054222	0.9712844364829004	0.3975658910582261	higher	0.03298259138020256	CDS	Soltu.DM.03G000050.6	(1 of 1) PTHR10120//PTHR10120:SF21 - CAAX PRENYL PROTEASE 1 // SUBFAMILY NOT NAMED
chr01	809648	TTGCT	0.24608142201747074	7.90223757108072e-10	6.146878975965994	0.999944450616598			0.8811856062469204	0.7045780192045951	0.6758254603458663	18.0			31.0	145.0	171.99999999999991	91.01641490020542	98.90938558897837	6.429543959932947	4.955824088736958	0.20884908335301366	0.2058787048239714	higher	7.312294662756936e-07	CDS	Soltu.DM.01G000490.1	(1 of 1) K12116 - flavin-binding kelch repeat F-box protein 1 (FKF1)
chr09	138831	ATTTC	0.2446684727780348	2.4222093286492066e-05	4.221928518049027	0.5597860202406926	0.4628128404012883	0.7939386305339362	0.3238667892191986	0.41747306780305343	0.3411922158195608	171.0	144.0	31.00000000000001	213.99999999999986	173.99999999999997	151.99999999999997	78.14454442732777	79.68383436811959	0.6938754080040218	4.8526851344376025	0.9088854769539224	0.5048225969281679	higher	0.006310678381971015	CDS	Soltu.DM.09G000240.1	(1 of 1) 2.5.1.62 - Chlorophyll synthase
chr12	304955	AATTT	0.24315484897468764	8.201646631181172e-05	3.938430139483723	0.8780931445981014	0.7794851159117927	0.9440920738913876	0.6677093401214815	0.6368971218021302	0.567599325553607	105.00000000000004	79.00000000000001	35.99999999999999	103.0	110.0	103.0	102.00711019590723	92.05016809684021	55.76420389983935	18.786294253072885	0.8484008933093039	0.1075348365688222	lower	0.016424715473712447	three_prime_UTR	Soltu.DM.12G000030.1	(1 of 3) PTHR11588//PTHR11588:SF48 - TUBULIN // TUBULIN ALPHA-1 CHAIN-RELATED
chr12	304955	AATTT	0.24315484897468764	8.201646631181172e-05	3.938430139483723	0.8780931445981014	0.7794851159117927	0.9440920738913876	0.6677093401214815	0.6368971218021302	0.567599325553607	105.00000000000004	79.00000000000001	35.99999999999999	103.0	110.0	103.0	102.00711019590723	92.05016809684021	55.76420389983935	18.786294253072885	0.8484008933093039	0.1075348365688222	lower	0.016424715473712447	three_prime_UTR	Soltu.DM.12G000030.3	(1 of 3) PTHR11588//PTHR11588:SF48 - TUBULIN // TUBULIN ALPHA-1 CHAIN-RELATED
chr12	304955	AATTT	0.24315484897468764	8.201646631181172e-05	3.938430139483723	0.8780931445981014	0.7794851159117927	0.9440920738913876	0.6677093401214815	0.6368971218021302	0.567599325553607	105.00000000000004	79.00000000000001	35.99999999999999	103.0	110.0	103.0	102.00711019590723	92.05016809684021	55.76420389983935	18.786294253072885	0.8484008933093039	0.1075348365688222	lower	0.016424715473712447	three_prime_UTR	Soltu.DM.12G000030.2	(1 of 3) PTHR11588//PTHR11588:SF48 - TUBULIN // TUBULIN ALPHA-1 CHAIN-RELATED
chr01	809358	CGGTC	0.24198846881872216	1.4208319353083485e-08	5.670859129772463	0.9999333422210372			0.8987237022288096	0.7333251521880224	0.6417857657901129	15.0			30.0	132.00000000000003	141.00000000000006	115.44682975098455	120.2887635120528	37.974347446977895	4.890169242523523	0.6070465661165717	0.3562773431651597	higher	8.866982554418496e-06	CDS	Soltu.DM.01G000490.1	(1 of 1) K12116 - flavin-binding kelch repeat F-box protein 1 (FKF1)
chr09	135800	TCAAC	0.24162913775102696	0.00010830538118612055	3.8711898852848647	0.5296677161139309	0.5463898839183666	0.999960003199744	0.5344113386341751	0.4015254750546448	0.4151933762901407	143.0	115.0	25.0	181.00000000000003	156.0	118.00000000000004	83.25817663819926	89.16676902576613	1.8523519543522105	2.9293744923067147	0.4018329793353227	0.2635091526908997	higher	0.020324300028877938	CDS	Soltu.DM.09G000240.1	(1 of 1) 2.5.1.62 - Chlorophyll synthase
scaffold_56	19238	TTCCA	0.2401651451930293	7.068107978527715e-05	3.9739814181967312	0.9999545495864012	0.9999523854870964		0.6695659306501704	0.8310988351344742	0.7787002012465141	22.0	21.0		57.99999999999999	65.0	27.000000000000004	72.27322178461851	74.21632085662769	1.5284561983863696	11.097268901254209	0.4228996660988599	0.09971714366113	higher	0.014703308341379163	CDS	Soltu.DM.S001100.1	(1 of 43) PF00197 - Trypsin and protease inhibitor (Kunitz_legume)
chr01	720553	TCCTG	0.2361610891343529	8.571792688553503e-06	4.450381386047462	0.9295380447099952	0.9999833338888704	0.9999666688887408	0.6218027781901332	0.8711372328394578	0.7280647690549563	89.99999999999996	60.0	30.0	80.0	95.0	61.0	72.25293182764752	73.73385223357938	0.7916680875484912	4.729745601105441	0.7942297360699144	0.3729286603349939	higher	0.002738381628539681	CDS	Soltu.DM.01G000350.1	(1 of 1) K00928 - aspartate kinase (lysC)
chr01	720553	TCCTG	0.2361610891343529	8.571792688553503e-06	4.450381386047462	0.9295380447099952	0.9999833338888704	0.9999666688887408	0.6218027781901332	0.8711372328394578	0.7280647690549563	89.99999999999996	60.0	30.0	80.0	95.0	61.0	72.25293182764752	73.73385223357938	0.7916680875484912	4.729745601105441	0.7942297360699144	0.3729286603349939	higher	0.002738381628539681	CDS	Soltu.DM.01G000350.2	(1 of 1) K00928 - aspartate kinase (lysC)
chr01	809389	TACAC	0.22380389592319536	3.9015043905073993e-08	5.495253103021676	0.9999375078115236			0.8277712722942379	0.8306387304545522	0.6699908329161942	16.0			31.0	133.0	151.00000000000006	82.36451977548373	86.18178876026055	5.562962446329119	3.292512099361192	0.5595672911540717	0.5372909873272107	higher	2.2760189199840445e-05	CDS	Soltu.DM.01G000490.1	(1 of 1) K12116 - flavin-binding kelch repeat F-box protein 1 (FKF1)
chr05	136258	TCTCG	0.2217448551013197	0.0002960068853207468	3.618769720903586	0.9999411833901892	0.99995652551952		0.6803127309942083	0.762147087015979	0.8921521800504176	17.0	23.0		44.99999999999999	47.99999999999999	46.00000000000001	79.91516939957391	76.75507421472999	15.66280102770592	2.978936459514272	0.5998467951478662	0.5590961980166883	lower	0.04115722677503752	CDS	Soltu.DM.05G000010.1	(1 of 9) 2.3.1.119//2.3.1.199 - Transferred entry: 1.1.1.330, 1.3.1.93, 2.3.1.199 and 4.2.1.134 // Very-long-chain 3-oxoacyl-CoA synthase / Very-long-chain beta-ketoacyl-CoA synthase
chr10	90514	GTTTT	0.2080526545718001	0.00015208375708724366	3.787642019250345	0.5472738988049812	0.6438249781419353	0.5203668173077972	0.4184801124147541	0.3182829025041284	0.3505447156204311	198.0	185.00000000000009	67.0	223.99999999999991	122.00000000000004	156.00000000000003	79.80565432878029	81.34698968588245	0.4292511612696529	2.467035293505444	0.5746299490132161	0.17906172658068156	higher	0.025495464573740044	three_prime_UTR	Soltu.DM.10G000040.2	(1 of 2) K12130 - pseudo-response regulator 5 (PRR5)
chr10	90514	GTTTT	0.2080526545718001	0.00015208375708724366	3.787642019250345	0.5472738988049812	0.6438249781419353	0.5203668173077972	0.4184801124147541	0.3182829025041284	0.3505447156204311	198.0	185.00000000000009	67.0	223.99999999999991	122.00000000000004	156.00000000000003	79.80565432878029	81.34698968588245	0.4292511612696529	2.467035293505444	0.5746299490132161	0.17906172658068156	higher	0.025495464573740044	three_prime_UTR	Soltu.DM.10G000040.1	(1 of 2) K12130 - pseudo-response regulator 5 (PRR5)
chr11	579565	ATGAT	0.20073608046920946	0.00014214050285406665	3.804413617367831	0.8816952688213622	0.9999827592151996	0.9999333422210372	0.8944530366810969	0.6569287473572996	0.7280213448115744	112.0	58.0	15.0	91.0	83.0	77.00000000000003	96.53045910031365	91.95617015254858	17.36694456792967	7.0055338120429145	0.7807865380344057	0.194608210067732	lower	0.0244508999621082	CDS	Soltu.DM.11G000240.1	(1 of 38) PF01535//PF12854//PF13041 - PPR repeat (PPR) // PPR repeat (PPR_1) // PPR repeat family (PPR_2)
chr12	382475	GTGGA	0.1993294668299178	0.00018900698134179016	3.733273742790239	0.9999818188429512	0.9999687519530028		0.9999861114969028	0.6134579370115025	0.7884934071957728	55.0	32.0		72.0	48.0	46.99999999999999	102.08109108939965	106.71779297345735	4.472206528708782	24.699290715149466	0.7034415089276951	0.4345662435176793	higher	0.02931793262605167	CDS	Soltu.DM.12G000160.2	(1 of 2) PTHR11909:SF146 - CASEIN KINASE-LIKE PROTEIN
chr12	382475	GTGGA	0.1993294668299178	0.00018900698134179016	3.733273742790239	0.9999818188429512	0.9999687519530028		0.9999861114969028	0.6134579370115025	0.7884934071957728	55.0	32.0		72.0	48.0	46.99999999999999	102.08109108939965	106.71779297345735	4.472206528708782	24.699290715149466	0.7034415089276951	0.4345662435176793	higher	0.02931793262605167	CDS	Soltu.DM.12G000160.1	(1 of 2) PTHR11909:SF146 - CASEIN KINASE-LIKE PROTEIN
chr01	809477	TTCCT	0.19720908783272065	2.687366072457732e-07	5.144148706265121	0.9999411833901892			0.999967744016515	0.7358247616463148	0.672403781009576	17.0			31.0	137.99999999999997	156.0	72.0892870115345	69.526040467211	0.8119574390640246	3.3395305522922616	0.9794352377726728	0.27629588122658555	lower	0.00012956028181130378	CDS	Soltu.DM.01G000490.1	(1 of 1) K12116 - flavin-binding kelch repeat F-box protein 1 (FKF1)
chr12	574238	AAAAA	0.1937678714537341	6.841833956467113e-05	3.9817200419899392	0.9999807699703858	0.999978724309604	0.9999375078115236	0.8746340826516678	0.7845908634737965	0.7593684416048465	52.0	47.0	16.0	86.0	61.99999999999999	50.00000000000002	111.7003547612638	104.5222704194713	10.955250164484283	7.3767943022530735	0.29606526411916034	0.10236783431135532	lower	0.014343797986077737	three_prime_UTR	Soltu.DM.12G000480.1	(1 of 2) PTHR32057:SF14 - UPF0061 PROTEIN FMP40
chr12	574238	AAAAA	0.1937678714537341	6.841833956467113e-05	3.9817200419899392	0.9999807699703858	0.999978724309604	0.9999375078115236	0.8746340826516678	0.7845908634737965	0.7593684416048465	52.0	47.0	16.0	86.0	61.99999999999999	50.00000000000002	111.7003547612638	104.5222704194713	10.955250164484283	7.3767943022530735	0.29606526411916034	0.10236783431135532	lower	0.014343797986077737	three_prime_UTR	Soltu.DM.12G000480.2	(1 of 2) PTHR32057:SF14 - UPF0061 PROTEIN FMP40
Saccharomyces_cerevisiae	335	GCTTT	0.17566832289273793	3.2497769922567995e-16	8.163676806034426	0.7424259923761364	0.8671686828761055	0.6304957488545953	0.6949191037816308	0.4797699387486484	0.5383964128983441	936.0000000000013	938.9999999999981	925.0	941.9999999999992	936.9999999999997	944.0	80.44373173651584	82.76398535356412	1.6925751457424922	6.70710455253814	0.9001206146352834	0.2782355868606751	higher	9.689751731912357e-13
chr05	264834	GTGGC	0.1697875035505	4.226473683619671e-05	4.094737280873283	0.9999900992059564	0.999991596779886	0.9999714302039884	0.8436994829160145	0.818888482730297	0.8280026498920189	101.0	119.0	35.0	31.0	95.99999999999996	119.00000000000004	94.54993498042157	99.83317183297449	3.61175296189946	25.214222758151198	0.5541888094245887	0.4637874720301093	higher	0.009777363905166715	CDS	Soltu.DM.05G000260.1
chr05	264834	GTGGC	0.1697875035505	4.226473683619671e-05	4.094737280873283	0.9999900992059564	0.999991596779886	0.9999714302039884	0.8436994829160145	0.818888482730297	0.8280026498920189	101.0	119.0	35.0	31.0	95.99999999999996	119.00000000000004	94.54993498042157	99.83317183297449	3.61175296189946	25.214222758151198	0.5541888094245887	0.4637874720301093	higher	0.009777363905166715	CDS	Soltu.DM.05G000260.3
chr05	264834	GTGGC	0.1697875035505	4.226473683619671e-05	4.094737280873283	0.9999900992059564	0.999991596779886	0.9999714302039884	0.8436994829160145	0.818888482730297	0.8280026498920189	101.0	119.0	35.0	31.0	95.99999999999996	119.00000000000004	94.54993498042157	99.83317183297449	3.61175296189946	25.214222758151198	0.5541888094245887	0.4637874720301093	higher	0.009777363905166715	CDS	Soltu.DM.05G000260.2
chr05	264834	GTGGC	0.1697875035505	4.226473683619671e-05	4.094737280873283	0.9999900992059564	0.999991596779886	0.9999714302039884	0.8436994829160145	0.818888482730297	0.8280026498920189	101.0	119.0	35.0	31.0	95.99999999999996	119.00000000000004	94.54993498042157	99.83317183297449	3.61175296189946	25.214222758151198	0.5541888094245887	0.4637874720301093	higher	0.009777363905166715	CDS	Soltu.DM.05G000260.4
chr05	264834	GTGGC	0.1697875035505	4.226473683619671e-05	4.094737280873283	0.9999900992059564	0.999991596779886	0.9999714302039884	0.8436994829160145	0.818888482730297	0.8280026498920189	101.0	119.0	35.0	31.0	95.99999999999996	119.00000000000004	94.54993498042157	99.83317183297449	3.61175296189946	25.214222758151198	0.5541888094245887	0.4637874720301093	higher	0.009777363905166715	CDS	Soltu.DM.05G000260.5
chr05	260534	GATAG	0.15890285450290956	0.00034019649594147156	3.5825960280846467	0.13070140924616602	0.1871832402035224			5.262603936427744e-05	2.631440450502605e-05	68.00000000000001	67.99999999999999			19.0	38.0	87.9788098132567	94.68026817163825	5.529868285135199	21.765809019217905	0.6349923967500976	0.5535831744638384	higher	0.044532551066289706	CDS	Soltu.DM.05G000240.1
chr01	809365	TTGCG	0.14899873807636066	1.7058461722114347e-05	4.3002771744666175	0.9999375078115236			0.9623523456816928	0.8432611307863168	0.7472028327374786	16.0			30.0	137.0	151.99999999999997	89.02865399697457	96.14816929259571	9.102575172409393	4.872991630679531	0.2646593434968881	0.24639116894187865	higher	0.004719214642401428	CDS	Soltu.DM.01G000490.1	(1 of 1) K12116 - flavin-binding kelch repeat F-box protein 1 (FKF1)
Saccharomyces_cerevisiae	872	GCTTT	0.14786476316945352	2.226361794917366e-12	7.019517218612722	0.7609892115083637	0.8927644229759409	0.6640991460688661	0.763468554083011	0.5095964984323784	0.6011934385294211	922.9999999999994	912.0000000000013	919.9999999999992	931.9999999999992	928.0	928.0000000000008	80.28541248062564	82.8370367002632	1.8318242864287697	7.1116911594684735	0.9520857050735424	0.2650741879850622	higher	3.319134375922641e-09
chr01	809929	CTTGC	0.1136269003022644	0.00030975070625285136	3.6070058276543766	0.9999333422210372			0.9055680627736741	0.8887230055244	0.8646282574582443	15.0			26.000000000000004	130.00000000000006	150.99999999999994	82.08234657824886	87.48817211254257	7.001041449959834	2.6566386591412345	0.3517553050190089	0.2675405512413258	higher	0.042193706610635866	three_prime_UTR	Soltu.DM.01G000490.1	(1 of 1) K12116 - flavin-binding kelch repeat F-box protein 1 (FKF1)
chr01	809531	TCATT	0.1066141969506792	0.0002819186719698645	3.631371818721117	0.9999411833901892			0.9560941749506756	0.8441992791628432	0.8796875052050118	17.0			31.0	142.00000000000003	158.99999999999991	85.85471973120806	90.91449411774708	3.1155180494580264	2.7000418182919885	0.2395197907828067	0.23041403094812804	higher	0.03940253938703809	CDS	Soltu.DM.01G000490.1	(1 of 1) K12116 - flavin-binding kelch repeat F-box protein 1 (FKF1)
chr01	809625	TGTAC	0.10320258164175287	0.00032116552174239315	3.597601223265108	0.9999411833901892			0.999967744016515	0.7993748156966565	0.8908732455321379	17.0			31.0	144.0	165.00000000000006	108.50555115201631	121.69396451896336	99.11893393002363	47.08038661187168	0.5217132985667936	0.3681224565341973	higher	0.0430923838797856	CDS	Soltu.DM.01G000490.1	(1 of 1) K12116 - flavin-binding kelch repeat F-box protein 1 (FKF1)
chr10	94731	CAATG	0.09985271594244904	6.448284976266746e-05	3.9957753885681098	0.6477171955228722	0.7030241025782992	0.5221114339111557	0.5958019451219807	0.4265637265075685	0.5509289125554311	744.0000000000003	753.9999999999995	863.0	696.0000000000003	821.0	774.9999999999997	101.8210606088538	105.62043561543749	15.270597029231766	3.3371220841568565	0.7676280655509955	0.3543498021175232	higher	0.013733311693501438	CDS	Soltu.DM.10G000060.1	(1 of 1) PTHR33222:SF9 - PROTEIN CURVATURE THYLAKOID 1B, CHLOROPLASTIC
chr10	94731	CAATG	0.09985271594244904	6.448284976266746e-05	3.9957753885681098	0.6477171955228722	0.7030241025782992	0.5221114339111557	0.5958019451219807	0.4265637265075685	0.5509289125554311	744.0000000000003	753.9999999999995	863.0	696.0000000000003	821.0	774.9999999999997	101.8210606088538	105.62043561543749	15.270597029231766	3.3371220841568565	0.7676280655509955	0.3543498021175232	higher	0.013733311693501438	CDS	Soltu.DM.10G000060.2	(1 of 1) PTHR33222:SF9 - PROTEIN CURVATURE THYLAKOID 1B, CHLOROPLASTIC
Saccharomyces_cerevisiae	653	TTGAA	0.09613598527265466	4.064262233126309e-06	4.6080687843242165	0.7007325534756123	0.7265774017314415	0.7647470754124827	0.6866678969078407	0.5882951156566736	0.6286860622370579	984.0000000000008	990.0000000000017	983.9999999999994	983.9999999999987	980.0	987.0000000000008	104.67590984835314	110.41428382113614	36.48055930807049	2.8461808361707885	0.9743992033090678	0.2127853424753148	higher	0.0014350589082361114
Saccharomyces_cerevisiae	1401	CAGCT	0.09527564625447227	1.9444500475225853e-05	4.271175847875928	0.6619674584580638	0.7269844905053133	0.6482546525527983	0.6463166048239479	0.5284566766441468	0.5766063812846643	922.0000000000014	919.0000000000008	949.0000000000003	917.0000000000008	920.0	933.0	105.45347658606191	119.0927440748414	6.224837453544003	9.58581949765525	0.028941732642086975	0.0196988782916731	higher	0.005270638083360461
chr10	95691	CTGGA	0.08676289615123045	0.00013294191223166984	3.8209438639855673	0.7564810023442515	0.7584627515973822	0.7720808567189523	0.6776643859213077	0.6175443102887079	0.7315272259968789	746.0000000000008	753.9999999999983	899.0000000000005	690.0000000000006	812.0000000000003	770.999999999999	105.38656695100279	111.84074542482315	35.1324014969089	2.888695655510606	0.4576542161297842	0.3816427176316296	higher	0.02301610461120555	CDS	Soltu.DM.10G000060.1	(1 of 1) PTHR33222:SF9 - PROTEIN CURVATURE THYLAKOID 1B, CHLOROPLASTIC
chr10	95691	CTGGA	0.08676289615123045	0.00013294191223166984	3.8209438639855673	0.7564810023442515	0.7584627515973822	0.7720808567189523	0.6776643859213077	0.6175443102887079	0.7315272259968789	746.0000000000008	753.9999999999983	899.0000000000005	690.0000000000006	812.0000000000003	770.999999999999	105.38656695100279	111.84074542482315	35.1324014969089	2.888695655510606	0.4576542161297842	0.3816427176316296	higher	0.02301610461120555	CDS	Soltu.DM.10G000060.2	(1 of 1) PTHR33222:SF9 - PROTEIN CURVATURE THYLAKOID 1B, CHLOROPLASTIC
Saccharomyces_cerevisiae	981	TGGAC	0.086735514638071	0.00010985680505512647	3.867721993550378	0.571608626841885	0.5866194988592343	0.5814670042205153	0.5522821433254542	0.4384847214423041	0.4887217212396634	983.9999999999987	981.9999999999997	988.9999999999992	979.9999999999992	977.0	976.0	116.33362307117088	121.50319194714548	13.020740067538496	1.6511396160184673	0.5882017063582083	0.27600618415119593	higher	0.02047227335871055
Saccharomyces_cerevisiae	1343	ACTTT	0.08375126459233123	0.00019294650304202968	3.728076906440661	0.558879700870116	0.6258162124341521	0.5609680290858255	0.5841181887367342	0.4128439939102679	0.4974479659660976	977.9999999999992	981.0000000000008	982.9999999999997	979.0	972.0000000000008	972.0	82.6178714276984	80.7567860731801	8.642100131806341	1.265877021010784	0.9216988595788952	0.5023800871857571	lower	0.02975700809846475
Saccharomyces_cerevisiae	1048	CCACT	0.08338323251321372	0.00020262422526784568	3.7157220555341968	0.5134700333900273	0.5668977014669111	0.6272197609365429	0.5102347699684961	0.5000296353748073	0.4471733929105367	983.0	985.9999999999997	986.9999999999983	983.0	981.0	978.0000000000008	77.91982938332937	80.11528748507399	4.3909416334933615	1.375503456290616	0.9873407415843464	0.2365462708229725	higher	0.03089443798331045
Saccharomyces_cerevisiae	980	TTGGA	0.08334522392874942	2.478371108222775e-05	4.216760354715149	0.7782518645664337	0.7607589301050399	0.7992956421464825	0.7462877492988507	0.6574572631575487	0.6845257525753086	987.9999999999997	976.0000000000032	993.0000000000003	978.0	976.9999999999987	979.0000000000003	101.88347591220736	110.53010604094969	37.32434476138668	3.1649037860978955	0.3350253081459729	0.2289631267339797	higher	0.006394912373957516
Saccharomyces_cerevisiae	708	TCATG	0.08100369294681277	8.847532931055802e-06	4.443577345796274	0.19408932712427285	0.3125829632012017	0.2424853016361183	0.2144566416287978	0.15631500617784025	0.13537486531451648	990.9999999999997	981.9999999999983	981.9999999999987	989.000000000004	982.9999999999986	988.9999999999997	84.77135151180157	86.18151407985481	4.634008352262186	0.7107302650012769	0.6517454293277116	0.2655423022023611	higher	0.002793218190645676
Saccharomyces_cerevisiae	1378	TGGTC	0.08080962049984991	0.00034186874040686803	3.5813153301074467	0.4604376746250318	0.5144548083324219	0.5331134223749241	0.4631836173164525	0.38352941316679867	0.4188640133495772	969.0	972.0	980.0	972.9999999999997	965.9999999999997	959.0000000000003	113.3398685289946	117.34538570487184	11.044971766455744	3.0278266221618404	0.7508290144695048	0.3837354066630796	higher	0.044534211887467486
chr05	154219	TTGTT	-0.8808249281852888	5.249493569710417e-34	-12.15725208856143	5.262603936427744e-05			0.999944450616598	0.7169567387204528	0.925731473336908	19.0			18.0	22.0	20.0	98.07550872232916	102.39579908115742	19.600389168901085	5.335032306831693	0.6635256976797992	0.479017697198925	higher	4.695671998105968e-30
MF989953.1	45991	ATGGC	-0.8770395781576276	4.4554880183052606e-29	-11.192139942831988	6.665777896280497e-05	0.15371758971900165		0.9999545495864012	0.9079088542268184		15.0	20.0		22.0	17.0		92.40213619212895	97.90932883236052	12.02046930223971	10.686672814585373	0.674107634113169	0.3371903467681784	higher	2.3912604194244337e-25
chr05	154342	TTTAT	-0.8196814251693698	1.5101009622184325e-21	-9.534224412565752	5.262603936427744e-05			0.999944450616598	0.7076685308612707	0.7515891721483333	19.0			18.0	21.0	22.0	84.23096880275314	87.21489241977469	5.386957503744035	2.03860624659564	0.8775484534164871	0.289645616863498	higher	6.195980025737962e-18
scaffold_104	7658	GAAAC	-0.7560689227259744	3.4786652923560402e-15	-7.872412655974752		6.249218847644044e-05		0.6282771144053199	0.999958336805266	0.6401587935327664		16.0		22.0	24.0	15.0	108.84899766508155	111.32228928382523	2.4510247103788143	4.393211958388527	0.27443350317487025	0.04382302938441792	higher	8.286185228809498e-12	three_prime_UTR	Soltu.DM.S002200.1	(1 of 82) 3.2.1.39 - Glucan endo-1,3-beta-D-glucosidase / Laminarinase
chr11	527146	GTCGG	-0.7556829424652081	3.705393059277584e-15	-7.864511919688147	0.4884538907228331	6.665777896280497e-05		0.999962965706244	0.9999333422210372	0.9999333422210372	24.0	15.0		27.0	15.0	15.0	79.99943917043583	81.75201993479011	1.0124185952053075	2.3962140923161974	0.7021907538299192	0.2524758233419225	higher	8.286185228809498e-12	CDS	Soltu.DM.11G000140.1	(1 of 3) K15559 - regulator of Ty1 transposition protein 103 (RTT103)
chr08	649703	GATCT	-0.7305785581931615	2.8378395419893435e-12	-6.9855293357674375	6.665777896280497e-05			0.5483751160970578	0.854972675005496	0.7885878568138193	15.0			21.0	19.0	15.0	95.96016329343546	89.85106410365006	24.653584493170708	11.330905940272546	0.91892889266165	0.3320520979128008	lower	4.008074953120212e-09	CDS	Soltu.DM.08G000030.1	(1 of 3) K13519 - lysophospholipid acyltransferase (LPT1, ALE1)
chr12	319143	AAGTA	-0.7152509356619915	6.390066174821752e-11	-6.534316558449674	4.999500049995e-05			0.9999375078115236	0.6502026354697601	0.4957626487061906	20.0			16.0	21.0	15.0	119.16088040157923	123.02832679407706	35.352975646934006	5.2752862676060195	0.9704831066869094	0.3561835125068141	higher	6.859097032053669e-08	five_prime_UTR	Soltu.DM.12G000050.1	(1 of 1) KOG0107//KOG4207 - Alternative splicing factor SRp20/9G8 (RRM superfamily) // Predicted splicing factor, SR protein superfamily
scaffold_104	7731	TTAAT	-0.6460705290202018	5.990397911332833e-10	-6.1906832516043675		5.881660981061051e-05		0.7598988471855072	0.6333784655517928	0.5451107241527373		17.0		22.000000000000004	24.0	15.999999999999998	93.08483144705944	97.39468162488329	13.07521087974148	5.8030336772731115	0.7088427909452109	0.2963451485216089	higher	5.741154569664878e-07	three_prime_UTR	Soltu.DM.S002200.1	(1 of 82) 3.2.1.39 - Glucan endo-1,3-beta-D-glucosidase / Laminarinase
chr08	988837	AAATC	-0.642847080733635	1.4371122817596949e-09	-6.0512667769220805	5.881660981061051e-05	0.23070709266912584		0.7844940116038068	0.7241530228655877	0.7660430716499149	17.0	21.000000000000004		35.0	35.0	23.000000000000004	110.98988452734287	114.86762237200504	14.142799890454626	5.403599126171947	0.6971987311564145	0.39102699526900175	higher	1.285496936034047e-06
chr02	3762995	GTTGA	-0.6330606984079246	6.118800063058607e-08	-5.415294237690398	0.7337172975856077	5.881660981061051e-05		0.9999375078115236	0.999960003199744		16.999999999999996	17.0		16.0	25.0		88.71720514794502	90.82529189041284	1.5844648111217337	3.4138988020403134	0.9286755126719992	0.3761481056496345	higher	3.350979585554647e-05	CDS	Soltu.DM.02G000340.1
MF989953.1	46058	TTGTT	-0.6324162019566639	6.868989002262959e-07	-4.965031584877847	6.249218847644044e-05	0.3625490045697316		0.7663866686653857	0.8610572320061504		16.0	19.0		21.0	17.0		99.8142228717477	106.51963973550394	28.63422897871809	11.683862623577829	0.9801134417757094	0.07204296686209606	higher	0.0002975896025665415
chr11	578544	GATTT	-0.6172759917815005	1.3161495664677147e-15	-7.993074109845778	0.3010562682012432	0.2319319544098232		0.8118424440448644	0.8394896034015328	0.9999782618147036	69.0	30.0		50.99999999999999	53.0	46.0	93.9454604822012	89.4699641258214	30.15539004524841	6.404012669593649	0.8900404081434042	0.34335081999414196	lower	3.531887361616113e-12	CDS	Soltu.DM.11G000240.1	(1 of 38) PF01535//PF12854//PF13041 - PPR repeat (PPR) // PPR repeat (PPR_1) // PPR repeat family (PPR_2)
chr08	988954	TATCC	-0.6151921539278691	6.47904714869188e-08	-5.405049571981964	0.2570082583614896	5.5549383401844235e-05		0.6509265421979806	0.7384547822371552	0.8417908489658085	20.0	18.0		31.00000000000001	28.0	22.0	94.72786495422228	87.28156660840764	43.77952251705575	18.439434434957136	0.9345818479451308	0.22084414523332985	lower	3.477304604702932e-05
scaffold_56	19151	TGACC	-0.6127121950127312	9.053832293211277e-15	-7.751885063249619	5.5549383401844235e-05			0.4833640322626762	0.6654200524978119	0.6895191484279111	18.0			38.0	45.0	30.0	120.48730642050516	115.57242571602491	18.37386070771004	7.393006144310138	0.6690788215262088	0.5494006271405267	lower	1.868919919910189e-11	CDS	Soltu.DM.S001100.1	(1 of 43) PF00197 - Trypsin and protease inhibitor (Kunitz_legume)
chr01	487718	AATAG	-0.5760392415237036	1.727226335809635e-10	-6.383821303285301	5.262603936427744e-05	3.571173487608028e-05		0.6362499987491658	0.5648421248716384	0.5271581076116673	19.0	28.0		33.99999999999999	27.0	28.0	100.94656634550236	95.14257245617719	34.40648441475678	11.702581793735677	0.8476416301299706	0.4641231277861142	lower	1.716671063757465e-07	CDS	Soltu.DM.01G000030.1	(1 of 5) 4.1.1.15 - Glutamate decarboxylase / L-glutamate 1-carboxy-lyase
chr01	487718	AATAG	-0.5760392415237036	1.727226335809635e-10	-6.383821303285301	5.262603936427744e-05	3.571173487608028e-05		0.6362499987491658	0.5648421248716384	0.5271581076116673	19.0	28.0		33.99999999999999	27.0	28.0	100.94656634550236	95.14257245617719	34.40648441475678	11.702581793735677	0.8476416301299706	0.4641231277861142	lower	1.716671063757465e-07	three_prime_UTR	Soltu.DM.01G000030.2	(1 of 5) 4.1.1.15 - Glutamate decarboxylase / L-glutamate 1-carboxy-lyase
chr07	306927	TGGAT	-0.5659082566404543	7.662179795035338e-06	-4.47441221361125	0.19446281797823808	0.4628411735469504		0.9999545495864012	0.7891659552196958		19.0	20.0		22.0	16.000000000000004		126.89155374504529	123.2625005479482	2.9733347127033114	17.202380762757798	0.5870768626837514	0.5473506529253376	lower	0.0024772842746960642	CDS	Soltu.DM.07G000010.2	(1 of 1) PTHR12136//PTHR12136:SF49 - STEROIDOGENIC ACUTE REGULATORY PROTEIN STAR // SUBFAMILY NOT NAMED
chr07	306927	TGGAT	-0.5659082566404543	7.662179795035338e-06	-4.47441221361125	0.19446281797823808	0.4628411735469504		0.9999545495864012	0.7891659552196958		19.0	20.0		22.0	16.000000000000004		126.89155374504529	123.2625005479482	2.9733347127033114	17.202380762757798	0.5870768626837514	0.5473506529253376	lower	0.0024772842746960642	CDS	Soltu.DM.07G000010.1	(1 of 1) PTHR12136//PTHR12136:SF49 - STEROIDOGENIC ACUTE REGULATORY PROTEIN STAR // SUBFAMILY NOT NAMED
chr01	809844	AAATC	-0.5637844542545215	5.278839535020365e-33	-11.967186577080572	6.249218847644044e-05			0.7775270429370449	0.4855268240753353	0.42848697231661337	16.0			28.000000000000004	139.0	164.99999999999997	111.43541610933045	117.89544453444056	17.15874365431249	8.604200944012522	0.8058007421361352	0.06705090751046901	higher	3.5414414730567877e-29	three_prime_UTR	Soltu.DM.01G000490.1	(1 of 1) K12116 - flavin-binding kelch repeat F-box protein 1 (FKF1)
chr04	340689	GCTCT	-0.5413150720497172	5.082321287905439e-09	-5.844454106299378	4.166319473377218e-05	0.2965575810644752		0.5723953776662996	0.7886812090609502	0.7077674958107152	24.0	35.0		59.00000000000001	45.0	44.0	79.98639664405981	76.51848614907945	10.969892707815232	4.288649175789075	0.9682040820736216	0.20887260260415752	lower	3.5890550463405914e-06	CDS	Soltu.DM.04G000150.1	(1 of 1) PTHR35474//PTHR35474:SF2 - FAMILY NOT NAMED // SERINE-ARGININE-ASPARTATE-RICH PROTEIN SHW1
chr05	174588	GATTA	-0.5412756711137863	2.3437675100272107e-07	-5.169774406922606	0.7010980539310201	5.881660981061051e-05		0.78373851396227	0.9999696988061332		41.00000000000001	17.0		29.00000000000001	33.0		97.9738116069221	90.63962773138563	30.603445368849574	12.02152144764812	0.7224999640456706	0.3314814422772201	lower	0.00011647222431774109	CDS	Soltu.DM.05G000080.1	(1 of 2) K00592 - [ribulose-bisphosphate carboxylase]-lysine N-methyltransferase (E2.1.1.127)
chr09	149308	TTAAG	-0.5384305373667941	1.5367602729059117e-05	-4.323352310904782	0.33528830763140977	0.2505861489413925		0.7632971550801033		0.8994383762262873	26.000000000000004	18.0		28.0		18.000000000000004	90.7574045360866	94.44722876494076	9.35633529617477	4.199346449538608	0.7131959149223593	0.11380368874134587	higher	0.004447577500763056	CDS	Soltu.DM.09G000260.1	(1 of 4) PF07645//PF07714//PF13947 - Calcium-binding EGF domain (EGF_CA) // Protein tyrosine kinase (Pkinase_Tyr) // Wall-associated receptor kinase galacturonan-binding (GUB_WAK_bind)
chr07	499115	AAGAG	-0.5298070934815046	3.430036472289345e-09	-5.909569161190461	3.9996800255979526e-05	4.545041359876375e-05		0.5469154288399548	0.5095336410639858	0.5331003813613552	25.0	22.0		28.0	30.0	35.0	120.26686405192604	126.21225226343005	37.404047755207095	9.787419270404822	0.7548209614489257	0.4835813640396511	higher	2.629857963825273e-06	CDS	Soltu.DM.07G000220.4	(1 of 1) PTHR35769//PTHR35769:SF2 - FAMILY NOT NAMED // CALCINEURIN-LIKE METALLO-PHOSPHOESTERASE SUPERFAMILY PROTEIN
chr07	499115	AAGAG	-0.5298070934815046	3.430036472289345e-09	-5.909569161190461	3.9996800255979526e-05	4.545041359876375e-05		0.5469154288399548	0.5095336410639858	0.5331003813613552	25.0	22.0		28.0	30.0	35.0	120.26686405192604	126.21225226343005	37.404047755207095	9.787419270404822	0.7548209614489257	0.4835813640396511	higher	2.629857963825273e-06	CDS	Soltu.DM.07G000220.1	(1 of 1) PTHR35769//PTHR35769:SF2 - FAMILY NOT NAMED // CALCINEURIN-LIKE METALLO-PHOSPHOESTERASE SUPERFAMILY PROTEIN
chr07	499115	AAGAG	-0.5298070934815046	3.430036472289345e-09	-5.909569161190461	3.9996800255979526e-05	4.545041359876375e-05		0.5469154288399548	0.5095336410639858	0.5331003813613552	25.0	22.0		28.0	30.0	35.0	120.26686405192604	126.21225226343005	37.404047755207095	9.787419270404822	0.7548209614489257	0.4835813640396511	higher	2.629857963825273e-06	CDS	Soltu.DM.07G000220.3	(1 of 1) PTHR35769//PTHR35769:SF2 - FAMILY NOT NAMED // CALCINEURIN-LIKE METALLO-PHOSPHOESTERASE SUPERFAMILY PROTEIN
chr07	499115	AAGAG	-0.5298070934815046	3.430036472289345e-09	-5.909569161190461	3.9996800255979526e-05	4.545041359876375e-05		0.5469154288399548	0.5095336410639858	0.5331003813613552	25.0	22.0		28.0	30.0	35.0	120.26686405192604	126.21225226343005	37.404047755207095	9.787419270404822	0.7548209614489257	0.4835813640396511	higher	2.629857963825273e-06	CDS	Soltu.DM.07G000220.2	(1 of 1) PTHR35769//PTHR35769:SF2 - FAMILY NOT NAMED // CALCINEURIN-LIKE METALLO-PHOSPHOESTERASE SUPERFAMILY PROTEIN
chr04	340937	AAGTT	-0.527405892008397	7.016992305323613e-06	-4.493172428661213		0.07780567191617413		0.5840938264794101	0.6421503806986409	0.5893904845956625		17.0		34.0	19.0	22.000000000000004	121.2404237643371	116.52904100300164	3.691016205207233	44.552909188064376	0.6496852822925496	0.474684331491068	lower	0.002353762356416989
chr02	2018138	GAATA	-0.5237447580503369	2.9991397711925585e-05	-4.17353164820342	0.15321937326893742	0.2895894456116661		0.5277489626778641	0.8984618814171114	0.8092366583769406	20.000000000000004	25.0		24.0	20.0	29.0	113.15456654873316	108.11741172627217	16.789868445265686	6.093489927112862	0.6036538902182356	0.27110967063617875	lower	0.0073836619963259
chr05	185384	CTCAC	-0.5222865767044469	9.775214675723057e-08	-5.330853698735671		5.262603936427744e-05		0.6208877317183144	0.32393081016890285	0.6221990663442164		19.0		30.0	25.0	22.0	77.4584223707618	75.64583601281896	1.966221886781699	1.4074717782311197	0.7514671672092309	0.6373725039248025	lower	5.143487957314279e-05	CDS	Soltu.DM.05G000100.1	(1 of 3) PTHR22811//PTHR22811:SF47 - TRANSMEMBRANE EMP24 DOMAIN-CONTAINING PROTEIN // EMP24/GP25L/P24 FAMILY/GOLD DOMAIN-CONTAINING PROTEIN-RELATED
MF989953.1	124286	TTCGG	-0.5140289105222359	4.595747891570042e-05	-4.0752877724733	0.22131854121117914	0.15315212116061766		0.5554668168366174	0.8470616665796513		22.000000000000004	34.0		23.0	17.0		79.84945966001256	83.07685967138609	2.0680800514801465	8.109651726766483	0.4864995338748863	0.479361245138776	higher	0.010363604594141351
chr11	578349	CCCAA	-0.5011653084237842	2.388789487097225e-09	-5.968885992480744	0.7894658221791037	3.703429375601807e-05		0.8639549710834924	0.999980000799968	0.8238152380971816	68.0	27.0		45.0	50.0	40.00000000000001	74.19579350483133	77.0161344622866	6.906369992827486	2.580844715197236	0.7166532087552205	0.08920811168865407	higher	1.885387231948648e-06	CDS	Soltu.DM.11G000240.1	(1 of 38) PF01535//PF12854//PF13041 - PPR repeat (PPR) // PPR repeat (PPR_1) // PPR repeat family (PPR_2)
chr11	578533	ATGTT	-0.4984374802379161	8.130249798775582e-09	-5.765735471462276	0.4364840593633443	3.333111125924937e-05		0.8518794724648482	0.6570866243054414	0.6411224296553639	69.0	30.0		51.00000000000001	51.99999999999999	45.99999999999999	89.58602592113817	93.6675980328258	9.898617820871813	6.404576075204062	0.9991611493166321	0.2807082692192248	higher	5.321347642686408e-06	CDS	Soltu.DM.11G000240.1	(1 of 38) PF01535//PF12854//PF13041 - PPR repeat (PPR) // PPR repeat (PPR_1) // PPR repeat family (PPR_2)
chr05	185282	ACTCA	-0.4946682323009098	0.0001322894725900097	-3.8221568950557008	0.2321385834444879	5.881660981061051e-05		0.7663101418163686	0.3998499572856226	0.6661406978821858	15.0	17.0		25.0	23.0	21.0	82.54896487383135	78.91539962138718	8.387958314558485	3.588125127425438	0.8062622189438691	0.30315820757518763	lower	0.02301610461120555	five_prime_UTR	Soltu.DM.05G000100.1	(1 of 3) PTHR22811//PTHR22811:SF47 - TRANSMEMBRANE EMP24 DOMAIN-CONTAINING PROTEIN // EMP24/GP25L/P24 FAMILY/GOLD DOMAIN-CONTAINING PROTEIN-RELATED
MF989953.1	124804	GTTGG	-0.4770832367473414	2.5622581480662454e-08	-5.568986173758794	0.495126202273066	0.5506296418035604		0.9999705899652962	0.9999545495864012	0.999958336805266	22.0	46.0		34.0	22.0	24.0	85.27998824027618	88.02266645888642	1.5267372552821767	7.9603619700538655	0.8267563901261823	0.20990147592303776	higher	1.5279599422968378e-05
chr05	136237	CCGAG	-0.475158741157543	8.283654749625216e-05	-3.936041809789828	5.5549383401844235e-05	0.7295866509711902		0.7515672764037061	0.9310497185318386	0.8373225290689725	18.0	23.0		45.00000000000001	46.99999999999999	42.00000000000001	94.06672486855715	99.29699831770287	22.768904330956353	9.687109881044083	0.6531125587243427	0.3890160763645718	higher	0.016466064830088344	CDS	Soltu.DM.05G000010.1	(1 of 9) 2.3.1.119//2.3.1.199 - Transferred entry: 1.1.1.330, 1.3.1.93, 2.3.1.199 and 4.2.1.134 // Very-long-chain 3-oxoacyl-CoA synthase / Very-long-chain beta-ketoacyl-CoA synthase
chr01	809335	ATGTT	-0.4750788399324711	3.073694711063855e-05	-4.167936542406307	0.22481149250685067			0.7712666872904155	0.6223354267985165	0.7060688832290332	16.0			31.000000000000004	129.00000000000003	139.00000000000006	91.74304069074915	95.30284298746595	31.97134314619409	4.710595279725629	0.5689575191709654	0.13070334407596546	higher	0.007498417961036231	CDS	Soltu.DM.01G000490.1	(1 of 1) K12116 - flavin-binding kelch repeat F-box protein 1 (FKF1)
chr01	809256	GAGAG	-0.4737166692780917	1.6162422276938973e-21	-9.5271732035939	6.249218847644044e-05			0.5550639500155861	0.4902518885156959	0.3760216458684223	16.0			31.0	130.0	141.00000000000006	122.66483342234959	131.33484858284558	23.589313124429488	7.881211102356104	0.7519706243879959	0.2456572394471597	higher	6.195980025737962e-18	CDS	Soltu.DM.01G000490.1	(1 of 1) K12116 - flavin-binding kelch repeat F-box protein 1 (FKF1)
chr05	174416	GAAGG	-0.4724983609201052	1.5833274130272412e-05	-4.3167647578636545	0.24189563513572784	6.665777896280497e-05		0.5447370899713766	0.6422219247835244		38.00000000000001	15.0		29.0	32.0		105.75381784931744	110.09364440454969	6.2309613569870415	16.991426034791957	0.9031920436927082	0.2338291869066741	higher	0.004462113299728222	CDS	Soltu.DM.05G000080.1	(1 of 2) K00592 - [ribulose-bisphosphate carboxylase]-lysine N-methyltransferase (E2.1.1.127)
chr05	260371	TACTT	-0.4714845798164055	1.5413628007116236e-05	-4.32269280657109	0.1379485505603508	0.4308044124727356			0.9999375078115236	0.511784614854374	58.0	57.0			16.0	27.0	88.03284230854351	83.64060206342455	4.4998292734835355	13.804967498256818	0.9803741094499387	0.10236827334545873	lower	0.004447577500763056	CDS	Soltu.DM.05G000240.1
chr12	345869	AGCTG	-0.4625508350087314	0.00011742253655742938	-3.8514457663157526	0.3586233184452849	5.881660981061051e-05		0.4774249941441365	0.6875163668115927	0.7607343466531081	25.0	17.0		34.0	38.0	22.000000000000004	116.95914981476751	120.83137481155407	9.301678952322863	3.535246403062684	0.8922554960494747	0.3394174897523735	higher	0.021435603867473587	CDS	Soltu.DM.12G000110.1	(1 of 3) PTHR24031//PTHR24031:SF235 - RNA HELICASE // DEAD-BOX ATP-DEPENDENT RNA HELICASE 37-RELATED
chr11	561462	ACCAG	-0.4604831340952363	2.703698819240921e-07	-5.143010932965324	0.8368326438937815	0.2421013830178036		0.9999615414198908	0.999944450616598	0.999944450616598	36.99999999999999	26.0		26.0	18.0	18.0	73.1666643671619	74.78543065219688	0.6863721433601849	5.2151347253842335	0.6917189512464054	0.2445410651411818	higher	0.00012956028181130378	CDS	Soltu.DM.11G000210.2	(1 of 4) PTHR22814//PTHR22814:SF79 - COPPER TRANSPORT PROTEIN ATOX1-RELATED // SUBFAMILY NOT NAMED
chr11	561462	ACCAG	-0.4604831340952363	2.703698819240921e-07	-5.143010932965324	0.8368326438937815	0.2421013830178036		0.9999615414198908	0.999944450616598	0.999944450616598	36.99999999999999	26.0		26.0	18.0	18.0	73.1666643671619	74.78543065219688	0.6863721433601849	5.2151347253842335	0.6917189512464054	0.2445410651411818	higher	0.00012956028181130378	CDS	Soltu.DM.11G000210.3	(1 of 4) PTHR22814//PTHR22814:SF79 - COPPER TRANSPORT PROTEIN ATOX1-RELATED // SUBFAMILY NOT NAMED
chr11	561462	ACCAG	-0.4604831340952363	2.703698819240921e-07	-5.143010932965324	0.8368326438937815	0.2421013830178036		0.9999615414198908	0.999944450616598	0.999944450616598	36.99999999999999	26.0		26.0	18.0	18.0	73.1666643671619	74.78543065219688	0.6863721433601849	5.2151347253842335	0.6917189512464054	0.2445410651411818	higher	0.00012956028181130378	CDS	Soltu.DM.11G000210.1	(1 of 4) PTHR22814//PTHR22814:SF79 - COPPER TRANSPORT PROTEIN ATOX1-RELATED // SUBFAMILY NOT NAMED
chr01	625501	TATTT	-0.4586492421593836	3.7840182380377484e-09	-5.893368250591853	2.8569796011656482e-05	2.631440450502605e-05		0.4209052930861975	0.6461134176318596	0.3090113420608689	35.0	38.0		56.0	33.00000000000001	35.0	93.16887152962047	87.92714914839253	41.63043746885972	8.486735091288885	0.7707887714499443	0.2152664291999653	lower	2.7444359302092697e-06	three_prime_UTR	Soltu.DM.01G000170.1
chr01	625501	TATTT	-0.4586492421593836	3.7840182380377484e-09	-5.893368250591853	2.8569796011656482e-05	2.631440450502605e-05		0.4209052930861975	0.6461134176318596	0.3090113420608689	35.0	38.0		56.0	33.00000000000001	35.0	93.16887152962047	87.92714914839253	41.63043746885972	8.486735091288885	0.7707887714499443	0.2152664291999653	lower	2.7444359302092697e-06	three_prime_UTR	Soltu.DM.01G000170.2
chr09	149399	TTGGA	-0.4544513715592229	0.00011886369626241512	-3.848457947218821	0.4432161242526581	0.492241871184265		0.844410733555869		0.9999500049995	28.0	18.0		26.0		20.0	106.34212713302479	102.29857171730309	4.983824748541829	18.86340066573768	0.8780707630562745	0.3897851351333971	lower	0.02152076635794422	CDS	Soltu.DM.09G000260.1	(1 of 4) PF07645//PF07714//PF13947 - Calcium-binding EGF domain (EGF_CA) // Protein tyrosine kinase (Pkinase_Tyr) // Wall-associated receptor kinase galacturonan-binding (GUB_WAK_bind)
chr05	136479	TATTC	-0.4358994629173569	2.8173917195859207e-06	-4.6837022614901525	0.1879543427619463	4.166319473377218e-05		0.4148943652362973	0.6793110710129706	0.4954869614378234	21.0	24.0		52.00000000000001	51.00000000000001	54.0	92.69529408865559	88.55732063985693	39.03599162603538	6.180626851937222	0.6689321068164295	0.2396382818204631	lower	0.0010356809150012078	CDS	Soltu.DM.05G000010.1	(1 of 9) 2.3.1.119//2.3.1.199 - Transferred entry: 1.1.1.330, 1.3.1.93, 2.3.1.199 and 4.2.1.134 // Very-long-chain 3-oxoacyl-CoA synthase / Very-long-chain beta-ketoacyl-CoA synthase
scaffold_254	29494	ATCCT	-0.41958139667395467	6.689887491230738e-05	-3.987053746211175	0.5502613932206423	0.6104424978735229			0.9999333422210372	0.9999333422210372	23.0	20.0			15.0	15.0	72.53811221969585	74.83867897128289	1.6536730764040763	6.346132666148192	0.663124516051047	0.5723165903737829	higher	0.01413567959269109	CDS	Soltu.DM.S001010.1	(1 of 5) PF03058 - Sar8.2 family (Sar8_2)
chr01	488062	CTAGG	-0.41738608395028415	1.5940394142042788e-05	-4.3152755505668665	5.262603936427744e-05	4.166319473377218e-05		0.4701428593621367	0.4757970357335173	0.30635979060634544	19.0	24.0		31.0	24.000000000000004	24.0	94.40082272554426	99.62296108126905	17.24904935293991	6.450978268077817	0.5822872072268719	0.4057074995355697	higher	0.004462113299728222	CDS	Soltu.DM.01G000030.1	(1 of 5) 4.1.1.15 - Glutamate decarboxylase / L-glutamate 1-carboxy-lyase
chr01	488062	CTAGG	-0.41738608395028415	1.5940394142042788e-05	-4.3152755505668665	5.262603936427744e-05	4.166319473377218e-05		0.4701428593621367	0.4757970357335173	0.30635979060634544	19.0	24.0		31.0	24.000000000000004	24.0	94.40082272554426	99.62296108126905	17.24904935293991	6.450978268077817	0.5822872072268719	0.4057074995355697	higher	0.004462113299728222	three_prime_UTR	Soltu.DM.01G000030.2	(1 of 5) 4.1.1.15 - Glutamate decarboxylase / L-glutamate 1-carboxy-lyase
chr05	154148	CTGGT	-0.4166408933725623	0.00015752732917321402	-3.778892621259932	5.5549383401844235e-05			0.5358146723653288	0.35486176380363843	0.3594128920989253	18.0			19.0	20.0	20.0	103.9697571573865	109.39785934129844	31.109692759365917	5.221492498531451	0.7540192710324649	0.2950615105616821	higher	0.025495464573740044	CDS	Soltu.DM.05G000040.1	(1 of 2) K02911 - large subunit ribosomal protein L32 (RP-L32, MRPL32, rpmF)
chr12	566043	TTTTT	-0.4093358169661164	0.0001213621979021054	-3.8433580696103413	0.2364234569556732	0.13665803851201813		0.5613208220509761	0.7842254982093704	0.4420833738395397	40.00000000000001	29.0		38.0	41.0	27.0	80.38291095175845	78.10062824933246	1.5218262292952514	6.844233894585904	0.8402544289805088	0.17380233648064114	lower	0.02156791113048343	CDS	Soltu.DM.12G000480.1	(1 of 2) PTHR32057:SF14 - UPF0061 PROTEIN FMP40
chr12	566043	TTTTT	-0.4093358169661164	0.0001213621979021054	-3.8433580696103413	0.2364234569556732	0.13665803851201813		0.5613208220509761	0.7842254982093704	0.4420833738395397	40.00000000000001	29.0		38.0	41.0	27.0	80.38291095175845	78.10062824933246	1.5218262292952514	6.844233894585904	0.8402544289805088	0.17380233648064114	lower	0.02156791113048343	CDS	Soltu.DM.12G000480.2	(1 of 2) PTHR32057:SF14 - UPF0061 PROTEIN FMP40
scaffold_303	44217	AGCAC	-0.40592216050938795	0.0001833162477898828	-3.740963358572602	0.636038764572006	3.448038066340252e-05		0.6347620475530703	0.5371406158086025	0.9999736855954948	35.0	29.0		35.0	48.0	38.0	118.22422359041501	121.12323647488115	3.136497365104018	3.975249775420538	0.7887504509352393	0.30821569942357385	higher	0.02860053203163665	CDS	Soltu.DM.S000180.1	(1 of 3) K09560 - suppressor of tumorigenicity protein 13 (ST13)
chr05	135179	TTTAC	-0.4025334913428609	0.0003298495823609532	-3.590653753440174		0.08759111144134549		0.5454332059760655	0.34282792173657656	0.5821126806399775		16.0		25.0	42.0	32.0	82.28846389306047	86.77312036681383	3.672622134863551	9.89616455800199	0.8384500360458921	0.10541399904865677	higher	0.04360351498845408	CDS	Soltu.DM.05G000010.1	(1 of 9) 2.3.1.119//2.3.1.199 - Transferred entry: 1.1.1.330, 1.3.1.93, 2.3.1.199 and 4.2.1.134 // Very-long-chain 3-oxoacyl-CoA synthase / Very-long-chain beta-ketoacyl-CoA synthase
chr12	345264	TTGTT	-0.4020904733534036	4.138506156033545e-05	-4.099607942224717	5.262603936427744e-05			0.4268743312983682	0.31830237373377396	0.4612525931461615	19.0			25.000000000000004	29.000000000000004	20.0	97.77611673877556	103.51211378492675	19.8407115919598	6.0732897349420405	0.607073837125116	0.3157621033456065	higher	0.009657114147579143	five_prime_UTR	Soltu.DM.12G000110.1	(1 of 3) PTHR24031//PTHR24031:SF235 - RNA HELICASE // DEAD-BOX ATP-DEPENDENT RNA HELICASE 37-RELATED
chr12	329129	GAAAA	-0.4015487219965005	8.896756085021559e-07	-4.914591954475808	2.127569039615336e-05			0.49659346276170796	0.4517987098255685	0.2563178204734136	47.0			44.0	32.0	33.0	106.94459523944865	103.88539479241342	12.506778963561384	2.513206839486997	0.8448101581433676	0.34427702573637464	lower	0.00036729915314085164	CDS	Soltu.DM.12G000060.1	(1 of 2) KOG1175 - Acyl-CoA synthetase
chr12	329129	GAAAA	-0.4015487219965005	8.896756085021559e-07	-4.914591954475808	2.127569039615336e-05			0.49659346276170796	0.4517987098255685	0.2563178204734136	47.0			44.0	32.0	33.0	106.94459523944865	103.88539479241342	12.506778963561384	2.513206839486997	0.8448101581433676	0.34427702573637464	lower	0.00036729915314085164	CDS	Soltu.DM.12G000060.2	(1 of 2) KOG1175 - Acyl-CoA synthetase
chr11	578424	CCCCG	-0.40021980603510376	3.9744119206130214e-05	-4.108962155591971	0.4305079271392225	0.239702893465685		0.8997192522822302	0.6137574186850101	0.6924989780454324	59.00000000000002	29.00000000000001		48.0	46.00000000000001	39.0	65.55439078390174	68.84073448726417	3.0201693108596834	2.8371423682866914	0.3833794984643089	0.013921133059616841	higher	0.009438349016783223	CDS	Soltu.DM.11G000240.1	(1 of 38) PF01535//PF12854//PF13041 - PPR repeat (PPR) // PPR repeat (PPR_1) // PPR repeat family (PPR_2)
MF989953.1	124431	ACTGG	-0.39928320946726414	0.00014696138512113732	-3.796148671697373	0.7248181694106409	0.33549872742585657		0.999958336805266	0.9999500049995	0.7884166318517722	23.0	40.0		24.0	20.0	15.0	86.57121193417947	89.56611030836467	2.2760247771605497	9.351416250485482	0.8473057543873499	0.3907354862316352	higher	0.024960182086871646
chr06	528490	CAATT	-0.3953736176370258	7.651121092280541e-05	-3.955073235000458	0.22325732366377668	2.631440450502605e-05		0.16383260211130507	0.9999545495864012	0.3572591583157938	44.00000000000001	38.0		47.00000000000001	22.0	29.000000000000004	108.49584616852312	105.698732861806	2.7754524240110694	17.87688491983854	0.894060174042023	0.30180902165310064	lower	0.015673117138270864	CDS	Soltu.DM.06G000140.1	(1 of 2) PTHR22952//PTHR22952:SF146 - CAMP-RESPONSE ELEMENT BINDING PROTEIN-RELATED // BZIP TRANSCRIPTION FACTOR-LIKE PROTEIN
chr11	561250	GAAAA	-0.391677166377503	0.00016767016270814532	-3.763323372947223	3.448038066340252e-05	4.166319473377218e-05		0.3477459205754157		0.4356845557549875	29.0	24.0		26.0		18.0	104.95929922382048	108.7096943606484	25.841159296013604	2.8372381595880984	0.5857276557044677	0.3929035758661732	higher	0.026312449217971226	CDS	Soltu.DM.11G000210.2	(1 of 4) PTHR22814//PTHR22814:SF79 - COPPER TRANSPORT PROTEIN ATOX1-RELATED // SUBFAMILY NOT NAMED
chr11	561250	GAAAA	-0.391677166377503	0.00016767016270814532	-3.763323372947223	3.448038066340252e-05	4.166319473377218e-05		0.3477459205754157		0.4356845557549875	29.0	24.0		26.0		18.0	104.95929922382048	108.7096943606484	25.841159296013604	2.8372381595880984	0.5857276557044677	0.3929035758661732	higher	0.026312449217971226	CDS	Soltu.DM.11G000210.3	(1 of 4) PTHR22814//PTHR22814:SF79 - COPPER TRANSPORT PROTEIN ATOX1-RELATED // SUBFAMILY NOT NAMED
chr11	561250	GAAAA	-0.391677166377503	0.00016767016270814532	-3.763323372947223	3.448038066340252e-05	4.166319473377218e-05		0.3477459205754157		0.4356845557549875	29.0	24.0		26.0		18.0	104.95929922382048	108.7096943606484	25.841159296013604	2.8372381595880984	0.5857276557044677	0.3929035758661732	higher	0.026312449217971226	CDS	Soltu.DM.11G000210.1	(1 of 4) PTHR22814//PTHR22814:SF79 - COPPER TRANSPORT PROTEIN ATOX1-RELATED // SUBFAMILY NOT NAMED
chr03	276924	TTTGG	-0.3914941856395362	6.37229465305888e-05	-3.998582586772288	0.4660852939865245	0.3111491888407277		0.6735341081876498	0.7435448670396437	0.923255305932193	42.0	54.0		32.00000000000001	43.00000000000001	37.0	85.85473638675262	88.78302028009784	7.3089204244882	2.837624047536858	0.7756402062627531	0.4122117444945682	higher	0.013713106612690068	three_prime_UTR	Soltu.DM.03G000100.1	(1 of 2) PTHR23359//PTHR23359:SF84 - NUCLEOTIDE KINASE // SUBFAMILY NOT NAMED
chr12	568199	CACTT	-0.3865424590093709	4.3180854581105537e-05	-4.08976603102553	0.2346848350715081	0.3367121821145706		0.6749451466519171	0.6593393117467217	0.6824384444085921	52.0	40.0		54.99999999999999	53.0	39.000000000000014	85.82479277715635	88.25362722035042	8.813534178861984	1.6449885291160595	0.7821787501840264	0.24354821869383256	higher	0.009903916518666386	CDS	Soltu.DM.12G000480.1	(1 of 2) PTHR32057:SF14 - UPF0061 PROTEIN FMP40
chr12	568199	CACTT	-0.3865424590093709	4.3180854581105537e-05	-4.08976603102553	0.2346848350715081	0.3367121821145706		0.6749451466519171	0.6593393117467217	0.6824384444085921	52.0	40.0		54.99999999999999	53.0	39.000000000000014	85.82479277715635	88.25362722035042	8.813534178861984	1.6449885291160595	0.7821787501840264	0.24354821869383256	higher	0.009903916518666386	CDS	Soltu.DM.12G000480.2	(1 of 2) PTHR32057:SF14 - UPF0061 PROTEIN FMP40
scaffold_239	5497	CGAAT	-0.3800474876127801	0.0003341015710189143	-3.5873142556336264	5.881660981061051e-05			0.1786764062824277	0.5349608296377806	0.4266816767475636	17.0			24.0	22.0	17.0	117.4889145108464	112.28571684887508	7.129044706955535	45.57295685187414	0.7408408703742071	0.5451212595239063	lower	0.043949096364179235
MF989953.1	124528	GCTGA	-0.3637735115812196	6.320058552455793e-05	-4.000530705276056	0.7008327293858061	0.5715258801627928		0.99995652551952	0.9999545495864012	0.9999473739606356	20.0	36.0		23.0	22.0	19.0	89.37210737903307	91.81831369407298	1.6808010849391473	3.7516783567890686	0.8365736744779217	0.5143754378099753	higher	0.013713106612690068
chr11	578871	GATGA	-0.34668762790775	3.961932954396504e-05	-4.109688440624542	0.30250041310802306	0.08237974305183858		0.43170123661894105	0.5894624005960546	0.5962194807480469	78.0	37.99999999999999		57.0	58.0	54.0	78.58598442048759	82.46669173554623	2.9018645720262297	12.233456063894575	0.8253448287611235	0.4341611615496741	higher	0.009438349016783223	CDS	Soltu.DM.11G000240.1	(1 of 38) PF01535//PF12854//PF13041 - PPR repeat (PPR) // PPR repeat (PPR_1) // PPR repeat family (PPR_2)
chr07	507444	TCCTG	-0.3456707623208891	0.00012027152545336223	-3.845572031127534	3.9996800255979526e-05	3.703429375601807e-05		0.2658587124265001	0.528627631828139	0.2426414893490462	25.0	27.0		37.0	25.0	23.0	72.40660590263295	75.02408079818909	1.8616544276630158	4.751115401050256	0.7442614831563324	0.14985767189752505	higher	0.02152076635794422	CDS	Soltu.DM.07G000230.1	(1 of 1) PTHR12277:SF53 - ALPHA/BETA-HYDROLASES SUPERFAMILY PROTEIN
chr01	809611	TGGAG	-0.3447559325130493	2.251917736351072e-14	-7.63535915253829	5.881660981061051e-05			0.3874396246877813	0.3066432806991943	0.34036134198160417	17.0			31.0	141.99999999999994	158.99999999999994	121.59670918785288	116.98387251379984	6.044726733176148	16.609915497879427	0.6526628590355528	0.31485470166925456	lower	4.316443746784359e-11	CDS	Soltu.DM.01G000490.1	(1 of 1) K12116 - flavin-binding kelch repeat F-box protein 1 (FKF1)
MF989953.1	121355	CCGTT	-0.3439821193382074	0.00031256213464318056	-3.604659758878969	0.06912071640984803	4.166319473377218e-05		0.2192916445765031	0.4006584308843922	0.5157398519605995	21.0	24.0		33.0	29.0	30.0	93.71078705451806	90.22066000258506	4.051186628373857	21.884134425794425	0.6841435547766748	0.4608253196563787	lower	0.04228752571877016
chr12	319756	ATGGA	-0.33910640157961136	8.022197754652248e-05	-3.943735973793305	0.2264408725069307	2.272623971637653e-05		0.3195785900948481	0.4794665021143237	0.557969510649633	57.00000000000001	44.0		53.99999999999999	38.99999999999999	45.0	98.73890160152015	103.57067608218449	15.723077637932874	8.836132104137635	0.6124769485936332	0.4811649691273672	higher	0.0161861411087288	CDS	Soltu.DM.12G000050.3	(1 of 1) KOG0107//KOG4207 - Alternative splicing factor SRp20/9G8 (RRM superfamily) // Predicted splicing factor, SR protein superfamily
chr12	319756	ATGGA	-0.33910640157961136	8.022197754652248e-05	-3.943735973793305	0.2264408725069307	2.272623971637653e-05		0.3195785900948481	0.4794665021143237	0.557969510649633	57.00000000000001	44.0		53.99999999999999	38.99999999999999	45.0	98.73890160152015	103.57067608218449	15.723077637932874	8.836132104137635	0.6124769485936332	0.4811649691273672	higher	0.0161861411087288	CDS	Soltu.DM.12G000050.2	(1 of 1) KOG0107//KOG4207 - Alternative splicing factor SRp20/9G8 (RRM superfamily) // Predicted splicing factor, SR protein superfamily
chr12	319756	ATGGA	-0.33910640157961136	8.022197754652248e-05	-3.943735973793305	0.2264408725069307	2.272623971637653e-05		0.3195785900948481	0.4794665021143237	0.557969510649633	57.00000000000001	44.0		53.99999999999999	38.99999999999999	45.0	98.73890160152015	103.57067608218449	15.723077637932874	8.836132104137635	0.6124769485936332	0.4811649691273672	higher	0.0161861411087288	CDS	Soltu.DM.12G000050.1	(1 of 1) KOG0107//KOG4207 - Alternative splicing factor SRp20/9G8 (RRM superfamily) // Predicted splicing factor, SR protein superfamily
chr01	809561	ACTCT	-0.3353040257821407	3.555316576530608e-14	-7.576306376265802	5.881660981061051e-05			0.3981575915593397	0.35686369926615563	0.2510672363503587	17.0			31.0	145.99999999999994	163.99999999999997	81.14696299262587	86.69319009562574	10.66385351226698	3.2954139614400852	0.3666214333005058	0.29684428499044624	higher	6.360461355413258e-11	CDS	Soltu.DM.01G000490.1	(1 of 1) K12116 - flavin-binding kelch repeat F-box protein 1 (FKF1)
chr12	321357	GCCCT	-0.3330208570396913	0.00015542295470653608	-3.782240712094104	0.25185349914511274	0.05304448838893618		0.5045476703577466	0.475433436154609	0.4764284459077916	51.99999999999999	54.99999999999999		51.0	42.0	48.0	67.75855563438535	70.72254222325081	2.0388313143011403	6.809671837352973	0.4962121907873704	0.03465736259193508	higher	0.025495464573740044	CDS	Soltu.DM.12G000050.3	(1 of 1) KOG0107//KOG4207 - Alternative splicing factor SRp20/9G8 (RRM superfamily) // Predicted splicing factor, SR protein superfamily
chr12	321357	GCCCT	-0.3330208570396913	0.00015542295470653608	-3.782240712094104	0.25185349914511274	0.05304448838893618		0.5045476703577466	0.475433436154609	0.4764284459077916	51.99999999999999	54.99999999999999		51.0	42.0	48.0	67.75855563438535	70.72254222325081	2.0388313143011403	6.809671837352973	0.4962121907873704	0.03465736259193508	higher	0.025495464573740044	CDS	Soltu.DM.12G000050.2	(1 of 1) KOG0107//KOG4207 - Alternative splicing factor SRp20/9G8 (RRM superfamily) // Predicted splicing factor, SR protein superfamily
chr12	321357	GCCCT	-0.3330208570396913	0.00015542295470653608	-3.782240712094104	0.25185349914511274	0.05304448838893618		0.5045476703577466	0.475433436154609	0.4764284459077916	51.99999999999999	54.99999999999999		51.0	42.0	48.0	67.75855563438535	70.72254222325081	2.0388313143011403	6.809671837352973	0.4962121907873704	0.03465736259193508	higher	0.025495464573740044	CDS	Soltu.DM.12G000050.1	(1 of 1) KOG0107//KOG4207 - Alternative splicing factor SRp20/9G8 (RRM superfamily) // Predicted splicing factor, SR protein superfamily
chr03	276902	GAATG	-0.32901031671161884	2.642055555050282e-06	-4.696849050036193	1.9607074232383045e-05	1.5872511983746553e-05	6.665777896280497e-05	0.2767102476414657	0.2736784734500515	0.4367443664085183	51.0	63.0	15.0	45.99999999999999	45.0	43.99999999999999	105.44544983980776	99.96445014748606	26.449598860981396	8.51946731584694	0.5067911242179377	0.015256941942953382	lower	0.0009979601426451062	three_prime_UTR	Soltu.DM.03G000100.1	(1 of 2) PTHR23359//PTHR23359:SF84 - NUCLEOTIDE KINASE // SUBFAMILY NOT NAMED
chr08	963949	GCTCT	-0.3239874727575077	2.774454163305319e-05	-4.1912306603031375	0.4804911236711039	0.29087057062619737	6.665777896280497e-05	0.3969428533320407	0.7265096293123909	0.6199382877043554	109.0	73.0	15.0	93.99999999999996	79.0	63.0	81.00250119696985	77.23762338889267	10.357858369915473	2.214913527706352	0.7514962254723602	0.3152134728376645	lower	0.007023818629462097	CDS	Soltu.DM.08G000420.1	(1 of 1) K12589 - exosome complex component RRP42 (RRP42, EXOSC7)
chr08	963949	GCTCT	-0.3239874727575077	2.774454163305319e-05	-4.1912306603031375	0.4804911236711039	0.29087057062619737	6.665777896280497e-05	0.3969428533320407	0.7265096293123909	0.6199382877043554	109.0	73.0	15.0	93.99999999999996	79.0	63.0	81.00250119696985	77.23762338889267	10.357858369915473	2.214913527706352	0.7514962254723602	0.3152134728376645	lower	0.007023818629462097	CDS	Soltu.DM.08G000420.2	(1 of 1) K12589 - exosome complex component RRP42 (RRP42, EXOSC7)
chr01	681578	GGCGA	-0.3205100209272712	0.0003592152424905448	-3.568365449732513	3.333111125924937e-05			0.2964384820628552	0.272729812470387	0.3924617615823493	30.0			39.0	22.000000000000004	19.0	89.27352598605896	104.94971415581604	33.89586464979932	114.9120504567742	0.7058685721670326	0.13595448062078247	higher	0.046343947270354666	CDS	Soltu.DM.01G000290.1	(1 of 1) PF00982//PF02358//PF08282 - Glycosyltransferase family 20 (Glyco_transf_20) // Trehalose-phosphatase (Trehalose_PPase) // haloacid dehalogenase-like hydrolase (Hydrolase_3)
chr01	681578	GGCGA	-0.3205100209272712	0.0003592152424905448	-3.568365449732513	3.333111125924937e-05			0.2964384820628552	0.272729812470387	0.3924617615823493	30.0			39.0	22.000000000000004	19.0	89.27352598605896	104.94971415581604	33.89586464979932	114.9120504567742	0.7058685721670326	0.13595448062078247	higher	0.046343947270354666	CDS	Soltu.DM.01G000290.2	(1 of 1) PF00982//PF02358//PF08282 - Glycosyltransferase family 20 (Glyco_transf_20) // Trehalose-phosphatase (Trehalose_PPase) // haloacid dehalogenase-like hydrolase (Hydrolase_3)
chr01	681578	GGCGA	-0.3205100209272712	0.0003592152424905448	-3.568365449732513	3.333111125924937e-05			0.2964384820628552	0.272729812470387	0.3924617615823493	30.0			39.0	22.000000000000004	19.0	89.27352598605896	104.94971415581604	33.89586464979932	114.9120504567742	0.7058685721670326	0.13595448062078247	higher	0.046343947270354666	CDS	Soltu.DM.01G000290.4	(1 of 1) PF00982//PF02358//PF08282 - Glycosyltransferase family 20 (Glyco_transf_20) // Trehalose-phosphatase (Trehalose_PPase) // haloacid dehalogenase-like hydrolase (Hydrolase_3)
chr01	681578	GGCGA	-0.3205100209272712	0.0003592152424905448	-3.568365449732513	3.333111125924937e-05			0.2964384820628552	0.272729812470387	0.3924617615823493	30.0			39.0	22.000000000000004	19.0	89.27352598605896	104.94971415581604	33.89586464979932	114.9120504567742	0.7058685721670326	0.13595448062078247	higher	0.046343947270354666	CDS	Soltu.DM.01G000290.3	(1 of 1) PF00982//PF02358//PF08282 - Glycosyltransferase family 20 (Glyco_transf_20) // Trehalose-phosphatase (Trehalose_PPase) // haloacid dehalogenase-like hydrolase (Hydrolase_3)
chr07	511997	AAGAT	-0.32024938485998944	2.983230769579185e-05	-4.1747426651686474	3.0301193867038373e-05	2.702556618561159e-05		0.4798275688366326	0.11742605760350365	0.36358051827991095	33.0	37.0		49.0	30.00000000000001	32.00000000000001	122.11778317747765	127.59289169347021	7.1798177756694255	26.5843006333187	0.726630622216383	0.5598151247660181	higher	0.0073836619963259	three_prime_UTR	Soltu.DM.07G000230.1	(1 of 1) PTHR12277:SF53 - ALPHA/BETA-HYDROLASES SUPERFAMILY PROTEIN
chr01	809495	ATCAC	-0.3055196591826336	5.719763184522397e-12	-6.886460501521179	5.881660981061051e-05			0.18853268687982289	0.4085160165217345	0.319686723975775	17.0			31.0	135.99999999999994	156.99999999999994	78.38378678212007	80.46475545483409	0.9326624593079228	6.75927975448733	0.9354719592203046	0.41004938896014775	higher	7.674492252832927e-09	CDS	Soltu.DM.01G000490.1	(1 of 1) K12116 - flavin-binding kelch repeat F-box protein 1 (FKF1)
chr01	809826	AACTT	-0.2999552452699866	1.2181058161830192e-12	-7.1033022697364565	5.881660981061051e-05			0.2982107687219257	0.3087422748757971	0.2930891420416688	17.0			31.0	144.99999999999994	178.00000000000003	92.05850720408677	94.05435674891396	10.165196218265082	1.5156433745759297	0.7662755687256433	0.6644116689007808	higher	1.9228158574865488e-09	three_prime_UTR	Soltu.DM.01G000490.1	(1 of 1) K12116 - flavin-binding kelch repeat F-box protein 1 (FKF1)
chr03	247107	GCTCT	-0.2982876431120425	2.160866468287714e-05	-4.247585565356822	0.3060198582069618	0.3470879696697898	3.9996800255979526e-05	0.4936701222801683	0.5208606013995292	0.5334800303334378	91.99999999999996	74.0	25.0	140.0	94.0	96.0	81.64597566709506	78.34763675239803	10.553711915841943	2.4931565362836947	0.5875101943157355	0.5386443426715599	lower	0.005791087502214394	CDS	Soltu.DM.03G000050.1	(1 of 1) PTHR10120//PTHR10120:SF21 - CAAX PRENYL PROTEASE 1 // SUBFAMILY NOT NAMED
chr03	247107	GCTCT	-0.2982876431120425	2.160866468287714e-05	-4.247585565356822	0.3060198582069618	0.3470879696697898	3.9996800255979526e-05	0.4936701222801683	0.5208606013995292	0.5334800303334378	91.99999999999996	74.0	25.0	140.0	94.0	96.0	81.64597566709506	78.34763675239803	10.553711915841943	2.4931565362836947	0.5875101943157355	0.5386443426715599	lower	0.005791087502214394	CDS	Soltu.DM.03G000050.4	(1 of 1) PTHR10120//PTHR10120:SF21 - CAAX PRENYL PROTEASE 1 // SUBFAMILY NOT NAMED
chr03	247107	GCTCT	-0.2982876431120425	2.160866468287714e-05	-4.247585565356822	0.3060198582069618	0.3470879696697898	3.9996800255979526e-05	0.4936701222801683	0.5208606013995292	0.5334800303334378	91.99999999999996	74.0	25.0	140.0	94.0	96.0	81.64597566709506	78.34763675239803	10.553711915841943	2.4931565362836947	0.5875101943157355	0.5386443426715599	lower	0.005791087502214394	CDS	Soltu.DM.03G000050.8	(1 of 1) PTHR10120//PTHR10120:SF21 - CAAX PRENYL PROTEASE 1 // SUBFAMILY NOT NAMED
chr03	247107	GCTCT	-0.2982876431120425	2.160866468287714e-05	-4.247585565356822	0.3060198582069618	0.3470879696697898	3.9996800255979526e-05	0.4936701222801683	0.5208606013995292	0.5334800303334378	91.99999999999996	74.0	25.0	140.0	94.0	96.0	81.64597566709506	78.34763675239803	10.553711915841943	2.4931565362836947	0.5875101943157355	0.5386443426715599	lower	0.005791087502214394	CDS	Soltu.DM.03G000050.7	(1 of 1) PTHR10120//PTHR10120:SF21 - CAAX PRENYL PROTEASE 1 // SUBFAMILY NOT NAMED
chr03	247107	GCTCT	-0.2982876431120425	2.160866468287714e-05	-4.247585565356822	0.3060198582069618	0.3470879696697898	3.9996800255979526e-05	0.4936701222801683	0.5208606013995292	0.5334800303334378	91.99999999999996	74.0	25.0	140.0	94.0	96.0	81.64597566709506	78.34763675239803	10.553711915841943	2.4931565362836947	0.5875101943157355	0.5386443426715599	lower	0.005791087502214394	CDS	Soltu.DM.03G000050.9	(1 of 1) PTHR10120//PTHR10120:SF21 - CAAX PRENYL PROTEASE 1 // SUBFAMILY NOT NAMED
chr03	247107	GCTCT	-0.2982876431120425	2.160866468287714e-05	-4.247585565356822	0.3060198582069618	0.3470879696697898	3.9996800255979526e-05	0.4936701222801683	0.5208606013995292	0.5334800303334378	91.99999999999996	74.0	25.0	140.0	94.0	96.0	81.64597566709506	78.34763675239803	10.553711915841943	2.4931565362836947	0.5875101943157355	0.5386443426715599	lower	0.005791087502214394	CDS	Soltu.DM.03G000050.2	(1 of 1) PTHR10120//PTHR10120:SF21 - CAAX PRENYL PROTEASE 1 // SUBFAMILY NOT NAMED
chr03	247107	GCTCT	-0.2982876431120425	2.160866468287714e-05	-4.247585565356822	0.3060198582069618	0.3470879696697898	3.9996800255979526e-05	0.4936701222801683	0.5208606013995292	0.5334800303334378	91.99999999999996	74.0	25.0	140.0	94.0	96.0	81.64597566709506	78.34763675239803	10.553711915841943	2.4931565362836947	0.5875101943157355	0.5386443426715599	lower	0.005791087502214394	CDS	Soltu.DM.03G000050.3	(1 of 1) PTHR10120//PTHR10120:SF21 - CAAX PRENYL PROTEASE 1 // SUBFAMILY NOT NAMED
chr03	247107	GCTCT	-0.2982876431120425	2.160866468287714e-05	-4.247585565356822	0.3060198582069618	0.3470879696697898	3.9996800255979526e-05	0.4936701222801683	0.5208606013995292	0.5334800303334378	91.99999999999996	74.0	25.0	140.0	94.0	96.0	81.64597566709506	78.34763675239803	10.553711915841943	2.4931565362836947	0.5875101943157355	0.5386443426715599	lower	0.005791087502214394	CDS	Soltu.DM.03G000050.5	(1 of 1) PTHR10120//PTHR10120:SF21 - CAAX PRENYL PROTEASE 1 // SUBFAMILY NOT NAMED
chr03	247107	GCTCT	-0.2982876431120425	2.160866468287714e-05	-4.247585565356822	0.3060198582069618	0.3470879696697898	3.9996800255979526e-05	0.4936701222801683	0.5208606013995292	0.5334800303334378	91.99999999999996	74.0	25.0	140.0	94.0	96.0	81.64597566709506	78.34763675239803	10.553711915841943	2.4931565362836947	0.5875101943157355	0.5386443426715599	lower	0.005791087502214394	CDS	Soltu.DM.03G000050.6	(1 of 1) PTHR10120//PTHR10120:SF21 - CAAX PRENYL PROTEASE 1 // SUBFAMILY NOT NAMED
chr05	136309	CGGAT	-0.2712932527039097	3.520509290692129e-05	-4.136885982267376	5.262603936427744e-05	4.545041359876375e-05		0.3001972241987653	0.2961573863108905	0.21767226228151804	19.0	22.0		47.0	47.0	45.0	129.66675883779124	122.80965820600682	21.982322270955766	6.5284529646669425	0.7893795773368059	0.057959135428700924	lower	0.008511069082497593	CDS	Soltu.DM.05G000010.1	(1 of 9) 2.3.1.119//2.3.1.199 - Transferred entry: 1.1.1.330, 1.3.1.93, 2.3.1.199 and 4.2.1.134 // Very-long-chain 3-oxoacyl-CoA synthase / Very-long-chain beta-ketoacyl-CoA synthase
chr12	320351	TATTC	-0.26780944332594325	0.0003234437962551058	-3.5957616906864853	0.07199305503906994	0.06977056414476507		0.13017648212194274	0.3581737706299176	0.5277235060017218	60.99999999999999	53.0		57.0	44.0	51.0	94.04695459766505	87.90701258386645	11.736013130564025	32.10014584453084	0.8546482732656443	0.19584240825585766	lower	0.04318216055973017	CDS	Soltu.DM.12G000050.3	(1 of 1) KOG0107//KOG4207 - Alternative splicing factor SRp20/9G8 (RRM superfamily) // Predicted splicing factor, SR protein superfamily
chr12	320351	TATTC	-0.26780944332594325	0.0003234437962551058	-3.5957616906864853	0.07199305503906994	0.06977056414476507		0.13017648212194274	0.3581737706299176	0.5277235060017218	60.99999999999999	53.0		57.0	44.0	51.0	94.04695459766505	87.90701258386645	11.736013130564025	32.10014584453084	0.8546482732656443	0.19584240825585766	lower	0.04318216055973017	CDS	Soltu.DM.12G000050.2	(1 of 1) KOG0107//KOG4207 - Alternative splicing factor SRp20/9G8 (RRM superfamily) // Predicted splicing factor, SR protein superfamily
chr12	320351	TATTC	-0.26780944332594325	0.0003234437962551058	-3.5957616906864853	0.07199305503906994	0.06977056414476507		0.13017648212194274	0.3581737706299176	0.5277235060017218	60.99999999999999	53.0		57.0	44.0	51.0	94.04695459766505	87.90701258386645	11.736013130564025	32.10014584453084	0.8546482732656443	0.19584240825585766	lower	0.04318216055973017	CDS	Soltu.DM.12G000050.1	(1 of 1) KOG0107//KOG4207 - Alternative splicing factor SRp20/9G8 (RRM superfamily) // Predicted splicing factor, SR protein superfamily
chr12	327222	TCTTG	-0.26191771535382224	0.00019983134110674203	-3.7192296048305233	0.7380374429311969			0.9999642882651238	0.999960003199744	0.9999411833901892	39.0			28.0	25.0	17.0	81.51041784943641	77.99205212713397	1.8807038674804168	3.4862805628416105	0.7976643689863563	0.23111206995403355	lower	0.0306427087919967	CDS	Soltu.DM.12G000060.1	(1 of 2) KOG1175 - Acyl-CoA synthetase
chr12	327222	TCTTG	-0.26191771535382224	0.00019983134110674203	-3.7192296048305233	0.7380374429311969			0.9999642882651238	0.999960003199744	0.9999411833901892	39.0			28.0	25.0	17.0	81.51041784943641	77.99205212713397	1.8807038674804168	3.4862805628416105	0.7976643689863563	0.23111206995403355	lower	0.0306427087919967	CDS	Soltu.DM.12G000060.2	(1 of 2) KOG1175 - Acyl-CoA synthetase
chr11	580328	TGAAA	-0.257389461631303	0.00032588145089855084	-3.5938068523064666	0.4737744208014119	0.35231408339170384	0.26505164645840124	0.6109111730198772	0.6819641450747331	0.5704332174508157	136.0	77.99999999999999	33.0	122.0	103.0	82.00000000000001	122.83289446978632	112.81490372236523	39.84419226497917	60.530516924048605	0.3956356960946559	0.34091674721474874	lower	0.043292221459715896	three_prime_UTR	Soltu.DM.11G000240.1	(1 of 38) PF01535//PF12854//PF13041 - PPR repeat (PPR) // PPR repeat (PPR_1) // PPR repeat family (PPR_2)
chr01	722361	CTTTA	-0.2501617187337447	0.0002248574173511933	-3.689316417304106	0.21520846248311806	2.631440450502605e-05	3.9996800255979526e-05	0.4276955283272455	0.3938674486276501	0.1441969529342176	79.99999999999999	38.0	25.0	79.00000000000003	79.0	46.0	79.91269521067765	81.69482965617361	6.372847262125268	0.6417192507419414	0.8103714934995143	0.2523816965896415	higher	0.03315411425614985	three_prime_UTR	Soltu.DM.01G000350.1	(1 of 1) K00928 - aspartate kinase (lysC)
chr01	809640	TCCAA	-0.23614126912084216	2.204834640633489e-09	-5.981948889173178	5.5549383401844235e-05			0.25921397228458	0.11731999377499455	0.3320564894531575	18.0			28.0	148.00000000000006	170.99999999999997	74.42273974744602	76.13526485188315	0.9281154972247336	3.157398120387478	0.9649422771654328	0.392232483047073	higher	1.792931441860596e-06	CDS	Soltu.DM.01G000490.1	(1 of 1) K12116 - flavin-binding kelch repeat F-box protein 1 (FKF1)
chr01	809579	TTCTA	-0.2278844943916613	1.0844854318726747e-08	-5.716957003699043	5.881660981061051e-05			0.10631627548631528	0.3103353187652452	0.2671783387528551	17.0			31.000000000000004	141.0	161.99999999999997	80.27950859296345	77.98938938488445	6.609897711948007	1.0450260432731224	0.6886198126997383	0.4804313302652269	lower	6.929087277215055e-06	CDS	Soltu.DM.01G000490.1	(1 of 1) K12116 - flavin-binding kelch repeat F-box protein 1 (FKF1)
MF989953.1	121708	GAAGA	-0.2215403972595501	0.00015866378177061997	-3.7771019729421953	0.451720263016053	0.3294120470696688	5.5549383401844235e-05	0.4944587477197753	0.4969520296143246	0.4543982739136741	175.99999999999997	328.9999999999996	18.0	124.0	66.0	130.0	105.31201360860477	99.57758562349146	54.00475832205715	8.021585627041626	0.9905697760089066	0.15437701112914068	lower	0.025495464573740044
chr01	809577	CTTTC	-0.2207169292549401	1.8513691425710425e-08	-5.625345621784879	5.881660981061051e-05			0.2588417987919162	0.08878412697517511	0.3147013118271609	17.0			31.0	141.00000000000006	165.00000000000006	77.72509301627069	79.75876117755938	1.3744313077131132	3.416042840617581	0.99793724135858	0.3007136758715926	higher	1.1291247941112254e-05	CDS	Soltu.DM.01G000490.1	(1 of 1) K12116 - flavin-binding kelch repeat F-box protein 1 (FKF1)
chr12	387802	CATTC	-0.2071484373321926	9.59925733527796e-05	-3.900504168076201	0.020520953886318773	0.037360345211429336	4.7614512903533e-05	0.08935009109878203	0.3339135833524416	0.25611055115600584	72.0	42.0	21.0	101.00000000000004	55.0	64.0	90.3443368101487	86.13747235391432	5.338720426714424	38.39352218502528	0.9388354740876016	0.4939742927030977	lower	0.018399719328013143	CDS	Soltu.DM.12G000160.2	(1 of 2) PTHR11909:SF146 - CASEIN KINASE-LIKE PROTEIN
chr12	387802	CATTC	-0.2071484373321926	9.59925733527796e-05	-3.900504168076201	0.020520953886318773	0.037360345211429336	4.7614512903533e-05	0.08935009109878203	0.3339135833524416	0.25611055115600584	72.0	42.0	21.0	101.00000000000004	55.0	64.0	90.3443368101487	86.13747235391432	5.338720426714424	38.39352218502528	0.9388354740876016	0.4939742927030977	lower	0.018399719328013143	CDS	Soltu.DM.12G000160.1	(1 of 2) PTHR11909:SF146 - CASEIN KINASE-LIKE PROTEIN
chr01	809588	ATCCT	-0.2004855016889802	1.3721979956916312e-07	-5.268931975677382	5.881660981061051e-05			0.11214575291149564	0.16067827773318394	0.32880892425169284	17.0			27.000000000000004	144.99999999999994	160.99999999999997	73.4920905756176	76.76464474305742	1.5201849796556477	10.460570716561447	0.9833811191988308	0.1609094376270188	higher	7.08133331045864e-05	CDS	Soltu.DM.01G000490.1	(1 of 1) K12116 - flavin-binding kelch repeat F-box protein 1 (FKF1)
chr02	3761206	GATTC	-0.1992017183004604	5.282590136984871e-05	-4.0427590372138535	0.19758547833404924	0.3508689828742524	0.21838857424077998	0.3788941218779195	0.5565502723294697	0.4290037961430736	179.99999999999991	182.99999999999991	57.0	316.00000000000017	198.0	182.0	94.93261666357786	91.00531524165056	22.61105979432652	4.76776433946663	0.8412849463789359	0.3625951286368103	lower	0.011715562506280084	CDS	Soltu.DM.02G000320.2	(1 of 2) PF02620 - Uncharacterized ACR, COG1399 (DUF177)
chr02	3761206	GATTC	-0.1992017183004604	5.282590136984871e-05	-4.0427590372138535	0.19758547833404924	0.3508689828742524	0.21838857424077998	0.3788941218779195	0.5565502723294697	0.4290037961430736	179.99999999999991	182.99999999999991	57.0	316.00000000000017	198.0	182.0	94.93261666357786	91.00531524165056	22.61105979432652	4.76776433946663	0.8412849463789359	0.3625951286368103	lower	0.011715562506280084	CDS	Soltu.DM.02G000320.1	(1 of 2) PF02620 - Uncharacterized ACR, COG1399 (DUF177)
chr02	3761206	GATTC	-0.1992017183004604	5.282590136984871e-05	-4.0427590372138535	0.19758547833404924	0.3508689828742524	0.21838857424077998	0.3788941218779195	0.5565502723294697	0.4290037961430736	179.99999999999991	182.99999999999991	57.0	316.00000000000017	198.0	182.0	94.93261666357786	91.00531524165056	22.61105979432652	4.76776433946663	0.8412849463789359	0.3625951286368103	lower	0.011715562506280084	CDS	Soltu.DM.02G000320.6	(1 of 2) PF02620 - Uncharacterized ACR, COG1399 (DUF177)
chr02	3761206	GATTC	-0.1992017183004604	5.282590136984871e-05	-4.0427590372138535	0.19758547833404924	0.3508689828742524	0.21838857424077998	0.3788941218779195	0.5565502723294697	0.4290037961430736	179.99999999999991	182.99999999999991	57.0	316.00000000000017	198.0	182.0	94.93261666357786	91.00531524165056	22.61105979432652	4.76776433946663	0.8412849463789359	0.3625951286368103	lower	0.011715562506280084	CDS	Soltu.DM.02G000320.4	(1 of 2) PF02620 - Uncharacterized ACR, COG1399 (DUF177)
chr02	3761206	GATTC	-0.1992017183004604	5.282590136984871e-05	-4.0427590372138535	0.19758547833404924	0.3508689828742524	0.21838857424077998	0.3788941218779195	0.5565502723294697	0.4290037961430736	179.99999999999991	182.99999999999991	57.0	316.00000000000017	198.0	182.0	94.93261666357786	91.00531524165056	22.61105979432652	4.76776433946663	0.8412849463789359	0.3625951286368103	lower	0.011715562506280084	CDS	Soltu.DM.02G000320.3	(1 of 2) PF02620 - Uncharacterized ACR, COG1399 (DUF177)
chr02	3761206	GATTC	-0.1992017183004604	5.282590136984871e-05	-4.0427590372138535	0.19758547833404924	0.3508689828742524	0.21838857424077998	0.3788941218779195	0.5565502723294697	0.4290037961430736	179.99999999999991	182.99999999999991	57.0	316.00000000000017	198.0	182.0	94.93261666357786	91.00531524165056	22.61105979432652	4.76776433946663	0.8412849463789359	0.3625951286368103	lower	0.011715562506280084	three_prime_UTR	Soltu.DM.02G000320.5	(1 of 2) PF02620 - Uncharacterized ACR, COG1399 (DUF177)
chr09	139442	AACAG	-0.19908748378766128	0.0001550326967034651	-3.78286630474722	0.5767881405203052	0.5799153816974735	0.5126552933497168	0.7002681557508373	0.7625947125640761	0.8037583986155658	186.00000000000009	161.0	42.0	249.99999999999991	203.00000000000003	182.00000000000003	87.55492513748307	90.63014794750376	1.6111279791552642	9.222836113412312	0.7496060606720556	0.19836976583063914	higher	0.025495464573740044	CDS	Soltu.DM.09G000240.1	(1 of 1) 2.5.1.62 - Chlorophyll synthase
chr01	809266	CCAAC	-0.19854839574254946	5.168173827438343e-07	-5.019961866207988	6.249218847644044e-05			0.18671800996286225	0.2128381068826451	0.1962765469475703	16.0			31.0	130.99999999999997	142.99999999999991	87.6721959139947	81.146426619682	2.961362213427644	4.661901547973692	0.4054919510336665	0.1838486930408637	lower	0.00023911714596432402	CDS	Soltu.DM.01G000490.1	(1 of 1) K12116 - flavin-binding kelch repeat F-box protein 1 (FKF1)
chr09	142000	AAGTG	-0.18223665241921205	0.00014823423508202496	-3.794009103889814	0.5776216343746526	0.5427683644878952	0.37871929974923785	0.7158897041631942	0.6574702816943012	0.6724592700119267	223.0	215.0	68.0	312.00000000000017	249.0	225.0	118.79151787676321	123.29709569811745	32.89539652296843	4.094194729615372	0.7094572781784683	0.1360679981148058	higher	0.02501802326054176	three_prime_UTR	Soltu.DM.09G000240.1	(1 of 1) 2.5.1.62 - Chlorophyll synthase
chr01	809692	TTGGT	-0.17297239043294296	7.015954369765203e-07	-4.9609214982385685	5.5549383401844235e-05			0.07531974403224928	0.2178596751831209	0.2259044002336641	18.0			30.0	148.99999999999994	176.00000000000009	105.27649824425349	99.45695554662755	4.333027359230057	39.240240153147774	0.4818170863421794	0.4501595938169221	lower	0.00029884624684547496	CDS	Soltu.DM.01G000490.1	(1 of 1) K12116 - flavin-binding kelch repeat F-box protein 1 (FKF1)
chr09	141974	GCTTT	-0.1700692546434719	0.0002508845277042865	-3.661355318071284	0.5540828431604081	0.5366314224955556	0.5524189217239542	0.6220008003456606	0.795706116754567	0.735634034210106	234.0	220.0	71.00000000000001	324.00000000000006	256.00000000000006	239.0	78.53926503020296	75.9219868753279	6.685145552103213	1.6035911442818598	0.5083168897761728	0.08133699836666153	lower	0.03600260053981031	CDS	Soltu.DM.09G000240.1	(1 of 1) 2.5.1.62 - Chlorophyll synthase
chr01	809229	GGATC	-0.16871563315638982	1.5962842436143442e-05	-4.314964678511855	6.249218847644044e-05			0.32998403284787714	0.07186478945782468	0.104485553728897	16.0			28.0	119.00000000000007	128.99999999999986	129.06440543196348	122.24357881415622	11.761446842031429	24.339415911146432	0.7103008671511588	0.3340617257732285	lower	0.004462113299728222	CDS	Soltu.DM.01G000490.1	(1 of 1) K12116 - flavin-binding kelch repeat F-box protein 1 (FKF1)
chr01	809555	GACTG	-0.16748357726356494	1.2697275401806653e-05	-4.365258085849736	6.249218847644044e-05			0.07977428312214747	0.18328896441709933	0.2395749608168774	16.0			25.0	120.99999999999996	138.0	87.48485790101702	93.09405483259096	3.228169156010764	16.971302940756008	0.6748756196458051	0.10201028834153957	higher	0.0038284425326683322	CDS	Soltu.DM.01G000490.1	(1 of 1) K12116 - flavin-binding kelch repeat F-box protein 1 (FKF1)
scaffold_56	19857	TCTCA	-0.16147079529127642	0.00016111085800943215	-3.7732868670118873	2.9410034703840954e-05	4.166319473377218e-05		0.083709414564386	0.13132294043651074	0.2694866407170889	34.0	24.0		98.0	76.0	49.00000000000001	78.6949828286576	72.09106985568391	12.365568962305446	12.19664716848316	0.3533742942551128	0.16480286178788986	lower	0.025734582587399468	three_prime_UTR	Soltu.DM.S001100.1	(1 of 43) PF00197 - Trypsin and protease inhibitor (Kunitz_legume)
chr03	276576	TCAGC	-0.1478677437280424	0.00027262954324598144	-3.6400080256271847	0.3549438492331657	0.22423375249869296	0.054556356941089235	0.4015542671513784	0.3660865892175352	0.3096963334881612	273.00000000000006	313.0	89.00000000000004	273.00000000000017	274.0	213.00000000000009	91.82002348184584	88.10437463456488	4.522330271000566	19.464854723224228	0.7923456330115362	0.6406973276382928	lower	0.038303737136156604	CDS	Soltu.DM.03G000100.1	(1 of 2) PTHR23359//PTHR23359:SF84 - NUCLEOTIDE KINASE // SUBFAMILY NOT NAMED
chr01	809371	TTAAG	-0.14459316848808715	2.861830670119377e-05	-4.184191282542133	6.665777896280497e-05			0.06821309966796199	0.16060671873382185	0.20515966039936606	15.0			31.0	133.00000000000006	148.00000000000006	92.44791390689043	86.77683736287781	5.325432202981276	9.171280504980553	0.3556655045538065	0.3462797779746893	lower	0.007177310844173222	CDS	Soltu.DM.01G000490.1	(1 of 1) K12116 - flavin-binding kelch repeat F-box protein 1 (FKF1)
chr01	809609	TATGG	-0.14436034566380204	1.1983071163430028e-05	-4.377895620715088	5.881660981061051e-05			3.333111125924937e-05	0.24172215463456104	0.1915020010750176	17.0			30.0	147.00000000000006	165.99999999999991	86.56868255870779	90.70292305009708	4.362491625403792	15.154869245694444	0.9569963990081656	0.2617764185721865	higher	0.003654155848530055	CDS	Soltu.DM.01G000490.1	(1 of 1) K12116 - flavin-binding kelch repeat F-box protein 1 (FKF1)
scaffold_56	19196	AAATG	-0.14435736875914504	0.0002194898956603832	-3.6954590044172257	2.4389054192478423e-05	3.2255983484936457e-05		0.12993664891282455	0.2355218037031765	0.06769862121795027	41.0	31.0		97.0	88.0	57.00000000000002	112.84704549431729	107.99384963801249	5.035895433631045	9.736133295454943	0.4839181689433962	0.38951430523568464	lower	0.032905091341041234	CDS	Soltu.DM.S001100.1	(1 of 43) PF00197 - Trypsin and protease inhibitor (Kunitz_legume)
chr01	809980	CTTTG	-0.13769361705978306	0.0002562657636026389	-3.6559155011755733	6.665777896280497e-05			0.1359034654625258	0.06553643670177972	0.21184092235193205	15.0			21.0	108.0	123.99999999999994	79.61790482108235	81.76817309440437	1.2671135070019952	10.802419425654335	0.7063980044623769	0.4747272725542209	higher	0.03638567072104136	three_prime_UTR	Soltu.DM.01G000490.1	(1 of 1) K12116 - flavin-binding kelch repeat F-box protein 1 (FKF1)
chr11	580024	ACAAA	-0.13531240746618894	0.00011088210086601816	-3.865455421972012	0.022632994088204125	1.2986675670761795e-05	3.448038066340252e-05	0.1559972198522047	0.19087946186779267	0.08174100182310785	139.99999999999994	77.0	29.0	129.0	99.99999999999996	94.99999999999994	82.19253254708502	85.69004181427438	3.3668684498065065	11.178730162288463	0.9320593628456241	0.28333324975270696	higher	0.0205208357016524	CDS	Soltu.DM.11G000240.1	(1 of 38) PF01535//PF12854//PF13041 - PPR repeat (PPR) // PPR repeat (PPR_1) // PPR repeat family (PPR_2)
Saccharomyces_cerevisiae	630	CATAC	-0.1308767662892935	4.935120027129017e-11	-6.572880094506358	0.2710755720096749	0.14839274525720755	0.21091422565995768	0.33887650038417005	0.3791250077944491	0.3050113336161016	986.9999999999987	986.9999999999997	985.0000000000003	981.9999999999986	981.9999999999987	992.0	87.09542518414426	83.56731595878955	13.730273201705582	2.4190353734154986	0.5899247818483235	0.27100727794753243	lower	5.518081080333632e-08
Saccharomyces_cerevisiae	695	GCTTT	-0.1271672467393643	8.073831361078629e-09	-5.766909636838322	0.4938094576675064	0.4520275360959053	0.6162176534910884	0.5365444896966366	0.7252765636378751	0.6817353341380812	985.0	979.0	979.9999999999987	987.0	979.9999999999987	985.0000000000024	80.69592977841484	78.25280953040678	7.278769358772397	1.2973402176100357	0.8183069833810821	0.43549049071936463	lower	5.321347642686408e-06
chr01	809415	GCCAC	-0.125611919189369	0.00011463445814653686	-3.857325509316392	6.249218847644044e-05			3.2255983484936457e-05	0.13706005023926618	0.2399309279107853	16.0			31.0	132.00000000000003	150.0	72.58876456328045	74.71400512068618	1.1093823369067872	4.114738952039225	0.6632478404723007	0.14911727144726528	higher	0.021069970440837783	CDS	Soltu.DM.01G000490.1	(1 of 1) K12116 - flavin-binding kelch repeat F-box protein 1 (FKF1)
chr09	211123	CCAGA	-0.11922706209622733	0.00020533448688550004	-3.7123614262355553	0.298746008142519	0.219929400588038	0.17059641963524136	0.3089964042948302	0.42605408119917	0.31190252916048017	374.00000000000017	444.99999999999983	611.9999999999992	244.0	414.0	375.00000000000017	75.09369495015021	78.86554057609199	4.756962941733692	26.43673200812154	0.8248759743093349	0.6032360419050895	higher	0.031130796359166067	CDS	Soltu.DM.09G000380.1	(1 of 1) K08915 - light-harvesting complex II chlorophyll a/b binding protein 4 (LHCB4)
chr01	809606	CGTTA	-0.11893162962639567	9.0237711291828e-05	-3.9154447417546354	5.5549383401844235e-05			0.0853035132001886	0.13716148594922667	0.13449653787997728	18.0			31.0	145.99999999999994	166.00000000000009	100.38261046517813	94.91739945218643	6.2589253815950086	38.46728036534597	0.7717640991673402	0.6602271745942756	lower	0.017421071816663344	CDS	Soltu.DM.01G000490.1	(1 of 1) K12116 - flavin-binding kelch repeat F-box protein 1 (FKF1)
chr01	809711	CCGGG	-0.11808325063799692	8.37275752663932e-05	-3.93347206016244	5.5549383401844235e-05			0.1014095049083201	0.1482008415001594	0.10480605365571682	18.0			30.0	145.00000000000006	172.99999999999997	99.66666076104453	83.25937908054573	12.847906548478852	19.267320222675515	0.1800195207094737	0.05070832001187699	lower	0.0165208050167181	CDS	Soltu.DM.01G000490.1	(1 of 1) K12116 - flavin-binding kelch repeat F-box protein 1 (FKF1)
chr01	809904	CAGCT	-0.11750148066711645	0.0003135911167518264	-3.603806034462127	6.665777896280497e-05			3.703429375601807e-05	0.2105981996205407	0.14206918142394107	15.0			27.0	121.0	144.99999999999997	115.40387351587273	103.32258053739949	10.64342953765848	10.248279955801246	0.2667603100856526	0.003853962715148061	lower	0.04228752571877016	three_prime_UTR	Soltu.DM.01G000490.1	(1 of 1) K12116 - flavin-binding kelch repeat F-box protein 1 (FKF1)
chr01	809783	CTGGT	-0.11670978013117955	8.773000085710877e-05	-3.9222387352072783	6.249218847644044e-05			0.032289644280513306	0.15457545318640942	0.1634517194920453	16.0			31.00000000000001	147.00000000000009	174.00000000000009	111.1854871995228	95.79870232124016	9.016992498032902	8.934398912419471	0.13488584769141151	0.018214553382319643	lower	0.0171841939635074	three_prime_UTR	Soltu.DM.01G000490.1	(1 of 1) K12116 - flavin-binding kelch repeat F-box protein 1 (FKF1)
Saccharomyces_cerevisiae	671	GGTTC	-0.11654681459735974	6.875556310462297e-07	-4.964846120303603	0.4703776569029721	0.3909338121416788	0.4738563986264619	0.4576143902444887	0.6416918654676514	0.5855020557510519	897.0	884.9999999999999	899.0	890.9999999999997	903.0	893.0000000000005	109.22487207840722	101.15229296682787	43.35472372120897	20.95707764203398	0.4921249712566623	0.07761186302815888	lower	0.0002975896025665415
Saccharomyces_cerevisiae	689	GCTTT	-0.10642905269255863	5.369744239209605e-07	-5.012607197901472	0.6258918678938032	0.4965627494092634	0.7276645272070495	0.6685154740827878	0.8007741822862813	0.7001166462187229	970.0000000000014	958.0	976.9999999999992	971.0000000000008	971.0000000000013	963.9999999999992	80.55137180725877	78.15347228626356	8.352167772440922	1.3131485262222509	0.8650192985779459	0.4117150682235852	lower	0.0002442323502698131
Saccharomyces_cerevisiae	1503	ACAAG	-0.10268531134098756	1.3670520763166588e-05	-4.34908742905603	0.40945418651023796	0.3861560484950735	0.3894903430992997	0.4412598607305147	0.5616244167885207	0.4902722346085385	875.0000000000005	881.0	908.9999999999997	878.9999999999995	853.0	868.0	77.33079821257692	80.90256522008606	1.8172779500321623	18.076751085057012	0.7084728561136753	0.4186322497537032	higher	0.004050546591287965
Saccharomyces_cerevisiae	1367	GGTTT	-0.10083739807399278	1.068519926545307e-05	-4.402821671404237	0.5000213443843919	0.3586553776090325	0.6088218114302131	0.5631830617236513	0.6158235638777161	0.5910041020442485	942.0	942.0	939.0	931.9999999999992	937.9999999999987	932.0000000000003	109.53962544806622	99.63117806753942	86.436415610738	28.336301064023232	0.6926631196455658	0.08577221855287714	lower	0.003295831290671645
Saccharomyces_cerevisiae	1035	TAGCT	-0.0994898577320794	4.1281597724291136e-06	-4.604823426431981	0.2969698458805267	0.34616254128795965	0.3090299914011517	0.3575440465074097	0.4519727822156334	0.4411151230428332	987.9999999999986	985.0000000000017	987.0000000000017	990.0000000000003	979.9999999999997	980.0000000000003	110.98257562998457	107.41210589421577	1.4986259893241467	11.371495108981053	0.6071835520473658	0.5040207069200378	lower	0.0014386904869238349
chr10	95516	AAGTT	-0.08806633733524005	0.00025598260500286804	-3.6561990602894863	0.6019581780251947	0.6220642453602678	0.5638461448153579	0.6974912913519945	0.6549253124108498	0.699650976443696	751.0	758.0	908.0	704.9999999999997	820.0000000000003	779.0000000000001	117.86303034368164	102.84799567793198	6.131885648644652	90.39090398362228	0.7010796661907506	3.962103642268736e-05	lower	0.03638567072104136	CDS	Soltu.DM.10G000060.1	(1 of 1) PTHR33222:SF9 - PROTEIN CURVATURE THYLAKOID 1B, CHLOROPLASTIC
chr10	95516	AAGTT	-0.08806633733524005	0.00025598260500286804	-3.6561990602894863	0.6019581780251947	0.6220642453602678	0.5638461448153579	0.6974912913519945	0.6549253124108498	0.699650976443696	751.0	758.0	908.0	704.9999999999997	820.0000000000003	779.0000000000001	117.86303034368164	102.84799567793198	6.131885648644652	90.39090398362228	0.7010796661907506	3.962103642268736e-05	lower	0.03638567072104136	CDS	Soltu.DM.10G000060.2	(1 of 1) PTHR33222:SF9 - PROTEIN CURVATURE THYLAKOID 1B, CHLOROPLASTIC
chr09	211325	CAAGA	-0.08302677841278545	0.000298817070336122	-3.6163233519772886	0.13568799510547042	0.0761718456575169	0.1401497446764582	0.1943704499284287	0.2435659817578505	0.16315348899152274	499.0000000000006	564.0	815.0	325.99999999999983	509.0	493.9999999999997	113.65974265086224	106.32589920329454	5.979137752251263	71.72509772939438	0.4206146597510208	0.3168219504105816	lower	0.04133379423953523	CDS	Soltu.DM.09G000380.1	(1 of 1) K08915 - light-harvesting complex II chlorophyll a/b binding protein 4 (LHCB4)
Saccharomyces_cerevisiae	470	GATGA	-0.07875588893580288	0.0003096312430437966	-3.6071059577828906	0.3342203893549143	0.2831461646133021	0.3379309232254625	0.3192507995471909	0.4691771668390582	0.4031371776148386	961.0000000000003	968.0000000000014	969.9999999999992	959.9999999999992	948.0	942.9999999999987	78.43187395025369	82.27868086985562	2.299354286248185	13.143830018009336	0.7944798990408257	0.4632478768134207	higher	0.042193706610635866
Saccharomyces_cerevisiae	1160	GATGA	-0.07065708985286688	0.00012029494889851435	-3.845524285196895	0.16070919799015454	0.17866926591513946	0.16493389253531238	0.1785640412503245	0.3039228505206601	0.2337967342282224	952.0000000000024	961.9999999999981	966.9999999999987	948.0	945.0000000000008	947.9999999999997	78.94856448776805	82.12530382392919	1.8033274622967963	12.517033350311316	0.8989515421656464	0.4877593755046877	higher	0.02152076635794422
chr09	211071	TCGGT	-0.06992426113995888	6.387696391228838e-05	-3.9980110721309012	0.8411846718883573	0.8654682903589356	0.888292384446335	0.9380034668390338	0.937367389521598	0.9293472737528726	530.0000000000006	598.0000000000006	854.000000000001	347.99999999999994	541.0000000000003	524.9999999999994	95.05710801551164	101.00574567439315	45.53369555983634	8.303671904443124	0.9627001588363232	0.25107587374285145	higher	0.013713106612690068	CDS	Soltu.DM.09G000380.1	(1 of 1) K08915 - light-harvesting complex II chlorophyll a/b binding protein 4 (LHCB4)
chr03	275654	ACAAA	-0.058253779614235036	0.0002276431631964817	-3.686182466220095	3.86097404653246e-06	0.0061428118871460465	1.1764429072257124e-05	0.028695820752378424	0.08877984375273651	0.06344411162785503	259.0	296.00000000000006	85.0	243.99999999999991	266.00000000000006	197.99999999999991	81.04627474719524	84.46693348508539	3.9684023464060174	23.203281951115226	0.6420677505294535	0.5042237478433038	higher	0.033381444176926706	CDS	Soltu.DM.03G000100.1	(1 of 2) PTHR23359//PTHR23359:SF84 - NUCLEOTIDE KINASE // SUBFAMILY NOT NAMED
Saccharomyces_cerevisiae	1400	CCAGC	-0.057569929003294676	0.00010375747407109192	-3.881632780916736	0.1092310834628774	0.06814399023342019	0.09096569858146976	0.09748065253553127	0.20143524168217625	0.1421346650699438	939.0000000000003	936.0000000000008	956.0000000000003	931.9999999999997	941.0	942.0000000000003	98.67175508204392	78.36700429045986	16.48433275337504	3.4842246671522585	0.2551750339221337	0.004354413127400088	lower	0.01974703416097696
Saccharomyces_cerevisiae	1286	TCTTT	-0.04082910688923063	0.00012552031674052344	-3.83508609889636	0.04080614983958941	0.020994560754718183	0.05228807705267484	0.04948139768546102	0.1003754390537978	0.08671927157541552	961.0000000000003	969.9999999999983	977.0	959.0000000000003	962.9999999999983	960.9999999999992	81.3689901421324	79.12288234753821	2.005466812026868	13.721231208571995	0.6858146544544709	0.6005551565989093	lower	0.022160116445604908

## Sheet: m6Anet virus
transcript_id	Condig name
transcript_position	Chromosome modification position
n_reads_PVY2	number of reads for modification assessment, replicate PVY, 28, r2
probability_modified_PVY15	Percent of reads modified, replicate PVY, 28, r2
n_reads_PVY3	number of reads for modification assessment
probability_modified_PVY16	Percent of reads modified, replicate PVY, 28, r3
transcript_id	transcript_position	n_reads_PVY15	probability_modified_PVY15	n_reads_PVY16	probability_modified_PVY16
NC_001616_1PVY	6146	32	0.033793986	20	0.032919586
NC_001616_1PVY	6164	31	0.20853072	20	0.2528891
NC_001616_1PVY	6169	33	0.013718665	22	0.010224104
NC_001616_1PVY	6207	36	0.7683852	23	0.47346246
NC_001616_1PVY	6248	35	0.04158622	22	0.03002125
NC_001616_1PVY	6305	34	0.15136182	24	0.24534059
NC_001616_1PVY	6325	32	0.06288159	24	0.09981191
NC_001616_1PVY	6407	39	0.77935904	28	0.696898
NC_001616_1PVY	6518	42	0.22347867	29	0.07692391
NC_001616_1PVY	6616	41	0.17694598	30	0.1701538
NC_001616_1PVY	6658	44	0.0036922097	34	0.033040106
NC_001616_1PVY	6712	43	0.03877926	34	0.013202965
NC_001616_1PVY	6723	45	0.24866039	34	0.02891022
NC_001616_1PVY	6732	47	0.25142896	38	0.18370193
NC_001616_1PVY	6788	50	0.040125787	39	0.021743536
NC_001616_1PVY	6806	48	0.8957652	38	0.86401194
NC_001616_1PVY	6853	49	0.28673166	40	0.13819492
NC_001616_1PVY	6899	44	0.22888899	28	0.088519454
NC_001616_1PVY	6924	57	0.014607549	42	0.019440174
NC_001616_1PVY	6958	58	0.0026565194	44	0.0032276511
NC_001616_1PVY	7042	58	0.07781929	46	0.020151496
NC_001616_1PVY	7087	62	0.0013979673	50	0.0008877516
NC_001616_1PVY	7135	63	0.77010375	47	0.6202719
NC_001616_1PVY	7229	57	0.02639687	46	0.20149523
NC_001616_1PVY	7248	71	0.018285573	55	0.008019626
NC_001616_1PVY	7427	79	0.06368935	61	0.03142947
NC_001616_1PVY	7598	83	0.0701977	65	0.054875016
NC_001616_1PVY	7631	86	0.0859316	69	0.2124502
NC_001616_1PVY	7675	86	0.30865365	68	0.27139348
NC_001616_1PVY	7687	86	0.07464951	70	0.27102643
NC_001616_1PVY	7713	93	0.07645565	74	0.03804642
NC_001616_1PVY	7783	97	0.275891	79	0.23152542
NC_001616_1PVY	7835	89	0.13804585	76	0.06440359
NC_001616_1PVY	7912	95	0.092653036	73	0.112575114
NC_001616_1PVY	8072	92	0.23453826	78	0.2773189
NC_001616_1PVY	8150	105	0.6857249	95	0.7019732
NC_001616_1PVY	8170	101	0.08820367	97	0.083804965
NC_001616_1PVY	8352	121	0.35931838	123	0.37391436
NC_001616_1PVY	8356	125	0.0124079585	123	0.03603047
NC_001616_1PVY	8463	132	0.2781512	128	0.13935727
NC_001616_1PVY	8549	129	0.31756026	125	0.21928644
NC_001616_1PVY	8579	137	0.119431615	133	0.09280008
NC_001616_1PVY	8619	140	0.020962536	138	0.012666345
NC_001616_1PVY	8645	149	0.07388908	140	0.20450914
NC_001616_1PVY	8651	151	0.042249084	151	0.302494
NC_001616_1PVY	8692	151	0.3966354	150	0.4183395
NC_001616_1PVY	8768	164	0.21663028	168	0.31369728
NC_001616_1PVY	8775	162	0.35615504	166	0.3865186
NC_001616_1PVY	8887	144	0.10039669	165	0.11124277
NC_001616_1PVY	8941	165	0.30267233	178	0.53584325
NC_001616_1PVY	8988	177	0.63789463	206	0.5746509
NC_001616_1PVY	9009	173	0.03975731	202	0.007697761
NC_001616_1PVY	9030	165	0.04054618	194	0.037290752
NC_001616_1PVY	9105	197	0.078321576	222	0.098469555
NC_001616_1PVY	9173	199	0.44438696	238	0.42685807
NC_001616_1PVY	9196	204	0.41847718	235	0.45388174
NC_001616_1PVY	9305	215	0.5929491	248	0.2555318
NC_001616_1PVY	9368	230	0.79782724	281	0.3894027
NC_001616_1PVY	9520	110	0.14062911	112	0.3537314
NC_001616_1PVY	9583	198	0.9341681	250	0.93861365
NC_001616_1PVY	9628	205	0.4953723	265	0.50859904
NC_001616_1PVY	9681	183	0.825076	216	0.4513263
NC_001616_1PVY	9688	183	0.3514797	232	0.43514568
