# Supplementary material for: Transcriptomic Reprogramming, Alternative Splicing and RNA Methylation in Potato (Solanum tuberosum L.) Plants in Response to Potato Virus Y Infection
Source: Plants (Basel). 2022 Feb 25;11(5):635. doi: 10.3390/plants11050635 (PMC8912425; doi:10.3390/plants11050635)
Supplement: Supplementary file 1 [file plants-11-00635-s001.zip › Supplementary tables/Table.S2.tsv]

Contig	Condig name (from Solanum tuberosum 6.1 genome)
Start	Transctipt start position on the chromosome
Stop	Transctipt end position on the chromosome
Strand	DNA strand
ID	Transcript unique ID
transcriptName	Ptytozome transcript ID Solanum_tuberosum_v6.1
ref_code	Gffcompare code of intersection with Phytozome isoform
Phytozome_annotation	Ptytozome transcript functional annotation Solanum_tuberosum_v6.1
Contig	Start	Stop	Strand	ID	transcriptName	ref_code	Phytozome_annotation
MF989953.1	44334	47116	+	MSTRG.1.1	-	u
MF989953.1	120615	124940	+	MSTRG.2.1	-	u
MF989953.1	139938	140763	+	MSTRG.3.1	-	u
MF989953.1	140795	141065	+	MSTRG.4.1	-	u
MF989953.1	152279	155277	-	MSTRG.5.1	-	u
MF989953.1	207620	208181	+	MSTRG.6.1	-	u
MF989953.1	238331	238629	-	MSTRG.7.1	-	u
MF989953.1	254025	254366	-	MSTRG.8.1	-	u
NC_001616_1PVY	429	9704	+	MSTRG.9.1	-	u
NC_008096.2	9194	10143	+	MSTRG.10.1	-	u
NC_008096.2	52671	53337	-	MSTRG.11.1	-	u
NC_008096.2	105429	107247	+	MSTRG.12.1	-	u
NC_008096.2	107256	108301	+	MSTRG.13.1	-	u
NC_008096.2	132733	133776	-	MSTRG.14.1	-	u
NC_008096.2	133785	135616	-	MSTRG.15.1	-	u
NC_008096.2	135790	137427	-	MSTRG.16.1	-	u
Saccharomyces_cerevisiae	189	1528	+	MSTRG.17.1	-	u
chr01	432461	449161	-	MSTRG.18.1	Soltu.DM.01G000010.5	j	(1 of 1) KOG2035 - Replication factor C, subunit RFC3
chr01	432612	449161	-	MSTRG.18.2	Soltu.DM.01G000010.6	=	(1 of 1) KOG2035 - Replication factor C, subunit RFC3
chr01	432615	449161	-	MSTRG.18.3	Soltu.DM.01G000010.4	=	(1 of 1) KOG2035 - Replication factor C, subunit RFC3
chr01	483681	488230	+	MSTRG.19.1	Soltu.DM.01G000030.1	=	(1 of 5) 4.1.1.15 - Glutamate decarboxylase / L-glutamate 1-carboxy-lyase
chr01	498133	501154	+	MSTRG.20.1	Soltu.DM.01G000040.1	=
chr01	498134	501154	+	MSTRG.20.2	Soltu.DM.01G000040.1	m
chr01	506596	507345	-	MSTRG.21.1	Soltu.DM.01G000050.1	p	(1 of 2) PTHR10110//PTHR10110:SF86 - SODIUM/HYDROGEN EXCHANGER // SODIUM/HYDROGEN EXCHANGER 7-RELATED
chr01	508542	523381	-	MSTRG.22.1	Soltu.DM.01G000050.1	j	(1 of 2) PTHR10110//PTHR10110:SF86 - SODIUM/HYDROGEN EXCHANGER // SODIUM/HYDROGEN EXCHANGER 7-RELATED
chr01	508542	521302	-	MSTRG.22.2	Soltu.DM.01G000050.1	m	(1 of 2) PTHR10110//PTHR10110:SF86 - SODIUM/HYDROGEN EXCHANGER // SODIUM/HYDROGEN EXCHANGER 7-RELATED
chr01	524132	531546	+	MSTRG.23.1	Soltu.DM.01G000060.1	=	(1 of 1) PTHR22967//PTHR22967:SF67 - SERINE/THREONINE PROTEIN KINASE // SUBFAMILY NOT NAMED
chr01	539359	540938	+	MSTRG.24.1	Soltu.DM.01G000070.1	j	(1 of 4) PTHR10766//PTHR10766:SF59 - TRANSMEMBRANE 9 SUPERFAMILY PROTEIN // SUBFAMILY NOT NAMED
chr01	547005	550932	-	MSTRG.25.1	Soltu.DM.01G000090.1	=	(1 of 1) PTHR10593//PTHR10593:SF33 - SERINE/THREONINE-PROTEIN KINASE RIO // SUBFAMILY NOT NAMED
chr01	556228	559670	-	MSTRG.26.1	Soltu.DM.01G000100.1	=	(1 of 5) PTHR27002:SF84 - ATP BINDING / PROTEIN KINASE-RELATED
chr01	564011	570396	-	MSTRG.27.1	Soltu.DM.01G000120.1	=	(1 of 2) PTHR19321:SF5 - 65-KDA MICROTUBULE-ASSOCIATED PROTEIN 6-RELATED
chr01	564118	569359	-	MSTRG.27.2	Soltu.DM.01G000120.1	j	(1 of 2) PTHR19321:SF5 - 65-KDA MICROTUBULE-ASSOCIATED PROTEIN 6-RELATED
chr01	582809	583726	-	MSTRG.28.1	Soltu.DM.01G000130.1	j	(1 of 1) PTHR11200//PTHR11200:SF63 - INOSITOL 5-PHOSPHATASE // DNASE I-LIKE SUPERFAMILY PROTEIN
chr01	589812	597550	-	MSTRG.29.1	Soltu.DM.01G000140.1	=	(1 of 1) 1.14.11.7 - Procollagen-proline 3-dioxygenase / Prolyl 3-hydroxylase
chr01	597331	601810	+	MSTRG.30.1	Soltu.DM.01G000150.1	m	(1 of 1) K09659 - dolichyl-phosphate mannosyltransferase polypeptide 3 (DPM3)
chr01	602584	606002	-	MSTRG.31.1	Soltu.DM.01G000160.1	=	(1 of 2) PTHR31062//PTHR31062:SF44 - FAMILY NOT NAMED // XYLOGLUCAN ENDOTRANSGLUCOSYLASE/HYDROLASE PROTEIN 27-RELATED
chr01	622668	625777	+	MSTRG.32.1	Soltu.DM.01G000170.2	=
chr01	628149	633460	+	MSTRG.33.1	Soltu.DM.01G000200.1	m	(1 of 6) PF07227//PF16312 - PHD - plant homeodomain finger protein (PHD_Oberon) // Coiled-coil region of Oberon (Oberon_cc)
chr01	632926	641116	+	MSTRG.33.2	Soltu.DM.01G000200.1	m	(1 of 6) PF07227//PF16312 - PHD - plant homeodomain finger protein (PHD_Oberon) // Coiled-coil region of Oberon (Oberon_cc)
chr01	638065	641116	+	MSTRG.33.3	Soltu.DM.01G000210.1	=	(1 of 6) PF07227//PF16312 - PHD - plant homeodomain finger protein (PHD_Oberon) // Coiled-coil region of Oberon (Oberon_cc)
chr01	638065	641116	+	MSTRG.33.4	Soltu.DM.01G000210.1	k	(1 of 6) PF07227//PF16312 - PHD - plant homeodomain finger protein (PHD_Oberon) // Coiled-coil region of Oberon (Oberon_cc)
chr01	641460	643492	-	MSTRG.34.1	Soltu.DM.01G000220.1	=	(1 of 2) PTHR10106//PTHR10106:SF19 - CYTOCHROME B561-RELATED // SUBFAMILY NOT NAMED
chr01	647332	649935	-	MSTRG.35.1	Soltu.DM.01G000230.1	=	(1 of 1) PTHR10106//PTHR10106:SF15 - CYTOCHROME B561-RELATED // TRANSMEMBRANE ASCORBATE FERRIREDUCTASE 3-RELATED
chr01	653165	654978	+	MSTRG.36.1	Soltu.DM.01G000240.1	=	(1 of 3) PTHR22849:SF43 - U-BOX DOMAIN-CONTAINING PROTEIN 54-RELATED
chr01	679533	684447	+	MSTRG.37.1	Soltu.DM.01G000290.2	=	(1 of 1) PF00982//PF02358//PF08282 - Glycosyltransferase family 20 (Glyco_transf_20) // Trehalose-phosphatase (Trehalose_PPase) // haloacid dehalogenase-like hydrolase (Hydrolase_3)
chr01	679533	684447	+	MSTRG.37.2	Soltu.DM.01G000290.3	=	(1 of 1) PF00982//PF02358//PF08282 - Glycosyltransferase family 20 (Glyco_transf_20) // Trehalose-phosphatase (Trehalose_PPase) // haloacid dehalogenase-like hydrolase (Hydrolase_3)
chr01	692123	700250	+	MSTRG.38.1	Soltu.DM.01G000300.1	=	(1 of 8) PF01823 - MAC/Perforin domain (MACPF)
chr01	712408	712977	-	MSTRG.39.1	Soltu.DM.01G000340.1	x	(1 of 15) 2.1.1.50 - Loganate O-methyltransferase
chr01	716341	722428	+	MSTRG.40.1	Soltu.DM.01G000350.1	=	(1 of 1) K00928 - aspartate kinase (lysC)
chr01	716341	722428	+	MSTRG.40.2	Soltu.DM.01G000350.1	j	(1 of 1) K00928 - aspartate kinase (lysC)
chr01	716358	722428	+	MSTRG.40.3	Soltu.DM.01G000350.1	j	(1 of 1) K00928 - aspartate kinase (lysC)
chr01	723649	728143	-	MSTRG.41.1	Soltu.DM.01G000360.1	=	(1 of 1) K00133 - aspartate-semialdehyde dehydrogenase (asd)
chr01	723650	728143	-	MSTRG.41.2	Soltu.DM.01G000360.1	j	(1 of 1) K00133 - aspartate-semialdehyde dehydrogenase (asd)
chr01	729901	734546	+	MSTRG.42.1	Soltu.DM.01G000370.1	j	(1 of 4) PTHR10174//PTHR10174:SF142 - RETINALDEHYDE BINDING PROTEIN-RELATED // SUBFAMILY NOT NAMED
chr01	735832	739734	-	MSTRG.43.1	Soltu.DM.01G000380.1	=	(1 of 4) PTHR10174//PTHR10174:SF142 - RETINALDEHYDE BINDING PROTEIN-RELATED // SUBFAMILY NOT NAMED
chr01	735832	739734	-	MSTRG.43.2	Soltu.DM.01G000380.2	j	(1 of 4) PTHR10174//PTHR10174:SF142 - RETINALDEHYDE BINDING PROTEIN-RELATED // SUBFAMILY NOT NAMED
chr01	735842	741936	-	MSTRG.43.3	Soltu.DM.01G000380.2	j	(1 of 4) PTHR10174//PTHR10174:SF142 - RETINALDEHYDE BINDING PROTEIN-RELATED // SUBFAMILY NOT NAMED
chr01	735842	739734	-	MSTRG.43.4	Soltu.DM.01G000380.2	j	(1 of 4) PTHR10174//PTHR10174:SF142 - RETINALDEHYDE BINDING PROTEIN-RELATED // SUBFAMILY NOT NAMED
chr01	735842	739734	-	MSTRG.43.5	Soltu.DM.01G000380.2	j	(1 of 4) PTHR10174//PTHR10174:SF142 - RETINALDEHYDE BINDING PROTEIN-RELATED // SUBFAMILY NOT NAMED
chr01	740013	744415	-	MSTRG.43.6	Soltu.DM.01G000390.1	j	(1 of 4) PTHR10174//PTHR10174:SF142 - RETINALDEHYDE BINDING PROTEIN-RELATED // SUBFAMILY NOT NAMED
chr01	740031	744415	-	MSTRG.43.7	Soltu.DM.01G000390.1	j	(1 of 4) PTHR10174//PTHR10174:SF142 - RETINALDEHYDE BINDING PROTEIN-RELATED // SUBFAMILY NOT NAMED
chr01	740437	744415	-	MSTRG.43.8	Soltu.DM.01G000390.1	j	(1 of 4) PTHR10174//PTHR10174:SF142 - RETINALDEHYDE BINDING PROTEIN-RELATED // SUBFAMILY NOT NAMED
chr01	745744	748172	-	MSTRG.44.1	Soltu.DM.01G000400.1	j	(1 of 4) PTHR10174//PTHR10174:SF142 - RETINALDEHYDE BINDING PROTEIN-RELATED // SUBFAMILY NOT NAMED
chr01	751127	764335	+	MSTRG.45.1	Soltu.DM.01G000440.1	n	(1 of 1) PF00931//PF13191 - NB-ARC domain (NB-ARC) // AAA ATPase domain (AAA_16)
chr01	751150	756220	+	MSTRG.45.2	Soltu.DM.01G000410.1	j	(1 of 1) PTHR23155//PTHR23155:SF504 - LEUCINE-RICH REPEAT-CONTAINING PROTEIN // SUBFAMILY NOT NAMED
chr01	762410	764335	+	MSTRG.45.3	Soltu.DM.01G000440.1	j	(1 of 1) PF00931//PF13191 - NB-ARC domain (NB-ARC) // AAA ATPase domain (AAA_16)
chr01	765605	772885	+	MSTRG.46.1	Soltu.DM.01G000450.1	o	(1 of 66) PTHR23155//PTHR23155:SF634 - LEUCINE-RICH REPEAT-CONTAINING PROTEIN // SUBFAMILY NOT NAMED
chr01	767482	769399	+	MSTRG.47.1	Soltu.DM.01G000440.1	c	(1 of 1) PF00931//PF13191 - NB-ARC domain (NB-ARC) // AAA ATPase domain (AAA_16)
chr01	770186	772921	-	MSTRG.48.1	Soltu.DM.01G000450.1	x	(1 of 66) PTHR23155//PTHR23155:SF634 - LEUCINE-RICH REPEAT-CONTAINING PROTEIN // SUBFAMILY NOT NAMED
chr01	772980	773218	.	MSTRG.49.1	Soltu.DM.01G000450.1	p	(1 of 66) PTHR23155//PTHR23155:SF634 - LEUCINE-RICH REPEAT-CONTAINING PROTEIN // SUBFAMILY NOT NAMED
chr01	774454	776138	-	MSTRG.50.1	-	u
chr01	776530	776854	+	MSTRG.51.1	-	u
chr01	784161	787595	+	MSTRG.52.1	Soltu.DM.01G000460.3	=	(1 of 66) PTHR23155//PTHR23155:SF634 - LEUCINE-RICH REPEAT-CONTAINING PROTEIN // SUBFAMILY NOT NAMED
chr01	784283	787595	+	MSTRG.52.2	Soltu.DM.01G000460.2	=	(1 of 66) PTHR23155//PTHR23155:SF634 - LEUCINE-RICH REPEAT-CONTAINING PROTEIN // SUBFAMILY NOT NAMED
chr01	791229	800713	+	MSTRG.53.1	Soltu.DM.01G000470.1	n	(1 of 66) PTHR23155//PTHR23155:SF634 - LEUCINE-RICH REPEAT-CONTAINING PROTEIN // SUBFAMILY NOT NAMED
chr01	791618	800713	+	MSTRG.53.2	Soltu.DM.01G000470.1	j	(1 of 66) PTHR23155//PTHR23155:SF634 - LEUCINE-RICH REPEAT-CONTAINING PROTEIN // SUBFAMILY NOT NAMED
chr01	791721	800713	+	MSTRG.53.3	Soltu.DM.01G000470.1	n	(1 of 66) PTHR23155//PTHR23155:SF634 - LEUCINE-RICH REPEAT-CONTAINING PROTEIN // SUBFAMILY NOT NAMED
chr01	796614	800713	+	MSTRG.53.4	Soltu.DM.01G000480.1	j	(1 of 66) PTHR23155//PTHR23155:SF634 - LEUCINE-RICH REPEAT-CONTAINING PROTEIN // SUBFAMILY NOT NAMED
chr01	796897	801631	+	MSTRG.53.5	Soltu.DM.01G000480.1	j	(1 of 66) PTHR23155//PTHR23155:SF634 - LEUCINE-RICH REPEAT-CONTAINING PROTEIN // SUBFAMILY NOT NAMED
chr01	796897	801631	+	MSTRG.53.6	Soltu.DM.01G000480.1	n	(1 of 66) PTHR23155//PTHR23155:SF634 - LEUCINE-RICH REPEAT-CONTAINING PROTEIN // SUBFAMILY NOT NAMED
chr01	796897	801631	+	MSTRG.53.7	Soltu.DM.01G000480.1	j	(1 of 66) PTHR23155//PTHR23155:SF634 - LEUCINE-RICH REPEAT-CONTAINING PROTEIN // SUBFAMILY NOT NAMED
chr01	796897	801631	+	MSTRG.53.8	Soltu.DM.01G000480.1	n	(1 of 66) PTHR23155//PTHR23155:SF634 - LEUCINE-RICH REPEAT-CONTAINING PROTEIN // SUBFAMILY NOT NAMED
chr01	797412	801631	+	MSTRG.53.9	Soltu.DM.01G000480.1	n	(1 of 66) PTHR23155//PTHR23155:SF634 - LEUCINE-RICH REPEAT-CONTAINING PROTEIN // SUBFAMILY NOT NAMED
chr01	805471	810059	+	MSTRG.54.1	Soltu.DM.01G000490.1	=	(1 of 1) K12116 - flavin-binding kelch repeat F-box protein 1 (FKF1)
chr01	805471	810059	+	MSTRG.54.2	Soltu.DM.01G000490.1	j	(1 of 1) K12116 - flavin-binding kelch repeat F-box protein 1 (FKF1)
chr01	816733	819397	-	MSTRG.55.1	Soltu.DM.01G000500.1	j	(1 of 3) K01528 - dynamin GTPase (DNM)
chr01	823244	828486	-	MSTRG.56.1	Soltu.DM.01G000510.1	=	(1 of 6) PF07058 - Microtubule-associated protein 70 (MAP70)
chr01	832074	839520	-	MSTRG.57.1	Soltu.DM.01G000520.2	=	(1 of 1) KOG0502//KOG0508//KOG4412 - Integral membrane ankyrin-repeat protein Kidins220 (protein kinase D substrate) // Ankyrin repeat protein // 26S proteasome regulatory complex, subunit PSMD10
chr01	858882	860985	+	MSTRG.58.1	Soltu.DM.01G000550.1	x
chr01	858882	860008	+	MSTRG.58.2	Soltu.DM.01G000550.1	x
chr01	868812	872500	+	MSTRG.59.1	-	u
chr01	868938	872500	+	MSTRG.59.2	-	u
chr01	868938	872500	+	MSTRG.59.3	-	u
chr01	895647	898069	-	MSTRG.60.1	Soltu.DM.01G000570.1	=	(1 of 15) 2.1.1.50 - Loganate O-methyltransferase
chr01	917298	917741	-	MSTRG.61.1	-	u
chr01	923156	926309	+	MSTRG.62.1	Soltu.DM.01G000590.1	m	(1 of 15) 2.1.1.50 - Loganate O-methyltransferase
chr01	931773	936707	-	MSTRG.63.1	Soltu.DM.01G000600.1	=	(1 of 15) 2.1.1.50 - Loganate O-methyltransferase
chr01	953381	956376	+	MSTRG.64.1	Soltu.DM.01G000610.1	=	(1 of 15) 2.1.1.50 - Loganate O-methyltransferase
chr01	970385	970772	+	MSTRG.65.1	-	u
chr01	986685	987576	+	MSTRG.66.1	Soltu.DM.01G000660.1	=	(1 of 2) PTHR10891//PTHR10891:SF631 - EF-HAND CALCIUM-BINDING DOMAIN CONTAINING PROTEIN // SUBFAMILY NOT NAMED
chr01	988131	993067	+	MSTRG.67.1	Soltu.DM.01G000670.2	=	(1 of 1) PTHR13271//PTHR13271:SF25 - UNCHARACTERIZED PUTATIVE METHYLTRANSFERASE // RIBOSOMAL N-LYSINE METHYLTRANSFERASE 3
chr01	988131	993067	+	MSTRG.67.2	Soltu.DM.01G000670.1	m	(1 of 1) PTHR13271//PTHR13271:SF25 - UNCHARACTERIZED PUTATIVE METHYLTRANSFERASE // RIBOSOMAL N-LYSINE METHYLTRANSFERASE 3
chr01	988131	993067	+	MSTRG.67.3	Soltu.DM.01G000670.1	n	(1 of 1) PTHR13271//PTHR13271:SF25 - UNCHARACTERIZED PUTATIVE METHYLTRANSFERASE // RIBOSOMAL N-LYSINE METHYLTRANSFERASE 3
chr01	988135	993067	+	MSTRG.67.4	Soltu.DM.01G000670.1	=	(1 of 1) PTHR13271//PTHR13271:SF25 - UNCHARACTERIZED PUTATIVE METHYLTRANSFERASE // RIBOSOMAL N-LYSINE METHYLTRANSFERASE 3
chr01	1006774	1008784	+	MSTRG.68.1	Soltu.DM.01G000690.1	=	(1 of 1) PTHR12629//PTHR12629:SF4 - DIPHOSPHOINOSITOL POLYPHOSPHATE PHOSPHOHYDROLASE // NUDIX HYDROLASE 17, MITOCHONDRIAL-RELATED
chr01	1011885	1015513	+	MSTRG.69.1	Soltu.DM.01G000700.1	=	(1 of 6) K17991 - peroxygenase (PXG)
chr01	1020917	1024605	+	MSTRG.70.1	Soltu.DM.01G000710.1	=	(1 of 6) K17991 - peroxygenase (PXG)
chr01	1020955	1024605	+	MSTRG.70.2	Soltu.DM.01G000710.1	m	(1 of 6) K17991 - peroxygenase (PXG)
chr01	1025735	1027635	-	MSTRG.71.1	-	u
chr01	1025735	1027635	-	MSTRG.71.2	-	u
chr01	1025735	1027635	-	MSTRG.71.3	-	u
chr01	1025744	1027628	+	MSTRG.72.1	-	u
chr01	1026254	1027300	-	MSTRG.73.1	-	u
chr01	1026254	1027300	-	MSTRG.73.2	-	u
chr01	1026288	1027300	-	MSTRG.73.3	-	u
chr01	1057393	1058614	-	MSTRG.74.1	-	u
chr01	1072018	1075230	-	MSTRG.75.1	-	u
chr01	1072018	1075528	-	MSTRG.75.2	-	u
chr01	1072018	1075528	-	MSTRG.75.3	-	u
chr01	1072018	1075528	-	MSTRG.75.4	-	u
chr01	1072018	1075528	-	MSTRG.75.5	-	u
chr01	1072899	1075528	-	MSTRG.75.6	-	u
chr01	1072899	1075528	-	MSTRG.75.7	-	u
chr01	1073037	1075528	-	MSTRG.75.8	-	u
chr01	1073037	1075230	-	MSTRG.75.9	-	u
chr01	1074074	1075230	-	MSTRG.75.10	-	u
chr01	1074113	1075230	-	MSTRG.75.11	-	u
chr01	1074113	1075528	-	MSTRG.75.12	-	u
chr01	1074254	1075528	+	MSTRG.76.1	-	u
chr01	1082172	1084752	-	MSTRG.77.1	Soltu.DM.01G000730.1	n	(1 of 120) PF00168 - C2 domain (C2)
chr01	1082172	1084752	-	MSTRG.77.2	Soltu.DM.01G000730.1	n	(1 of 120) PF00168 - C2 domain (C2)
chr01	1082172	1084752	-	MSTRG.77.3	Soltu.DM.01G000730.1	j	(1 of 120) PF00168 - C2 domain (C2)
chr01	1082172	1084752	-	MSTRG.77.4	Soltu.DM.01G000730.1	n	(1 of 120) PF00168 - C2 domain (C2)
chr01	1082172	1084752	-	MSTRG.77.5	Soltu.DM.01G000730.1	n	(1 of 120) PF00168 - C2 domain (C2)
chr01	1082172	1084752	-	MSTRG.77.6	Soltu.DM.01G000730.1	n	(1 of 120) PF00168 - C2 domain (C2)
chr01	1082172	1084752	-	MSTRG.77.7	Soltu.DM.01G000730.1	j	(1 of 120) PF00168 - C2 domain (C2)
chr01	1082172	1084752	-	MSTRG.77.8	Soltu.DM.01G000730.1	j	(1 of 120) PF00168 - C2 domain (C2)
chr01	1082172	1082869	-	MSTRG.77.9	-	u
chr01	1082172	1084752	-	MSTRG.77.10	Soltu.DM.01G000730.1	n	(1 of 120) PF00168 - C2 domain (C2)
chr01	1082172	1084752	-	MSTRG.77.11	Soltu.DM.01G000730.1	n	(1 of 120) PF00168 - C2 domain (C2)
chr01	1082172	1084752	-	MSTRG.77.12	Soltu.DM.01G000730.1	n	(1 of 120) PF00168 - C2 domain (C2)
chr01	1082172	1084752	-	MSTRG.77.13	Soltu.DM.01G000730.1	n	(1 of 120) PF00168 - C2 domain (C2)
chr01	1082172	1084752	-	MSTRG.77.14	Soltu.DM.01G000730.1	j	(1 of 120) PF00168 - C2 domain (C2)
chr01	1082172	1084752	-	MSTRG.77.15	Soltu.DM.01G000730.1	j	(1 of 120) PF00168 - C2 domain (C2)
chr01	1082172	1084752	-	MSTRG.77.16	Soltu.DM.01G000730.1	n	(1 of 120) PF00168 - C2 domain (C2)
chr01	1083049	1084752	-	MSTRG.77.17	Soltu.DM.01G000730.1	=	(1 of 120) PF00168 - C2 domain (C2)
chr01	1099026	1105679	+	MSTRG.78.1	Soltu.DM.01G000750.1	=	(1 of 1) K14011 - UBX domain-containing protein 6 (UBXN6, UBXD1)
chr01	1115195	1118743	+	MSTRG.79.1	Soltu.DM.01G000760.2	=	(1 of 1) PTHR33077:SF7 - PROTEIN TIFY 6A-RELATED
chr01	1115195	1118743	+	MSTRG.79.2	Soltu.DM.01G000760.1	=	(1 of 1) PTHR33077:SF7 - PROTEIN TIFY 6A-RELATED
chr01	1115195	1118743	+	MSTRG.79.3	Soltu.DM.01G000760.2	m	(1 of 1) PTHR33077:SF7 - PROTEIN TIFY 6A-RELATED
chr01	1115200	1118743	+	MSTRG.79.4	Soltu.DM.01G000760.2	m	(1 of 1) PTHR33077:SF7 - PROTEIN TIFY 6A-RELATED
chr01	1115200	1118743	+	MSTRG.79.5	Soltu.DM.01G000760.2	m	(1 of 1) PTHR33077:SF7 - PROTEIN TIFY 6A-RELATED
chr01	1122267	1125264	-	MSTRG.80.1	Soltu.DM.01G000770.1	=	(1 of 57) PF12937 - F-box-like (F-box-like)
chr01	1122267	1125264	-	MSTRG.80.2	Soltu.DM.01G000770.1	m	(1 of 57) PF12937 - F-box-like (F-box-like)
chr01	1122267	1125264	-	MSTRG.80.3	Soltu.DM.01G000770.1	j	(1 of 57) PF12937 - F-box-like (F-box-like)
chr01	1122267	1125264	-	MSTRG.80.4	Soltu.DM.01G000770.1	j	(1 of 57) PF12937 - F-box-like (F-box-like)
chr01	1126083	1128933	-	MSTRG.81.1	Soltu.DM.01G000780.1	=	(1 of 1) PTHR11886//PTHR11886:SF39 - DYNEIN LIGHT CHAIN // DYNEIN LIGHT CHAIN TYPE 1-LIKE PROTEIN
chr01	1126099	1128933	-	MSTRG.81.2	Soltu.DM.01G000780.1	j	(1 of 1) PTHR11886//PTHR11886:SF39 - DYNEIN LIGHT CHAIN // DYNEIN LIGHT CHAIN TYPE 1-LIKE PROTEIN
chr01	1132603	1134621	-	MSTRG.82.1	Soltu.DM.01G000790.1	=	(1 of 1) PTHR15907//PTHR15907:SF43 - FAMILY NOT NAMED // PROTEIN PLANT CADMIUM RESISTANCE 2-RELATED
chr01	1132603	1134621	-	MSTRG.82.2	Soltu.DM.01G000790.1	m	(1 of 1) PTHR15907//PTHR15907:SF43 - FAMILY NOT NAMED // PROTEIN PLANT CADMIUM RESISTANCE 2-RELATED
chr01	1132603	1134621	-	MSTRG.82.3	Soltu.DM.01G000790.1	m	(1 of 1) PTHR15907//PTHR15907:SF43 - FAMILY NOT NAMED // PROTEIN PLANT CADMIUM RESISTANCE 2-RELATED
chr01	1141135	1146743	+	MSTRG.83.1	Soltu.DM.01G000800.2	=	(1 of 6) PF05055 - Protein of unknown function (DUF677) (DUF677)
chr01	1141135	1146743	+	MSTRG.83.2	Soltu.DM.01G000800.1	=	(1 of 6) PF05055 - Protein of unknown function (DUF677) (DUF677)
chr01	1141135	1146743	+	MSTRG.83.3	Soltu.DM.01G000800.3	=	(1 of 6) PF05055 - Protein of unknown function (DUF677) (DUF677)
chr01	1146678	1148845	-	MSTRG.84.1	Soltu.DM.01G000810.1	m	(1 of 4) PTHR11014//PTHR11014:SF103 - PEPTIDASE M20 FAMILY MEMBER // SUBFAMILY NOT NAMED
chr01	1146686	1148845	-	MSTRG.84.2	Soltu.DM.01G000810.1	m	(1 of 4) PTHR11014//PTHR11014:SF103 - PEPTIDASE M20 FAMILY MEMBER // SUBFAMILY NOT NAMED
chr01	1146731	1150790	-	MSTRG.84.3	Soltu.DM.01G000810.1	j	(1 of 4) PTHR11014//PTHR11014:SF103 - PEPTIDASE M20 FAMILY MEMBER // SUBFAMILY NOT NAMED
chr01	1146734	1153174	-	MSTRG.84.4	Soltu.DM.01G000810.1	n	(1 of 4) PTHR11014//PTHR11014:SF103 - PEPTIDASE M20 FAMILY MEMBER // SUBFAMILY NOT NAMED
chr01	1148958	1153174	-	MSTRG.84.5	Soltu.DM.01G000820.1	=	(1 of 4) PTHR11014//PTHR11014:SF103 - PEPTIDASE M20 FAMILY MEMBER // SUBFAMILY NOT NAMED
chr01	1148958	1151021	-	MSTRG.84.6	Soltu.DM.01G000820.1	m	(1 of 4) PTHR11014//PTHR11014:SF103 - PEPTIDASE M20 FAMILY MEMBER // SUBFAMILY NOT NAMED
chr01	1161167	1162724	-	MSTRG.85.1	Soltu.DM.01G000850.1	=	(1 of 13) 1.1.1.331 - Secoisolariciresinol dehydrogenase
chr01	1171194	1174244	+	MSTRG.86.1	Soltu.DM.01G000880.1	=	(1 of 1) PTHR17130:SF24 - GAN
chr01	1175146	1178284	-	MSTRG.87.1	Soltu.DM.01G000900.1	=
chr01	1175163	1178284	-	MSTRG.87.2	Soltu.DM.01G000900.1	j
chr01	1181395	1194855	-	MSTRG.88.1	Soltu.DM.01G000910.1	=	(1 of 3) K04567 - lysyl-tRNA synthetase, class II (KARS, lysS)
chr01	1181400	1194855	-	MSTRG.88.2	Soltu.DM.01G000910.1	j	(1 of 3) K04567 - lysyl-tRNA synthetase, class II (KARS, lysS)
chr01	1181400	1194855	-	MSTRG.88.3	Soltu.DM.01G000910.1	m	(1 of 3) K04567 - lysyl-tRNA synthetase, class II (KARS, lysS)
chr01	1207937	1211143	+	MSTRG.89.1	Soltu.DM.01G000930.1	=	(1 of 24) PF03080//PF14365 - Domain of unknown function (DUF239) (DUF239) // Domain of unknown function (DUF4409) (DUF4409)
chr01	1207954	1211143	+	MSTRG.89.2	Soltu.DM.01G000930.1	m	(1 of 24) PF03080//PF14365 - Domain of unknown function (DUF239) (DUF239) // Domain of unknown function (DUF4409) (DUF4409)
chr01	1207954	1211143	+	MSTRG.89.3	Soltu.DM.01G000930.1	m	(1 of 24) PF03080//PF14365 - Domain of unknown function (DUF239) (DUF239) // Domain of unknown function (DUF4409) (DUF4409)
chr01	1217046	1222177	+	MSTRG.90.1	Soltu.DM.01G000940.1	=	(1 of 3) 1.1.1.42 - Isocitrate dehydrogenase (NADP(+)) / oxalosuccinate carboxylase
chr01	1217046	1222177	+	MSTRG.90.2	Soltu.DM.01G000940.2	=	(1 of 3) 1.1.1.42 - Isocitrate dehydrogenase (NADP(+)) / oxalosuccinate carboxylase
chr01	1217046	1222177	+	MSTRG.90.3	Soltu.DM.01G000940.1	j	(1 of 3) 1.1.1.42 - Isocitrate dehydrogenase (NADP(+)) / oxalosuccinate carboxylase
chr01	1217062	1222177	+	MSTRG.90.4	Soltu.DM.01G000940.1	j	(1 of 3) 1.1.1.42 - Isocitrate dehydrogenase (NADP(+)) / oxalosuccinate carboxylase
chr01	1217094	1222177	+	MSTRG.90.5	Soltu.DM.01G000940.1	m	(1 of 3) 1.1.1.42 - Isocitrate dehydrogenase (NADP(+)) / oxalosuccinate carboxylase
chr01	1217096	1222177	+	MSTRG.90.6	Soltu.DM.01G000940.1	j	(1 of 3) 1.1.1.42 - Isocitrate dehydrogenase (NADP(+)) / oxalosuccinate carboxylase
chr01	1217096	1222177	+	MSTRG.90.7	Soltu.DM.01G000940.1	j	(1 of 3) 1.1.1.42 - Isocitrate dehydrogenase (NADP(+)) / oxalosuccinate carboxylase
chr01	1217096	1222177	+	MSTRG.90.8	Soltu.DM.01G000940.1	j	(1 of 3) 1.1.1.42 - Isocitrate dehydrogenase (NADP(+)) / oxalosuccinate carboxylase
chr01	1217120	1222177	+	MSTRG.90.9	Soltu.DM.01G000940.1	j	(1 of 3) 1.1.1.42 - Isocitrate dehydrogenase (NADP(+)) / oxalosuccinate carboxylase
chr01	1217120	1222177	+	MSTRG.90.10	Soltu.DM.01G000940.1	j	(1 of 3) 1.1.1.42 - Isocitrate dehydrogenase (NADP(+)) / oxalosuccinate carboxylase
chr01	1226256	1229249	-	MSTRG.91.1	Soltu.DM.01G000950.1	j	(1 of 8) PF07797 - Protein of unknown function (DUF1639) (DUF1639)
chr01	1231138	1233926	-	MSTRG.92.1	Soltu.DM.01G000950.1	j	(1 of 8) PF07797 - Protein of unknown function (DUF1639) (DUF1639)
chr01	1231138	1233926	-	MSTRG.92.2	Soltu.DM.01G000960.1	k	(1 of 8) PF07797 - Protein of unknown function (DUF1639) (DUF1639)
chr01	1240853	1241539	+	MSTRG.93.1	-	u
chr01	1244021	1250365	-	MSTRG.94.1	Soltu.DM.01G000970.1	=	(1 of 1) PTHR18929:SF84 - 5'-ADENYLYLSULFATE REDUCTASE-LIKE 5-RELATED
chr01	1244021	1250365	-	MSTRG.94.2	Soltu.DM.01G000970.1	j	(1 of 1) PTHR18929:SF84 - 5'-ADENYLYLSULFATE REDUCTASE-LIKE 5-RELATED
chr01	1254430	1259107	-	MSTRG.95.1	Soltu.DM.01G000990.1	=	(1 of 1) PTHR24089//PTHR24089:SF266 - FAMILY NOT NAMED // MITOCHONDRIAL DICARBOXYLATE/TRICARBOXYLATE TRANSPORTER DTC
chr01	1263749	1268802	+	MSTRG.96.1	-	u
chr01	1268908	1272900	-	MSTRG.97.1	Soltu.DM.01G001000.1	n	(1 of 26) PF00931//PF12061 - NB-ARC domain (NB-ARC) // Protein of unknown function (DUF3542) (DUF3542)
chr01	1277037	1282932	+	MSTRG.98.1	Soltu.DM.01G001010.1	=	(1 of 6) KOG2171 - Karyopherin (importin) beta 3
chr01	1286905	1295817	-	MSTRG.99.1	Soltu.DM.01G001020.1	m	(1 of 3) PF12061//PF13401 - Protein of unknown function (DUF3542) (DUF3542) // AAA domain (AAA_22)
chr01	1303312	1308155	-	MSTRG.100.1	Soltu.DM.01G001040.1	k	(1 of 3) PF12061//PF13401 - Protein of unknown function (DUF3542) (DUF3542) // AAA domain (AAA_22)
chr01	1316048	1319041	+	MSTRG.101.1	Soltu.DM.01G001050.1	c	(1 of 6) KOG2171 - Karyopherin (importin) beta 3
chr01	1321384	1322279	-	MSTRG.102.1	Soltu.DM.01G001060.1	j	(1 of 26) PF00931//PF12061 - NB-ARC domain (NB-ARC) // Protein of unknown function (DUF3542) (DUF3542)
chr01	1332180	1337982	+	MSTRG.103.1	Soltu.DM.01G001080.1	j	(1 of 9) PTHR10527//PTHR10527:SF29 - IMPORTIN BETA // SUBFAMILY NOT NAMED
chr01	1332180	1337982	+	MSTRG.103.2	Soltu.DM.01G001080.1	j	(1 of 9) PTHR10527//PTHR10527:SF29 - IMPORTIN BETA // SUBFAMILY NOT NAMED
chr01	1333517	1337982	+	MSTRG.103.3	Soltu.DM.01G001080.1	m	(1 of 9) PTHR10527//PTHR10527:SF29 - IMPORTIN BETA // SUBFAMILY NOT NAMED
chr01	1333517	1337982	+	MSTRG.103.4	Soltu.DM.01G001080.1	=	(1 of 9) PTHR10527//PTHR10527:SF29 - IMPORTIN BETA // SUBFAMILY NOT NAMED
chr01	1333958	1337982	+	MSTRG.103.5	Soltu.DM.01G001080.1	m	(1 of 9) PTHR10527//PTHR10527:SF29 - IMPORTIN BETA // SUBFAMILY NOT NAMED
chr01	1334713	1337982	+	MSTRG.103.6	Soltu.DM.01G001080.1	m	(1 of 9) PTHR10527//PTHR10527:SF29 - IMPORTIN BETA // SUBFAMILY NOT NAMED
chr01	1334713	1337982	+	MSTRG.103.7	Soltu.DM.01G001080.1	m	(1 of 9) PTHR10527//PTHR10527:SF29 - IMPORTIN BETA // SUBFAMILY NOT NAMED
chr01	1335110	1337982	+	MSTRG.103.8	Soltu.DM.01G001080.1	m	(1 of 9) PTHR10527//PTHR10527:SF29 - IMPORTIN BETA // SUBFAMILY NOT NAMED
chr01	1339741	1340414	-	MSTRG.104.1	-	u
chr01	1346216	1356972	+	MSTRG.105.1	Soltu.DM.01G001100.1	=	(1 of 11) 3.4.17.23 - Angiotensin-converting enzyme 2 / Angiotensin converting enzyme-2
chr01	1346216	1356972	+	MSTRG.105.2	Soltu.DM.01G001100.1	j	(1 of 11) 3.4.17.23 - Angiotensin-converting enzyme 2 / Angiotensin converting enzyme-2
chr01	1346216	1356972	+	MSTRG.105.3	Soltu.DM.01G001100.1	j	(1 of 11) 3.4.17.23 - Angiotensin-converting enzyme 2 / Angiotensin converting enzyme-2
chr01	1346259	1356972	+	MSTRG.105.4	Soltu.DM.01G001100.1	j	(1 of 11) 3.4.17.23 - Angiotensin-converting enzyme 2 / Angiotensin converting enzyme-2
chr01	1346287	1352789	+	MSTRG.105.5	Soltu.DM.01G001100.1	j	(1 of 11) 3.4.17.23 - Angiotensin-converting enzyme 2 / Angiotensin converting enzyme-2
chr01	1346289	1356972	+	MSTRG.105.6	Soltu.DM.01G001100.3	=	(1 of 11) 3.4.17.23 - Angiotensin-converting enzyme 2 / Angiotensin converting enzyme-2
chr01	1396353	1398918	+	MSTRG.106.1	Soltu.DM.01G001200.1	=	(1 of 1) PTHR31060//PTHR31060:SF8 - FAMILY NOT NAMED // F8M12.23 PROTEIN
chr01	1403845	1408494	+	MSTRG.107.1	Soltu.DM.01G001210.2	=	(1 of 11) K06966 - uncharacterized protein (K06966)
chr01	1403845	1408494	+	MSTRG.107.2	Soltu.DM.01G001210.2	j	(1 of 11) K06966 - uncharacterized protein (K06966)
chr01	1403852	1408494	+	MSTRG.107.3	Soltu.DM.01G001210.2	j	(1 of 11) K06966 - uncharacterized protein (K06966)
chr01	1409090	1411683	-	MSTRG.108.1	Soltu.DM.01G001220.1	=
chr01	1412270	1416495	-	MSTRG.109.1	-	u
chr01	1412270	1416495	-	MSTRG.109.2	-	u
chr01	1412270	1416495	-	MSTRG.109.3	-	u
chr01	1412281	1416495	-	MSTRG.109.4	-	u
chr01	1418213	1420968	+	MSTRG.110.1	Soltu.DM.01G001240.1	e	(1 of 192) KOG0472 - Leucine-rich repeat protein
chr01	1420963	1425327	-	MSTRG.111.1	-	u
chr01	1420963	1425327	-	MSTRG.111.2	-	u
chr01	1420964	1425327	-	MSTRG.111.3	-	u
chr01	1420973	1425327	-	MSTRG.111.4	-	u
chr01	1426361	1433143	+	MSTRG.112.1	Soltu.DM.01G001250.1	o	(1 of 192) KOG0472 - Leucine-rich repeat protein
chr01	1426361	1433143	+	MSTRG.112.2	Soltu.DM.01G001250.1	o	(1 of 192) KOG0472 - Leucine-rich repeat protein
chr01	1429907	1433143	+	MSTRG.112.3	Soltu.DM.01G001250.1	o	(1 of 192) KOG0472 - Leucine-rich repeat protein
chr01	1436940	1444770	+	MSTRG.113.1	Soltu.DM.01G001260.1	n	(1 of 1) KOG0472//KOG4308 - Leucine-rich repeat protein // LRR-containing protein
chr01	1436940	1448378	+	MSTRG.113.2	Soltu.DM.01G001260.1	n	(1 of 1) KOG0472//KOG4308 - Leucine-rich repeat protein // LRR-containing protein
chr01	1437118	1443804	+	MSTRG.113.3	Soltu.DM.01G001260.1	n	(1 of 1) KOG0472//KOG4308 - Leucine-rich repeat protein // LRR-containing protein
chr01	1438139	1443804	+	MSTRG.113.4	Soltu.DM.01G001260.1	o	(1 of 1) KOG0472//KOG4308 - Leucine-rich repeat protein // LRR-containing protein
chr01	1438139	1440148	+	MSTRG.113.5	-	u
chr01	1438139	1440148	+	MSTRG.113.6	-	u
chr01	1438139	1443804	+	MSTRG.113.7	Soltu.DM.01G001260.1	o	(1 of 1) KOG0472//KOG4308 - Leucine-rich repeat protein // LRR-containing protein
chr01	1440771	1443804	+	MSTRG.113.8	Soltu.DM.01G001260.1	n	(1 of 1) KOG0472//KOG4308 - Leucine-rich repeat protein // LRR-containing protein
chr01	1440819	1448378	+	MSTRG.113.9	Soltu.DM.01G001260.1	n	(1 of 1) KOG0472//KOG4308 - Leucine-rich repeat protein // LRR-containing protein
chr01	1440832	1447918	+	MSTRG.113.10	Soltu.DM.01G001260.1	n	(1 of 1) KOG0472//KOG4308 - Leucine-rich repeat protein // LRR-containing protein
chr01	1442203	1448378	+	MSTRG.113.11	Soltu.DM.01G001260.1	n	(1 of 1) KOG0472//KOG4308 - Leucine-rich repeat protein // LRR-containing protein
chr01	1450536	1451096	-	MSTRG.114.1	Soltu.DM.01G001270.1	j
chr01	1453677	1457258	+	MSTRG.115.1	Soltu.DM.01G001280.1	m	(1 of 33) KOG0617 - Ras suppressor protein (contains leucine-rich repeats)
chr01	1454318	1457258	+	MSTRG.115.2	Soltu.DM.01G001280.1	n	(1 of 33) KOG0617 - Ras suppressor protein (contains leucine-rich repeats)
chr01	1457278	1457997	-	MSTRG.116.1	-	u
chr01	1459883	1467626	+	MSTRG.117.1	Soltu.DM.01G001320.1	m	(1 of 95) PF00560//PF13855 - Leucine Rich Repeat (LRR_1) // Leucine rich repeat (LRR_8)
chr01	1459883	1467626	+	MSTRG.117.2	Soltu.DM.01G001320.1	o	(1 of 95) PF00560//PF13855 - Leucine Rich Repeat (LRR_1) // Leucine rich repeat (LRR_8)
chr01	1459898	1467626	+	MSTRG.117.3	Soltu.DM.01G001320.1	m	(1 of 95) PF00560//PF13855 - Leucine Rich Repeat (LRR_1) // Leucine rich repeat (LRR_8)
chr01	1459898	1462813	+	MSTRG.117.4	Soltu.DM.01G001300.1	n	(1 of 527) PF13855 - Leucine rich repeat (LRR_8)
chr01	1459898	1462813	+	MSTRG.117.5	Soltu.DM.01G001300.1	o	(1 of 527) PF13855 - Leucine rich repeat (LRR_8)
chr01	1459956	1467626	+	MSTRG.117.6	Soltu.DM.01G001320.1	n	(1 of 95) PF00560//PF13855 - Leucine Rich Repeat (LRR_1) // Leucine rich repeat (LRR_8)
chr01	1459958	1467626	+	MSTRG.117.7	Soltu.DM.01G001320.1	o	(1 of 95) PF00560//PF13855 - Leucine Rich Repeat (LRR_1) // Leucine rich repeat (LRR_8)
chr01	1463223	1463537	-	MSTRG.118.1	Soltu.DM.01G001310.1	=
chr01	1467503	1471986	-	MSTRG.119.1	Soltu.DM.01G001330.1	j	(1 of 3) PTHR31250//PTHR31250:SF4 - FAMILY NOT NAMED // CALMODULIN-BINDING FAMILY PROTEIN-RELATED
chr01	1476192	1478388	-	MSTRG.120.1	Soltu.DM.01G001330.1	j	(1 of 3) PTHR31250//PTHR31250:SF4 - FAMILY NOT NAMED // CALMODULIN-BINDING FAMILY PROTEIN-RELATED
chr01	1494640	1499053	+	MSTRG.121.1	Soltu.DM.01G001340.3	=	(1 of 1) K14831 - protein MAK16 (MAK16)
chr01	1494644	1499053	+	MSTRG.121.2	Soltu.DM.01G001340.1	=	(1 of 1) K14831 - protein MAK16 (MAK16)
chr01	1494658	1499053	+	MSTRG.121.3	Soltu.DM.01G001340.1	n	(1 of 1) K14831 - protein MAK16 (MAK16)
chr01	1497538	1499053	+	MSTRG.121.4	Soltu.DM.01G001340.1	n	(1 of 1) K14831 - protein MAK16 (MAK16)
chr01	1500007	1506400	+	MSTRG.122.1	Soltu.DM.01G001350.1	=	(1 of 3) K12900 - FUS-interacting serine-arginine-rich protein 1 (FUSIP1)
chr01	1500007	1506400	+	MSTRG.122.2	Soltu.DM.01G001350.1	j	(1 of 3) K12900 - FUS-interacting serine-arginine-rich protein 1 (FUSIP1)
chr01	1500007	1506400	+	MSTRG.122.3	Soltu.DM.01G001350.1	j	(1 of 3) K12900 - FUS-interacting serine-arginine-rich protein 1 (FUSIP1)
chr01	1500007	1506400	+	MSTRG.122.4	Soltu.DM.01G001350.1	m	(1 of 3) K12900 - FUS-interacting serine-arginine-rich protein 1 (FUSIP1)
chr01	1500007	1506400	+	MSTRG.122.5	Soltu.DM.01G001350.1	j	(1 of 3) K12900 - FUS-interacting serine-arginine-rich protein 1 (FUSIP1)
chr01	1500007	1506400	+	MSTRG.122.6	Soltu.DM.01G001350.1	n	(1 of 3) K12900 - FUS-interacting serine-arginine-rich protein 1 (FUSIP1)
chr01	1500008	1506400	+	MSTRG.122.7	Soltu.DM.01G001350.1	j	(1 of 3) K12900 - FUS-interacting serine-arginine-rich protein 1 (FUSIP1)
chr01	1502144	1506400	+	MSTRG.122.8	Soltu.DM.01G001350.1	j	(1 of 3) K12900 - FUS-interacting serine-arginine-rich protein 1 (FUSIP1)
chr01	1503349	1506400	+	MSTRG.122.9	Soltu.DM.01G001350.1	j	(1 of 3) K12900 - FUS-interacting serine-arginine-rich protein 1 (FUSIP1)
chr01	1508534	1514521	+	MSTRG.123.1	Soltu.DM.01G001360.3	=	(1 of 1) PTHR32227:SF48 - GLUCAN ENDO-1,3-BETA-GLUCOSIDASE 4
chr01	1508534	1514521	+	MSTRG.123.2	Soltu.DM.01G001360.1	=	(1 of 1) PTHR32227:SF48 - GLUCAN ENDO-1,3-BETA-GLUCOSIDASE 4
chr01	1508617	1514521	+	MSTRG.123.3	Soltu.DM.01G001360.1	n	(1 of 1) PTHR32227:SF48 - GLUCAN ENDO-1,3-BETA-GLUCOSIDASE 4
chr01	1510146	1514521	+	MSTRG.123.4	Soltu.DM.01G001360.1	m	(1 of 1) PTHR32227:SF48 - GLUCAN ENDO-1,3-BETA-GLUCOSIDASE 4
chr01	1515500	1519690	+	MSTRG.124.1	Soltu.DM.01G001370.1	=	(1 of 12) K06689 - ubiquitin-conjugating enzyme E2 D/E (UBE2D_E, UBC4, UBC5)
chr01	1543155	1545548	-	MSTRG.125.1	Soltu.DM.01G001450.2	=	(1 of 1) PTHR11785//PTHR11785:SF359 - AMINO ACID TRANSPORTER // SUBFAMILY NOT NAMED
chr01	1543155	1545548	-	MSTRG.125.2	Soltu.DM.01G001450.1	j	(1 of 1) PTHR11785//PTHR11785:SF359 - AMINO ACID TRANSPORTER // SUBFAMILY NOT NAMED
chr01	1546867	1550382	+	MSTRG.126.1	Soltu.DM.01G001460.1	=	(1 of 1) PTHR31446//PTHR31446:SF2 - FAMILY NOT NAMED // ACID PHOSPHATASE/VANADIUM-DEPENDENT HALOPEROXIDASE-RELATED PROTEIN
chr01	1546867	1550382	+	MSTRG.126.2	Soltu.DM.01G001460.1	j	(1 of 1) PTHR31446//PTHR31446:SF2 - FAMILY NOT NAMED // ACID PHOSPHATASE/VANADIUM-DEPENDENT HALOPEROXIDASE-RELATED PROTEIN
chr01	1551803	1554085	-	MSTRG.127.1	Soltu.DM.01G001470.1	=	(1 of 2) PTHR11785//PTHR11785:SF378 - AMINO ACID TRANSPORTER // SUBFAMILY NOT NAMED
chr01	1557913	1561791	+	MSTRG.128.1	Soltu.DM.01G001480.1	=
chr01	1560082	1561791	+	MSTRG.128.2	Soltu.DM.01G001480.1	o
chr01	1569089	1576687	-	MSTRG.129.1	Soltu.DM.01G001500.1	=	(1 of 2) PTHR11668//PTHR11668:SF287 - SERINE/THREONINE PROTEIN PHOSPHATASE // SERINE/THREONINE-PROTEIN PHOSPHATASE PP2A-4 CATALYTIC SUBUNIT
chr01	1578014	1585023	+	MSTRG.130.1	Soltu.DM.01G001520.1	=	(1 of 2) K11594 - ATP-dependent RNA helicase DDX3X (DDX3X, bel)
chr01	1578014	1585023	+	MSTRG.130.2	Soltu.DM.01G001520.2	n	(1 of 2) K11594 - ATP-dependent RNA helicase DDX3X (DDX3X, bel)
chr01	1578036	1585023	+	MSTRG.130.3	Soltu.DM.01G001520.2	=	(1 of 2) K11594 - ATP-dependent RNA helicase DDX3X (DDX3X, bel)
chr01	1578087	1585023	+	MSTRG.130.4	Soltu.DM.01G001520.2	m	(1 of 2) K11594 - ATP-dependent RNA helicase DDX3X (DDX3X, bel)
chr01	1591453	1597136	+	MSTRG.131.1	Soltu.DM.01G001530.1	=	(1 of 10) PF00646//PF01344 - F-box domain (F-box) // Kelch motif (Kelch_1)
chr01	1591456	1597136	+	MSTRG.131.2	Soltu.DM.01G001530.2	=	(1 of 10) PF00646//PF01344 - F-box domain (F-box) // Kelch motif (Kelch_1)
chr01	1598079	1598607	-	MSTRG.132.1	Soltu.DM.01G001540.1	p	(1 of 30) PF04398 - Protein of unknown function, DUF538 (DUF538)
chr01	1600361	1603920	-	MSTRG.133.1	Soltu.DM.01G001540.1	=	(1 of 30) PF04398 - Protein of unknown function, DUF538 (DUF538)
chr01	1600361	1603920	-	MSTRG.133.2	Soltu.DM.01G001540.1	j	(1 of 30) PF04398 - Protein of unknown function, DUF538 (DUF538)
chr01	1605488	1607218	-	MSTRG.134.1	Soltu.DM.01G001550.1	=	(1 of 2) PTHR33044//PTHR33044:SF28 - FAMILY NOT NAMED // BIFUNCTIONAL INHIBITOR/LIPID-TRANSFER PROTEIN/SEED STORAGE 2S ALBUMIN SUPERFAMILY PROTEIN
chr01	1614256	1621958	+	MSTRG.135.1	Soltu.DM.01G001560.2	=	(1 of 1) K07542 - phosphatidylinositol glycan, class V (PIGV)
chr01	1618392	1621958	+	MSTRG.135.2	Soltu.DM.01G001560.1	c	(1 of 1) K07542 - phosphatidylinositol glycan, class V (PIGV)
chr01	1622730	1631132	+	MSTRG.136.1	Soltu.DM.01G001570.1	=	(1 of 1) PTHR11208//PTHR11208:SF52 - RNA-BINDING PROTEIN RELATED // SUBFAMILY NOT NAMED
chr01	1622730	1631132	+	MSTRG.136.2	Soltu.DM.01G001570.3	=	(1 of 1) PTHR11208//PTHR11208:SF52 - RNA-BINDING PROTEIN RELATED // SUBFAMILY NOT NAMED
chr01	1622735	1631132	+	MSTRG.136.3	Soltu.DM.01G001570.1	m	(1 of 1) PTHR11208//PTHR11208:SF52 - RNA-BINDING PROTEIN RELATED // SUBFAMILY NOT NAMED
chr01	1631747	1635279	-	MSTRG.137.1	Soltu.DM.01G001580.1	=
chr01	1640218	1652160	-	MSTRG.138.1	Soltu.DM.01G001590.1	=	(1 of 1) PTHR23163:SF0 - E3 UBIQUITIN-PROTEIN LIGASE BRE1
chr01	1662019	1662882	+	MSTRG.139.1	Soltu.DM.01G001610.1	=	(1 of 3) PTHR21495:SF77 - DIRIGENT PROTEIN 19
chr01	1675818	1677605	+	MSTRG.140.1	Soltu.DM.01G001620.1	=	(1 of 2) K14823 - rRNA-processing protein EBP2 (EBP2, EBNA1BP2)
chr01	1678543	1689750	-	MSTRG.141.1	Soltu.DM.01G001630.1	j	(1 of 2) PTHR10629:SF28 - DNA (CYTOSINE-5)-METHYLTRANSFERASE CMT3
chr01	1691102	1697238	-	MSTRG.142.1	Soltu.DM.01G001640.1	=	(1 of 1) KOG2830 - Protein phosphatase 2A-associated protein
chr01	1691102	1697238	-	MSTRG.142.2	Soltu.DM.01G001640.2	=	(1 of 1) KOG2830 - Protein phosphatase 2A-associated protein
chr01	1691106	1697238	-	MSTRG.142.3	Soltu.DM.01G001640.1	j	(1 of 1) KOG2830 - Protein phosphatase 2A-associated protein
chr01	1700555	1710770	+	MSTRG.143.1	Soltu.DM.01G001650.1	=	(1 of 2) PTHR11909//PTHR11909:SF146 - CASEIN KINASE-RELATED // CASEIN KINASE-LIKE PROTEIN
chr01	1700560	1710770	+	MSTRG.143.2	Soltu.DM.01G001650.1	m	(1 of 2) PTHR11909//PTHR11909:SF146 - CASEIN KINASE-RELATED // CASEIN KINASE-LIKE PROTEIN
chr01	1712426	1717977	+	MSTRG.144.1	Soltu.DM.01G001660.1	k	(1 of 1) PTHR15852:SF22 - PROTEIN SSU-2, ISOFORM B
chr01	1712435	1717977	+	MSTRG.144.2	Soltu.DM.01G001660.1	k	(1 of 1) PTHR15852:SF22 - PROTEIN SSU-2, ISOFORM B
chr01	1712436	1717977	+	MSTRG.144.3	Soltu.DM.01G001660.1	k	(1 of 1) PTHR15852:SF22 - PROTEIN SSU-2, ISOFORM B
chr01	1712961	1717977	+	MSTRG.144.4	Soltu.DM.01G001660.2	=	(1 of 1) PTHR15852:SF22 - PROTEIN SSU-2, ISOFORM B
chr01	1712961	1717977	+	MSTRG.144.5	Soltu.DM.01G001660.1	j	(1 of 1) PTHR15852:SF22 - PROTEIN SSU-2, ISOFORM B
chr01	1712961	1717977	+	MSTRG.144.6	Soltu.DM.01G001660.1	m	(1 of 1) PTHR15852:SF22 - PROTEIN SSU-2, ISOFORM B
chr01	1713094	1717977	+	MSTRG.144.7	Soltu.DM.01G001660.1	j	(1 of 1) PTHR15852:SF22 - PROTEIN SSU-2, ISOFORM B
chr01	1718012	1722141	-	MSTRG.145.1	Soltu.DM.01G001670.1	=	(1 of 3) K10727 - chromatin licensing and DNA replication factor 1 (CDT1)
chr01	1727428	1733958	-	MSTRG.146.1	Soltu.DM.01G001680.1	=	(1 of 3) PTHR11562//PTHR11562:SF45 - CATION EFFLUX PROTEIN/ ZINC TRANSPORTER // METAL TOLERANCE PROTEIN C3-RELATED
chr01	1736951	1739280	-	MSTRG.147.1	Soltu.DM.01G001690.1	=	(1 of 7) K02942 - large subunit ribosomal protein LP1 (RP-LP1, RPLP1)
chr01	1741208	1746380	+	MSTRG.148.1	Soltu.DM.01G001700.1	j
chr01	1749887	1752482	-	MSTRG.149.1	Soltu.DM.01G001720.2	n	(1 of 2) K14823 - rRNA-processing protein EBP2 (EBP2, EBNA1BP2)
chr01	1754274	1758774	-	MSTRG.150.1	Soltu.DM.01G001730.1	=	(1 of 3) 1.14.13.39 - Nitric-oxide synthase (NADPH) / NO synthase
chr01	1760688	1768856	-	MSTRG.151.1	Soltu.DM.01G001750.2	j
chr01	1774631	1779374	+	MSTRG.152.1	-	u
chr01	1774684	1779374	+	MSTRG.152.2	-	u
chr01	1779593	1783963	-	MSTRG.153.1	Soltu.DM.01G001760.1	=	(1 of 1) KOG4718 - Non-SMC (structural maintenance of chromosomes) element 1 protein (NSE1)
chr01	1785391	1797994	-	MSTRG.154.1	Soltu.DM.01G001770.2	j	(1 of 2) PTHR22884//PTHR22884:SF362 - SET DOMAIN PROTEINS // SUBFAMILY NOT NAMED
chr01	1785406	1797994	-	MSTRG.154.2	Soltu.DM.01G001770.2	j	(1 of 2) PTHR22884//PTHR22884:SF362 - SET DOMAIN PROTEINS // SUBFAMILY NOT NAMED
chr01	1785406	1797994	-	MSTRG.154.3	Soltu.DM.01G001770.2	j	(1 of 2) PTHR22884//PTHR22884:SF362 - SET DOMAIN PROTEINS // SUBFAMILY NOT NAMED
chr01	1800495	1810120	+	MSTRG.155.1	Soltu.DM.01G001790.1	j	(1 of 1) K08342 - cysteine protease ATG4 (ATG4)
chr01	1800495	1810120	+	MSTRG.155.2	Soltu.DM.01G001790.1	j	(1 of 1) K08342 - cysteine protease ATG4 (ATG4)
chr01	1800495	1806973	+	MSTRG.155.3	Soltu.DM.01G001790.1	j	(1 of 1) K08342 - cysteine protease ATG4 (ATG4)
chr01	1800563	1810120	+	MSTRG.155.4	Soltu.DM.01G001790.1	j	(1 of 1) K08342 - cysteine protease ATG4 (ATG4)
chr01	1807539	1809285	-	MSTRG.156.1	Soltu.DM.01G001800.1	=	(1 of 14) PF01419 - Jacalin-like lectin domain (Jacalin)
chr01	1807643	1812778	-	MSTRG.156.2	Soltu.DM.01G001800.2	j	(1 of 14) PF01419 - Jacalin-like lectin domain (Jacalin)
chr01	1807644	1812778	-	MSTRG.156.3	Soltu.DM.01G001800.2	j	(1 of 14) PF01419 - Jacalin-like lectin domain (Jacalin)
chr01	1813217	1815872	-	MSTRG.157.1	Soltu.DM.01G001810.1	j	(1 of 255) PF00646 - F-box domain (F-box)
chr01	1819773	1823341	+	MSTRG.158.1	Soltu.DM.01G001820.1	=	(1 of 1) K03537 - ribonuclease P/MRP protein subunit POP5 (POP5)
chr01	1819774	1823341	+	MSTRG.158.2	Soltu.DM.01G001820.2	=	(1 of 1) K03537 - ribonuclease P/MRP protein subunit POP5 (POP5)
chr01	1825314	1831831	+	MSTRG.159.1	Soltu.DM.01G001830.1	=	(1 of 1) 6.3.4.3 - Formate--tetrahydrofolate ligase / Tetrahydrofolic formylase
chr01	1826102	1831831	+	MSTRG.159.2	Soltu.DM.01G001830.1	j	(1 of 1) 6.3.4.3 - Formate--tetrahydrofolate ligase / Tetrahydrofolic formylase
chr01	1836761	1842739	+	MSTRG.160.1	Soltu.DM.01G001840.1	j	(1 of 2) PTHR31388:SF28 - PEROXIDASE 58
chr01	1836856	1842739	+	MSTRG.160.2	Soltu.DM.01G001840.1	j	(1 of 2) PTHR31388:SF28 - PEROXIDASE 58
chr01	1843918	1846785	-	MSTRG.161.1	Soltu.DM.01G001850.1	=	(1 of 2) PTHR31388//PTHR31388:SF28 - FAMILY NOT NAMED // PEROXIDASE 58
chr01	1860293	1861118	+	MSTRG.162.1	Soltu.DM.01G001870.2	e	(1 of 4) PTHR31388:SF6 - PEROXIDASE 59
chr01	1865798	1867118	+	MSTRG.163.1	Soltu.DM.01G001880.1	k	(1 of 2) PTHR31415:SF22 - LATE EMBRYOGENESIS ABUNDANT HYDROXYPROLINE-RICH GLYCOPROTEIN-RELATED
chr01	1870422	1870971	+	MSTRG.164.1	-	u
chr01	1872134	1876821	+	MSTRG.165.1	Soltu.DM.01G001890.2	=	(1 of 15) PF04755 - PAP_fibrillin (PAP_fibrillin)
chr01	1872134	1876821	+	MSTRG.165.2	Soltu.DM.01G001890.2	m	(1 of 15) PF04755 - PAP_fibrillin (PAP_fibrillin)
chr01	1872134	1876821	+	MSTRG.165.3	Soltu.DM.01G001890.1	=	(1 of 15) PF04755 - PAP_fibrillin (PAP_fibrillin)
chr01	1872134	1876821	+	MSTRG.165.4	Soltu.DM.01G001890.2	m	(1 of 15) PF04755 - PAP_fibrillin (PAP_fibrillin)
chr01	1878008	1883349	+	MSTRG.166.1	Soltu.DM.01G001900.3	j	(1 of 1) PTHR24031:SF42 - ATP-DEPENDENT RNA HELICASE DDX59-RELATED
chr01	1878036	1883349	+	MSTRG.166.2	Soltu.DM.01G001900.3	n	(1 of 1) PTHR24031:SF42 - ATP-DEPENDENT RNA HELICASE DDX59-RELATED
chr01	1878036	1882527	+	MSTRG.166.3	Soltu.DM.01G001900.3	j	(1 of 1) PTHR24031:SF42 - ATP-DEPENDENT RNA HELICASE DDX59-RELATED
chr01	1882571	1883349	+	MSTRG.166.4	Soltu.DM.01G001900.3	o	(1 of 1) PTHR24031:SF42 - ATP-DEPENDENT RNA HELICASE DDX59-RELATED
chr01	1905461	1941816	-	MSTRG.167.1	Soltu.DM.01G001910.1	j	(1 of 1) PTHR12741//PTHR12741:SF12 - LYST-INTERACTING PROTEIN LIP5 DOPAMINE RESPONSIVE PROTEIN DRG-1 // CALLOSE SYNTHASE 9
chr01	1905461	1941816	-	MSTRG.167.2	Soltu.DM.01G001910.1	c	(1 of 1) PTHR12741//PTHR12741:SF12 - LYST-INTERACTING PROTEIN LIP5 DOPAMINE RESPONSIVE PROTEIN DRG-1 // CALLOSE SYNTHASE 9
chr01	1905461	1930061	-	MSTRG.167.3	Soltu.DM.01G001910.1	m	(1 of 1) PTHR12741//PTHR12741:SF12 - LYST-INTERACTING PROTEIN LIP5 DOPAMINE RESPONSIVE PROTEIN DRG-1 // CALLOSE SYNTHASE 9
chr01	1905461	1934708	-	MSTRG.167.4	Soltu.DM.01G001910.1	m	(1 of 1) PTHR12741//PTHR12741:SF12 - LYST-INTERACTING PROTEIN LIP5 DOPAMINE RESPONSIVE PROTEIN DRG-1 // CALLOSE SYNTHASE 9
chr01	1905503	1909992	-	MSTRG.167.5	Soltu.DM.01G001910.1	m	(1 of 1) PTHR12741//PTHR12741:SF12 - LYST-INTERACTING PROTEIN LIP5 DOPAMINE RESPONSIVE PROTEIN DRG-1 // CALLOSE SYNTHASE 9
chr01	1946990	1954261	-	MSTRG.168.1	Soltu.DM.01G001910.1	c	(1 of 1) PTHR12741//PTHR12741:SF12 - LYST-INTERACTING PROTEIN LIP5 DOPAMINE RESPONSIVE PROTEIN DRG-1 // CALLOSE SYNTHASE 9
chr01	1971154	1972184	+	MSTRG.169.1	-	u
chr01	1972577	1995858	-	MSTRG.170.1	Soltu.DM.01G001920.1	j	(1 of 2) PTHR12741//PTHR12741:SF21 - LYST-INTERACTING PROTEIN LIP5 DOPAMINE RESPONSIVE PROTEIN DRG-1 // CALLOSE SYNTHASE 3
chr01	1972585	1976938	-	MSTRG.170.2	Soltu.DM.01G001920.1	j	(1 of 2) PTHR12741//PTHR12741:SF21 - LYST-INTERACTING PROTEIN LIP5 DOPAMINE RESPONSIVE PROTEIN DRG-1 // CALLOSE SYNTHASE 3
chr01	2000909	2012868	+	MSTRG.171.1	Soltu.DM.01G001930.1	j	(1 of 73) PF04564 - U-box domain (U-box)
chr01	2000914	2012868	+	MSTRG.171.2	Soltu.DM.01G001930.1	k	(1 of 73) PF04564 - U-box domain (U-box)
chr01	2015907	2021135	-	MSTRG.172.1	Soltu.DM.01G001950.1	j
chr01	2015917	2021135	-	MSTRG.172.2	Soltu.DM.01G001950.1	j
chr01	2015917	2021135	-	MSTRG.172.3	Soltu.DM.01G001950.1	j
chr01	2016199	2021135	-	MSTRG.172.4	Soltu.DM.01G001950.1	j
chr01	2019590	2021135	-	MSTRG.172.5	Soltu.DM.01G001950.1	=
chr01	2043828	2050252	-	MSTRG.173.1	Soltu.DM.01G001970.1	j
chr01	2043828	2054868	-	MSTRG.173.2	Soltu.DM.01G001970.1	j
chr01	2043828	2050252	-	MSTRG.173.3	Soltu.DM.01G001970.1	j
chr01	2045667	2054868	-	MSTRG.173.4	Soltu.DM.01G001970.1	j
chr01	2045667	2054868	-	MSTRG.173.5	Soltu.DM.01G001970.1	j
chr01	2045668	2054868	-	MSTRG.173.6	Soltu.DM.01G001970.1	j
chr01	2045668	2054868	-	MSTRG.173.7	Soltu.DM.01G001970.1	j
chr01	2045668	2050252	-	MSTRG.173.8	Soltu.DM.01G001970.1	j
chr01	2045668	2054527	-	MSTRG.173.9	Soltu.DM.01G001970.1	j
chr01	2045668	2054868	-	MSTRG.173.10	Soltu.DM.01G001970.1	j
chr01	2045668	2054868	-	MSTRG.173.11	Soltu.DM.01G001970.1	j
chr01	2045668	2054527	-	MSTRG.173.12	Soltu.DM.01G001970.1	j
chr01	2045937	2049289	-	MSTRG.173.13	Soltu.DM.01G001970.1	o
chr01	2048805	2054868	-	MSTRG.173.14	Soltu.DM.01G001970.1	j
chr01	2048805	2054868	-	MSTRG.173.15	Soltu.DM.01G001970.1	j
chr01	2048816	2054868	-	MSTRG.173.16	Soltu.DM.01G001970.1	j
chr01	2053954	2054868	-	MSTRG.173.17	Soltu.DM.01G001980.1	=
chr01	2082854	2088545	-	MSTRG.174.1	Soltu.DM.01G001990.1	=	(1 of 14) K10256 - omega-6 fatty acid desaturase (delta-12 desaturase) (FAD2)
chr01	2082873	2084383	-	MSTRG.174.2	Soltu.DM.01G001990.6	o	(1 of 14) K10256 - omega-6 fatty acid desaturase (delta-12 desaturase) (FAD2)
chr01	2118334	2123776	+	MSTRG.175.1	Soltu.DM.01G002010.1	=	(1 of 2) K00208 - enoyl- (fabI)
chr01	2118334	2123776	+	MSTRG.175.2	Soltu.DM.01G002010.1	j	(1 of 2) K00208 - enoyl- (fabI)
chr01	2118335	2123776	+	MSTRG.175.3	Soltu.DM.01G002010.1	j	(1 of 2) K00208 - enoyl- (fabI)
chr01	2118338	2123776	+	MSTRG.175.4	Soltu.DM.01G002010.2	=	(1 of 2) K00208 - enoyl- (fabI)
chr01	2118338	2123776	+	MSTRG.175.5	Soltu.DM.01G002010.1	j	(1 of 2) K00208 - enoyl- (fabI)
chr01	2120350	2123776	+	MSTRG.175.6	Soltu.DM.01G002010.1	m	(1 of 2) K00208 - enoyl- (fabI)
chr01	2138889	2143232	+	MSTRG.176.1	Soltu.DM.01G002050.1	=	(1 of 2) K07018 - uncharacterized protein (K07018)
chr01	2149499	2156056	-	MSTRG.177.1	Soltu.DM.01G002060.1	=	(1 of 2) PTHR32057:SF14 - UPF0061 PROTEIN FMP40
chr01	2157970	2162045	-	MSTRG.178.1	Soltu.DM.01G002070.1	=	(1 of 485) PF13041 - PPR repeat family (PPR_2)
chr01	2163267	2168630	+	MSTRG.179.1	Soltu.DM.01G002080.1	=	(1 of 2) K00008 - L-iditol 2-dehydrogenase (SORD, gutB)
chr01	2163267	2168630	+	MSTRG.179.2	Soltu.DM.01G002080.1	m	(1 of 2) K00008 - L-iditol 2-dehydrogenase (SORD, gutB)
chr01	2169285	2169637	-	MSTRG.180.1	-	u
chr01	2169667	2177416	+	MSTRG.181.1	Soltu.DM.01G002090.1	o	(1 of 2) PF00069//PF00954 - Protein kinase domain (Pkinase) // S-locus glycoprotein domain (S_locus_glycop)
chr01	2177716	2178987	-	MSTRG.182.1	-	u
chr01	2190726	2192577	+	MSTRG.183.1	Soltu.DM.01G002110.1	m	(1 of 2) PF00069//PF00954 - Protein kinase domain (Pkinase) // S-locus glycoprotein domain (S_locus_glycop)
chr01	2205331	2218145	+	MSTRG.184.1	Soltu.DM.01G002140.1	=	(1 of 7) K00454 - lipoxygenase (LOX2S)
chr01	2219737	2220943	-	MSTRG.185.1	-	u
chr01	2222303	2234888	-	MSTRG.186.1	Soltu.DM.01G002150.2	j	(1 of 7) K00454 - lipoxygenase (LOX2S)
chr01	2222331	2225374	-	MSTRG.186.2	Soltu.DM.01G002150.2	n	(1 of 7) K00454 - lipoxygenase (LOX2S)
chr01	2223576	2234888	-	MSTRG.186.3	Soltu.DM.01G002150.2	=	(1 of 7) K00454 - lipoxygenase (LOX2S)
chr01	2223687	2234888	-	MSTRG.186.4	Soltu.DM.01G002150.2	j	(1 of 7) K00454 - lipoxygenase (LOX2S)
chr01	2231242	2234888	-	MSTRG.186.5	Soltu.DM.01G002150.2	j	(1 of 7) K00454 - lipoxygenase (LOX2S)
chr01	2231242	2234888	-	MSTRG.186.6	Soltu.DM.01G002150.2	j	(1 of 7) K00454 - lipoxygenase (LOX2S)
chr01	2263087	2263548	-	MSTRG.187.1	-	u
chr01	2264707	2266789	-	MSTRG.188.1	-	u
chr01	2312197	2318959	-	MSTRG.189.1	Soltu.DM.01G002180.1	j	(1 of 18) PTHR10209:SF211 - 2-OXOGLUTARATE (2OG) AND FE(II)-DEPENDENT OXYGENASE SUPERFAMILY PROTEIN-RELATED
chr01	2312207	2318959	-	MSTRG.189.2	Soltu.DM.01G002180.1	j	(1 of 18) PTHR10209:SF211 - 2-OXOGLUTARATE (2OG) AND FE(II)-DEPENDENT OXYGENASE SUPERFAMILY PROTEIN-RELATED
chr01	2312207	2318959	-	MSTRG.189.3	Soltu.DM.01G002180.1	j	(1 of 18) PTHR10209:SF211 - 2-OXOGLUTARATE (2OG) AND FE(II)-DEPENDENT OXYGENASE SUPERFAMILY PROTEIN-RELATED
chr01	2312209	2318959	-	MSTRG.189.4	Soltu.DM.01G002180.1	j	(1 of 18) PTHR10209:SF211 - 2-OXOGLUTARATE (2OG) AND FE(II)-DEPENDENT OXYGENASE SUPERFAMILY PROTEIN-RELATED
chr01	2312248	2318959	-	MSTRG.189.5	Soltu.DM.01G002180.1	j	(1 of 18) PTHR10209:SF211 - 2-OXOGLUTARATE (2OG) AND FE(II)-DEPENDENT OXYGENASE SUPERFAMILY PROTEIN-RELATED
chr01	2314850	2318959	-	MSTRG.189.6	Soltu.DM.01G002180.1	m	(1 of 18) PTHR10209:SF211 - 2-OXOGLUTARATE (2OG) AND FE(II)-DEPENDENT OXYGENASE SUPERFAMILY PROTEIN-RELATED
chr01	2314857	2318959	-	MSTRG.189.7	Soltu.DM.01G002180.1	j	(1 of 18) PTHR10209:SF211 - 2-OXOGLUTARATE (2OG) AND FE(II)-DEPENDENT OXYGENASE SUPERFAMILY PROTEIN-RELATED
chr01	2333142	2333983	-	MSTRG.190.1	-	u
chr01	2333148	2336370	-	MSTRG.190.2	Soltu.DM.01G002190.1	j	(1 of 4) PTHR10209//PTHR10209:SF195 - OXIDOREDUCTASE, 2OG-FE II OXYGENASE FAMILY PROTEIN // SUBFAMILY NOT NAMED
chr01	2334469	2336370	-	MSTRG.190.3	Soltu.DM.01G002190.1	j	(1 of 4) PTHR10209//PTHR10209:SF195 - OXIDOREDUCTASE, 2OG-FE II OXYGENASE FAMILY PROTEIN // SUBFAMILY NOT NAMED
chr01	2334469	2336370	-	MSTRG.190.4	Soltu.DM.01G002190.1	=	(1 of 4) PTHR10209//PTHR10209:SF195 - OXIDOREDUCTASE, 2OG-FE II OXYGENASE FAMILY PROTEIN // SUBFAMILY NOT NAMED
chr01	2334469	2336370	-	MSTRG.190.5	Soltu.DM.01G002190.1	j	(1 of 4) PTHR10209//PTHR10209:SF195 - OXIDOREDUCTASE, 2OG-FE II OXYGENASE FAMILY PROTEIN // SUBFAMILY NOT NAMED
chr01	2334469	2336370	-	MSTRG.190.6	Soltu.DM.01G002190.1	j	(1 of 4) PTHR10209//PTHR10209:SF195 - OXIDOREDUCTASE, 2OG-FE II OXYGENASE FAMILY PROTEIN // SUBFAMILY NOT NAMED
chr01	2334476	2336370	-	MSTRG.190.7	Soltu.DM.01G002190.1	j	(1 of 4) PTHR10209//PTHR10209:SF195 - OXIDOREDUCTASE, 2OG-FE II OXYGENASE FAMILY PROTEIN // SUBFAMILY NOT NAMED
chr01	2341930	2342632	-	MSTRG.191.1	-	u
chr01	2356770	2356989	+	MSTRG.192.1	-	u
chr01	2360243	2363826	-	MSTRG.193.1	Soltu.DM.01G002210.1	=	(1 of 18) PTHR10209//PTHR10209:SF211 - OXIDOREDUCTASE, 2OG-FE II OXYGENASE FAMILY PROTEIN // 2-OXOGLUTARATE (2OG) AND FE(II)-DEPENDENT OXYGENASE SUPERFAMILY PROTEIN-RELATED
chr01	2360243	2363826	-	MSTRG.193.2	Soltu.DM.01G002210.1	j	(1 of 18) PTHR10209//PTHR10209:SF211 - OXIDOREDUCTASE, 2OG-FE II OXYGENASE FAMILY PROTEIN // 2-OXOGLUTARATE (2OG) AND FE(II)-DEPENDENT OXYGENASE SUPERFAMILY PROTEIN-RELATED
chr01	2360243	2363826	-	MSTRG.193.3	Soltu.DM.01G002210.1	j	(1 of 18) PTHR10209//PTHR10209:SF211 - OXIDOREDUCTASE, 2OG-FE II OXYGENASE FAMILY PROTEIN // 2-OXOGLUTARATE (2OG) AND FE(II)-DEPENDENT OXYGENASE SUPERFAMILY PROTEIN-RELATED
chr01	2360243	2363826	-	MSTRG.193.4	Soltu.DM.01G002210.1	n	(1 of 18) PTHR10209//PTHR10209:SF211 - OXIDOREDUCTASE, 2OG-FE II OXYGENASE FAMILY PROTEIN // 2-OXOGLUTARATE (2OG) AND FE(II)-DEPENDENT OXYGENASE SUPERFAMILY PROTEIN-RELATED
chr01	2371423	2372518	+	MSTRG.194.1	-	u
chr01	2411110	2413818	-	MSTRG.195.1	Soltu.DM.01G002240.1	=	(1 of 18) PTHR10209:SF211 - 2-OXOGLUTARATE (2OG) AND FE(II)-DEPENDENT OXYGENASE SUPERFAMILY PROTEIN-RELATED
chr01	2411110	2413818	-	MSTRG.195.2	Soltu.DM.01G002240.2	=	(1 of 18) PTHR10209:SF211 - 2-OXOGLUTARATE (2OG) AND FE(II)-DEPENDENT OXYGENASE SUPERFAMILY PROTEIN-RELATED
chr01	2453136	2456358	+	MSTRG.196.1	Soltu.DM.01G002270.1	=	(1 of 18) PTHR10209:SF211 - 2-OXOGLUTARATE (2OG) AND FE(II)-DEPENDENT OXYGENASE SUPERFAMILY PROTEIN-RELATED
chr01	2453163	2456358	+	MSTRG.196.2	Soltu.DM.01G002270.1	j	(1 of 18) PTHR10209:SF211 - 2-OXOGLUTARATE (2OG) AND FE(II)-DEPENDENT OXYGENASE SUPERFAMILY PROTEIN-RELATED
chr01	2453163	2456358	+	MSTRG.196.3	Soltu.DM.01G002270.1	j	(1 of 18) PTHR10209:SF211 - 2-OXOGLUTARATE (2OG) AND FE(II)-DEPENDENT OXYGENASE SUPERFAMILY PROTEIN-RELATED
chr01	2453218	2456358	+	MSTRG.196.4	Soltu.DM.01G002270.1	m	(1 of 18) PTHR10209:SF211 - 2-OXOGLUTARATE (2OG) AND FE(II)-DEPENDENT OXYGENASE SUPERFAMILY PROTEIN-RELATED
chr01	2454244	2456358	+	MSTRG.196.5	Soltu.DM.01G002270.1	j	(1 of 18) PTHR10209:SF211 - 2-OXOGLUTARATE (2OG) AND FE(II)-DEPENDENT OXYGENASE SUPERFAMILY PROTEIN-RELATED
chr01	2454244	2456358	+	MSTRG.196.6	Soltu.DM.01G002270.1	j	(1 of 18) PTHR10209:SF211 - 2-OXOGLUTARATE (2OG) AND FE(II)-DEPENDENT OXYGENASE SUPERFAMILY PROTEIN-RELATED
chr01	2454244	2456358	+	MSTRG.196.7	Soltu.DM.01G002270.1	j	(1 of 18) PTHR10209:SF211 - 2-OXOGLUTARATE (2OG) AND FE(II)-DEPENDENT OXYGENASE SUPERFAMILY PROTEIN-RELATED
chr01	2466990	2477812	-	MSTRG.197.1	Soltu.DM.01G002290.4	=	(1 of 1) 1.1.1.371 - Scyllo-inositol 2-dehydrogenase (NADP(+))
chr01	2466990	2477812	-	MSTRG.197.2	Soltu.DM.01G002290.1	=	(1 of 1) 1.1.1.371 - Scyllo-inositol 2-dehydrogenase (NADP(+))
chr01	2467035	2477812	-	MSTRG.197.3	Soltu.DM.01G002290.2	j	(1 of 1) 1.1.1.371 - Scyllo-inositol 2-dehydrogenase (NADP(+))
chr01	2470993	2471346	+	MSTRG.198.1	Soltu.DM.01G002290.3	i	(1 of 1) 1.1.1.371 - Scyllo-inositol 2-dehydrogenase (NADP(+))
chr01	2494335	2498338	+	MSTRG.199.1	Soltu.DM.01G002310.1	k	(1 of 2) PTHR33305:SF9 - ETHYLENE INSENSITIVE 3-LIKE 3 PROTEIN
chr01	2505641	2509861	-	MSTRG.200.1	Soltu.DM.01G002330.1	=	(1 of 3) PTHR10795//PTHR10795:SF328 - PROPROTEIN CONVERTASE SUBTILISIN/KEXIN // SUBFAMILY NOT NAMED
chr01	2529487	2531490	-	MSTRG.201.1	Soltu.DM.01G002350.1	=	(1 of 5) PTHR11926//PTHR11926:SF392 - GLUCOSYL/GLUCURONOSYL TRANSFERASES // SUBFAMILY NOT NAMED
chr01	2532459	2537917	-	MSTRG.202.1	Soltu.DM.01G002360.1	=	(1 of 1) K10277 - lysine-specific demethylase 8 [EC:1.14.11.27] (KDM8, JMJD5)
chr01	2532459	2537917	-	MSTRG.202.2	Soltu.DM.01G002360.1	j	(1 of 1) K10277 - lysine-specific demethylase 8 [EC:1.14.11.27] (KDM8, JMJD5)
chr01	2532459	2537917	-	MSTRG.202.3	Soltu.DM.01G002360.1	j	(1 of 1) K10277 - lysine-specific demethylase 8 [EC:1.14.11.27] (KDM8, JMJD5)
chr01	2532459	2537917	-	MSTRG.202.4	Soltu.DM.01G002360.1	n	(1 of 1) K10277 - lysine-specific demethylase 8 [EC:1.14.11.27] (KDM8, JMJD5)
chr01	2546797	2550844	-	MSTRG.203.1	Soltu.DM.01G002370.1	=
chr01	2558029	2566947	-	MSTRG.204.1	Soltu.DM.01G002380.1	=	(1 of 1) PTHR12972:SF0 - PROTEIN DOWNSTREAM NEIGHBOR OF SON
chr01	2567903	2585378	+	MSTRG.205.1	Soltu.DM.01G002390.1	=	(1 of 1) PTHR18934//PTHR18934:SF103 - ATP-DEPENDENT RNA HELICASE // ATP-DEPENDENT RNA HELICASE A-LIKE PROTEIN
chr01	2585473	2594881	-	MSTRG.206.1	Soltu.DM.01G002400.2	j	(1 of 2) PTHR19241//PTHR19241:SF286 - ATP-BINDING CASSETTE TRANSPORTER // SUBFAMILY NOT NAMED
chr01	2585473	2594881	-	MSTRG.206.2	Soltu.DM.01G002400.2	m	(1 of 2) PTHR19241//PTHR19241:SF286 - ATP-BINDING CASSETTE TRANSPORTER // SUBFAMILY NOT NAMED
chr01	2615900	2620711	-	MSTRG.207.1	Soltu.DM.01G002430.1	k	(1 of 3) 3.1.3.24 - Sucrose-phosphate phosphatase / Sucrose-6-phosphate phosphatase
chr01	2633196	2638366	+	MSTRG.208.1	Soltu.DM.01G002470.1	=	(1 of 4) PTHR30231 - DNA POLYMERASE III SUBUNIT EPSILON
chr01	2633235	2638366	+	MSTRG.208.2	Soltu.DM.01G002470.1	j	(1 of 4) PTHR30231 - DNA POLYMERASE III SUBUNIT EPSILON
chr01	2633237	2638366	+	MSTRG.208.3	Soltu.DM.01G002470.1	m	(1 of 4) PTHR30231 - DNA POLYMERASE III SUBUNIT EPSILON
chr01	2643871	2645141	+	MSTRG.209.1	Soltu.DM.01G002480.1	k	(1 of 5) PTHR33264:SF5 - EXPRESSED PROTEIN-RELATED
chr01	2651539	2658682	+	MSTRG.210.1	Soltu.DM.01G002490.1	=	(1 of 1) PTHR10804:SF9 - METHIONINE AMINOPEPTIDASE 2
chr01	2651586	2658682	+	MSTRG.210.2	Soltu.DM.01G002490.3	n	(1 of 1) PTHR10804:SF9 - METHIONINE AMINOPEPTIDASE 2
chr01	2651800	2658682	+	MSTRG.210.3	Soltu.DM.01G002490.2	=	(1 of 1) PTHR10804:SF9 - METHIONINE AMINOPEPTIDASE 2
chr01	2662082	2668691	+	MSTRG.211.1	Soltu.DM.01G002500.2	=	(1 of 1) PTHR22763//PTHR22763:SF19//PTHR22763:SF47 - RING ZINC FINGER PROTEIN // SUBFAMILY NOT NAMED // SUBFAMILY NOT NAMED
chr01	2662082	2668691	+	MSTRG.211.2	Soltu.DM.01G002500.5	=	(1 of 1) PTHR22763//PTHR22763:SF19//PTHR22763:SF47 - RING ZINC FINGER PROTEIN // SUBFAMILY NOT NAMED // SUBFAMILY NOT NAMED
chr01	2662082	2668691	+	MSTRG.211.3	Soltu.DM.01G002500.4	=	(1 of 1) PTHR22763//PTHR22763:SF19//PTHR22763:SF47 - RING ZINC FINGER PROTEIN // SUBFAMILY NOT NAMED // SUBFAMILY NOT NAMED
chr01	2662124	2668691	+	MSTRG.211.4	Soltu.DM.01G002500.1	n	(1 of 1) PTHR22763//PTHR22763:SF19//PTHR22763:SF47 - RING ZINC FINGER PROTEIN // SUBFAMILY NOT NAMED // SUBFAMILY NOT NAMED
chr01	2662124	2668691	+	MSTRG.211.5	Soltu.DM.01G002500.1	j	(1 of 1) PTHR22763//PTHR22763:SF19//PTHR22763:SF47 - RING ZINC FINGER PROTEIN // SUBFAMILY NOT NAMED // SUBFAMILY NOT NAMED
chr01	2679955	2684386	+	MSTRG.212.1	Soltu.DM.01G002510.1	=	(1 of 2) PTHR32499//PTHR32499:SF3 - FAMILY NOT NAMED // FASCICLIN-LIKE ARABINOGALACTAN PROTEIN 15-RELATED
chr01	2681410	2684386	+	MSTRG.212.2	Soltu.DM.01G002510.1	o	(1 of 2) PTHR32499//PTHR32499:SF3 - FAMILY NOT NAMED // FASCICLIN-LIKE ARABINOGALACTAN PROTEIN 15-RELATED
chr01	2688369	2693243	-	MSTRG.213.1	Soltu.DM.01G002520.2	=	(1 of 16) PF06886 - Targeting protein for Xklp2 (TPX2) (TPX2)
chr01	2688369	2693020	-	MSTRG.213.2	Soltu.DM.01G002520.4	=	(1 of 16) PF06886 - Targeting protein for Xklp2 (TPX2) (TPX2)
chr01	2688369	2693243	-	MSTRG.213.3	Soltu.DM.01G002520.1	n	(1 of 16) PF06886 - Targeting protein for Xklp2 (TPX2) (TPX2)
chr01	2688369	2693243	-	MSTRG.213.4	Soltu.DM.01G002520.1	n	(1 of 16) PF06886 - Targeting protein for Xklp2 (TPX2) (TPX2)
chr01	2688369	2693243	-	MSTRG.213.5	Soltu.DM.01G002520.3	=	(1 of 16) PF06886 - Targeting protein for Xklp2 (TPX2) (TPX2)
chr01	2707949	2711434	+	MSTRG.214.1	Soltu.DM.01G002540.1	=	(1 of 45) PF01535//PF13041//PF13812 - PPR repeat (PPR) // PPR repeat family (PPR_2) // Pentatricopeptide repeat domain (PPR_3)
chr01	2711799	2717123	-	MSTRG.215.1	Soltu.DM.01G002550.1	=	(1 of 1) K04082 - molecular chaperone HscB (hscB, HSCB, HSC20)
chr01	2727644	2737377	-	MSTRG.216.1	Soltu.DM.01G002560.1	=	(1 of 1) PTHR34560//PTHR34560:SF1 - FAMILY NOT NAMED // POLYKETIDE CYCLASE/DEHYDRASE AND LIPID TRANSPORT SUPERFAMILY PROTEIN
chr01	2727668	2737377	-	MSTRG.216.2	Soltu.DM.01G002560.2	=	(1 of 1) PTHR34560//PTHR34560:SF1 - FAMILY NOT NAMED // POLYKETIDE CYCLASE/DEHYDRASE AND LIPID TRANSPORT SUPERFAMILY PROTEIN
chr01	2746066	2763562	+	MSTRG.217.1	Soltu.DM.01G002580.1	=	(1 of 1) PTHR22884:SF295 - HISTONE-LYSINE N-METHYLTRANSFERASE SETD1A
chr01	2746086	2763562	+	MSTRG.217.2	Soltu.DM.01G002580.1	j	(1 of 1) PTHR22884:SF295 - HISTONE-LYSINE N-METHYLTRANSFERASE SETD1A
chr01	2750037	2763562	+	MSTRG.217.3	Soltu.DM.01G002580.2	=	(1 of 1) PTHR22884:SF295 - HISTONE-LYSINE N-METHYLTRANSFERASE SETD1A
chr01	2753920	2763562	+	MSTRG.217.4	Soltu.DM.01G002580.1	m	(1 of 1) PTHR22884:SF295 - HISTONE-LYSINE N-METHYLTRANSFERASE SETD1A
chr01	2771068	2776228	+	MSTRG.218.1	Soltu.DM.01G002590.1	=	(1 of 6) PTHR31182//PTHR31182:SF2 - FAMILY NOT NAMED // F26K24.5 PROTEIN
chr01	2773489	2776228	+	MSTRG.218.2	Soltu.DM.01G002590.1	n	(1 of 6) PTHR31182//PTHR31182:SF2 - FAMILY NOT NAMED // F26K24.5 PROTEIN
chr01	2781370	2786901	-	MSTRG.219.1	Soltu.DM.01G002610.1	=	(1 of 1) PTHR11306:SF0 - EPIDIDYMAL SECRETORY PROTEIN E1
chr01	2792170	2793566	-	MSTRG.220.1	Soltu.DM.01G002620.1	k	(1 of 3) PTHR14155//PTHR14155:SF90 - RING FINGER DOMAIN-CONTAINING // SUBFAMILY NOT NAMED
chr01	2798188	2802452	+	MSTRG.221.1	Soltu.DM.01G002640.1	j	(1 of 217) PF01535//PF13041 - PPR repeat (PPR) // PPR repeat family (PPR_2)
chr01	2818220	2824364	+	MSTRG.222.1	Soltu.DM.01G002650.1	=	(1 of 1) PTHR12632:SF7 - NUCLEAR TRANSCRIPTION FACTOR Y SUBUNIT A-10-RELATED
chr01	2825236	2828254	+	MSTRG.223.1	Soltu.DM.01G002660.1	=	(1 of 5) K11294 - nucleolin (NCL, NSR1)
chr01	2825236	2828254	+	MSTRG.223.2	Soltu.DM.01G002660.1	m	(1 of 5) K11294 - nucleolin (NCL, NSR1)
chr01	2825236	2828254	+	MSTRG.223.3	Soltu.DM.01G002660.1	j	(1 of 5) K11294 - nucleolin (NCL, NSR1)
chr01	2828762	2830653	-	MSTRG.224.1	Soltu.DM.01G002670.1	=	(1 of 2) PTHR19957//PTHR19957:SF69 - SYNTAXIN // SYNTAXIN-121-RELATED
chr01	2834044	2851502	-	MSTRG.225.1	Soltu.DM.01G002680.1	j	(1 of 1) KOG1938 - Protein with predicted involvement in meiosis (GSG1)
chr01	2834044	2838073	-	MSTRG.225.2	Soltu.DM.01G002680.1	m	(1 of 1) KOG1938 - Protein with predicted involvement in meiosis (GSG1)
chr01	2857993	2858502	-	MSTRG.226.1	Soltu.DM.01G002680.1	c	(1 of 1) KOG1938 - Protein with predicted involvement in meiosis (GSG1)
chr01	2859568	2870973	+	MSTRG.227.1	Soltu.DM.01G002690.1	=	(1 of 1) PTHR18934:SF100 - ATP-DEPENDENT RNA HELICASE DHX30-RELATED
chr01	2871895	2876128	+	MSTRG.228.1	Soltu.DM.01G002710.1	j	(1 of 1) 2.3.1.39 - [Acyl-carrier-protein] S-malonyltransferase / MCAT
chr01	2871895	2875728	+	MSTRG.228.2	Soltu.DM.01G002710.2	=	(1 of 1) 2.3.1.39 - [Acyl-carrier-protein] S-malonyltransferase / MCAT
chr01	2877012	2879318	-	MSTRG.229.1	Soltu.DM.01G002720.1	=	(1 of 1) K10293 - F-box protein 7 (FBXO7)
chr01	2908562	2909098	.	MSTRG.230.1	-	u
chr01	2909449	2909968	.	MSTRG.231.1	-	u
chr01	2912342	2916932	+	MSTRG.232.1	-	u
chr01	2922014	2923425	-	MSTRG.233.1	Soltu.DM.01G002800.1	=	(1 of 6) PTHR22849//PTHR22849:SF48 - WDSAM1 PROTEIN // SUBFAMILY NOT NAMED
chr01	2933257	2934849	-	MSTRG.234.1	Soltu.DM.01G002820.1	=	(1 of 6) PTHR22849//PTHR22849:SF48 - WDSAM1 PROTEIN // SUBFAMILY NOT NAMED
chr01	2957595	2962887	+	MSTRG.235.1	Soltu.DM.01G002840.1	j
chr01	2957595	2962887	+	MSTRG.235.2	Soltu.DM.01G002840.1	m
chr01	2957624	2962887	+	MSTRG.235.3	Soltu.DM.01G002840.1	=
chr01	2957627	2962887	+	MSTRG.235.4	Soltu.DM.01G002840.1	j
chr01	2965142	2970974	-	MSTRG.236.1	Soltu.DM.01G002850.3	=	(1 of 3) PTHR11850//PTHR11850:SF79 - HOMEOBOX PROTEIN TRANSCRIPTION FACTORS // SUBFAMILY NOT NAMED
chr01	2965190	2970974	-	MSTRG.236.2	Soltu.DM.01G002850.1	=	(1 of 3) PTHR11850//PTHR11850:SF79 - HOMEOBOX PROTEIN TRANSCRIPTION FACTORS // SUBFAMILY NOT NAMED
chr01	2965197	2970974	-	MSTRG.236.3	Soltu.DM.01G002850.1	n	(1 of 3) PTHR11850//PTHR11850:SF79 - HOMEOBOX PROTEIN TRANSCRIPTION FACTORS // SUBFAMILY NOT NAMED
chr01	3061849	3066873	-	MSTRG.237.1	Soltu.DM.01G002900.1	=	(1 of 4) K09480 - digalactosyldiacylglycerol synthase (E2.4.1.241)
chr01	3061852	3066873	-	MSTRG.237.2	Soltu.DM.01G002900.1	j	(1 of 4) K09480 - digalactosyldiacylglycerol synthase (E2.4.1.241)
chr01	3061861	3066250	-	MSTRG.237.3	Soltu.DM.01G002900.1	j	(1 of 4) K09480 - digalactosyldiacylglycerol synthase (E2.4.1.241)
chr01	3061861	3066873	-	MSTRG.237.4	Soltu.DM.01G002900.1	m	(1 of 4) K09480 - digalactosyldiacylglycerol synthase (E2.4.1.241)
chr01	3069941	3072443	+	MSTRG.238.1	Soltu.DM.01G002910.1	=	(1 of 2) PTHR13943//PTHR13943:SF44 - HRAS-LIKE SUPPRESSOR - RELATED // SUBFAMILY NOT NAMED
chr01	3069941	3072443	+	MSTRG.238.2	Soltu.DM.01G002910.1	m	(1 of 2) PTHR13943//PTHR13943:SF44 - HRAS-LIKE SUPPRESSOR - RELATED // SUBFAMILY NOT NAMED
chr01	3072651	3077940	-	MSTRG.239.1	Soltu.DM.01G002920.1	=	(1 of 1) K07179 - RIO kinase 2 (RIOK2)
chr01	3072674	3077940	-	MSTRG.239.2	Soltu.DM.01G002920.1	m	(1 of 1) K07179 - RIO kinase 2 (RIOK2)
chr01	3086499	3090346	+	MSTRG.240.1	Soltu.DM.01G002930.1	=	(1 of 19) PF07714//PF08263 - Protein tyrosine kinase (Pkinase_Tyr) // Leucine rich repeat N-terminal domain (LRRNT_2)
chr01	3086499	3090346	+	MSTRG.240.2	Soltu.DM.01G002930.1	j	(1 of 19) PF07714//PF08263 - Protein tyrosine kinase (Pkinase_Tyr) // Leucine rich repeat N-terminal domain (LRRNT_2)
chr01	3093657	3106215	+	MSTRG.241.1	Soltu.DM.01G002940.1	c	(1 of 1) K14827 - pre-rRNA-processing protein IPI1 (IPI1, TEX10)
chr01	3111994	3115520	+	MSTRG.242.1	Soltu.DM.01G002940.2	c	(1 of 1) K14827 - pre-rRNA-processing protein IPI1 (IPI1, TEX10)
chr01	3112690	3115520	+	MSTRG.242.2	Soltu.DM.01G002940.1	j	(1 of 1) K14827 - pre-rRNA-processing protein IPI1 (IPI1, TEX10)
chr01	3122945	3132410	-	MSTRG.243.1	Soltu.DM.01G002950.1	=	(1 of 2) K17301 - coatomer, subunit beta (COPB1, SEC26)
chr01	3151527	3157169	+	MSTRG.244.1	Soltu.DM.01G002970.1	=	(1 of 1) K11268 - N-acetyltransferase [EC:2.3.1.-] (ESCO, ECO1)
chr01	3157669	3160993	-	MSTRG.245.1	Soltu.DM.01G002980.1	=	(1 of 1) PTHR10024//PTHR10024:SF172 - SYNAPTOTAGMIN // C2 AND PLANT PHOSPHORIBOSYLTRANSFERASE DOMAIN-CONTAINING PROTEIN
chr01	3161389	3164243	+	MSTRG.246.1	-	u
chr01	3164933	3169037	-	MSTRG.247.1	Soltu.DM.01G002990.1	=	(1 of 1) PTHR19302//PTHR19302:SF39 - GAMMA TUBULIN COMPLEX PROTEIN // SUBFAMILY NOT NAMED
chr01	3208812	3210481	+	MSTRG.248.1	Soltu.DM.01G003000.1	=	(1 of 2) PTHR36351:SF1 - EMBRYO SAC DEVELOPMENT ARREST 12 PROTEIN
chr01	3214071	3217901	+	MSTRG.249.1	Soltu.DM.01G003010.1	=
chr01	3230961	3233077	+	MSTRG.250.1	Soltu.DM.01G003040.1	k	(1 of 3) PTHR31415//PTHR31415:SF2 - FAMILY NOT NAMED // LATE EMBRYOGENESIS ABUNDANT HYDROXYPROLINE-RICH GLYCOPROTEIN-RELATED
chr01	3239385	3240362	-	MSTRG.251.1	Soltu.DM.01G003050.1	=	(1 of 3) PTHR31415:SF4 - HARPIN-INDUCED PROTEIN-LIKE-RELATED
chr01	3244754	3245378	-	MSTRG.252.1	Soltu.DM.01G003070.1	e	(1 of 2) K15084 - solute carrier family 25 (mitochondrial carrier protein), member 16 (SLC25A16, GDA, LEU5)
chr01	3245705	3250818	-	MSTRG.253.1	Soltu.DM.01G003080.1	=	(1 of 2) K14561 - U3 small nucleolar ribonucleoprotein protein IMP4 (IMP4)
chr01	3245767	3250818	-	MSTRG.253.2	Soltu.DM.01G003080.2	j	(1 of 2) K14561 - U3 small nucleolar ribonucleoprotein protein IMP4 (IMP4)
chr01	3266050	3270051	-	MSTRG.254.1	Soltu.DM.01G003090.1	=	(1 of 2) PTHR11638//PTHR11638:SF69 - ATP-DEPENDENT CLP PROTEASE // SUBFAMILY NOT NAMED
chr01	3295885	3298250	+	MSTRG.255.1	Soltu.DM.01G003110.1	=	(1 of 38) PF01535//PF12854//PF13041 - PPR repeat (PPR) // PPR repeat (PPR_1) // PPR repeat family (PPR_2)
chr01	3298355	3303205	-	MSTRG.256.1	Soltu.DM.01G003120.1	=	(1 of 2) K03386 - peroxiredoxin (alkyl hydroperoxide reductase subunit C) [EC:1.11.1.15] (E1.11.1.15, PRDX, ahpC)
chr01	3308962	3310198	+	MSTRG.257.1	Soltu.DM.01G003130.1	=	(1 of 2) PTHR13068//PTHR13068:SF22 - CGI-12 PROTEIN-RELATED // SUBFAMILY NOT NAMED
chr01	3313275	3318429	+	MSTRG.258.1	Soltu.DM.01G003140.1	m	(1 of 4) K06620 - transcription factor E2F3 (E2F3)
chr01	3313313	3318429	+	MSTRG.258.2	Soltu.DM.01G003140.1	=	(1 of 4) K06620 - transcription factor E2F3 (E2F3)
chr01	3313415	3318429	+	MSTRG.258.3	Soltu.DM.01G003140.2	=	(1 of 4) K06620 - transcription factor E2F3 (E2F3)
chr01	3316772	3318429	+	MSTRG.258.4	Soltu.DM.01G003140.1	n	(1 of 4) K06620 - transcription factor E2F3 (E2F3)
chr01	3325909	3327500	+	MSTRG.259.1	Soltu.DM.01G003150.1	k
chr01	3326498	3331410	-	MSTRG.260.1	Soltu.DM.01G003160.1	j	(1 of 1) PTHR12300//PTHR12300:SF44 - HVA22-LIKE PROTEINS // SUBFAMILY NOT NAMED
chr01	3342809	3352779	+	MSTRG.261.1	Soltu.DM.01G003180.2	=	(1 of 1) PTHR13390:SF0 - UPF0554 PROTEIN C2ORF43
chr01	3342827	3352779	+	MSTRG.261.2	Soltu.DM.01G003180.1	j	(1 of 1) PTHR13390:SF0 - UPF0554 PROTEIN C2ORF43
chr01	3342861	3352779	+	MSTRG.261.3	Soltu.DM.01G003180.1	=	(1 of 1) PTHR13390:SF0 - UPF0554 PROTEIN C2ORF43
chr01	3359797	3360840	+	MSTRG.262.1	Soltu.DM.01G003190.1	=	(1 of 4) PTHR33057//PTHR33057:SF17 - FAMILY NOT NAMED // GB|AAD12216.1-RELATED
chr01	3378846	3380176	-	MSTRG.263.1	Soltu.DM.01G003200.1	=	(1 of 26) PF04844 - Transcriptional repressor, ovate (Ovate)
chr01	3393752	3394119	-	MSTRG.264.1	-	u
chr01	3394597	3399540	-	MSTRG.265.1	-	u
chr01	3411361	3412470	-	MSTRG.266.1	Soltu.DM.01G003220.1	e	(1 of 8) K12581 - CCR4-NOT transcription complex subunit 7/8 (CNOT7_8, CAF1, POP2)
chr01	3427641	3435049	+	MSTRG.267.1	Soltu.DM.01G003240.1	j
chr01	3431129	3435049	+	MSTRG.267.2	Soltu.DM.01G003240.1	n
chr01	3432356	3435049	+	MSTRG.267.3	Soltu.DM.01G003240.1	m
chr01	3432549	3435049	+	MSTRG.267.4	Soltu.DM.01G003240.1	n
chr01	3433058	3435049	+	MSTRG.267.5	Soltu.DM.01G003240.1	m
chr01	3436713	3441067	-	MSTRG.268.1	Soltu.DM.01G003250.1	=	(1 of 4) K10704 - ubiquitin-conjugating enzyme E2 variant (UBE2V)
chr01	3452717	3453819	-	MSTRG.269.1	Soltu.DM.01G003260.1	=
chr01	3465228	3482905	-	MSTRG.270.1	Soltu.DM.01G003270.1	=	(1 of 15) PF02493 - MORN repeat (MORN)
chr01	3465240	3482905	-	MSTRG.270.2	Soltu.DM.01G003270.1	m	(1 of 15) PF02493 - MORN repeat (MORN)
chr01	3486683	3495271	-	MSTRG.271.1	Soltu.DM.01G003280.1	=	(1 of 1) PTHR10593//PTHR10593:SF50 - SERINE/THREONINE-PROTEIN KINASE RIO // SUBFAMILY NOT NAMED
chr01	3505555	3511031	-	MSTRG.272.1	Soltu.DM.01G003290.1	=	(1 of 1) PTHR16223//PTHR16223:SF32 - FAMILY NOT NAMED // TRANSCRIPTION FACTOR BHLH111
chr01	3518208	3524930	-	MSTRG.273.1	Soltu.DM.01G003300.1	=	(1 of 2) PTHR31142:SF3 - PROTEIN TOM THREE HOMOLOG 1-RELATED
chr01	3518208	3524930	-	MSTRG.273.2	Soltu.DM.01G003300.1	j	(1 of 2) PTHR31142:SF3 - PROTEIN TOM THREE HOMOLOG 1-RELATED
chr01	3518208	3524930	-	MSTRG.273.3	Soltu.DM.01G003300.1	j	(1 of 2) PTHR31142:SF3 - PROTEIN TOM THREE HOMOLOG 1-RELATED
chr01	3531581	3539541	+	MSTRG.274.1	Soltu.DM.01G003320.1	=	(1 of 2) K01899 - succinyl-CoA synthetase alpha subunit (LSC1)
chr01	3540502	3543589	+	MSTRG.275.1	Soltu.DM.01G003330.1	=	(1 of 1) PTHR11080//PTHR11080:SF13 - PYRAZINAMIDASE/NICOTINAMIDASE // NICOTINAMIDASE 3
chr01	3540518	3543589	+	MSTRG.275.2	Soltu.DM.01G003330.1	j	(1 of 1) PTHR11080//PTHR11080:SF13 - PYRAZINAMIDASE/NICOTINAMIDASE // NICOTINAMIDASE 3
chr01	3548510	3552322	-	MSTRG.276.1	Soltu.DM.01G003350.1	=	(1 of 1) PTHR11102//PTHR11102:SF99 - SEL-1-LIKE PROTEIN // SUBFAMILY NOT NAMED
chr01	3570548	3572309	+	MSTRG.277.1	-	u
chr01	3584287	3589495	-	MSTRG.278.1	Soltu.DM.01G003420.1	=	(1 of 2) 3.1.1.3//3.1.1.32 - Triacylglycerol lipase / Triglyceride lipase // Phospholipase A(1) / Phospholipase A1
chr01	3584287	3586594	-	MSTRG.278.2	Soltu.DM.01G003420.1	m	(1 of 2) 3.1.1.3//3.1.1.32 - Triacylglycerol lipase / Triglyceride lipase // Phospholipase A(1) / Phospholipase A1
chr01	3637833	3644807	+	MSTRG.279.1	Soltu.DM.01G003490.1	=	(1 of 8) PTHR27002:SF70 - CYSTEINE-RICH RECEPTOR-LIKE PROTEIN KINASE 2
chr01	3637833	3644807	+	MSTRG.279.2	Soltu.DM.01G003490.1	m	(1 of 8) PTHR27002:SF70 - CYSTEINE-RICH RECEPTOR-LIKE PROTEIN KINASE 2
chr01	3658585	3663108	+	MSTRG.280.1	Soltu.DM.01G003510.1	=	(1 of 8) PTHR27002//PTHR27002:SF70 - FAMILY NOT NAMED // CYSTEINE-RICH RECEPTOR-LIKE PROTEIN KINASE 2
chr01	3658585	3663108	+	MSTRG.280.2	Soltu.DM.01G003510.1	m	(1 of 8) PTHR27002//PTHR27002:SF70 - FAMILY NOT NAMED // CYSTEINE-RICH RECEPTOR-LIKE PROTEIN KINASE 2
chr01	3658653	3663108	+	MSTRG.280.3	Soltu.DM.01G003510.1	m	(1 of 8) PTHR27002//PTHR27002:SF70 - FAMILY NOT NAMED // CYSTEINE-RICH RECEPTOR-LIKE PROTEIN KINASE 2
chr01	3666485	3670681	+	MSTRG.281.1	Soltu.DM.01G003520.1	=	(1 of 6) K07937//K07977 - ADP-ribosylation factor 1 (ARF1) // Arf/Sar family, other (ARF)
chr01	3673977	3678016	+	MSTRG.282.1	Soltu.DM.01G003540.1	=	(1 of 1) PTHR31385//PTHR31385:SF1 - FAMILY NOT NAMED // EXPRESSED PROTEIN-RELATED
chr01	3673992	3678016	+	MSTRG.282.2	Soltu.DM.01G003540.1	m	(1 of 1) PTHR31385//PTHR31385:SF1 - FAMILY NOT NAMED // EXPRESSED PROTEIN-RELATED
chr01	3674007	3678016	+	MSTRG.282.3	Soltu.DM.01G003540.1	m	(1 of 1) PTHR31385//PTHR31385:SF1 - FAMILY NOT NAMED // EXPRESSED PROTEIN-RELATED
chr01	3678155	3682206	-	MSTRG.283.1	Soltu.DM.01G003550.1	=	(1 of 2) PTHR10332//PTHR10332:SF35 - EQUILIBRATIVE NUCLEOSIDE TRANSPORTER // EQUILIBRATIVE NUCLEOTIDE TRANSPORTER 8
chr01	3696500	3705176	+	MSTRG.284.1	Soltu.DM.01G003580.4	=	(1 of 2) PTHR33033:SF11 - RNASE H DOMAIN-CONTAINING PROTEIN
chr01	3696500	3705176	+	MSTRG.284.2	Soltu.DM.01G003580.5	=	(1 of 2) PTHR33033:SF11 - RNASE H DOMAIN-CONTAINING PROTEIN
chr01	3696528	3705176	+	MSTRG.284.3	Soltu.DM.01G003580.3	=	(1 of 2) PTHR33033:SF11 - RNASE H DOMAIN-CONTAINING PROTEIN
chr01	3696529	3705176	+	MSTRG.284.4	Soltu.DM.01G003580.3	j	(1 of 2) PTHR33033:SF11 - RNASE H DOMAIN-CONTAINING PROTEIN
chr01	3696530	3705176	+	MSTRG.284.5	Soltu.DM.01G003580.3	n	(1 of 2) PTHR33033:SF11 - RNASE H DOMAIN-CONTAINING PROTEIN
chr01	3696561	3705176	+	MSTRG.284.6	Soltu.DM.01G003580.3	j	(1 of 2) PTHR33033:SF11 - RNASE H DOMAIN-CONTAINING PROTEIN
chr01	3705874	3713087	+	MSTRG.285.1	Soltu.DM.01G003590.1	=	(1 of 3) PF07082 - Protein of unknown function (DUF1350) (DUF1350)
chr01	3713826	3716194	-	MSTRG.286.1	Soltu.DM.01G003600.1	=	(1 of 3) K02978 - small subunit ribosomal protein S27e (RP-S27e, RPS27)
chr01	3713826	3716194	-	MSTRG.286.2	Soltu.DM.01G003600.1	j	(1 of 3) K02978 - small subunit ribosomal protein S27e (RP-S27e, RPS27)
chr01	3713826	3716194	-	MSTRG.286.3	Soltu.DM.01G003600.1	j	(1 of 3) K02978 - small subunit ribosomal protein S27e (RP-S27e, RPS27)
chr01	3713990	3716194	-	MSTRG.286.4	Soltu.DM.01G003600.1	j	(1 of 3) K02978 - small subunit ribosomal protein S27e (RP-S27e, RPS27)
chr01	3717892	3722103	-	MSTRG.287.1	Soltu.DM.01G003610.1	k	(1 of 3) K02978 - small subunit ribosomal protein S27e (RP-S27e, RPS27)
chr01	3720035	3722103	-	MSTRG.287.2	Soltu.DM.01G003610.1	j	(1 of 3) K02978 - small subunit ribosomal protein S27e (RP-S27e, RPS27)
chr01	3720035	3722103	-	MSTRG.287.3	Soltu.DM.01G003610.1	m	(1 of 3) K02978 - small subunit ribosomal protein S27e (RP-S27e, RPS27)
chr01	3720255	3722103	-	MSTRG.287.4	Soltu.DM.01G003610.1	j	(1 of 3) K02978 - small subunit ribosomal protein S27e (RP-S27e, RPS27)
chr01	3730365	3734666	+	MSTRG.288.1	Soltu.DM.01G003620.1	=
chr01	3730365	3734666	+	MSTRG.288.2	Soltu.DM.01G003620.2	=
chr01	3741771	3745136	+	MSTRG.289.1	Soltu.DM.01G003630.1	=	(1 of 1) 1.14.13.70 - Sterol 14-alpha-demethylase / Obtusufoliol 14-demethylase
chr01	3746060	3764755	-	MSTRG.290.1	Soltu.DM.01G003640.2	k	(1 of 4) K04498 - E1A/CREB-binding protein (EP300, CREBBP, KAT3)
chr01	3746081	3764755	-	MSTRG.290.2	Soltu.DM.01G003640.2	j	(1 of 4) K04498 - E1A/CREB-binding protein (EP300, CREBBP, KAT3)
chr01	3746084	3759164	-	MSTRG.290.3	Soltu.DM.01G003640.2	m	(1 of 4) K04498 - E1A/CREB-binding protein (EP300, CREBBP, KAT3)
chr01	3786911	3794684	+	MSTRG.291.1	Soltu.DM.01G003660.2	=	(1 of 1) PTHR23054:SF14 - PROTEIN Y45F10A.7, ISOFORM A
chr01	3786912	3794684	+	MSTRG.291.2	Soltu.DM.01G003660.1	=	(1 of 1) PTHR23054:SF14 - PROTEIN Y45F10A.7, ISOFORM A
chr01	3799751	3803468	-	MSTRG.292.1	Soltu.DM.01G003670.1	=	(1 of 2) PTHR27000//PTHR27000:SF204 - FAMILY NOT NAMED // PHYTOSULFOKINE RECEPTOR 1
chr01	3812541	3816003	-	MSTRG.293.1	Soltu.DM.01G003680.1	o
chr01	3816505	3818562	-	MSTRG.294.1	Soltu.DM.01G003690.1	=	(1 of 1) PF07719//PF14559 - Tetratricopeptide repeat (TPR_2) // Tetratricopeptide repeat (TPR_19)
chr01	3829481	3834389	+	MSTRG.295.1	Soltu.DM.01G003710.1	=	(1 of 2) PTHR15725//PTHR15725:SF3 - ZN-FINGER, C-X8-C-X5-C-X3-H TYPE-CONTAINING // SUBFAMILY NOT NAMED
chr01	3829496	3834389	+	MSTRG.295.2	Soltu.DM.01G003710.1	j	(1 of 2) PTHR15725//PTHR15725:SF3 - ZN-FINGER, C-X8-C-X5-C-X3-H TYPE-CONTAINING // SUBFAMILY NOT NAMED
chr01	3829504	3834389	+	MSTRG.295.3	Soltu.DM.01G003710.1	m	(1 of 2) PTHR15725//PTHR15725:SF3 - ZN-FINGER, C-X8-C-X5-C-X3-H TYPE-CONTAINING // SUBFAMILY NOT NAMED
chr01	3836041	3838118	-	MSTRG.296.1	Soltu.DM.01G003720.1	=	(1 of 18) PF03763 - Remorin, C-terminal region (Remorin_C)
chr01	3847168	3849461	-	MSTRG.297.1	Soltu.DM.01G003730.1	=
chr01	3854427	3856676	-	MSTRG.298.1	Soltu.DM.01G003760.1	o
chr01	3861641	3862734	-	MSTRG.299.1	Soltu.DM.01G003760.1	j
chr01	3870422	3874206	-	MSTRG.300.1	Soltu.DM.01G003770.1	m
chr01	3870446	3874206	-	MSTRG.300.2	Soltu.DM.01G003770.1	n
chr01	3881390	3882066	+	MSTRG.301.1	Soltu.DM.01G003780.2	o	(1 of 6) PF13891 - Potential DNA-binding domain (zf-C3Hc3H)
chr01	3888324	3888953	+	MSTRG.302.1	Soltu.DM.01G003780.2	e	(1 of 6) PF13891 - Potential DNA-binding domain (zf-C3Hc3H)
chr01	3890373	3895695	-	MSTRG.303.1	Soltu.DM.01G003800.2	j	(1 of 3) KOG3294 - WW domain binding protein WBP-2, contains GRAM domain
chr01	3898079	3901579	-	MSTRG.304.1	Soltu.DM.01G003810.1	k	(1 of 2) PTHR31072//PTHR31072:SF7 - FAMILY NOT NAMED // TRANSCRIPTION FACTOR TCP21-RELATED
chr01	3898213	3901579	-	MSTRG.304.2	Soltu.DM.01G003800.2	m	(1 of 3) KOG3294 - WW domain binding protein WBP-2, contains GRAM domain
chr01	3917062	3919982	-	MSTRG.305.1	Soltu.DM.01G003830.1	=	(1 of 1) PTHR10438:SF270 - THIOREDOXIN X, CHLOROPLASTIC
chr01	3923694	3927060	+	MSTRG.306.1	Soltu.DM.01G003840.1	=	(1 of 1) PF10238 - E2F-associated phosphoprotein (Eapp_C)
chr01	3923694	3927060	+	MSTRG.306.2	Soltu.DM.01G003840.1	m	(1 of 1) PF10238 - E2F-associated phosphoprotein (Eapp_C)
chr01	3931746	3937053	+	MSTRG.307.1	Soltu.DM.01G003850.1	=	(1 of 1) K04797 - prefoldin alpha subunit (pfdA, PFDN5)
chr01	3931774	3937053	+	MSTRG.307.2	Soltu.DM.01G003850.1	m	(1 of 1) K04797 - prefoldin alpha subunit (pfdA, PFDN5)
chr01	3938283	3942439	+	MSTRG.308.1	Soltu.DM.01G003860.1	=	(1 of 1) K17605 - serine/threonine-protein phosphatase 2A activator (PPP2R4, PTPA)
chr01	3944033	3952833	+	MSTRG.309.1	Soltu.DM.01G003870.1	=	(1 of 1) 1.3.5.2 - Dihydroorotate dehydrogenase (quinone) / DHODH
chr01	3944033	3952833	+	MSTRG.309.2	Soltu.DM.01G003870.1	j	(1 of 1) 1.3.5.2 - Dihydroorotate dehydrogenase (quinone) / DHODH
chr01	3944052	3952833	+	MSTRG.309.3	Soltu.DM.01G003870.1	j	(1 of 1) 1.3.5.2 - Dihydroorotate dehydrogenase (quinone) / DHODH
chr01	3957208	3966581	-	MSTRG.310.1	Soltu.DM.01G003890.1	=	(1 of 1) K01890 - phenylalanyl-tRNA synthetase beta chain (FARSB, pheT)
chr01	3972531	3973863	-	MSTRG.311.1	Soltu.DM.01G003900.1	=	(1 of 2) PTHR10947 - PHENYLALANYL-TRNA SYNTHETASE BETA CHAIN AND LEUCINE-RICH REPEAT-CONTAINING PROTEIN 47
chr01	3987415	4008032	+	MSTRG.312.1	Soltu.DM.01G003920.1	j	(1 of 2) 6.3.4.14//6.4.1.2 - Biotin carboxylase // Acetyl-CoA carboxylase
chr01	3987423	4008032	+	MSTRG.312.2	Soltu.DM.01G003920.1	j	(1 of 2) 6.3.4.14//6.4.1.2 - Biotin carboxylase // Acetyl-CoA carboxylase
chr01	3987423	4008032	+	MSTRG.312.3	Soltu.DM.01G003920.1	m	(1 of 2) 6.3.4.14//6.4.1.2 - Biotin carboxylase // Acetyl-CoA carboxylase
chr01	4010520	4024101	+	MSTRG.313.1	Soltu.DM.01G003920.1	j	(1 of 2) 6.3.4.14//6.4.1.2 - Biotin carboxylase // Acetyl-CoA carboxylase
chr01	4010520	4024101	+	MSTRG.313.2	Soltu.DM.01G003920.1	j	(1 of 2) 6.3.4.14//6.4.1.2 - Biotin carboxylase // Acetyl-CoA carboxylase
chr01	4030213	4037236	+	MSTRG.314.1	Soltu.DM.01G003930.1	n	(1 of 1) PTHR15680//PTHR15680:SF9 - RIBOSOMAL PROTEIN L19 // 39S RIBOSOMAL PROTEIN L19, MITOCHONDRIAL
chr01	4030214	4037236	+	MSTRG.314.2	Soltu.DM.01G003930.1	m	(1 of 1) PTHR15680//PTHR15680:SF9 - RIBOSOMAL PROTEIN L19 // 39S RIBOSOMAL PROTEIN L19, MITOCHONDRIAL
chr01	4030214	4037236	+	MSTRG.314.3	Soltu.DM.01G003930.1	n	(1 of 1) PTHR15680//PTHR15680:SF9 - RIBOSOMAL PROTEIN L19 // 39S RIBOSOMAL PROTEIN L19, MITOCHONDRIAL
chr01	4030217	4037236	+	MSTRG.314.4	Soltu.DM.01G003930.1	m	(1 of 1) PTHR15680//PTHR15680:SF9 - RIBOSOMAL PROTEIN L19 // 39S RIBOSOMAL PROTEIN L19, MITOCHONDRIAL
chr01	4040861	4042843	+	MSTRG.315.1	Soltu.DM.01G003960.1	=	(1 of 1) K12833 - pre-mRNA branch site protein p14 (SF3B14)
chr01	4045831	4051988	-	MSTRG.316.1	Soltu.DM.01G003970.1	=	(1 of 1) K03038 - 26S proteasome regulatory subunit N8 (PSMD7, RPN8)
chr01	4045831	4051988	-	MSTRG.316.2	Soltu.DM.01G003970.1	j	(1 of 1) K03038 - 26S proteasome regulatory subunit N8 (PSMD7, RPN8)
chr01	4054395	4054856	+	MSTRG.317.1	Soltu.DM.01G003980.1	=	(1 of 453) PF01535 - PPR repeat (PPR)
chr01	4072672	4073569	+	MSTRG.318.1	Soltu.DM.01G004030.1	n
chr01	4072771	4076375	-	MSTRG.319.1	Soltu.DM.01G004040.1	n	(1 of 1440) 2.7.11.1 - Non-specific serine/threonine protein kinase / Threonine-specific protein kinase
chr01	4087017	4088442	-	MSTRG.320.1	Soltu.DM.01G004060.1	m	(1 of 49) 3.2.1.15 - Polygalacturonase / Pectinase
chr01	4087020	4088442	-	MSTRG.320.2	Soltu.DM.01G004060.1	m	(1 of 49) 3.2.1.15 - Polygalacturonase / Pectinase
chr01	4172442	4178562	-	MSTRG.321.1	Soltu.DM.01G004170.1	o	(1 of 527) PF13855 - Leucine rich repeat (LRR_8)
chr01	4172806	4182605	-	MSTRG.321.2	Soltu.DM.01G004190.1	n	(1 of 95) PF00560//PF13855 - Leucine Rich Repeat (LRR_1) // Leucine rich repeat (LRR_8)
chr01	4179664	4181347	-	MSTRG.321.3	Soltu.DM.01G004190.1	n	(1 of 95) PF00560//PF13855 - Leucine Rich Repeat (LRR_1) // Leucine rich repeat (LRR_8)
chr01	4185532	4186027	-	MSTRG.322.1	Soltu.DM.01G004200.1	c	(1 of 527) PF13855 - Leucine rich repeat (LRR_8)
chr01	4203377	4206165	-	MSTRG.323.1	Soltu.DM.01G004240.1	m	(1 of 49) 3.2.1.15 - Polygalacturonase / Pectinase
chr01	4243504	4244095	+	MSTRG.324.1	-	u
chr01	4293453	4299078	-	MSTRG.325.1	Soltu.DM.01G004370.1	o	(1 of 43) KOG4579 - Leucine-rich repeat (LRR) protein associated with apoptosis in muscle tissue
chr01	4296195	4299078	-	MSTRG.325.2	Soltu.DM.01G004360.1	k	(1 of 527) PF13855 - Leucine rich repeat (LRR_8)
chr01	4307000	4310099	-	MSTRG.326.1	Soltu.DM.01G004390.1	m	(1 of 1440) 2.7.11.1 - Non-specific serine/threonine protein kinase / Threonine-specific protein kinase
chr01	4317770	4322933	-	MSTRG.327.1	Soltu.DM.01G004410.1	n	(1 of 62) PF00560//PF08263//PF13855 - Leucine Rich Repeat (LRR_1) // Leucine rich repeat N-terminal domain (LRRNT_2) // Leucine rich repeat (LRR_8)
chr01	4319856	4322933	-	MSTRG.327.2	Soltu.DM.01G004410.1	=	(1 of 62) PF00560//PF08263//PF13855 - Leucine Rich Repeat (LRR_1) // Leucine rich repeat N-terminal domain (LRRNT_2) // Leucine rich repeat (LRR_8)
chr01	4333179	4334104	-	MSTRG.328.1	Soltu.DM.01G004430.1	k	(1 of 527) PF13855 - Leucine rich repeat (LRR_8)
chr01	4359609	4363004	-	MSTRG.329.1	Soltu.DM.01G004460.1	n	(1 of 192) KOG0472 - Leucine-rich repeat protein
chr01	4410508	4414182	-	MSTRG.330.1	Soltu.DM.01G004470.1	m	(1 of 527) PF13855 - Leucine rich repeat (LRR_8)
chr01	4427490	4430617	-	MSTRG.331.1	Soltu.DM.01G004510.1	n	(1 of 95) PF00560//PF13855 - Leucine Rich Repeat (LRR_1) // Leucine rich repeat (LRR_8)
chr01	4431938	4434652	+	MSTRG.332.1	-	u
chr01	4435949	4436268	+	MSTRG.333.1	-	u
chr01	4454854	4455121	.	MSTRG.334.1	-	u
chr01	4480235	4483135	-	MSTRG.335.1	Soltu.DM.01G004530.1	n	(1 of 95) PF00560//PF13855 - Leucine Rich Repeat (LRR_1) // Leucine rich repeat (LRR_8)
chr01	4587454	4588772	+	MSTRG.336.1	Soltu.DM.01G004560.4	p
chr01	4592022	4598790	+	MSTRG.337.1	Soltu.DM.01G004570.1	=	(1 of 3) PTHR24349//PTHR24349:SF93 - SERINE/THREONINE-PROTEIN KINASE // CALCIUM-DEPENDENT PROTEIN KINASE 14
chr01	4611463	4616943	-	MSTRG.338.1	Soltu.DM.01G004620.1	=	(1 of 2) PTHR23426//PTHR23426:SF31 - FERREDOXIN/ADRENODOXIN // SUBFAMILY NOT NAMED
chr01	4617689	4625081	+	MSTRG.339.1	Soltu.DM.01G004630.1	j	(1 of 1) PF03839//PF13041 - Translocation protein Sec62 (Sec62) // PPR repeat family (PPR_2)
chr01	4626370	4635414	+	MSTRG.340.1	Soltu.DM.01G004630.1	m	(1 of 1) PF03839//PF13041 - Translocation protein Sec62 (Sec62) // PPR repeat family (PPR_2)
chr01	4626376	4635414	+	MSTRG.340.2	Soltu.DM.01G004630.1	m	(1 of 1) PF03839//PF13041 - Translocation protein Sec62 (Sec62) // PPR repeat family (PPR_2)
chr01	4642982	4648292	-	MSTRG.341.1	Soltu.DM.01G004650.1	=	(1 of 3) PTHR12632//PTHR12632:SF14 - TRANSCRIPTION FACTOR NF-Y ALPHA-RELATED // NUCLEAR TRANSCRIPTION FACTOR Y SUBUNIT A-1-RELATED
chr01	4718831	4720893	-	MSTRG.342.1	Soltu.DM.01G004730.1	n	(1 of 72) 3.1.4.46 - Glycerophosphodiester phosphodiesterase / Glycerophosphoryl diester phosphodiesterase
chr01	4722985	4725470	+	MSTRG.343.1	Soltu.DM.01G004740.1	m	(1 of 72) 3.1.4.46 - Glycerophosphodiester phosphodiesterase / Glycerophosphoryl diester phosphodiesterase
chr01	4723912	4725470	+	MSTRG.343.2	Soltu.DM.01G004740.1	n	(1 of 72) 3.1.4.46 - Glycerophosphodiester phosphodiesterase / Glycerophosphoryl diester phosphodiesterase
chr01	4749115	4755534	+	MSTRG.344.1	Soltu.DM.01G004760.1	=	(1 of 12) PTHR22942:SF36 - DNA REPAIR PROTEIN XRCC2 HOMOLOG
chr01	4756979	4759330	-	MSTRG.345.1	Soltu.DM.01G004780.1	m	(1 of 8) PF00069//PF13947 - Protein kinase domain (Pkinase) // Wall-associated receptor kinase galacturonan-binding (GUB_WAK_bind)
chr01	4757021	4759330	-	MSTRG.345.2	Soltu.DM.01G004780.1	=	(1 of 8) PF00069//PF13947 - Protein kinase domain (Pkinase) // Wall-associated receptor kinase galacturonan-binding (GUB_WAK_bind)
chr01	4775240	4776224	+	MSTRG.346.1	-	u
chr01	4777877	4789118	+	MSTRG.347.1	Soltu.DM.01G004810.1	k	(1 of 12) PTHR22942:SF36 - DNA REPAIR PROTEIN XRCC2 HOMOLOG
chr01	4777877	4789118	+	MSTRG.347.2	Soltu.DM.01G004810.1	m	(1 of 12) PTHR22942:SF36 - DNA REPAIR PROTEIN XRCC2 HOMOLOG
chr01	4777898	4789118	+	MSTRG.347.3	Soltu.DM.01G004810.1	k	(1 of 12) PTHR22942:SF36 - DNA REPAIR PROTEIN XRCC2 HOMOLOG
chr01	4777898	4789118	+	MSTRG.347.4	Soltu.DM.01G004810.1	n	(1 of 12) PTHR22942:SF36 - DNA REPAIR PROTEIN XRCC2 HOMOLOG
chr01	4785099	4789118	+	MSTRG.347.5	Soltu.DM.01G004810.1	n	(1 of 12) PTHR22942:SF36 - DNA REPAIR PROTEIN XRCC2 HOMOLOG
chr01	4785099	4789118	+	MSTRG.347.6	Soltu.DM.01G004810.1	n	(1 of 12) PTHR22942:SF36 - DNA REPAIR PROTEIN XRCC2 HOMOLOG
chr01	4794274	4795906	+	MSTRG.348.1	Soltu.DM.01G004830.1	=	(1 of 8) PF00069//PF13947 - Protein kinase domain (Pkinase) // Wall-associated receptor kinase galacturonan-binding (GUB_WAK_bind)
chr01	4808590	4809043	+	MSTRG.349.1	-	u
chr01	4818052	4818935	+	MSTRG.350.1	-	u
chr01	4828401	4829488	+	MSTRG.351.1	Soltu.DM.01G004850.1	n
chr01	4840089	4842547	+	MSTRG.352.1	Soltu.DM.01G004860.1	j	(1 of 72) 3.1.4.46 - Glycerophosphodiester phosphodiesterase / Glycerophosphoryl diester phosphodiesterase
chr01	4853885	4858856	+	MSTRG.353.1	Soltu.DM.01G004870.1	n
chr01	4864869	4866333	+	MSTRG.354.1	-	u
chr01	4866962	4867821	+	MSTRG.355.1	-	u
chr01	4883301	4885775	+	MSTRG.356.1	Soltu.DM.01G004880.1	n	(1 of 2) KOG2859 - DNA repair protein, member of the recA/RAD51 family
chr01	4886801	4892690	-	MSTRG.357.1	Soltu.DM.01G004930.1	k	(1 of 1) PF00069//PF07714//PF13947 - Protein kinase domain (Pkinase) // Protein tyrosine kinase (Pkinase_Tyr) // Wall-associated receptor kinase galacturonan-binding (GUB_WAK_bind)
chr01	4891140	4892690	-	MSTRG.357.2	Soltu.DM.01G004930.2	=	(1 of 1) PF00069//PF07714//PF13947 - Protein kinase domain (Pkinase) // Protein tyrosine kinase (Pkinase_Tyr) // Wall-associated receptor kinase galacturonan-binding (GUB_WAK_bind)
chr01	4896251	4898651	+	MSTRG.358.1	Soltu.DM.01G004940.1	m	(1 of 72) 3.1.4.46 - Glycerophosphodiester phosphodiesterase / Glycerophosphoryl diester phosphodiesterase
chr01	4920719	4921432	+	MSTRG.359.1	Soltu.DM.01G004950.1	p	(1 of 1) K10879 - DNA-repair protein XRCC2 (XRCC2)
chr01	4928591	4929406	+	MSTRG.360.1	Soltu.DM.01G004980.1	=
chr01	4930395	4933530	+	MSTRG.361.1	Soltu.DM.01G004990.1	=	(1 of 12) PTHR22942//PTHR22942:SF36 - RECA/RAD51/RADA DNA STRAND-PAIRING FAMILY MEMBER // DNA REPAIR PROTEIN XRCC2 HOMOLOG
chr01	4956869	4961582	+	MSTRG.362.1	-	u
chr01	4963358	4964901	-	MSTRG.363.1	Soltu.DM.01G005000.2	=	(1 of 2) K03066 - 26S proteasome regulatory subunit T6 (PSMC5, RPT6)
chr01	4983562	4985658	+	MSTRG.364.1	Soltu.DM.01G005020.1	o	(1 of 12) PTHR22942:SF36 - DNA REPAIR PROTEIN XRCC2 HOMOLOG
chr01	4985761	4992541	-	MSTRG.365.1	Soltu.DM.01G005030.1	=	(1 of 3) PTHR10366:SF362 - ALCOHOL DEHYDROGENASE-RELATED
chr01	4994150	4998721	-	MSTRG.366.1	Soltu.DM.01G005040.2	j	(1 of 3) PTHR10366:SF362 - ALCOHOL DEHYDROGENASE-RELATED
chr01	4994150	4998721	-	MSTRG.366.2	Soltu.DM.01G005040.2	j	(1 of 3) PTHR10366:SF362 - ALCOHOL DEHYDROGENASE-RELATED
chr01	4999380	5003303	-	MSTRG.367.1	Soltu.DM.01G005040.2	j	(1 of 3) PTHR10366:SF362 - ALCOHOL DEHYDROGENASE-RELATED
chr01	4999380	5003303	-	MSTRG.367.2	Soltu.DM.01G005040.2	j	(1 of 3) PTHR10366:SF362 - ALCOHOL DEHYDROGENASE-RELATED
chr01	4999380	5003303	-	MSTRG.367.3	Soltu.DM.01G005040.2	j	(1 of 3) PTHR10366:SF362 - ALCOHOL DEHYDROGENASE-RELATED
chr01	4999380	5003303	-	MSTRG.367.4	Soltu.DM.01G005040.2	n	(1 of 3) PTHR10366:SF362 - ALCOHOL DEHYDROGENASE-RELATED
chr01	5017207	5023714	-	MSTRG.368.1	Soltu.DM.01G005050.1	j	(1 of 3) PTHR10366:SF362 - ALCOHOL DEHYDROGENASE-RELATED
chr01	5017207	5023714	-	MSTRG.368.2	Soltu.DM.01G005050.1	j	(1 of 3) PTHR10366:SF362 - ALCOHOL DEHYDROGENASE-RELATED
chr01	5017207	5023714	-	MSTRG.368.3	Soltu.DM.01G005050.1	j	(1 of 3) PTHR10366:SF362 - ALCOHOL DEHYDROGENASE-RELATED
chr01	5030660	5039123	-	MSTRG.369.1	Soltu.DM.01G005060.1	=	(1 of 1) PTHR20275:SF0 - ATP-NADH KINASE YEF1-RELATED
chr01	5030660	5039123	-	MSTRG.369.2	Soltu.DM.01G005060.1	m	(1 of 1) PTHR20275:SF0 - ATP-NADH KINASE YEF1-RELATED
chr01	5044504	5047018	-	MSTRG.370.1	Soltu.DM.01G005070.1	m	(1 of 72) 3.1.4.46 - Glycerophosphodiester phosphodiesterase / Glycerophosphoryl diester phosphodiesterase
chr01	5047146	5049498	+	MSTRG.371.1	Soltu.DM.01G005080.1	=	(1 of 72) 3.1.4.46 - Glycerophosphodiester phosphodiesterase / Glycerophosphoryl diester phosphodiesterase
chr01	5080729	5085003	+	MSTRG.372.1	Soltu.DM.01G005140.2	=	(1 of 4) PF00642//PF13893 - Zinc finger C-x8-C-x5-C-x3-H type (and similar) (zf-CCCH) // RNA recognition motif. (a.k.a. RRM, RBD, or RNP domain) (RRM_5)
chr01	5080759	5085003	+	MSTRG.372.2	Soltu.DM.01G005140.1	=	(1 of 4) PF00642//PF13893 - Zinc finger C-x8-C-x5-C-x3-H type (and similar) (zf-CCCH) // RNA recognition motif. (a.k.a. RRM, RBD, or RNP domain) (RRM_5)
chr01	5130035	5131759	+	MSTRG.373.1	Soltu.DM.01G005180.1	=	(1 of 82) 3.2.1.39 - Glucan endo-1,3-beta-D-glucosidase / Laminarinase
chr01	5202456	5204236	+	MSTRG.374.1	Soltu.DM.01G005240.1	=	(1 of 82) 3.2.1.39 - Glucan endo-1,3-beta-D-glucosidase / Laminarinase
chr01	5206599	5209336	+	MSTRG.375.1	Soltu.DM.01G005250.1	=	(1 of 82) 3.2.1.39 - Glucan endo-1,3-beta-D-glucosidase / Laminarinase
chr01	5206600	5209336	+	MSTRG.375.2	Soltu.DM.01G005250.1	m	(1 of 82) 3.2.1.39 - Glucan endo-1,3-beta-D-glucosidase / Laminarinase
chr01	5230312	5232105	+	MSTRG.376.1	Soltu.DM.01G005270.1	=	(1 of 83) 1.14.13.121 - Premnaspirodiene oxygenase / Hyoscymus muticus premnaspirodiene oxygenase
chr01	5260650	5262779	-	MSTRG.377.1	Soltu.DM.01G005290.1	=	(1 of 83) 1.14.13.121 - Premnaspirodiene oxygenase / Hyoscymus muticus premnaspirodiene oxygenase
chr01	5323242	5325388	-	MSTRG.378.1	-	u
chr01	5342194	5344330	-	MSTRG.379.1	Soltu.DM.01G005360.1	=	(1 of 83) 1.14.13.121 - Premnaspirodiene oxygenase / Hyoscymus muticus premnaspirodiene oxygenase
chr01	5353799	5359457	-	MSTRG.380.1	-	u
chr01	5353799	5359457	-	MSTRG.380.2	-	u
chr01	5361822	5366246	-	MSTRG.381.1	Soltu.DM.01G005380.1	=	(1 of 255) PF00646 - F-box domain (F-box)
chr01	5390398	5397577	-	MSTRG.382.1	Soltu.DM.01G005390.1	j	(1 of 83) 1.14.13.121 - Premnaspirodiene oxygenase / Hyoscymus muticus premnaspirodiene oxygenase
chr01	5390398	5397577	-	MSTRG.382.2	Soltu.DM.01G005390.1	j	(1 of 83) 1.14.13.121 - Premnaspirodiene oxygenase / Hyoscymus muticus premnaspirodiene oxygenase
chr01	5390410	5397577	-	MSTRG.382.3	Soltu.DM.01G005390.1	j	(1 of 83) 1.14.13.121 - Premnaspirodiene oxygenase / Hyoscymus muticus premnaspirodiene oxygenase
chr01	5390415	5397577	-	MSTRG.382.4	Soltu.DM.01G005390.1	j	(1 of 83) 1.14.13.121 - Premnaspirodiene oxygenase / Hyoscymus muticus premnaspirodiene oxygenase
chr01	5428780	5429123	-	MSTRG.383.1	-	u
chr01	5446844	5450066	-	MSTRG.384.1	Soltu.DM.01G005400.1	=	(1 of 83) 1.14.13.121 - Premnaspirodiene oxygenase / Hyoscymus muticus premnaspirodiene oxygenase
chr01	5447165	5448781	+	MSTRG.385.1	Soltu.DM.01G005400.1	x	(1 of 83) 1.14.13.121 - Premnaspirodiene oxygenase / Hyoscymus muticus premnaspirodiene oxygenase
chr01	5453541	5454052	-	MSTRG.386.1	-	u
chr01	5479985	5482348	-	MSTRG.387.1	Soltu.DM.01G005430.1	=	(1 of 83) 1.14.13.121 - Premnaspirodiene oxygenase / Hyoscymus muticus premnaspirodiene oxygenase
chr01	5511298	5511586	+	MSTRG.388.1	-	u
chr01	5534697	5541433	-	MSTRG.389.1	Soltu.DM.01G005440.1	j
chr01	5563600	5564022	-	MSTRG.390.1	Soltu.DM.01G005450.1	=	(1 of 83) 1.14.13.121 - Premnaspirodiene oxygenase / Hyoscymus muticus premnaspirodiene oxygenase
chr01	5618440	5624882	-	MSTRG.391.1	Soltu.DM.01G005490.2	=
chr01	5618440	5624882	-	MSTRG.391.2	Soltu.DM.01G005490.3	=
chr01	5618541	5624882	-	MSTRG.391.3	Soltu.DM.01G005490.2	j
chr01	5618573	5620792	-	MSTRG.391.4	Soltu.DM.01G005490.2	n
chr01	5647163	5648417	+	MSTRG.392.1	Soltu.DM.01G005520.1	=	(1 of 2) PTHR24067:SF41 - AKT-INTERACTING PROTEIN
chr01	5652244	5656068	-	MSTRG.393.1	Soltu.DM.01G005530.1	=	(1 of 3) PTHR22952//PTHR22952:SF206 - CAMP-RESPONSE ELEMENT BINDING PROTEIN-RELATED // TRANSCRIPTION FACTOR TGA2
chr01	5662301	5668252	-	MSTRG.394.1	Soltu.DM.01G005540.1	k	(1 of 3) PTHR22952//PTHR22952:SF172 - CAMP-RESPONSE ELEMENT BINDING PROTEIN-RELATED // SUBFAMILY NOT NAMED
chr01	5693089	5697212	+	MSTRG.395.1	Soltu.DM.01G005560.2	j	(1 of 2) PTHR36407:SF1 - MEDIATOR-ASSOCIATED PROTEIN 2
chr01	5700214	5723812	+	MSTRG.396.1	Soltu.DM.01G005570.1	=	(1 of 1) KOG4271 - Rho-GTPase activating protein
chr01	5700217	5723812	+	MSTRG.396.2	Soltu.DM.01G005570.3	=	(1 of 1) KOG4271 - Rho-GTPase activating protein
chr01	5700301	5723812	+	MSTRG.396.3	Soltu.DM.01G005570.2	n	(1 of 1) KOG4271 - Rho-GTPase activating protein
chr01	5700301	5723812	+	MSTRG.396.4	Soltu.DM.01G005570.2	n	(1 of 1) KOG4271 - Rho-GTPase activating protein
chr01	5700301	5723812	+	MSTRG.396.5	Soltu.DM.01G005570.4	=	(1 of 1) KOG4271 - Rho-GTPase activating protein
chr01	5725112	5729796	+	MSTRG.397.1	Soltu.DM.01G005580.4	=	(1 of 5) 3.1.1.4 - Phospholipase A(2) / Phospholipase A2
chr01	5725112	5729796	+	MSTRG.397.2	Soltu.DM.01G005580.3	=	(1 of 5) 3.1.1.4 - Phospholipase A(2) / Phospholipase A2
chr01	5725180	5729796	+	MSTRG.397.3	Soltu.DM.01G005580.1	=	(1 of 5) 3.1.1.4 - Phospholipase A(2) / Phospholipase A2
chr01	5725180	5729796	+	MSTRG.397.4	Soltu.DM.01G005580.2	=	(1 of 5) 3.1.1.4 - Phospholipase A(2) / Phospholipase A2
chr01	5732790	5738203	+	MSTRG.398.1	Soltu.DM.01G005590.1	=	(1 of 2) 3.1.4.3 - Phospholipase C / Lipophosphodiesterase I
chr01	5744486	5748110	-	MSTRG.399.1	Soltu.DM.01G005600.1	=	(1 of 271) PF13639 - Ring finger domain (zf-RING_2)
chr01	5769737	5776008	+	MSTRG.400.1	Soltu.DM.01G005630.1	=	(1 of 2) K09595 - minor histocompatibility antigen H13 [EC:3.4.23.-] (HM13)
chr01	5769740	5776008	+	MSTRG.400.2	Soltu.DM.01G005630.2	n	(1 of 2) K09595 - minor histocompatibility antigen H13 [EC:3.4.23.-] (HM13)
chr01	5778229	5785952	+	MSTRG.401.1	Soltu.DM.01G005640.1	=	(1 of 3) 1.10.3.2//1.10.3.3 - Laccase / Urishiol oxidase // L-ascorbate oxidase / Ascorbase
chr01	5778229	5785952	+	MSTRG.401.2	Soltu.DM.01G005640.1	m	(1 of 3) 1.10.3.2//1.10.3.3 - Laccase / Urishiol oxidase // L-ascorbate oxidase / Ascorbase
chr01	5778240	5778955	+	MSTRG.401.3	Soltu.DM.01G005640.1	o	(1 of 3) 1.10.3.2//1.10.3.3 - Laccase / Urishiol oxidase // L-ascorbate oxidase / Ascorbase
chr01	5782161	5785952	+	MSTRG.401.4	Soltu.DM.01G005640.1	n	(1 of 3) 1.10.3.2//1.10.3.3 - Laccase / Urishiol oxidase // L-ascorbate oxidase / Ascorbase
chr01	5783696	5785952	+	MSTRG.401.5	Soltu.DM.01G005640.1	j	(1 of 3) 1.10.3.2//1.10.3.3 - Laccase / Urishiol oxidase // L-ascorbate oxidase / Ascorbase
chr01	5788198	5796220	+	MSTRG.402.1	Soltu.DM.01G005650.1	=	(1 of 3) K12176 - COP9 signalosome complex subunit 2 (COPS2, CSN2, TRIP15)
chr01	5788220	5796220	+	MSTRG.402.2	Soltu.DM.01G005650.1	j	(1 of 3) K12176 - COP9 signalosome complex subunit 2 (COPS2, CSN2, TRIP15)
chr01	5803352	5808865	+	MSTRG.403.1	Soltu.DM.01G005660.4	=	(1 of 2) PTHR24343//PTHR24343:SF189 - SERINE/THREONINE KINASE // CBL-INTERACTING SERINE/THREONINE-PROTEIN KINASE 3
chr01	5803355	5808865	+	MSTRG.403.2	Soltu.DM.01G005660.1	=	(1 of 2) PTHR24343//PTHR24343:SF189 - SERINE/THREONINE KINASE // CBL-INTERACTING SERINE/THREONINE-PROTEIN KINASE 3
chr01	5809771	5810041	-	MSTRG.404.1	Soltu.DM.01G005670.1	p	(1 of 38) K04733 - interleukin-1 receptor-associated kinase 4 (IRAK4)
chr01	6011772	6018305	-	MSTRG.405.1	Soltu.DM.01G005760.1	m
chr01	6011772	6018305	-	MSTRG.405.2	Soltu.DM.01G005760.1	n
chr01	6011810	6018305	-	MSTRG.405.3	Soltu.DM.01G005760.1	n
chr01	6011819	6018305	-	MSTRG.405.4	Soltu.DM.01G005760.1	n
chr01	6021859	6029039	+	MSTRG.406.1	Soltu.DM.01G005770.1	=	(1 of 1) PTHR10314//PTHR10314:SF70 - SER/THR DEHYDRATASE, TRP SYNTHASE // SUBFAMILY NOT NAMED
chr01	6036680	6039134	+	MSTRG.407.1	Soltu.DM.01G005780.1	=	(1 of 56) PF03514 - GRAS domain family (GRAS)
chr01	6043003	6043354	+	MSTRG.408.1	Soltu.DM.01G005790.1	=
chr01	6049635	6053855	+	MSTRG.409.1	Soltu.DM.01G005800.1	j	(1 of 1) PTHR10366:SF384 - NAD(P)-BINDING ROSSMANN-FOLD SUPERFAMILY PROTEIN
chr01	6049635	6053855	+	MSTRG.409.2	Soltu.DM.01G005800.2	=	(1 of 1) PTHR10366:SF384 - NAD(P)-BINDING ROSSMANN-FOLD SUPERFAMILY PROTEIN
chr01	6049635	6053855	+	MSTRG.409.3	Soltu.DM.01G005800.1	m	(1 of 1) PTHR10366:SF384 - NAD(P)-BINDING ROSSMANN-FOLD SUPERFAMILY PROTEIN
chr01	6050928	6053855	+	MSTRG.409.4	Soltu.DM.01G005800.1	j	(1 of 1) PTHR10366:SF384 - NAD(P)-BINDING ROSSMANN-FOLD SUPERFAMILY PROTEIN
chr01	6054552	6062138	-	MSTRG.410.1	Soltu.DM.01G005810.1	=	(1 of 1) 1.3.7.4 - Phytochromobilin:ferredoxin oxidoreductase / Phytochromobilin synthase
chr01	6054552	6062138	-	MSTRG.410.2	Soltu.DM.01G005810.2	=	(1 of 1) 1.3.7.4 - Phytochromobilin:ferredoxin oxidoreductase / Phytochromobilin synthase
chr01	6054573	6057508	-	MSTRG.410.3	Soltu.DM.01G005810.1	m	(1 of 1) 1.3.7.4 - Phytochromobilin:ferredoxin oxidoreductase / Phytochromobilin synthase
chr01	6065057	6066358	+	MSTRG.411.1	Soltu.DM.01G005820.1	=
chr01	6076748	6079940	-	MSTRG.412.1	Soltu.DM.01G005840.1	=	(1 of 6) PTHR23050//PTHR23050:SF153 - CALCIUM BINDING PROTEIN // CALMODULIN-1-RELATED
chr01	6092202	6100362	+	MSTRG.413.1	Soltu.DM.01G005850.1	=	(1 of 3) PTHR22891//PTHR22891:SF51 - EUKARYOTIC TRANSLATION INITIATION FACTOR 2C // SUBFAMILY NOT NAMED
chr01	6092202	6100362	+	MSTRG.413.2	Soltu.DM.01G005850.3	=	(1 of 3) PTHR22891//PTHR22891:SF51 - EUKARYOTIC TRANSLATION INITIATION FACTOR 2C // SUBFAMILY NOT NAMED
chr01	6092207	6100362	+	MSTRG.413.3	Soltu.DM.01G005850.2	=	(1 of 3) PTHR22891//PTHR22891:SF51 - EUKARYOTIC TRANSLATION INITIATION FACTOR 2C // SUBFAMILY NOT NAMED
chr01	6092207	6100362	+	MSTRG.413.4	Soltu.DM.01G005850.2	n	(1 of 3) PTHR22891//PTHR22891:SF51 - EUKARYOTIC TRANSLATION INITIATION FACTOR 2C // SUBFAMILY NOT NAMED
chr01	6093462	6100362	+	MSTRG.413.5	Soltu.DM.01G005850.2	j	(1 of 3) PTHR22891//PTHR22891:SF51 - EUKARYOTIC TRANSLATION INITIATION FACTOR 2C // SUBFAMILY NOT NAMED
chr01	6093463	6100362	+	MSTRG.413.6	Soltu.DM.01G005850.2	j	(1 of 3) PTHR22891//PTHR22891:SF51 - EUKARYOTIC TRANSLATION INITIATION FACTOR 2C // SUBFAMILY NOT NAMED
chr01	6098074	6100362	+	MSTRG.413.7	Soltu.DM.01G005850.2	n	(1 of 3) PTHR22891//PTHR22891:SF51 - EUKARYOTIC TRANSLATION INITIATION FACTOR 2C // SUBFAMILY NOT NAMED
chr01	6101423	6105687	-	MSTRG.414.1	Soltu.DM.01G005860.7	=	(1 of 4) PTHR24012//PTHR24012:SF490 - FAMILY NOT NAMED // UBP1-ASSOCIATED PROTEIN 2C
chr01	6101423	6105687	-	MSTRG.414.2	Soltu.DM.01G005860.1	=	(1 of 4) PTHR24012//PTHR24012:SF490 - FAMILY NOT NAMED // UBP1-ASSOCIATED PROTEIN 2C
chr01	6101423	6105687	-	MSTRG.414.3	Soltu.DM.01G005860.3	=	(1 of 4) PTHR24012//PTHR24012:SF490 - FAMILY NOT NAMED // UBP1-ASSOCIATED PROTEIN 2C
chr01	6101425	6105687	-	MSTRG.414.4	Soltu.DM.01G005860.6	=	(1 of 4) PTHR24012//PTHR24012:SF490 - FAMILY NOT NAMED // UBP1-ASSOCIATED PROTEIN 2C
chr01	6101425	6105687	-	MSTRG.414.5	Soltu.DM.01G005860.2	j	(1 of 4) PTHR24012//PTHR24012:SF490 - FAMILY NOT NAMED // UBP1-ASSOCIATED PROTEIN 2C
chr01	6101425	6105687	-	MSTRG.414.6	Soltu.DM.01G005860.2	j	(1 of 4) PTHR24012//PTHR24012:SF490 - FAMILY NOT NAMED // UBP1-ASSOCIATED PROTEIN 2C
chr01	6101548	6105687	-	MSTRG.414.7	Soltu.DM.01G005860.2	j	(1 of 4) PTHR24012//PTHR24012:SF490 - FAMILY NOT NAMED // UBP1-ASSOCIATED PROTEIN 2C
chr01	6101548	6105687	-	MSTRG.414.8	Soltu.DM.01G005860.2	j	(1 of 4) PTHR24012//PTHR24012:SF490 - FAMILY NOT NAMED // UBP1-ASSOCIATED PROTEIN 2C
chr01	6101627	6105687	-	MSTRG.414.9	Soltu.DM.01G005860.2	j	(1 of 4) PTHR24012//PTHR24012:SF490 - FAMILY NOT NAMED // UBP1-ASSOCIATED PROTEIN 2C
chr01	6101627	6105687	-	MSTRG.414.10	Soltu.DM.01G005860.8	=	(1 of 4) PTHR24012//PTHR24012:SF490 - FAMILY NOT NAMED // UBP1-ASSOCIATED PROTEIN 2C
chr01	6101627	6105687	-	MSTRG.414.11	Soltu.DM.01G005860.2	j	(1 of 4) PTHR24012//PTHR24012:SF490 - FAMILY NOT NAMED // UBP1-ASSOCIATED PROTEIN 2C
chr01	6101627	6105687	-	MSTRG.414.12	Soltu.DM.01G005860.2	j	(1 of 4) PTHR24012//PTHR24012:SF490 - FAMILY NOT NAMED // UBP1-ASSOCIATED PROTEIN 2C
chr01	6101627	6105687	-	MSTRG.414.13	Soltu.DM.01G005860.2	j	(1 of 4) PTHR24012//PTHR24012:SF490 - FAMILY NOT NAMED // UBP1-ASSOCIATED PROTEIN 2C
chr01	6102879	6105687	-	MSTRG.414.14	Soltu.DM.01G005860.2	j	(1 of 4) PTHR24012//PTHR24012:SF490 - FAMILY NOT NAMED // UBP1-ASSOCIATED PROTEIN 2C
chr01	6102879	6105687	-	MSTRG.414.15	Soltu.DM.01G005860.2	j	(1 of 4) PTHR24012//PTHR24012:SF490 - FAMILY NOT NAMED // UBP1-ASSOCIATED PROTEIN 2C
chr01	6102879	6105687	-	MSTRG.414.16	Soltu.DM.01G005860.9	=	(1 of 4) PTHR24012//PTHR24012:SF490 - FAMILY NOT NAMED // UBP1-ASSOCIATED PROTEIN 2C
chr01	6102879	6105687	-	MSTRG.414.17	Soltu.DM.01G005860.2	j	(1 of 4) PTHR24012//PTHR24012:SF490 - FAMILY NOT NAMED // UBP1-ASSOCIATED PROTEIN 2C
chr01	6118738	6124677	+	MSTRG.415.1	Soltu.DM.01G005870.2	=	(1 of 1) PTHR22952//PTHR22952:SF174 - CAMP-RESPONSE ELEMENT BINDING PROTEIN-RELATED // SUBFAMILY NOT NAMED
chr01	6126993	6134254	+	MSTRG.416.1	Soltu.DM.01G005880.1	=	(1 of 2) K13176 - THO complex subunit 7 (THOC7)
chr01	6136097	6139265	+	MSTRG.417.1	Soltu.DM.01G005890.1	=	(1 of 3) PTHR22763:SF88 - RING/U-BOX DOMAIN-CONTAINING PROTEIN
chr01	6140572	6149506	+	MSTRG.418.1	Soltu.DM.01G005900.1	j	(1 of 1) 2.7.1.148 - 4-(cytidine 5'-diphospho)-2-C-methyl-D-erythritol kinase / CMK
chr01	6140580	6147048	+	MSTRG.418.2	Soltu.DM.01G005900.1	j	(1 of 1) 2.7.1.148 - 4-(cytidine 5'-diphospho)-2-C-methyl-D-erythritol kinase / CMK
chr01	6140596	6147048	+	MSTRG.418.3	Soltu.DM.01G005900.1	j	(1 of 1) 2.7.1.148 - 4-(cytidine 5'-diphospho)-2-C-methyl-D-erythritol kinase / CMK
chr01	6149830	6152563	-	MSTRG.419.1	Soltu.DM.01G005910.1	=	(1 of 4) PTHR11413//PTHR11413:SF57 - CYSTATIN FAMILY MEMBER // SUBFAMILY NOT NAMED
chr01	6155084	6170546	+	MSTRG.420.1	Soltu.DM.01G005920.1	=	(1 of 1) K18158 - nuclear control of ATPase protein 2 (NCA2)
chr01	6174054	6178678	+	MSTRG.421.1	-	u
chr01	6181035	6184024	+	MSTRG.422.1	Soltu.DM.01G005930.1	=	(1 of 3) PTHR10177//PTHR10177:SF253 - CYCLINE // CYCLIN-B1-4
chr01	6184810	6202516	-	MSTRG.423.1	Soltu.DM.01G005940.1	=	(1 of 1) 2.10.1.1 - Molybdopterin molybdotransferase
chr01	6212257	6219717	+	MSTRG.424.1	Soltu.DM.01G005950.1	=	(1 of 2) PTHR24411:SF35 - BTB/POZ AND MATH DOMAIN-CONTAINING PROTEIN 1-RELATED
chr01	6212257	6219717	+	MSTRG.424.2	Soltu.DM.01G005950.1	m	(1 of 2) PTHR24411:SF35 - BTB/POZ AND MATH DOMAIN-CONTAINING PROTEIN 1-RELATED
chr01	6212277	6219717	+	MSTRG.424.3	Soltu.DM.01G005950.2	=	(1 of 2) PTHR24411:SF35 - BTB/POZ AND MATH DOMAIN-CONTAINING PROTEIN 1-RELATED
chr01	6220276	6227506	-	MSTRG.425.1	Soltu.DM.01G005960.1	=	(1 of 1) PTHR10641//PTHR10641:SF475 - MYB-LIKE DNA-BINDING PROTEIN MYB // MYB TRANSCRIPTION FACTOR-RELATED
chr01	6220284	6227506	-	MSTRG.425.2	Soltu.DM.01G005960.2	=	(1 of 1) PTHR10641//PTHR10641:SF475 - MYB-LIKE DNA-BINDING PROTEIN MYB // MYB TRANSCRIPTION FACTOR-RELATED
chr01	6234487	6237945	+	MSTRG.426.1	Soltu.DM.01G005970.1	=	(1 of 1) PTHR23308//PTHR23308:SF29 - NUCLEAR INHIBITOR OF PROTEIN PHOSPHATASE-1 // SUBFAMILY NOT NAMED
chr01	6234487	6237945	+	MSTRG.426.2	Soltu.DM.01G005970.1	m	(1 of 1) PTHR23308//PTHR23308:SF29 - NUCLEAR INHIBITOR OF PROTEIN PHOSPHATASE-1 // SUBFAMILY NOT NAMED
chr01	6239486	6252819	-	MSTRG.427.1	Soltu.DM.01G005980.1	=	(1 of 1) KOG2295 - C2H2 Zn-finger protein
chr01	6239486	6252819	-	MSTRG.427.2	Soltu.DM.01G005980.3	=	(1 of 1) KOG2295 - C2H2 Zn-finger protein
chr01	6239486	6252819	-	MSTRG.427.3	Soltu.DM.01G005980.1	j	(1 of 1) KOG2295 - C2H2 Zn-finger protein
chr01	6239498	6252819	-	MSTRG.427.4	Soltu.DM.01G005980.1	j	(1 of 1) KOG2295 - C2H2 Zn-finger protein
chr01	6239498	6252819	-	MSTRG.427.5	Soltu.DM.01G005980.2	=	(1 of 1) KOG2295 - C2H2 Zn-finger protein
chr01	6239505	6252819	-	MSTRG.427.6	Soltu.DM.01G005980.4	=	(1 of 1) KOG2295 - C2H2 Zn-finger protein
chr01	6304441	6307666	+	MSTRG.428.1	Soltu.DM.01G006010.1	=	(1 of 3) K02908 - large subunit ribosomal protein L30e (RP-L30e, RPL30)
chr01	6394027	6396019	+	MSTRG.429.1	-	u
chr01	6463240	6465899	+	MSTRG.430.1	-	u
chr01	6492031	6493307	+	MSTRG.431.1	-	u
chr01	6565270	6576130	+	MSTRG.432.1	-	u
chr01	6653278	6656037	-	MSTRG.433.1	-	u
chr01	6807365	6807942	-	MSTRG.434.1	Soltu.DM.01G006080.1	j	(1 of 3) PTHR10625//PTHR10625:SF104 - HISTONE DEACETYLASE // HISTONE DEACETYLASE 6
chr01	6819333	6827261	+	MSTRG.435.1	Soltu.DM.01G006090.2	j	(1 of 2) PTHR10625//PTHR10625:SF112 - HISTONE DEACETYLASE // HISTONE DEACETYLASE 11
chr01	6819333	6827261	+	MSTRG.435.2	Soltu.DM.01G006090.8	=	(1 of 2) PTHR10625//PTHR10625:SF112 - HISTONE DEACETYLASE // HISTONE DEACETYLASE 11
chr01	6881649	6883037	+	MSTRG.436.1	-	u
chr01	6895321	6905832	-	MSTRG.437.1	Soltu.DM.01G006160.1	j	(1 of 3) PTHR10625:SF104 - HISTONE DEACETYLASE 6
chr01	6895321	6905832	-	MSTRG.437.2	Soltu.DM.01G006160.1	j	(1 of 3) PTHR10625:SF104 - HISTONE DEACETYLASE 6
chr01	6895396	6905832	-	MSTRG.437.3	Soltu.DM.01G006160.1	j	(1 of 3) PTHR10625:SF104 - HISTONE DEACETYLASE 6
chr01	6910028	6919078	-	MSTRG.438.1	Soltu.DM.01G006160.1	c	(1 of 3) PTHR10625:SF104 - HISTONE DEACETYLASE 6
chr01	6910040	6919078	-	MSTRG.438.2	Soltu.DM.01G006160.1	j	(1 of 3) PTHR10625:SF104 - HISTONE DEACETYLASE 6
chr01	6946739	6951948	+	MSTRG.439.1	Soltu.DM.01G006190.1	=
chr01	6946763	6951948	+	MSTRG.439.2	Soltu.DM.01G006190.1	j
chr01	6952579	6953720	-	MSTRG.440.1	Soltu.DM.01G006200.1	=	(1 of 2) PTHR31852:SF0 - LATE EMBRYOGENESIS ABUNDANT HYDROXYPROLINE-RICH GLYCOPROTEIN
chr01	7022892	7026996	-	MSTRG.441.1	Soltu.DM.01G006210.1	=	(1 of 3) PTHR33305//PTHR33305:SF1 - FAMILY NOT NAMED // ETHYLENE INSENSITIVE 3-LIKE 1 PROTEIN-RELATED
chr01	7057773	7063030	+	MSTRG.442.1	Soltu.DM.01G006220.1	=	(1 of 2) 2.1.1.14 - 5-methyltetrahydropteroyltriglutamate--homocysteine S-methyltransferase / Tetrahydropteroylglutamate-homocysteine transmethylase
chr01	7057797	7063030	+	MSTRG.442.2	Soltu.DM.01G006220.1	m	(1 of 2) 2.1.1.14 - 5-methyltetrahydropteroyltriglutamate--homocysteine S-methyltransferase / Tetrahydropteroylglutamate-homocysteine transmethylase
chr01	7068117	7069423	-	MSTRG.443.1	Soltu.DM.01G006240.1	=	(1 of 6) PTHR11527//PTHR11527:SF156 - SMALL HEAT-SHOCK PROTEIN HSP20 FAMILY // HEAT SHOCK FAMILY PROTEIN
chr01	7078288	7080063	-	MSTRG.444.1	Soltu.DM.01G006260.1	=	(1 of 6) PTHR11527//PTHR11527:SF156 - SMALL HEAT-SHOCK PROTEIN HSP20 FAMILY // HEAT SHOCK FAMILY PROTEIN
chr01	7088116	7096693	+	MSTRG.445.1	Soltu.DM.01G006270.1	=	(1 of 5) K09842 - abscisic-aldehyde oxidase (AAO3)
chr01	7093555	7096693	+	MSTRG.445.2	Soltu.DM.01G006270.1	j	(1 of 5) K09842 - abscisic-aldehyde oxidase (AAO3)
chr01	7144799	7145273	-	MSTRG.446.1	-	u
chr01	7153980	7155344	-	MSTRG.447.1	Soltu.DM.01G006310.1	=	(1 of 1) PF11347 - Protein of unknown function (DUF3148) (DUF3148)
chr01	7156040	7156813	-	MSTRG.448.1	Soltu.DM.01G006320.1	c	(1 of 5) PTHR33264:SF5 - EXPRESSED PROTEIN-RELATED
chr01	7171150	7173008	+	MSTRG.449.1	Soltu.DM.01G006330.1	=	(1 of 4) PTHR33155//PTHR33155:SF3 - FAMILY NOT NAMED // PROTEIN FAF-LIKE, CHLOROPLASTIC-RELATED
chr01	7173898	7175964	-	MSTRG.450.1	Soltu.DM.01G006340.1	=	(1 of 4) PTHR33155:SF3 - PROTEIN FAF-LIKE, CHLOROPLASTIC-RELATED
chr01	7184246	7198020	-	MSTRG.451.1	Soltu.DM.01G006350.1	m	(1 of 1) PF00149//PF07646 - Calcineurin-like phosphoesterase (Metallophos) // Kelch motif (Kelch_2)
chr01	7204027	7206426	-	MSTRG.452.1	Soltu.DM.01G006360.1	=	(1 of 1) PTHR23244//PTHR23244:SF253 - KELCH REPEAT DOMAIN // SUBFAMILY NOT NAMED
chr01	7216170	7216430	+	MSTRG.453.1	-	u
chr01	7223589	7236535	-	MSTRG.454.1	Soltu.DM.01G006380.4	=	(1 of 1) K14399 - polyribonucleotide 5'-hydroxyl-kinase (CLP1, HERB)
chr01	7223589	7236535	-	MSTRG.454.2	Soltu.DM.01G006380.2	j	(1 of 1) K14399 - polyribonucleotide 5'-hydroxyl-kinase (CLP1, HERB)
chr01	7223608	7236535	-	MSTRG.454.3	Soltu.DM.01G006380.1	=	(1 of 1) K14399 - polyribonucleotide 5'-hydroxyl-kinase (CLP1, HERB)
chr01	7223615	7236535	-	MSTRG.454.4	Soltu.DM.01G006380.3	=	(1 of 1) K14399 - polyribonucleotide 5'-hydroxyl-kinase (CLP1, HERB)
chr01	7250822	7258494	-	MSTRG.455.1	Soltu.DM.01G006390.1	=	(1 of 2) KOG0583//KOG0598 - Serine/threonine protein kinase // Ribosomal protein S6 kinase and related proteins
chr01	7304522	7319980	+	MSTRG.456.1	Soltu.DM.01G006400.1	j	(1 of 2) 1.3.1.21 - 7-dehydrocholesterol reductase / Sterol Delta(7)-reductase
chr01	7304522	7315323	+	MSTRG.456.2	Soltu.DM.01G006400.1	j	(1 of 2) 1.3.1.21 - 7-dehydrocholesterol reductase / Sterol Delta(7)-reductase
chr01	7374426	7378495	+	MSTRG.457.1	Soltu.DM.01G006440.1	=	(1 of 20) PF00612//PF13178 - IQ calmodulin-binding motif (IQ) // Protein of unknown function (DUF4005) (DUF4005)
chr01	7438345	7440144	+	MSTRG.458.1	Soltu.DM.01G006480.1	j
chr01	7446458	7448864	-	MSTRG.459.1	Soltu.DM.01G006490.1	c	(1 of 9) K09754 - coumaroylquinate(coumaroylshikimate) 3'-monooxygenase (CYP98A3, C3'H)
chr01	7458948	7466510	-	MSTRG.460.1	Soltu.DM.01G006500.1	=	(1 of 12) PTHR24298:SF0 - CYTOCHROME P450 98A3-RELATED
chr01	7475629	7484209	+	MSTRG.461.1	Soltu.DM.01G006510.1	c	(1 of 1) PF05450 - Nicastrin (Nicastrin)
chr01	7498347	7503397	+	MSTRG.462.1	Soltu.DM.01G006530.1	j	(1 of 2) PTHR31826:SF0 - NICALIN
chr01	7507105	7514093	-	MSTRG.463.1	Soltu.DM.01G006540.1	=	(1 of 3) K12611 - mRNA-decapping enzyme 1B (DCP1B)
chr01	7507333	7514093	-	MSTRG.463.2	Soltu.DM.01G006540.1	j	(1 of 3) K12611 - mRNA-decapping enzyme 1B (DCP1B)
chr01	7529159	7534296	-	MSTRG.464.1	Soltu.DM.01G006570.1	o	(1 of 7) KOG0531 - Protein phosphatase 1, regulatory subunit, and related proteins
chr01	7529159	7530627	-	MSTRG.464.2	Soltu.DM.01G006570.1	o	(1 of 7) KOG0531 - Protein phosphatase 1, regulatory subunit, and related proteins
chr01	7529161	7530627	-	MSTRG.464.3	Soltu.DM.01G006570.1	o	(1 of 7) KOG0531 - Protein phosphatase 1, regulatory subunit, and related proteins
chr01	7545992	7548593	-	MSTRG.465.1	Soltu.DM.01G006600.1	k	(1 of 95) PF00560//PF13855 - Leucine Rich Repeat (LRR_1) // Leucine rich repeat (LRR_8)
chr01	7579748	7582770	-	MSTRG.466.1	Soltu.DM.01G006640.1	o	(1 of 95) PF00560//PF13855 - Leucine Rich Repeat (LRR_1) // Leucine rich repeat (LRR_8)
chr01	7579793	7582770	-	MSTRG.466.2	Soltu.DM.01G006640.1	=	(1 of 95) PF00560//PF13855 - Leucine Rich Repeat (LRR_1) // Leucine rich repeat (LRR_8)
chr01	7613612	7616184	-	MSTRG.467.1	Soltu.DM.01G006670.1	=	(1 of 62) PF00560//PF08263//PF13855 - Leucine Rich Repeat (LRR_1) // Leucine rich repeat N-terminal domain (LRRNT_2) // Leucine rich repeat (LRR_8)
chr01	7651691	7653093	-	MSTRG.468.1	-	u
chr01	7660507	7662288	+	MSTRG.469.1	-	u
chr01	7660829	7662288	+	MSTRG.469.2	-	u
chr01	7686496	7686787	.	MSTRG.470.1	-	u
chr01	7689789	7692702	-	MSTRG.471.1	Soltu.DM.01G006740.1	=	(1 of 62) PF00560//PF08263//PF13855 - Leucine Rich Repeat (LRR_1) // Leucine rich repeat N-terminal domain (LRRNT_2) // Leucine rich repeat (LRR_8)
chr01	7731955	7735015	-	MSTRG.472.1	Soltu.DM.01G006760.1	=	(1 of 95) PF00560//PF13855 - Leucine Rich Repeat (LRR_1) // Leucine rich repeat (LRR_8)
chr01	7802297	7807260	+	MSTRG.473.1	Soltu.DM.01G006780.1	=	(1 of 3) K12449 - UDP-apiose/xylose synthase (AXS)
chr01	7834387	7835981	-	MSTRG.474.1	Soltu.DM.01G006800.1	=	(1 of 3) PTHR33270//PTHR33270:SF3 - FAMILY NOT NAMED // EXPRESSED PROTEIN
chr01	7834387	7835981	-	MSTRG.474.2	Soltu.DM.01G006800.1	j	(1 of 3) PTHR33270//PTHR33270:SF3 - FAMILY NOT NAMED // EXPRESSED PROTEIN
chr01	7889138	7894899	-	MSTRG.475.1	Soltu.DM.01G006820.2	=	(1 of 1) K18156 - mitochondrial inner membrane protease ATP23 [EC:3.4.24.-] (ATP23, XRCC6BP1)
chr01	7889138	7897004	-	MSTRG.475.2	Soltu.DM.01G006820.1	=	(1 of 1) K18156 - mitochondrial inner membrane protease ATP23 [EC:3.4.24.-] (ATP23, XRCC6BP1)
chr01	7897919	7899806	-	MSTRG.476.1	Soltu.DM.01G006830.1	=	(1 of 5) K02943 - large subunit ribosomal protein LP2 (RP-LP2, RPLP2)
chr01	7897919	7899806	-	MSTRG.476.2	Soltu.DM.01G006830.2	=	(1 of 5) K02943 - large subunit ribosomal protein LP2 (RP-LP2, RPLP2)
chr01	7900810	7903627	-	MSTRG.477.1	Soltu.DM.01G006840.1	n	(1 of 2) PTHR10459//PTHR10459:SF54 - DNA LIGASE // POLY [ADP-RIBOSE] POLYMERASE 3
chr01	7900930	7905010	-	MSTRG.477.2	Soltu.DM.01G006840.1	j	(1 of 2) PTHR10459//PTHR10459:SF54 - DNA LIGASE // POLY [ADP-RIBOSE] POLYMERASE 3
chr01	7900930	7905010	-	MSTRG.477.3	Soltu.DM.01G006840.1	j	(1 of 2) PTHR10459//PTHR10459:SF54 - DNA LIGASE // POLY [ADP-RIBOSE] POLYMERASE 3
chr01	7900930	7905010	-	MSTRG.477.4	Soltu.DM.01G006840.1	j	(1 of 2) PTHR10459//PTHR10459:SF54 - DNA LIGASE // POLY [ADP-RIBOSE] POLYMERASE 3
chr01	7900930	7903304	-	MSTRG.477.5	Soltu.DM.01G006840.1	n	(1 of 2) PTHR10459//PTHR10459:SF54 - DNA LIGASE // POLY [ADP-RIBOSE] POLYMERASE 3
chr01	7914455	7917231	-	MSTRG.478.1	Soltu.DM.01G006850.1	=	(1 of 3) PTHR10992//PTHR10992:SF774 - ALPHA/BETA HYDROLASE FOLD-CONTAINING PROTEIN // ALPHA/BETA-HYDROLASES SUPERFAMILY PROTEIN-RELATED
chr01	7931066	7935193	+	MSTRG.479.1	Soltu.DM.01G006860.1	m
chr01	7931082	7935193	+	MSTRG.479.2	Soltu.DM.01G006860.1	n
chr01	7931603	7935193	+	MSTRG.479.3	Soltu.DM.01G006860.1	j
chr01	7931603	7935193	+	MSTRG.479.4	Soltu.DM.01G006860.1	o
chr01	7931603	7935193	+	MSTRG.479.5	Soltu.DM.01G006860.1	n
chr01	7931603	7935193	+	MSTRG.479.6	Soltu.DM.01G006860.1	n
chr01	7967993	7969505	+	MSTRG.480.1	Soltu.DM.01G006880.1	=	(1 of 78) PF00407 - Pathogenesis-related protein Bet v I family (Bet_v_1)
chr01	7968007	7973628	+	MSTRG.480.2	Soltu.DM.01G006880.1	j	(1 of 78) PF00407 - Pathogenesis-related protein Bet v I family (Bet_v_1)
chr01	7972152	7973628	+	MSTRG.480.3	-	u
chr01	8029988	8033048	+	MSTRG.481.1	Soltu.DM.01G006920.1	=	(1 of 3) PTHR10992:SF774 - ALPHA/BETA-HYDROLASES SUPERFAMILY PROTEIN-RELATED
chr01	8029988	8033048	+	MSTRG.481.2	Soltu.DM.01G006920.2	=	(1 of 3) PTHR10992:SF774 - ALPHA/BETA-HYDROLASES SUPERFAMILY PROTEIN-RELATED
chr01	8030001	8034001	+	MSTRG.481.3	Soltu.DM.01G006920.2	m	(1 of 3) PTHR10992:SF774 - ALPHA/BETA-HYDROLASES SUPERFAMILY PROTEIN-RELATED
chr01	8030266	8033048	+	MSTRG.481.4	Soltu.DM.01G006920.2	j	(1 of 3) PTHR10992:SF774 - ALPHA/BETA-HYDROLASES SUPERFAMILY PROTEIN-RELATED
chr01	8062179	8065833	+	MSTRG.482.1	Soltu.DM.01G006950.1	k	(1 of 3) K02865 - large subunit ribosomal protein L10Ae (RP-L10Ae, RPL10A)
chr01	8067188	8069450	+	MSTRG.483.1	Soltu.DM.01G006960.1	=	(1 of 6) PTHR31373//PTHR31373:SF0 - FAMILY NOT NAMED // EMB|CAB86628.1
chr01	8117897	8120559	+	MSTRG.484.1	Soltu.DM.01G007020.1	m	(1 of 43) KOG4579 - Leucine-rich repeat (LRR) protein associated with apoptosis in muscle tissue
chr01	8117901	8120559	+	MSTRG.484.2	Soltu.DM.01G007020.1	n	(1 of 43) KOG4579 - Leucine-rich repeat (LRR) protein associated with apoptosis in muscle tissue
chr01	8117916	8120559	+	MSTRG.484.3	Soltu.DM.01G007020.1	n	(1 of 43) KOG4579 - Leucine-rich repeat (LRR) protein associated with apoptosis in muscle tissue
chr01	8117968	8120559	+	MSTRG.484.4	Soltu.DM.01G007010.1	=
chr01	8117968	8120559	+	MSTRG.484.5	Soltu.DM.01G007020.1	n	(1 of 43) KOG4579 - Leucine-rich repeat (LRR) protein associated with apoptosis in muscle tissue
chr01	8117968	8120559	+	MSTRG.484.6	Soltu.DM.01G007020.1	n	(1 of 43) KOG4579 - Leucine-rich repeat (LRR) protein associated with apoptosis in muscle tissue
chr01	8117968	8120559	+	MSTRG.484.7	Soltu.DM.01G007020.1	m	(1 of 43) KOG4579 - Leucine-rich repeat (LRR) protein associated with apoptosis in muscle tissue
chr01	8117968	8120559	+	MSTRG.484.8	Soltu.DM.01G007020.1	m	(1 of 43) KOG4579 - Leucine-rich repeat (LRR) protein associated with apoptosis in muscle tissue
chr01	8117968	8120559	+	MSTRG.484.9	Soltu.DM.01G007020.1	n	(1 of 43) KOG4579 - Leucine-rich repeat (LRR) protein associated with apoptosis in muscle tissue
chr01	8156582	8161245	-	MSTRG.485.1	Soltu.DM.01G007070.4	=	(1 of 3) K16833 - protein phosphatase inhibitor 2 (PPP1R2, IPP2)
chr01	8156582	8161245	-	MSTRG.485.2	Soltu.DM.01G007070.1	n	(1 of 3) K16833 - protein phosphatase inhibitor 2 (PPP1R2, IPP2)
chr01	8156582	8161245	-	MSTRG.485.3	Soltu.DM.01G007070.1	n	(1 of 3) K16833 - protein phosphatase inhibitor 2 (PPP1R2, IPP2)
chr01	8156582	8161245	-	MSTRG.485.4	Soltu.DM.01G007070.1	=	(1 of 3) K16833 - protein phosphatase inhibitor 2 (PPP1R2, IPP2)
chr01	8156582	8161245	-	MSTRG.485.5	Soltu.DM.01G007070.1	n	(1 of 3) K16833 - protein phosphatase inhibitor 2 (PPP1R2, IPP2)
chr01	8156582	8161139	-	MSTRG.485.6	Soltu.DM.01G007070.6	=	(1 of 3) K16833 - protein phosphatase inhibitor 2 (PPP1R2, IPP2)
chr01	8156586	8161245	-	MSTRG.485.7	Soltu.DM.01G007070.3	=	(1 of 3) K16833 - protein phosphatase inhibitor 2 (PPP1R2, IPP2)
chr01	8156586	8161139	-	MSTRG.485.8	Soltu.DM.01G007070.5	=	(1 of 3) K16833 - protein phosphatase inhibitor 2 (PPP1R2, IPP2)
chr01	8186760	8196919	+	MSTRG.486.1	Soltu.DM.01G007080.1	=	(1 of 2) K14397 - cleavage and polyadenylation specificity factor subunit 5 (NUDT21, CPSF5, CFIM25)
chr01	8186767	8196919	+	MSTRG.486.2	Soltu.DM.01G007080.1	j	(1 of 2) K14397 - cleavage and polyadenylation specificity factor subunit 5 (NUDT21, CPSF5, CFIM25)
chr01	8218526	8230818	+	MSTRG.487.1	Soltu.DM.01G007090.1	=	(1 of 4) KOG1689 - mRNA cleavage factor I subunit
chr01	8359705	8366235	-	MSTRG.488.1	Soltu.DM.01G007160.1	j
chr01	8359705	8366235	-	MSTRG.488.2	Soltu.DM.01G007160.1	j
chr01	8359734	8366235	-	MSTRG.488.3	Soltu.DM.01G007160.1	j
chr01	8370028	8372008	-	MSTRG.489.1	Soltu.DM.01G007170.1	=	(1 of 2) PTHR33649//PTHR33649:SF2 - FAMILY NOT NAMED // PAR1 PROTEIN
chr01	8377689	8384483	-	MSTRG.490.1	Soltu.DM.01G007180.1	=	(1 of 2) PTHR13734//PTHR13734:SF47 - TRNA-NUCLEOTIDYLTRANSFERASE/POLY A POLYMERASE FAMILY MEMBER // POLYNUCLEOTIDE ADENYLYLTRANSFERASE DOMAIN AND RNA RECOGNITION MOTIF-CONTAINING PROTEIN-RELATED
chr01	8377765	8381488	-	MSTRG.490.2	Soltu.DM.01G007180.1	m	(1 of 2) PTHR13734//PTHR13734:SF47 - TRNA-NUCLEOTIDYLTRANSFERASE/POLY A POLYMERASE FAMILY MEMBER // POLYNUCLEOTIDE ADENYLYLTRANSFERASE DOMAIN AND RNA RECOGNITION MOTIF-CONTAINING PROTEIN-RELATED
chr01	8436130	8437609	-	MSTRG.491.1	Soltu.DM.01G007190.1	e	(1 of 2) PTHR10825//PTHR10825:SF23 - RING FINGER DOMAIN-CONTAINING, POLYCOMB GROUP COMPONENT // RING FINGER PROTEIN
chr01	8444444	8445923	-	MSTRG.492.1	Soltu.DM.01G007190.1	c	(1 of 2) PTHR10825//PTHR10825:SF23 - RING FINGER DOMAIN-CONTAINING, POLYCOMB GROUP COMPONENT // RING FINGER PROTEIN
chr01	8577326	8581196	-	MSTRG.493.1	Soltu.DM.01G007230.1	=
chr01	8588219	8590928	+	MSTRG.494.1	Soltu.DM.01G007240.1	=	(1 of 2) PTHR31969//PTHR31969:SF3 - FAMILY NOT NAMED // GEM-LIKE PROTEIN 5
chr01	8603754	8605454	-	MSTRG.495.1	Soltu.DM.01G007250.1	=	(1 of 1) PTHR14791//PTHR14791:SF27 - BOMB/KIRA PROTEINS // SUBFAMILY NOT NAMED
chr01	8642169	8646234	+	MSTRG.496.1	Soltu.DM.01G007260.1	=	(1 of 1) K19363 - lipopolysaccharide-induced tumor necrosis factor-alpha factor (LITAF)
chr01	8642229	8646234	+	MSTRG.496.2	Soltu.DM.01G007260.1	m	(1 of 1) K19363 - lipopolysaccharide-induced tumor necrosis factor-alpha factor (LITAF)
chr01	8690439	8694666	+	MSTRG.497.1	Soltu.DM.01G007270.1	=	(1 of 1) PTHR27001//PTHR27001:SF224 - FAMILY NOT NAMED // SOMATIC EMBRYOGENESIS RECEPTOR KINASE 1
chr01	8709372	8716833	-	MSTRG.498.1	Soltu.DM.01G007280.2	=
chr01	8709375	8716833	-	MSTRG.498.2	Soltu.DM.01G007280.1	m
chr01	8709377	8716833	-	MSTRG.498.3	Soltu.DM.01G007280.1	n
chr01	8756641	8758415	+	MSTRG.499.1	-	u
chr01	8933299	8946153	-	MSTRG.500.1	Soltu.DM.01G007390.2	n	(1 of 2) PTHR12069//PTHR12069:SF0 - DNA-DIRECTED RNA POLYMERASES III 80 KDA POLYPEPTIDE RNA POLYMERASE III SUBUNIT 5 // DNA-DIRECTED RNA POLYMERASE III SUBUNIT RPC5
chr01	8933355	8946153	-	MSTRG.500.2	Soltu.DM.01G007390.2	n	(1 of 2) PTHR12069//PTHR12069:SF0 - DNA-DIRECTED RNA POLYMERASES III 80 KDA POLYPEPTIDE RNA POLYMERASE III SUBUNIT 5 // DNA-DIRECTED RNA POLYMERASE III SUBUNIT RPC5
chr01	8940129	8946153	-	MSTRG.500.3	Soltu.DM.01G007410.1	j
chr01	8940129	8946153	-	MSTRG.500.4	Soltu.DM.01G007410.2	=
chr01	9002877	9005192	+	MSTRG.501.1	-	u
chr01	9087488	9088539	+	MSTRG.502.1	Soltu.DM.01G007490.1	o	(1 of 1) PF09784 - Mitochondrial ribosomal protein L31 (L31)
chr01	9093523	9095761	-	MSTRG.503.1	Soltu.DM.01G007500.1	=	(1 of 116) PF02365 - No apical meristem (NAM) protein (NAM)
chr01	9093523	9095761	-	MSTRG.503.2	Soltu.DM.01G007500.1	m	(1 of 116) PF02365 - No apical meristem (NAM) protein (NAM)
chr01	9112523	9114958	-	MSTRG.504.1	-	u
chr01	9150816	9151520	+	MSTRG.505.1	Soltu.DM.01G007550.1	=	(1 of 5) PTHR10168//PTHR10168:SF62 - GLUTAREDOXIN // GLUTAREDOXIN-C7-RELATED
chr01	9156766	9157139	+	MSTRG.506.1	-	u
chr01	9283556	9294456	+	MSTRG.507.1	Soltu.DM.01G007620.1	=	(1 of 1) 3.5.4.31 - S-methyl-5'-thioadenosine deaminase / MTA deaminase
chr01	9283578	9294456	+	MSTRG.507.2	Soltu.DM.01G007620.4	=	(1 of 1) 3.5.4.31 - S-methyl-5'-thioadenosine deaminase / MTA deaminase
chr01	9285198	9294456	+	MSTRG.507.3	Soltu.DM.01G007620.6	=	(1 of 1) 3.5.4.31 - S-methyl-5'-thioadenosine deaminase / MTA deaminase
chr01	9294570	9295961	-	MSTRG.508.1	Soltu.DM.01G007630.1	=	(1 of 17) 1.14.19.2 - Stearoyl-[acyl-carrier-protein] 9-desaturase / Stearyl-ACP desaturase
chr01	9380878	9385401	-	MSTRG.509.1	Soltu.DM.01G007680.4	j	(1 of 1) 3.1.1.92 - 4-sulfomuconolactone hydrolase
chr01	9380878	9385401	-	MSTRG.509.2	Soltu.DM.01G007680.4	j	(1 of 1) 3.1.1.92 - 4-sulfomuconolactone hydrolase
chr01	9381350	9385401	-	MSTRG.509.3	Soltu.DM.01G007680.4	j	(1 of 1) 3.1.1.92 - 4-sulfomuconolactone hydrolase
chr01	9381350	9385401	-	MSTRG.509.4	Soltu.DM.01G007680.4	j	(1 of 1) 3.1.1.92 - 4-sulfomuconolactone hydrolase
chr01	9381350	9385401	-	MSTRG.509.5	Soltu.DM.01G007680.4	m	(1 of 1) 3.1.1.92 - 4-sulfomuconolactone hydrolase
chr01	9404468	9405856	+	MSTRG.510.1	-	u
chr01	9406802	9410725	+	MSTRG.511.1	Soltu.DM.01G007690.1	=	(1 of 1) PTHR11071:SF11 - PEPTIDYL-PROLYL CIS-TRANS ISOMERASE C
chr01	9769352	9773188	-	MSTRG.512.1	Soltu.DM.01G007750.1	=	(1 of 12) 2.7.7.59 - [Protein-PII] uridylyltransferase / Uridylyl removing enzyme
chr01	9769386	9773188	-	MSTRG.512.2	Soltu.DM.01G007750.1	j	(1 of 12) 2.7.7.59 - [Protein-PII] uridylyltransferase / Uridylyl removing enzyme
chr01	9769386	9773188	-	MSTRG.512.3	Soltu.DM.01G007750.1	j	(1 of 12) 2.7.7.59 - [Protein-PII] uridylyltransferase / Uridylyl removing enzyme
chr01	9769386	9773188	-	MSTRG.512.4	Soltu.DM.01G007750.2	=	(1 of 12) 2.7.7.59 - [Protein-PII] uridylyltransferase / Uridylyl removing enzyme
chr01	9816206	9817283	-	MSTRG.513.1	Soltu.DM.01G007760.1	=	(1 of 3) PTHR10891//PTHR10891:SF638 - EF-HAND CALCIUM-BINDING DOMAIN CONTAINING PROTEIN // CALCIUM-BINDING PROTEIN CML15-RELATED
chr01	9818649	9825988	-	MSTRG.514.1	Soltu.DM.01G007770.1	=	(1 of 2) PTHR27001:SF132 - PROLINE-RICH RECEPTOR-LIKE PROTEIN KINASE PERK8
chr01	9842332	9846945	+	MSTRG.515.1	Soltu.DM.01G007790.1	k	(1 of 5) 4.1.1.50 - Adenosylmethionine decarboxylase / S-adenosyl-L-methionine decarboxylase
chr01	9842332	9846945	+	MSTRG.515.2	Soltu.DM.01G007790.1	k	(1 of 5) 4.1.1.50 - Adenosylmethionine decarboxylase / S-adenosyl-L-methionine decarboxylase
chr01	9842333	9846945	+	MSTRG.515.3	Soltu.DM.01G007790.1	k	(1 of 5) 4.1.1.50 - Adenosylmethionine decarboxylase / S-adenosyl-L-methionine decarboxylase
chr01	9846087	9846857	-	MSTRG.516.1	Soltu.DM.01G007800.1	=
chr01	10048260	10049874	-	MSTRG.517.1	-	u
chr01	10048274	10049874	-	MSTRG.517.2	-	u
chr01	10048296	10049874	-	MSTRG.517.3	-	u
chr01	10208758	10213586	+	MSTRG.518.1	Soltu.DM.01G008020.1	=	(1 of 3) PTHR12565//PTHR12565:SF121 - STEROL REGULATORY ELEMENT-BINDING PROTEIN // TRANSCRIPTION FACTOR BHLH49
chr01	10208758	10213586	+	MSTRG.518.2	Soltu.DM.01G008020.1	j	(1 of 3) PTHR12565//PTHR12565:SF121 - STEROL REGULATORY ELEMENT-BINDING PROTEIN // TRANSCRIPTION FACTOR BHLH49
chr01	10208771	10213586	+	MSTRG.518.3	Soltu.DM.01G008020.2	=	(1 of 3) PTHR12565//PTHR12565:SF121 - STEROL REGULATORY ELEMENT-BINDING PROTEIN // TRANSCRIPTION FACTOR BHLH49
chr01	10325802	10329717	+	MSTRG.519.1	Soltu.DM.01G008040.2	=	(1 of 3) PF01842//PF13740 - ACT domain (ACT) // ACT domain (ACT_6)
chr01	10325812	10329827	+	MSTRG.519.2	Soltu.DM.01G008040.1	j	(1 of 3) PF01842//PF13740 - ACT domain (ACT) // ACT domain (ACT_6)
chr01	10361999	10362945	+	MSTRG.520.1	Soltu.DM.01G008060.1	=
chr01	10363875	10364830	+	MSTRG.521.1	Soltu.DM.01G008060.1	p
chr01	10371131	10372434	+	MSTRG.522.1	-	u
chr01	10375908	10380099	+	MSTRG.523.1	-	u
chr01	10375908	10380099	+	MSTRG.523.2	-	u
chr01	10400312	10401236	+	MSTRG.524.1	-	u
chr01	10404484	10407825	+	MSTRG.525.1	-	u
chr01	10404484	10407825	+	MSTRG.525.2	-	u
chr01	10405511	10407825	+	MSTRG.525.3	-	u
chr01	10405511	10407825	+	MSTRG.525.4	-	u
chr01	10410465	10412244	+	MSTRG.526.1	-	u
chr01	10431639	10432392	-	MSTRG.527.1	Soltu.DM.01G008150.1	=
chr01	10474131	10477730	-	MSTRG.528.1	Soltu.DM.01G008160.1	m	(1 of 2) PTHR11054:SF2 - 6-PHOSPHOGLUCONOLACTONASE 1-RELATED
chr01	10474354	10477730	-	MSTRG.528.2	Soltu.DM.01G008160.1	=	(1 of 2) PTHR11054:SF2 - 6-PHOSPHOGLUCONOLACTONASE 1-RELATED
chr01	10499058	10502351	-	MSTRG.529.1	Soltu.DM.01G008180.1	=	(1 of 4) K18635 - protein SPIRAL1 and related proteins (SPR1)
chr01	10537668	10543207	+	MSTRG.530.1	Soltu.DM.01G008210.2	m
chr01	10537673	10543207	+	MSTRG.530.2	Soltu.DM.01G008210.2	n
chr01	10655364	10660089	-	MSTRG.531.1	Soltu.DM.01G008270.2	=	(1 of 3) PF07168 - Ureide permease (Ureide_permease)
chr01	10655364	10660089	-	MSTRG.531.2	Soltu.DM.01G008270.1	=	(1 of 3) PF07168 - Ureide permease (Ureide_permease)
chr01	10655365	10659996	-	MSTRG.531.3	Soltu.DM.01G008270.1	j	(1 of 3) PF07168 - Ureide permease (Ureide_permease)
chr01	10697498	10701391	-	MSTRG.532.1	Soltu.DM.01G008280.1	=	(1 of 51) PF07983 - X8 domain (X8)
chr01	10697498	10701391	-	MSTRG.532.2	Soltu.DM.01G008280.1	j	(1 of 51) PF07983 - X8 domain (X8)
chr01	10697498	10701391	-	MSTRG.532.3	Soltu.DM.01G008280.1	j	(1 of 51) PF07983 - X8 domain (X8)
chr01	10766141	10772159	-	MSTRG.533.1	Soltu.DM.01G008300.1	k	(1 of 3) PTHR10108//PTHR10108:SF817 - METHYLTRANSFERASE // METHYLTRANSFERASE PMT4-RELATED
chr01	10814416	10822875	+	MSTRG.534.1	Soltu.DM.01G008310.1	=	(1 of 2) PTHR10353:SF26 - BETA-GLUCOSIDASE 40
chr01	10814418	10822875	+	MSTRG.534.2	Soltu.DM.01G008310.1	j	(1 of 2) PTHR10353:SF26 - BETA-GLUCOSIDASE 40
chr01	10814418	10822875	+	MSTRG.534.3	Soltu.DM.01G008310.1	j	(1 of 2) PTHR10353:SF26 - BETA-GLUCOSIDASE 40
chr01	10899791	10901197	-	MSTRG.535.1	-	u
chr01	10915661	10919455	+	MSTRG.536.1	Soltu.DM.01G008360.1	m	(1 of 8) PTHR31205//PTHR31205:SF2 - FAMILY NOT NAMED // ACTIN CROSS-LINKING PROTEIN
chr01	10921666	10926698	-	MSTRG.537.1	Soltu.DM.01G008370.1	n	(1 of 1) PTHR37736:SF1 - GENOMIC DNA, CHROMOSOME 3, P1 CLONE:MSD24
chr01	11114173	11122104	+	MSTRG.538.1	Soltu.DM.01G008470.4	j	(1 of 2) PTHR10343:SF47 - 5'-AMP-ACTIVATED PROTEIN KINASE-LIKE PROTEIN
chr01	11114173	11122104	+	MSTRG.538.2	Soltu.DM.01G008470.1	=	(1 of 2) PTHR10343:SF47 - 5'-AMP-ACTIVATED PROTEIN KINASE-LIKE PROTEIN
chr01	11114426	11122104	+	MSTRG.538.3	Soltu.DM.01G008470.3	=	(1 of 2) PTHR10343:SF47 - 5'-AMP-ACTIVATED PROTEIN KINASE-LIKE PROTEIN
chr01	11122957	11127265	-	MSTRG.539.1	Soltu.DM.01G008480.2	=	(1 of 7) PF13426 - PAS domain (PAS_9)
chr01	11122957	11127083	-	MSTRG.539.2	Soltu.DM.01G008480.1	j	(1 of 7) PF13426 - PAS domain (PAS_9)
chr01	11122957	11127083	-	MSTRG.539.3	Soltu.DM.01G008480.1	j	(1 of 7) PF13426 - PAS domain (PAS_9)
chr01	11122957	11127083	-	MSTRG.539.4	Soltu.DM.01G008480.1	m	(1 of 7) PF13426 - PAS domain (PAS_9)
chr01	11122957	11127083	-	MSTRG.539.5	Soltu.DM.01G008480.1	j	(1 of 7) PF13426 - PAS domain (PAS_9)
chr01	11122957	11127083	-	MSTRG.539.6	Soltu.DM.01G008480.1	j	(1 of 7) PF13426 - PAS domain (PAS_9)
chr01	11122972	11127083	-	MSTRG.539.7	Soltu.DM.01G008480.1	m	(1 of 7) PF13426 - PAS domain (PAS_9)
chr01	11122972	11127083	-	MSTRG.539.8	Soltu.DM.01G008480.1	m	(1 of 7) PF13426 - PAS domain (PAS_9)
chr01	11122974	11127265	-	MSTRG.539.9	Soltu.DM.01G008480.1	j	(1 of 7) PF13426 - PAS domain (PAS_9)
chr01	11122974	11126568	-	MSTRG.539.10	Soltu.DM.01G008480.1	j	(1 of 7) PF13426 - PAS domain (PAS_9)
chr01	11122974	11124828	-	MSTRG.539.11	Soltu.DM.01G008480.1	m	(1 of 7) PF13426 - PAS domain (PAS_9)
chr01	11122974	11127265	-	MSTRG.539.12	Soltu.DM.01G008480.1	=	(1 of 7) PF13426 - PAS domain (PAS_9)
chr01	11122974	11127083	-	MSTRG.539.13	Soltu.DM.01G008480.1	j	(1 of 7) PF13426 - PAS domain (PAS_9)
chr01	11122974	11127083	-	MSTRG.539.14	Soltu.DM.01G008480.1	j	(1 of 7) PF13426 - PAS domain (PAS_9)
chr01	11122974	11127083	-	MSTRG.539.15	Soltu.DM.01G008480.1	j	(1 of 7) PF13426 - PAS domain (PAS_9)
chr01	11122974	11124404	-	MSTRG.539.16	Soltu.DM.01G008480.1	n	(1 of 7) PF13426 - PAS domain (PAS_9)
chr01	11122974	11126568	-	MSTRG.539.17	Soltu.DM.01G008480.1	j	(1 of 7) PF13426 - PAS domain (PAS_9)
chr01	11122974	11127083	-	MSTRG.539.18	Soltu.DM.01G008480.1	j	(1 of 7) PF13426 - PAS domain (PAS_9)
chr01	11123003	11125207	-	MSTRG.539.19	Soltu.DM.01G008480.1	m	(1 of 7) PF13426 - PAS domain (PAS_9)
chr01	11123190	11126568	-	MSTRG.539.20	Soltu.DM.01G008480.1	j	(1 of 7) PF13426 - PAS domain (PAS_9)
chr01	11138185	11140108	-	MSTRG.540.1	Soltu.DM.01G008490.1	=	(1 of 1) PTHR24298//PTHR24298:SF86 - FAMILY NOT NAMED // CYTOCHROME P450 71B21-RELATED
chr01	11264902	11266840	-	MSTRG.541.1	Soltu.DM.01G008560.1	=	(1 of 4) PTHR10209//PTHR10209:SF195 - OXIDOREDUCTASE, 2OG-FE II OXYGENASE FAMILY PROTEIN // SUBFAMILY NOT NAMED
chr01	11285741	11287635	-	MSTRG.542.1	Soltu.DM.01G008570.1	=	(1 of 4) PTHR10209//PTHR10209:SF195 - OXIDOREDUCTASE, 2OG-FE II OXYGENASE FAMILY PROTEIN // SUBFAMILY NOT NAMED
chr01	11334214	11336138	-	MSTRG.543.1	Soltu.DM.01G008580.2	=	(1 of 4) PTHR10209//PTHR10209:SF195 - OXIDOREDUCTASE, 2OG-FE II OXYGENASE FAMILY PROTEIN // SUBFAMILY NOT NAMED
chr01	11334216	11338526	-	MSTRG.543.2	Soltu.DM.01G008580.2	j	(1 of 4) PTHR10209//PTHR10209:SF195 - OXIDOREDUCTASE, 2OG-FE II OXYGENASE FAMILY PROTEIN // SUBFAMILY NOT NAMED
chr01	11660053	11662164	-	MSTRG.544.1	Soltu.DM.01G008790.1	j
chr01	11660053	11663149	-	MSTRG.544.2	Soltu.DM.01G008790.1	j
chr01	11663150	11664000	-	MSTRG.545.1	Soltu.DM.01G008800.1	=	(1 of 4) PTHR10217//PTHR10217:SF520 - VOLTAGE AND LIGAND GATED POTASSIUM CHANNEL // SUBFAMILY NOT NAMED
chr01	11775943	11780787	+	MSTRG.546.1	-	u
chr01	11815573	11817681	-	MSTRG.547.1	Soltu.DM.01G008840.1	=	(1 of 217) PF01535//PF13041 - PPR repeat (PPR) // PPR repeat family (PPR_2)
chr01	11835850	11843790	+	MSTRG.548.1	Soltu.DM.01G008850.1	=	(1 of 11) 3.4.17.23 - Angiotensin-converting enzyme 2 / Angiotensin converting enzyme-2
chr01	11835850	11843790	+	MSTRG.548.2	Soltu.DM.01G008850.2	=	(1 of 11) 3.4.17.23 - Angiotensin-converting enzyme 2 / Angiotensin converting enzyme-2
chr01	11962741	11963037	+	MSTRG.549.1	-	u
chr01	11980778	11988079	-	MSTRG.550.1	Soltu.DM.01G008900.1	=	(1 of 2) PTHR35476//PTHR35476:SF2 - FAMILY NOT NAMED // MUCIN-RELATED PROTEIN
chr01	12102305	12107552	-	MSTRG.551.1	Soltu.DM.01G008980.1	j	(1 of 6) PTHR24055:SF211 - MITOGEN-ACTIVATED PROTEIN KINASE 16-RELATED
chr01	12116707	12117381	+	MSTRG.552.1	-	u
chr01	12473295	12475771	-	MSTRG.553.1	-	u
chr01	12548976	12552856	+	MSTRG.554.1	Soltu.DM.01G009110.1	k	(1 of 1) PTHR11831//PTHR11831:SF11//PTHR11831:SF13 - 30S 40S RIBOSOMAL PROTEIN // SUBFAMILY NOT NAMED // SUBFAMILY NOT NAMED
chr01	12548976	12552418	+	MSTRG.554.2	Soltu.DM.01G009110.2	=	(1 of 1) PTHR11831//PTHR11831:SF11//PTHR11831:SF13 - 30S 40S RIBOSOMAL PROTEIN // SUBFAMILY NOT NAMED // SUBFAMILY NOT NAMED
chr01	12589186	12592499	+	MSTRG.555.1	Soltu.DM.01G009130.2	=	(1 of 4) K02997 - small subunit ribosomal protein S9e (RP-S9e, RPS9)
chr01	12642082	12648084	+	MSTRG.556.1	Soltu.DM.01G009140.2	=	(1 of 1) PTHR11071:SF17 - CYCLOPHILIN-LIKE PEPTIDYL-PROLYL CIS-TRANS ISOMERASE FAMILY PROTEIN
chr01	12710977	12713984	+	MSTRG.557.1	Soltu.DM.01G009170.5	k	(1 of 1) PTHR35688//PTHR35688:SF2 - FAMILY NOT NAMED // NAD(P)-LINKED OXIDOREDUCTASE-LIKE PROTEIN
chr01	12710977	12713984	+	MSTRG.557.2	Soltu.DM.01G009170.2	=	(1 of 1) PTHR35688//PTHR35688:SF2 - FAMILY NOT NAMED // NAD(P)-LINKED OXIDOREDUCTASE-LIKE PROTEIN
chr01	12710977	12713984	+	MSTRG.557.3	Soltu.DM.01G009170.4	=	(1 of 1) PTHR35688//PTHR35688:SF2 - FAMILY NOT NAMED // NAD(P)-LINKED OXIDOREDUCTASE-LIKE PROTEIN
chr01	12710988	12713984	+	MSTRG.557.4	Soltu.DM.01G009170.3	=	(1 of 1) PTHR35688//PTHR35688:SF2 - FAMILY NOT NAMED // NAD(P)-LINKED OXIDOREDUCTASE-LIKE PROTEIN
chr01	12747171	12753671	-	MSTRG.558.1	Soltu.DM.01G009200.1	j	(1 of 2) PTHR10778:SF10 - SOLUTE CARRIER FAMILY 35 MEMBER B1
chr01	12747171	12753671	-	MSTRG.558.2	Soltu.DM.01G009200.1	j	(1 of 2) PTHR10778:SF10 - SOLUTE CARRIER FAMILY 35 MEMBER B1
chr01	12747172	12753671	-	MSTRG.558.3	Soltu.DM.01G009200.1	j	(1 of 2) PTHR10778:SF10 - SOLUTE CARRIER FAMILY 35 MEMBER B1
chr01	12764231	12770733	+	MSTRG.559.1	Soltu.DM.01G009210.1	=	(1 of 3) PTHR27001//PTHR27001:SF160 - FAMILY NOT NAMED // PROTEIN KINASE 2A, CHLOROPLASTIC-RELATED
chr01	12819170	12822615	+	MSTRG.560.1	-	u
chr01	12819170	12822399	+	MSTRG.560.2	-	u
chr01	12819170	12822399	+	MSTRG.560.3	-	u
chr01	12819170	12822615	+	MSTRG.560.4	-	u
chr01	12819178	12822399	+	MSTRG.560.5	-	u
chr01	12819180	12822615	+	MSTRG.560.6	-	u
chr01	12917275	12921358	-	MSTRG.561.1	Soltu.DM.01G009280.1	=	(1 of 1) PTHR13780:SF47 - SNF1-RELATED PROTEIN KINASE REGULATORY SUBUNIT GAMMA-1-LIKE
chr01	12940950	12943485	-	MSTRG.562.1	Soltu.DM.01G009300.1	n	(1 of 3) PTHR11802//PTHR11802:SF84 - SERINE PROTEASE FAMILY S10 SERINE CARBOXYPEPTIDASE // SUBFAMILY NOT NAMED
chr01	12964278	12969554	-	MSTRG.563.1	Soltu.DM.01G009340.1	=	(1 of 1) PF14200 - Ricin-type beta-trefoil lectin domain-like (RicinB_lectin_2)
chr01	12973411	12973630	+	MSTRG.564.1	-	u
chr01	12976559	12978827	-	MSTRG.565.1	Soltu.DM.01G009350.1	m	(1 of 3) PTHR15138:SF14 - IP01149P-RELATED
chr01	12990177	13001877	-	MSTRG.566.1	Soltu.DM.01G009360.1	j	(1 of 3) PTHR15138:SF14 - IP01149P-RELATED
chr01	13024299	13028420	+	MSTRG.567.1	Soltu.DM.01G009390.1	=	(1 of 7) K15040 - voltage-dependent anion channel protein 2 (VDAC2)
chr01	13024299	13028420	+	MSTRG.567.2	Soltu.DM.01G009390.1	j	(1 of 7) K15040 - voltage-dependent anion channel protein 2 (VDAC2)
chr01	13028435	13032048	-	MSTRG.568.1	Soltu.DM.01G009400.1	=	(1 of 2) PTHR10264//PTHR10264:SF93 - BAND 7 PROTEIN-RELATED // SUBFAMILY NOT NAMED
chr01	13028448	13032048	-	MSTRG.568.2	Soltu.DM.01G009400.1	j	(1 of 2) PTHR10264//PTHR10264:SF93 - BAND 7 PROTEIN-RELATED // SUBFAMILY NOT NAMED
chr01	13028448	13032048	-	MSTRG.568.3	Soltu.DM.01G009400.1	m	(1 of 2) PTHR10264//PTHR10264:SF93 - BAND 7 PROTEIN-RELATED // SUBFAMILY NOT NAMED
chr01	13036261	13043610	-	MSTRG.569.1	Soltu.DM.01G009410.1	=	(1 of 1440) 2.7.11.1 - Non-specific serine/threonine protein kinase / Threonine-specific protein kinase
chr01	13036269	13043610	-	MSTRG.569.2	Soltu.DM.01G009410.1	m	(1 of 1440) 2.7.11.1 - Non-specific serine/threonine protein kinase / Threonine-specific protein kinase
chr01	13207426	13210435	-	MSTRG.570.1	-	u
chr01	13232985	13235648	-	MSTRG.571.1	-	u
chr01	13233002	13235786	-	MSTRG.571.2	-	u
chr01	13233002	13238845	-	MSTRG.571.3	-	u
chr01	13410793	13414374	-	MSTRG.572.1	Soltu.DM.01G009620.1	j
chr01	13721441	13726216	-	MSTRG.573.1	Soltu.DM.01G009860.1	=	(1 of 1) PTHR15837//PTHR15837:SF0 - FAMILY NOT NAMED // RAN GUANINE NUCLEOTIDE RELEASE FACTOR
chr01	13731398	13731881	-	MSTRG.574.1	-	u
chr01	13733698	13734358	+	MSTRG.575.1	-	u
chr01	13739398	13741816	+	MSTRG.576.1	Soltu.DM.01G009870.1	=	(1 of 2) K03869 - cullin 3 (CUL3)
chr01	13742581	13745187	-	MSTRG.577.1	Soltu.DM.01G009880.1	j	(1 of 1) PTHR12725:SF55 - F14L17.7 PROTEIN
chr01	13752353	13752830	-	MSTRG.578.1	Soltu.DM.01G009880.2	c	(1 of 1) PTHR12725:SF55 - F14L17.7 PROTEIN
chr01	13752353	13752830	-	MSTRG.578.2	Soltu.DM.01G009880.1	c	(1 of 1) PTHR12725:SF55 - F14L17.7 PROTEIN
chr01	13817301	13822612	+	MSTRG.579.1	Soltu.DM.01G009900.1	=	(1 of 2) K04713 - sphinganine C4-monooxygenase (SUR2)
chr01	13823568	13830556	-	MSTRG.580.1	Soltu.DM.01G009920.3	=	(1 of 4) PTHR10108:SF776 - METHYLTRANSFERASE PMT2-RELATED
chr01	13823568	13830556	-	MSTRG.580.2	Soltu.DM.01G009920.1	=	(1 of 4) PTHR10108:SF776 - METHYLTRANSFERASE PMT2-RELATED
chr01	13832948	13839155	-	MSTRG.581.1	Soltu.DM.01G009930.2	=	(1 of 2) PTHR23012//PTHR23012:SF91 - MEMBRANE ASSOCIATED RING FINGER // RING/FYVE/PHD ZINC FINGER-CONTAINING PROTEIN
chr01	13832948	13838977	-	MSTRG.581.2	Soltu.DM.01G009930.3	=	(1 of 2) PTHR23012//PTHR23012:SF91 - MEMBRANE ASSOCIATED RING FINGER // RING/FYVE/PHD ZINC FINGER-CONTAINING PROTEIN
chr01	13900935	13905097	-	MSTRG.582.1	Soltu.DM.01G009970.2	c	(1 of 2) PTHR31741:SF3 - O-FUCOSYLTRANSFERASE-LIKE PROTEIN
chr01	13912782	13919085	-	MSTRG.583.1	Soltu.DM.01G009970.1	c	(1 of 2) PTHR31741:SF3 - O-FUCOSYLTRANSFERASE-LIKE PROTEIN
chr01	13938944	13944931	+	MSTRG.584.1	Soltu.DM.01G009990.1	=	(1 of 3) PTHR22811//PTHR22811:SF47 - TRANSMEMBRANE EMP24 DOMAIN-CONTAINING PROTEIN // EMP24/GP25L/P24 FAMILY/GOLD DOMAIN-CONTAINING PROTEIN-RELATED
chr01	13971450	13972362	-	MSTRG.585.1	-	u
chr01	13974622	13981421	-	MSTRG.586.1	Soltu.DM.01G010010.1	c	(1 of 2) PTHR23257//PTHR23257:SF366 - SERINE-THREONINE PROTEIN KINASE // SUBFAMILY NOT NAMED
chr01	13989122	13989459	-	MSTRG.587.1	Soltu.DM.01G010010.1	o	(1 of 2) PTHR23257//PTHR23257:SF366 - SERINE-THREONINE PROTEIN KINASE // SUBFAMILY NOT NAMED
chr01	14274114	14275594	-	MSTRG.588.1	-	u
chr01	14393931	14396033	+	MSTRG.589.1	Soltu.DM.01G010050.1	=	(1 of 2) PTHR33133:SF1 - T24P13.3
chr01	14409448	14412371	-	MSTRG.590.1	Soltu.DM.01G010080.1	=	(1 of 5) K03263 - translation initiation factor 5A (EIF5A)
chr01	14533414	14538521	+	MSTRG.591.1	Soltu.DM.01G010100.1	=	(1 of 3) PTHR13139//PTHR13139:SF47 - RING FINGER AND CCCH-TYPE ZINC FINGER DOMAIN-CONTAINING PROTEIN // SUBFAMILY NOT NAMED
chr01	14533414	14538521	+	MSTRG.591.2	Soltu.DM.01G010100.2	=	(1 of 3) PTHR13139//PTHR13139:SF47 - RING FINGER AND CCCH-TYPE ZINC FINGER DOMAIN-CONTAINING PROTEIN // SUBFAMILY NOT NAMED
chr01	14542586	14549452	-	MSTRG.592.1	Soltu.DM.01G010110.1	=	(1 of 1) PTHR27000:SF120 - LEUCINE-RICH REPEAT (LRR) FAMILY PROTEIN-RELATED
chr01	14542586	14549452	-	MSTRG.592.2	Soltu.DM.01G010110.1	j	(1 of 1) PTHR27000:SF120 - LEUCINE-RICH REPEAT (LRR) FAMILY PROTEIN-RELATED
chr01	14555229	14555933	-	MSTRG.593.1	-	u
chr01	14574985	14581506	+	MSTRG.594.1	-	u
chr01	14575001	14581506	+	MSTRG.594.2	-	u
chr01	14583098	14587335	+	MSTRG.595.1	-	u
chr01	14619298	14624465	+	MSTRG.596.1	-	u
chr01	14619298	14624465	+	MSTRG.596.2	-	u
chr01	14619298	14624465	+	MSTRG.596.3	-	u
chr01	14619298	14624465	+	MSTRG.596.4	-	u
chr01	14619298	14624465	+	MSTRG.596.5	-	u
chr01	14619298	14624465	+	MSTRG.596.6	-	u
chr01	14619300	14624465	+	MSTRG.596.7	-	u
chr01	14769368	14771433	+	MSTRG.597.1	-	u
chr01	14805239	14807997	+	MSTRG.598.1	Soltu.DM.01G010230.1	=	(1 of 3) PTHR24092//PTHR24092:SF85 - FAMILY NOT NAMED // PHOSPHOLIPID-TRANSPORTING ATPASE 3
chr01	14814617	14815545	+	MSTRG.599.1	Soltu.DM.01G010240.1	j	(1 of 1) PF00122//PF12710//PF16212 - E1-E2 ATPase (E1-E2_ATPase) // haloacid dehalogenase-like hydrolase (HAD) // Phospholipid-translocating P-type ATPase C-terminal (PhoLip_ATPase_C)
chr01	14824432	14840078	+	MSTRG.600.1	Soltu.DM.01G010240.1	c	(1 of 1) PF00122//PF12710//PF16212 - E1-E2 ATPase (E1-E2_ATPase) // haloacid dehalogenase-like hydrolase (HAD) // Phospholipid-translocating P-type ATPase C-terminal (PhoLip_ATPase_C)
chr01	14830357	14840078	+	MSTRG.600.2	Soltu.DM.01G010240.1	m	(1 of 1) PF00122//PF12710//PF16212 - E1-E2 ATPase (E1-E2_ATPase) // haloacid dehalogenase-like hydrolase (HAD) // Phospholipid-translocating P-type ATPase C-terminal (PhoLip_ATPase_C)
chr01	14832808	14840078	+	MSTRG.600.3	Soltu.DM.01G010240.1	m	(1 of 1) PF00122//PF12710//PF16212 - E1-E2 ATPase (E1-E2_ATPase) // haloacid dehalogenase-like hydrolase (HAD) // Phospholipid-translocating P-type ATPase C-terminal (PhoLip_ATPase_C)
chr01	14865073	14866922	+	MSTRG.601.1	Soltu.DM.01G010250.1	=	(1 of 2) PTHR34277:SF2 - CLAVATA3/ESR (CLE)-RELATED PROTEIN 26
chr01	15045232	15048097	-	MSTRG.602.1	-	u
chr01	15087237	15087618	-	MSTRG.603.1	Soltu.DM.01G010350.2	p
chr01	15195150	15195559	+	MSTRG.604.1	-	u
chr01	15204790	15211062	+	MSTRG.605.1	Soltu.DM.01G010360.1	=	(1 of 3) PTHR11668//PTHR11668:SF257 - SERINE/THREONINE PROTEIN PHOSPHATASE // SUBFAMILY NOT NAMED
chr01	15212015	15221962	-	MSTRG.606.1	Soltu.DM.01G010370.4	=	(1 of 5) PF12579 - Protein of unknown function (DUF3755) (DUF3755)
chr01	15212021	15213205	-	MSTRG.606.2	Soltu.DM.01G010370.1	n	(1 of 5) PF12579 - Protein of unknown function (DUF3755) (DUF3755)
chr01	15726688	15728905	-	MSTRG.607.1	Soltu.DM.01G010500.1	j
chr01	15726713	15728905	-	MSTRG.607.2	Soltu.DM.01G010500.1	=
chr01	15894405	15895111	-	MSTRG.608.1	-	u
chr01	15933652	15934904	-	MSTRG.609.1	Soltu.DM.01G010560.1	=	(1 of 78) PF00407 - Pathogenesis-related protein Bet v I family (Bet_v_1)
chr01	16064884	16065097	+	MSTRG.610.1	-	u
chr01	16066584	16078211	+	MSTRG.611.1	Soltu.DM.01G010580.1	=	(1 of 1) KOG2456 - Aldehyde dehydrogenase
chr01	16066595	16078211	+	MSTRG.611.2	Soltu.DM.01G010580.1	m	(1 of 1) KOG2456 - Aldehyde dehydrogenase
chr01	16087228	16095603	-	MSTRG.612.1	-	u
chr01	16087275	16095603	-	MSTRG.612.2	-	u
chr01	16165462	16168308	+	MSTRG.613.1	-	u
chr01	16261806	16264622	+	MSTRG.614.1	Soltu.DM.01G010660.1	=
chr01	16356635	16359339	+	MSTRG.615.1	Soltu.DM.01G010680.2	o
chr01	16385931	16388588	+	MSTRG.616.1	Soltu.DM.01G010690.1	=
chr01	16431003	16432492	-	MSTRG.617.1	-	u
chr01	16480876	16482401	+	MSTRG.618.1	-	u
chr01	16598832	16599200	+	MSTRG.619.1	-	u
chr01	16606559	16610036	+	MSTRG.620.1	Soltu.DM.01G010740.1	=	(1 of 3) PTHR23315//PTHR23315:SF117 - BETA CATENIN-RELATED ARMADILLO REPEAT-CONTAINING // SUBFAMILY NOT NAMED
chr01	16632047	16635758	-	MSTRG.621.1	Soltu.DM.01G010750.1	=	(1 of 6) K05863 - solute carrier family 25 (mitochondrial adenine nucleotide translocator), member 4/5/6/31 (SLC25A4S, ANT)
chr01	16632047	16635758	-	MSTRG.621.2	Soltu.DM.01G010750.1	m	(1 of 6) K05863 - solute carrier family 25 (mitochondrial adenine nucleotide translocator), member 4/5/6/31 (SLC25A4S, ANT)
chr01	16632063	16635758	-	MSTRG.621.3	Soltu.DM.01G010750.2	=	(1 of 6) K05863 - solute carrier family 25 (mitochondrial adenine nucleotide translocator), member 4/5/6/31 (SLC25A4S, ANT)
chr01	16713635	16716538	+	MSTRG.622.1	Soltu.DM.01G010760.1	j	(1 of 4) PTHR10634//PTHR10634:SF32 - AN1-TYPE ZINC FINGER PROTEIN // SUBFAMILY NOT NAMED
chr01	16713635	16716538	+	MSTRG.622.2	Soltu.DM.01G010760.1	j	(1 of 4) PTHR10634//PTHR10634:SF32 - AN1-TYPE ZINC FINGER PROTEIN // SUBFAMILY NOT NAMED
chr01	16777917	16778257	.	MSTRG.623.1	-	u
chr01	17068451	17071590	+	MSTRG.624.1	Soltu.DM.01G010820.1	=	(1 of 3) KOG3270 - Uncharacterized conserved protein
chr01	17068451	17071590	+	MSTRG.624.2	Soltu.DM.01G010820.1	j	(1 of 3) KOG3270 - Uncharacterized conserved protein
chr01	17392019	17392646	+	MSTRG.625.1	-	u
chr01	17612974	17615396	-	MSTRG.626.1	-	u
chr01	17752039	17752566	+	MSTRG.627.1	-	u
chr01	17875019	17875804	+	MSTRG.628.1	-	u
chr01	18389639	18393605	+	MSTRG.629.1	Soltu.DM.01G011130.1	k	(1 of 110) PF01453 - D-mannose binding lectin (B_lectin)
chr01	18483249	18487023	+	MSTRG.630.1	Soltu.DM.01G011150.1	=	(1 of 5) PTHR10871//PTHR10871:SF4 - 30S RIBOSOMAL PROTEIN S13/40S RIBOSOMAL PROTEIN S18 // DNA TOPOISOMERASE 6 SUBUNIT B
chr01	18497776	18501279	+	MSTRG.631.1	Soltu.DM.01G011160.1	=	(1 of 1) PF09239 - Topoisomerase VI B subunit, transducer (Topo-VIb_trans)
chr01	18497787	18501279	+	MSTRG.631.2	Soltu.DM.01G011160.1	m	(1 of 1) PF09239 - Topoisomerase VI B subunit, transducer (Topo-VIb_trans)
chr01	18499519	18501279	+	MSTRG.631.3	Soltu.DM.01G011160.1	m	(1 of 1) PF09239 - Topoisomerase VI B subunit, transducer (Topo-VIb_trans)
chr01	18505333	18508527	+	MSTRG.632.1	Soltu.DM.01G011170.1	=	(1 of 2) PTHR33305:SF9 - ETHYLENE INSENSITIVE 3-LIKE 3 PROTEIN
chr01	18505333	18508527	+	MSTRG.632.2	Soltu.DM.01G011170.2	=	(1 of 2) PTHR33305:SF9 - ETHYLENE INSENSITIVE 3-LIKE 3 PROTEIN
chr01	18574757	18577107	-	MSTRG.633.1	-	u
chr01	19168995	19170039	+	MSTRG.634.1	-	u
chr01	19193970	19200718	-	MSTRG.635.1	Soltu.DM.01G011420.1	=	(1 of 4) PTHR11017//PTHR11017:SF162 - LEUCINE-RICH REPEAT-CONTAINING PROTEIN // SUBFAMILY NOT NAMED
chr01	19202954	19213908	-	MSTRG.636.1	Soltu.DM.01G011440.1	=
chr01	19456665	19461856	+	MSTRG.637.1	Soltu.DM.01G011500.5	j
chr01	19456665	19461856	+	MSTRG.637.2	Soltu.DM.01G011500.5	n
chr01	19456665	19461856	+	MSTRG.637.3	Soltu.DM.01G011500.5	n
chr01	19456665	19461856	+	MSTRG.637.4	Soltu.DM.01G011500.5	j
chr01	19456667	19461856	+	MSTRG.637.5	Soltu.DM.01G011500.5	n
chr01	19456667	19461856	+	MSTRG.637.6	Soltu.DM.01G011500.5	n
chr01	20083948	20084301	+	MSTRG.638.1	-	u
chr01	20535360	20537281	+	MSTRG.639.1	Soltu.DM.01G011750.1	=	(1 of 3) PTHR22763:SF88 - RING/U-BOX DOMAIN-CONTAINING PROTEIN
chr01	21337129	21338426	-	MSTRG.640.1	Soltu.DM.01G011910.1	j	(1 of 7) K02942 - large subunit ribosomal protein LP1 (RP-LP1, RPLP1)
chr01	21447271	21447996	-	MSTRG.641.1	-	u
chr01	21867668	21869683	+	MSTRG.642.1	-	u
chr01	21956774	21973561	-	MSTRG.643.1	Soltu.DM.01G012060.1	n	(1 of 2) PTHR11669:SF1 - REPLICATION FACTOR C SUBUNIT 3
chr01	21962613	21973561	-	MSTRG.643.2	Soltu.DM.01G012060.1	j	(1 of 2) PTHR11669:SF1 - REPLICATION FACTOR C SUBUNIT 3
chr01	21962613	21973561	-	MSTRG.643.3	Soltu.DM.01G012060.1	m	(1 of 2) PTHR11669:SF1 - REPLICATION FACTOR C SUBUNIT 3
chr01	22041231	22041998	+	MSTRG.644.1	-	u
chr01	22041271	22041998	+	MSTRG.644.2	-	u
chr01	22041482	22041998	+	MSTRG.644.3	-	u
chr01	22299277	22301339	-	MSTRG.645.1	Soltu.DM.01G012180.1	=	(1 of 2) PTHR16007//PTHR16007:SF24 - EPIDIDYMAL MEMBRANE PROTEIN E9-RELATED // SUBFAMILY NOT NAMED
chr01	22304871	22306150	+	MSTRG.646.1	-	u
chr01	22715924	22716123	-	MSTRG.647.1	-	u
chr01	22753753	22762983	+	MSTRG.648.1	Soltu.DM.01G012370.1	m
chr01	22781951	22785784	-	MSTRG.649.1	-	u
chr01	22880278	22880500	+	MSTRG.650.1	-	u
chr01	22881055	22881281	+	MSTRG.651.1	-	u
chr01	22889193	22895277	+	MSTRG.652.1	-	u
chr01	22889195	22895277	+	MSTRG.652.2	-	u
chr01	22889198	22894164	+	MSTRG.652.3	-	u
chr01	22899017	22901844	-	MSTRG.653.1	Soltu.DM.01G012470.3	c
chr01	23011563	23016593	+	MSTRG.654.1	Soltu.DM.01G012550.1	n	(1 of 1) PF01535//PF05623 - PPR repeat (PPR) // Protein of unknown function (DUF789) (DUF789)
chr01	23011563	23016593	+	MSTRG.654.2	Soltu.DM.01G012550.1	m	(1 of 1) PF01535//PF05623 - PPR repeat (PPR) // Protein of unknown function (DUF789) (DUF789)
chr01	23011563	23016593	+	MSTRG.654.3	Soltu.DM.01G012550.1	m	(1 of 1) PF01535//PF05623 - PPR repeat (PPR) // Protein of unknown function (DUF789) (DUF789)
chr01	23011563	23016593	+	MSTRG.654.4	Soltu.DM.01G012550.1	n	(1 of 1) PF01535//PF05623 - PPR repeat (PPR) // Protein of unknown function (DUF789) (DUF789)
chr01	23011563	23016593	+	MSTRG.654.5	Soltu.DM.01G012550.1	n	(1 of 1) PF01535//PF05623 - PPR repeat (PPR) // Protein of unknown function (DUF789) (DUF789)
chr01	23011604	23016593	+	MSTRG.654.6	Soltu.DM.01G012550.1	n	(1 of 1) PF01535//PF05623 - PPR repeat (PPR) // Protein of unknown function (DUF789) (DUF789)
chr01	23011625	23016593	+	MSTRG.654.7	Soltu.DM.01G012550.1	n	(1 of 1) PF01535//PF05623 - PPR repeat (PPR) // Protein of unknown function (DUF789) (DUF789)
chr01	23025256	23025645	-	MSTRG.655.1	Soltu.DM.01G012570.1	=
chr01	23439593	23441679	+	MSTRG.656.1	Soltu.DM.01G012660.1	o	(1 of 3) PTHR21495:SF77 - DIRIGENT PROTEIN 19
chr01	23471914	23475903	-	MSTRG.657.1	-	u
chr01	24113764	24115532	-	MSTRG.658.1	Soltu.DM.01G012740.1	=	(1 of 217) PF01535//PF13041 - PPR repeat (PPR) // PPR repeat family (PPR_2)
chr01	24166623	24167246	-	MSTRG.659.1	-	u
chr01	24329863	24330705	+	MSTRG.660.1	Soltu.DM.01G012790.1	=	(1 of 3) PTHR21495:SF77 - DIRIGENT PROTEIN 19
chr01	24490930	24493146	-	MSTRG.661.1	Soltu.DM.01G012820.1	=	(1 of 2) K15685 - E3 ubiquitin-protein ligase Hakai [EC:6.3.2.19] (CBLL1)
chr01	24502572	24502957	-	MSTRG.662.1	Soltu.DM.01G012830.1	o
chr01	24793430	24796446	-	MSTRG.663.1	-	u
chr01	24839329	24844001	+	MSTRG.664.1	-	u
chr01	24844344	24845532	+	MSTRG.665.1	-	u
chr01	25119815	25120122	+	MSTRG.666.1	Soltu.DM.01G012920.1	i	(1 of 4) PTHR34562:SF1 - WPP DOMAIN-INTERACTING PROTEIN 2-RELATED
chr01	25556889	25557252	-	MSTRG.667.1	Soltu.DM.01G012990.1	x
chr01	25574920	25575446	-	MSTRG.668.1	-	u
chr01	25914091	25914557	+	MSTRG.669.1	-	u
chr01	25922936	25923547	+	MSTRG.670.1	-	u
chr01	25998969	25999264	+	MSTRG.671.1	-	u
chr01	26009290	26014339	+	MSTRG.672.1	Soltu.DM.01G013060.1	j
chr01	26009292	26013972	+	MSTRG.672.2	Soltu.DM.01G013060.1	j
chr01	26009300	26014339	+	MSTRG.672.3	Soltu.DM.01G013060.1	j
chr01	26016069	26029431	+	MSTRG.673.1	Soltu.DM.01G013080.1	n	(1 of 1) K04708 - 3-dehydrosphinganine reductase (E1.1.1.102)
chr01	26016075	26029431	+	MSTRG.673.2	Soltu.DM.01G013080.1	n	(1 of 1) K04708 - 3-dehydrosphinganine reductase (E1.1.1.102)
chr01	26442428	26446494	+	MSTRG.674.1	Soltu.DM.01G013250.1	c
chr01	26457042	26466915	+	MSTRG.675.1	Soltu.DM.01G013260.1	j	(1 of 1) K11799 - WD repeat-containing protein 21A (WDR21A)
chr01	26460147	26466915	+	MSTRG.675.2	Soltu.DM.01G013260.1	j	(1 of 1) K11799 - WD repeat-containing protein 21A (WDR21A)
chr01	26471051	26473867	+	MSTRG.676.1	Soltu.DM.01G013270.1	=	(1 of 30) PF04398 - Protein of unknown function, DUF538 (DUF538)
chr01	26493096	26495278	+	MSTRG.677.1	-	u
chr01	26503558	26505492	+	MSTRG.678.1	-	u
chr01	26528875	26529402	+	MSTRG.679.1	-	u
chr01	26537715	26538659	-	MSTRG.680.1	Soltu.DM.01G013290.1	n	(1 of 1) PF00006//PF01777 - ATP synthase alpha/beta family, nucleotide-binding domain (ATP-synt_ab) // Ribosomal L27e protein family (Ribosomal_L27e)
chr01	26568839	26573807	-	MSTRG.681.1	Soltu.DM.01G013300.1	n
chr01	26861088	26862997	+	MSTRG.682.1	Soltu.DM.01G013350.2	n
chr01	26861100	26862997	+	MSTRG.682.2	Soltu.DM.01G013350.2	m
chr01	26890832	26891815	+	MSTRG.683.1	Soltu.DM.01G013380.1	e
chr01	26922715	26923252	+	MSTRG.684.1	-	u
chr01	26938392	26939024	+	MSTRG.685.1	Soltu.DM.01G013390.1	n
chr01	26943467	26949166	-	MSTRG.686.1	Soltu.DM.01G013400.1	j	(1 of 10) PF00646//PF01344 - F-box domain (F-box) // Kelch motif (Kelch_1)
chr01	26943489	26949166	-	MSTRG.686.2	Soltu.DM.01G013400.1	=	(1 of 10) PF00646//PF01344 - F-box domain (F-box) // Kelch motif (Kelch_1)
chr01	27022990	27023414	+	MSTRG.687.1	-	u
chr01	27132329	27143825	+	MSTRG.688.1	Soltu.DM.01G013430.1	n
chr01	27132342	27143220	+	MSTRG.688.2	Soltu.DM.01G013430.1	n
chr01	27132416	27143825	+	MSTRG.688.3	Soltu.DM.01G013430.1	n
chr01	27132417	27134481	+	MSTRG.688.4	-	u
chr01	27138360	27143825	+	MSTRG.688.5	Soltu.DM.01G013430.1	n
chr01	27138804	27143825	+	MSTRG.688.6	Soltu.DM.01G013430.1	j
chr01	27140136	27143825	+	MSTRG.688.7	Soltu.DM.01G013440.1	j	(1 of 15) 4.2.3.21 - Vetispiradiene synthase / Vetispiradiene-forming farnesyl pyrophosphate cyclase
chr01	27140300	27141701	+	MSTRG.688.8	Soltu.DM.01G013440.1	j	(1 of 15) 4.2.3.21 - Vetispiradiene synthase / Vetispiradiene-forming farnesyl pyrophosphate cyclase
chr01	27218209	27230436	-	MSTRG.689.1	Soltu.DM.01G013460.1	=	(1 of 2) PTHR11668:SF287 - SERINE/THREONINE-PROTEIN PHOSPHATASE PP2A-4 CATALYTIC SUBUNIT
chr01	27218209	27230436	-	MSTRG.689.2	Soltu.DM.01G013460.1	j	(1 of 2) PTHR11668:SF287 - SERINE/THREONINE-PROTEIN PHOSPHATASE PP2A-4 CATALYTIC SUBUNIT
chr01	27218221	27222178	-	MSTRG.689.3	Soltu.DM.01G013460.1	j	(1 of 2) PTHR11668:SF287 - SERINE/THREONINE-PROTEIN PHOSPHATASE PP2A-4 CATALYTIC SUBUNIT
chr01	27411993	27414918	+	MSTRG.690.1	Soltu.DM.01G013530.1	=	(1 of 2) PTHR23273//PTHR23273:SF11 - REPLICATION FACTOR A 1, RFA1 // SUBFAMILY NOT NAMED
chr01	27483208	27485878	-	MSTRG.691.1	-	u
chr01	27483353	27485878	-	MSTRG.691.2	-	u
chr01	27488556	27489483	+	MSTRG.692.1	-	u
chr01	27488558	27489483	+	MSTRG.692.2	-	u
chr01	27499660	27501175	+	MSTRG.693.1	-	u
chr01	27587589	27589353	-	MSTRG.694.1	Soltu.DM.01G013610.1	n	(1 of 2) PTHR13789:SF90 - FAD-BINDING MONOOXYGENASE
chr01	27644318	27660380	-	MSTRG.695.1	Soltu.DM.01G013660.2	=	(1 of 1) K03509 - DNA polymerase eta (POLH)
chr01	27644318	27660380	-	MSTRG.695.2	Soltu.DM.01G013660.1	=	(1 of 1) K03509 - DNA polymerase eta (POLH)
chr01	27712458	27713064	-	MSTRG.696.1	-	u
chr01	27712458	27713064	-	MSTRG.696.2	-	u
chr01	28145191	28147391	-	MSTRG.697.1	-	u
chr01	28503443	28507474	-	MSTRG.698.1	Soltu.DM.01G013980.1	m	(1 of 2) PTHR13402//PTHR13402:SF12 - RGPR-RELATED // SUBFAMILY NOT NAMED
chr01	28573745	28575749	-	MSTRG.699.1	Soltu.DM.01G014010.1	c	(1 of 9) 6.5.1.1 - DNA ligase (ATP) / Sealase
chr01	28589891	28593462	-	MSTRG.700.1	-	u
chr01	28589891	28593462	-	MSTRG.700.2	-	u
chr01	28589893	28593462	-	MSTRG.700.3	-	u
chr01	28682386	28684042	+	MSTRG.701.1	-	u
chr01	28691660	28693067	-	MSTRG.702.1	Soltu.DM.01G014050.1	=	(1 of 4) PTHR10459//PTHR10459:SF72 - DNA LIGASE // DNA LIGASE 4
chr01	28712844	28717194	-	MSTRG.703.1	Soltu.DM.01G014120.1	j	(1 of 2) PTHR21136//PTHR21136:SF101 - SNARE PROTEINS // VESICLE-ASSOCIATED MEMBRANE PROTEIN 714
chr01	28724816	28725244	.	MSTRG.704.1	-	u
chr01	28739925	28740786	+	MSTRG.705.1	Soltu.DM.01G014140.1	p
chr01	28742139	28743756	+	MSTRG.706.1	Soltu.DM.01G014170.1	=	(1 of 9) 6.5.1.1 - DNA ligase (ATP) / Sealase
chr01	28921169	28922587	+	MSTRG.707.1	-	u
chr01	28990115	28992004	+	MSTRG.708.1	Soltu.DM.01G014280.1	n	(1 of 3) PTHR17630:SF54 - ALPHA/BETA-HYDROLASES SUPERFAMILY PROTEIN
chr01	29053180	29058668	+	MSTRG.709.1	Soltu.DM.01G014290.1	x	(1 of 2) K03108 - signal recognition particle subunit SRP72 (SRP72)
chr01	29053180	29058668	+	MSTRG.709.2	Soltu.DM.01G014290.1	x	(1 of 2) K03108 - signal recognition particle subunit SRP72 (SRP72)
chr01	29117439	29121173	-	MSTRG.710.1	-	u
chr01	29117530	29121173	-	MSTRG.710.2	-	u
chr01	29128354	29136899	-	MSTRG.711.1	Soltu.DM.01G014340.1	n	(1 of 4) PTHR14094:SF9 - SIGNAL RECOGNITION PARTICLE SUBUNIT SRP72
chr01	29291765	29294111	-	MSTRG.712.1	Soltu.DM.01G014430.1	=	(1 of 5) PF08492 - SRP72 RNA-binding domain (SRP72)
chr01	29304516	29304949	-	MSTRG.713.1	Soltu.DM.01G014440.1	c	(1 of 2) PF17004 - Putative TPR-like repeat (SRP_TPR_like)
chr01	29327624	29329679	+	MSTRG.714.1	Soltu.DM.01G014450.1	j	(1 of 2) KOG1743 - Ferric reductase-like proteins
chr01	29334926	29335319	+	MSTRG.715.1	Soltu.DM.01G014450.1	n	(1 of 2) KOG1743 - Ferric reductase-like proteins
chr01	29805203	29805862	-	MSTRG.716.1	-	u
chr01	29806012	29807313	-	MSTRG.717.1	-	u
chr01	29840929	29841911	+	MSTRG.718.1	-	u
chr01	29858703	29860297	+	MSTRG.719.1	-	u
chr01	29871987	29872396	+	MSTRG.720.1	-	u
chr01	29874050	29874663	-	MSTRG.721.1	-	u
chr01	29958835	29962034	+	MSTRG.722.1	-	u
chr01	29959039	29962034	+	MSTRG.722.2	-	u
chr01	30108681	30111997	+	MSTRG.723.1	Soltu.DM.01G014580.1	=	(1 of 5) PTHR24078//PTHR24078:SF208 - DNAJ HOMOLOG SUBFAMILY C MEMBER // SUBFAMILY NOT NAMED
chr01	30274430	30276655	-	MSTRG.724.1	Soltu.DM.01G014610.1	=	(1 of 17) PTHR24296//PTHR24296:SF1 - FAMILY NOT NAMED // ALKANE HYDROXYLASE CYP96A15-RELATED
chr01	30394392	30397483	+	MSTRG.725.1	Soltu.DM.01G014620.1	=	(1 of 3) PTHR11685//PTHR11685:SF154 - RBR FAMILY RING FINGER AND IBR DOMAIN-CONTAINING // E3 UBIQUITIN-PROTEIN LIGASE ARI5-RELATED
chr01	30895103	30906986	+	MSTRG.726.1	Soltu.DM.01G014670.1	=	(1 of 4) PF02985//PF13646 - HEAT repeat (HEAT) // HEAT repeats (HEAT_2)
chr01	30895103	30906986	+	MSTRG.726.2	Soltu.DM.01G014670.1	m	(1 of 4) PF02985//PF13646 - HEAT repeat (HEAT) // HEAT repeats (HEAT_2)
chr01	30903419	30906986	+	MSTRG.726.3	Soltu.DM.01G014670.1	n	(1 of 4) PF02985//PF13646 - HEAT repeat (HEAT) // HEAT repeats (HEAT_2)
chr01	30938489	30945418	-	MSTRG.727.1	Soltu.DM.01G014700.2	=	(1 of 2) PTHR14237:SF30 - MITOCHONDRIAL AMIDOXIME-REDUCING COMPONENT 1
chr01	30938489	30945418	-	MSTRG.727.2	Soltu.DM.01G014700.1	j	(1 of 2) PTHR14237:SF30 - MITOCHONDRIAL AMIDOXIME-REDUCING COMPONENT 1
chr01	30938489	30945418	-	MSTRG.727.3	Soltu.DM.01G014700.4	=	(1 of 2) PTHR14237:SF30 - MITOCHONDRIAL AMIDOXIME-REDUCING COMPONENT 1
chr01	30938507	30945418	-	MSTRG.727.4	Soltu.DM.01G014700.3	=	(1 of 2) PTHR14237:SF30 - MITOCHONDRIAL AMIDOXIME-REDUCING COMPONENT 1
chr01	30938507	30945418	-	MSTRG.727.5	Soltu.DM.01G014700.1	m	(1 of 2) PTHR14237:SF30 - MITOCHONDRIAL AMIDOXIME-REDUCING COMPONENT 1
chr01	30938507	30945418	-	MSTRG.727.6	Soltu.DM.01G014700.5	=	(1 of 2) PTHR14237:SF30 - MITOCHONDRIAL AMIDOXIME-REDUCING COMPONENT 1
chr01	30938507	30945418	-	MSTRG.727.7	Soltu.DM.01G014700.1	j	(1 of 2) PTHR14237:SF30 - MITOCHONDRIAL AMIDOXIME-REDUCING COMPONENT 1
chr01	30949933	30950762	-	MSTRG.728.1	-	u
chr01	31358542	31369601	-	MSTRG.729.1	Soltu.DM.01G014740.1	j	(1 of 1) PTHR30053//PTHR30053:SF1 - ELONGATION FACTOR P // ELONGATION FACTOR P (EF-P) FAMILY PROTEIN
chr01	31358643	31368697	-	MSTRG.729.2	Soltu.DM.01G014740.1	n	(1 of 1) PTHR30053//PTHR30053:SF1 - ELONGATION FACTOR P // ELONGATION FACTOR P (EF-P) FAMILY PROTEIN
chr01	31461964	31466996	+	MSTRG.730.1	-	u
chr01	31461996	31466996	+	MSTRG.730.2	-	u
chr01	31465601	31466996	+	MSTRG.730.3	-	u
chr01	31651538	31657230	+	MSTRG.731.1	Soltu.DM.01G014950.1	=	(1 of 133) KOG0157 - Cytochrome P450 CYP4/CYP19/CYP26 subfamilies
chr01	31669708	31670159	-	MSTRG.732.1	Soltu.DM.01G014970.1	c	(1 of 592) PF00067 - Cytochrome P450 (p450)
chr01	31671408	31675200	+	MSTRG.733.1	-	u
chr01	31671565	31675200	+	MSTRG.733.2	-	u
chr01	31703423	31703718	+	MSTRG.734.1	-	u
chr01	31770561	31773669	-	MSTRG.735.1	Soltu.DM.01G015000.1	=	(1 of 133) KOG0157 - Cytochrome P450 CYP4/CYP19/CYP26 subfamilies
chr01	31850912	31854589	-	MSTRG.736.1	-	u
chr01	31850912	31854589	-	MSTRG.736.2	-	u
chr01	31852464	31854589	-	MSTRG.736.3	-	u
chr01	32085672	32096376	+	MSTRG.737.1	-	u
chr01	32236606	32241703	-	MSTRG.738.1	Soltu.DM.01G015090.1	=	(1 of 2) PTHR11353//PTHR11353:SF8 - CHAPERONIN // CHAPERONIN 60 SUBUNIT BETA 1, CHLOROPLASTIC-RELATED
chr01	32586715	32592016	-	MSTRG.739.1	Soltu.DM.01G015110.1	=	(1 of 1440) 2.7.11.1 - Non-specific serine/threonine protein kinase / Threonine-specific protein kinase
chr01	32706565	32708545	-	MSTRG.740.1	Soltu.DM.01G015160.1	j
chr01	32750967	32751462	-	MSTRG.741.1	-	u
chr01	32754539	32759186	-	MSTRG.742.1	Soltu.DM.01G015190.1	=	(1 of 1) PTHR12357//PTHR12357:SF21 - YTH YT521-B HOMOLOGY DOMAIN-CONTAINING // SUBFAMILY NOT NAMED
chr01	32754708	32759186	-	MSTRG.742.2	Soltu.DM.01G015190.2	=	(1 of 1) PTHR12357//PTHR12357:SF21 - YTH YT521-B HOMOLOGY DOMAIN-CONTAINING // SUBFAMILY NOT NAMED
chr01	32754708	32759186	-	MSTRG.742.3	Soltu.DM.01G015190.1	m	(1 of 1) PTHR12357//PTHR12357:SF21 - YTH YT521-B HOMOLOGY DOMAIN-CONTAINING // SUBFAMILY NOT NAMED
chr01	32817494	32826162	+	MSTRG.743.1	Soltu.DM.01G015210.2	=	(1 of 2) PF01029 - NusB family (NusB)
chr01	32817502	32826162	+	MSTRG.743.2	Soltu.DM.01G015210.1	=	(1 of 2) PF01029 - NusB family (NusB)
chr01	32817502	32826162	+	MSTRG.743.3	Soltu.DM.01G015210.2	j	(1 of 2) PF01029 - NusB family (NusB)
chr01	32817503	32826162	+	MSTRG.743.4	Soltu.DM.01G015210.2	j	(1 of 2) PF01029 - NusB family (NusB)
chr01	32861421	32863272	+	MSTRG.744.1	Soltu.DM.01G015220.1	j
chr01	32868687	32873746	+	MSTRG.745.1	Soltu.DM.01G015230.1	=	(1 of 1) PTHR10126//PTHR10126:SF23 - TATA-BOX BINDING PROTEIN // SUBFAMILY NOT NAMED
chr01	32868687	32873746	+	MSTRG.745.2	Soltu.DM.01G015230.3	n	(1 of 1) PTHR10126//PTHR10126:SF23 - TATA-BOX BINDING PROTEIN // SUBFAMILY NOT NAMED
chr01	32868689	32873746	+	MSTRG.745.3	Soltu.DM.01G015230.3	m	(1 of 1) PTHR10126//PTHR10126:SF23 - TATA-BOX BINDING PROTEIN // SUBFAMILY NOT NAMED
chr01	32868690	32873746	+	MSTRG.745.4	Soltu.DM.01G015230.3	j	(1 of 1) PTHR10126//PTHR10126:SF23 - TATA-BOX BINDING PROTEIN // SUBFAMILY NOT NAMED
chr01	32868690	32873746	+	MSTRG.745.5	Soltu.DM.01G015230.3	j	(1 of 1) PTHR10126//PTHR10126:SF23 - TATA-BOX BINDING PROTEIN // SUBFAMILY NOT NAMED
chr01	32868690	32873746	+	MSTRG.745.6	Soltu.DM.01G015230.3	m	(1 of 1) PTHR10126//PTHR10126:SF23 - TATA-BOX BINDING PROTEIN // SUBFAMILY NOT NAMED
chr01	32868690	32873746	+	MSTRG.745.7	Soltu.DM.01G015230.3	=	(1 of 1) PTHR10126//PTHR10126:SF23 - TATA-BOX BINDING PROTEIN // SUBFAMILY NOT NAMED
chr01	32888028	32898469	+	MSTRG.746.1	Soltu.DM.01G015240.1	=	(1 of 1) K00167 - 2-oxoisovalerate dehydrogenase E1 component beta subunit (BCKDHB, bkdA2)
chr01	32888028	32898469	+	MSTRG.746.2	Soltu.DM.01G015240.1	j	(1 of 1) K00167 - 2-oxoisovalerate dehydrogenase E1 component beta subunit (BCKDHB, bkdA2)
chr01	32888028	32898469	+	MSTRG.746.3	Soltu.DM.01G015240.1	j	(1 of 1) K00167 - 2-oxoisovalerate dehydrogenase E1 component beta subunit (BCKDHB, bkdA2)
chr01	32888033	32898469	+	MSTRG.746.4	Soltu.DM.01G015240.1	m	(1 of 1) K00167 - 2-oxoisovalerate dehydrogenase E1 component beta subunit (BCKDHB, bkdA2)
chr01	32893243	32898469	+	MSTRG.746.5	Soltu.DM.01G015240.1	n	(1 of 1) K00167 - 2-oxoisovalerate dehydrogenase E1 component beta subunit (BCKDHB, bkdA2)
chr01	33643805	33644335	+	MSTRG.747.1	-	u
chr01	33715949	33719794	+	MSTRG.748.1	Soltu.DM.01G015430.1	=	(1 of 2) PTHR11817//PTHR11817:SF5 - PYRUVATE KINASE // PYRUVATE KINASE-RELATED
chr01	34774035	34776404	-	MSTRG.749.1	Soltu.DM.01G015840.8	=	(1 of 1) PTHR22763//PTHR22763:SF59 - RING ZINC FINGER PROTEIN // GENOMIC DNA, CHROMOSOME 3, P1 CLONE: MRP15
chr01	34774035	34776404	-	MSTRG.749.2	Soltu.DM.01G015840.10	=	(1 of 1) PTHR22763//PTHR22763:SF59 - RING ZINC FINGER PROTEIN // GENOMIC DNA, CHROMOSOME 3, P1 CLONE: MRP15
chr01	34774035	34776404	-	MSTRG.749.3	Soltu.DM.01G015840.7	=	(1 of 1) PTHR22763//PTHR22763:SF59 - RING ZINC FINGER PROTEIN // GENOMIC DNA, CHROMOSOME 3, P1 CLONE: MRP15
chr01	34774035	34776560	-	MSTRG.749.4	Soltu.DM.01G015840.3	=	(1 of 1) PTHR22763//PTHR22763:SF59 - RING ZINC FINGER PROTEIN // GENOMIC DNA, CHROMOSOME 3, P1 CLONE: MRP15
chr01	34774035	34776404	-	MSTRG.749.5	Soltu.DM.01G015840.9	=	(1 of 1) PTHR22763//PTHR22763:SF59 - RING ZINC FINGER PROTEIN // GENOMIC DNA, CHROMOSOME 3, P1 CLONE: MRP15
chr01	34774035	34776292	-	MSTRG.749.6	Soltu.DM.01G015840.4	j	(1 of 1) PTHR22763//PTHR22763:SF59 - RING ZINC FINGER PROTEIN // GENOMIC DNA, CHROMOSOME 3, P1 CLONE: MRP15
chr01	34774035	34776404	-	MSTRG.749.7	Soltu.DM.01G015840.6	j	(1 of 1) PTHR22763//PTHR22763:SF59 - RING ZINC FINGER PROTEIN // GENOMIC DNA, CHROMOSOME 3, P1 CLONE: MRP15
chr01	34940693	34941165	-	MSTRG.750.1	-	u
chr01	34962097	34962456	+	MSTRG.751.1	-	u
chr01	34971306	34976482	-	MSTRG.752.1	Soltu.DM.01G015850.1	c
chr01	35374638	35377524	+	MSTRG.753.1	-	u
chr01	35374675	35377524	+	MSTRG.753.2	-	u
chr01	35374685	35377524	+	MSTRG.753.3	-	u
chr01	35389148	35391861	+	MSTRG.754.1	Soltu.DM.01G015870.1	j
chr01	35390033	35391861	+	MSTRG.754.2	Soltu.DM.01G015870.1	j
chr01	35390033	35391861	+	MSTRG.754.3	Soltu.DM.01G015870.1	j
chr01	35390033	35391861	+	MSTRG.754.4	Soltu.DM.01G015870.1	j
chr01	35398118	35398386	+	MSTRG.755.1	Soltu.DM.01G015880.1	e
chr01	35413300	35415644	+	MSTRG.756.1	Soltu.DM.01G015880.1	c
chr01	35413300	35415644	+	MSTRG.756.2	Soltu.DM.01G015880.2	c
chr01	35567580	35572420	-	MSTRG.757.1	-	u
chr01	35567580	35572420	-	MSTRG.757.2	-	u
chr01	35567580	35572141	-	MSTRG.757.3	-	u
chr01	35567583	35572420	-	MSTRG.757.4	-	u
chr01	35630558	35631695	+	MSTRG.758.1	-	u
chr01	36172819	36175679	+	MSTRG.759.1	Soltu.DM.01G015960.1	x
chr01	36347587	36365926	+	MSTRG.760.1	Soltu.DM.01G015970.1	j	(1 of 2) K07765 - S2P endopeptidase (MBTPS2)
chr01	36347591	36365926	+	MSTRG.760.2	Soltu.DM.01G015970.1	j	(1 of 2) K07765 - S2P endopeptidase (MBTPS2)
chr01	36355492	36355712	-	MSTRG.761.1	Soltu.DM.01G015970.1	i	(1 of 2) K07765 - S2P endopeptidase (MBTPS2)
chr01	36488845	36489365	+	MSTRG.762.1	Soltu.DM.01G015990.1	=
chr01	36492412	36497553	+	MSTRG.763.1	Soltu.DM.01G016000.1	j
chr01	36494810	36497553	+	MSTRG.763.2	Soltu.DM.01G016000.1	j
chr01	36617740	36617955	-	MSTRG.764.1	-	u
chr01	36657242	36659190	-	MSTRG.765.1	Soltu.DM.01G016040.1	=	(1 of 217) PF01535//PF13041 - PPR repeat (PPR) // PPR repeat family (PPR_2)
chr01	36708270	36711488	-	MSTRG.766.1	Soltu.DM.01G016050.1	=	(1 of 1) PTHR10024//PTHR10024:SF182//PTHR10774 - SYNAPTOTAGMIN // C2 CALCIUM/LIPID-BINDING AND PHOSPHORIBOSYLTRANSFERASE C-TERMINAL DOMAIN-CONTAINING PROTEIN // EXTENDED SYNAPTOTAGMIN-RELATED
chr01	37329956	37330292	+	MSTRG.767.1	-	u
chr01	37918156	37926223	+	MSTRG.768.1	-	u
chr01	37928514	37928904	+	MSTRG.769.1	Soltu.DM.01G016190.1	o	(1 of 3) PF04845 - PurA ssDNA and RNA-binding protein (PurA)
chr01	38140676	38141261	+	MSTRG.770.1	-	u
chr01	38169627	38170143	+	MSTRG.771.1	Soltu.DM.01G016260.1	j	(1 of 8) PTHR20852//PTHR20852:SF16 - GLUTAMINE SYNTHETASE // TYPE-1 GLUTAMINE SYNTHETASE 1
chr01	38198187	38198548	+	MSTRG.772.1	-	u
chr01	38232960	38233974	+	MSTRG.773.1	Soltu.DM.01G016270.1	=	(1 of 13) 6.3.1.2 - Glutamate--ammonia ligase / Glutamine synthetase
chr01	38594096	38594360	-	MSTRG.774.1	-	u
chr01	38851686	38852126	+	MSTRG.775.1	-	u
chr01	39451944	39452216	+	MSTRG.776.1	-	u
chr01	40067161	40069843	-	MSTRG.777.1	Soltu.DM.01G016430.2	j	(1 of 13) 6.3.1.2 - Glutamate--ammonia ligase / Glutamine synthetase
chr01	40096908	40097187	-	MSTRG.778.1	Soltu.DM.01G016450.1	c	(1 of 8) PTHR20852//PTHR20852:SF16 - GLUTAMINE SYNTHETASE // TYPE-1 GLUTAMINE SYNTHETASE 1
chr01	40111775	40116917	-	MSTRG.779.1	Soltu.DM.01G016470.1	=	(1 of 2) PTHR20852:SF7 - LENGSIN
chr01	40136046	40139497	-	MSTRG.780.1	Soltu.DM.01G016490.1	y	(1 of 4) PTHR10774//PTHR10774:SF95 - EXTENDED SYNAPTOTAGMIN-RELATED // SUBFAMILY NOT NAMED
chr01	40749204	40749629	-	MSTRG.781.1	-	u
chr01	40793329	40796769	+	MSTRG.782.1	Soltu.DM.01G016590.1	j
chr01	40793329	40800518	+	MSTRG.782.2	Soltu.DM.01G016590.1	j
chr01	40793329	40796769	+	MSTRG.782.3	Soltu.DM.01G016590.1	j
chr01	40808334	40809656	-	MSTRG.783.1	Soltu.DM.01G016600.1	=	(1 of 3) PF04845 - PurA ssDNA and RNA-binding protein (PurA)
chr01	40808506	40809656	-	MSTRG.783.2	Soltu.DM.01G016600.2	=	(1 of 3) PF04845 - PurA ssDNA and RNA-binding protein (PurA)
chr01	40808506	40809656	-	MSTRG.783.3	Soltu.DM.01G016600.1	m	(1 of 3) PF04845 - PurA ssDNA and RNA-binding protein (PurA)
chr01	40827211	40827749	-	MSTRG.784.1	Soltu.DM.01G016620.1	=	(1 of 3) PF04845 - PurA ssDNA and RNA-binding protein (PurA)
chr01	41000365	41000621	-	MSTRG.785.1	-	u
chr01	41009326	41011905	-	MSTRG.786.1	Soltu.DM.01G016630.1	n	(1 of 1) K10768 - alkylated DNA repair protein alkB homolog 6 (ALKBH6)
chr01	41021956	41024974	-	MSTRG.787.1	Soltu.DM.01G016630.1	j	(1 of 1) K10768 - alkylated DNA repair protein alkB homolog 6 (ALKBH6)
chr01	41021956	41024974	-	MSTRG.787.2	Soltu.DM.01G016630.1	n	(1 of 1) K10768 - alkylated DNA repair protein alkB homolog 6 (ALKBH6)
chr01	41543733	41544109	+	MSTRG.788.1	Soltu.DM.01G016650.1	=
chr01	41597363	41599009	+	MSTRG.789.1	Soltu.DM.01G016680.1	=	(1 of 4) K00423 - L-ascorbate oxidase (E1.10.3.3)
chr01	41865522	41870743	+	MSTRG.790.1	Soltu.DM.01G016770.1	j	(1 of 2) 1.1.1.267 - 1-deoxy-D-xylulose-5-phosphate reductoisomerase / DXP-reductoisomerase
chr01	41903255	41904892	-	MSTRG.791.1	Soltu.DM.01G016780.1	c	(1 of 1) K18460 - exportin-7 (XPO7, EXP7)
chr01	41903299	41904892	-	MSTRG.791.2	Soltu.DM.01G016780.1	j	(1 of 1) K18460 - exportin-7 (XPO7, EXP7)
chr01	41910313	41915758	-	MSTRG.792.1	Soltu.DM.01G016780.1	c	(1 of 1) K18460 - exportin-7 (XPO7, EXP7)
chr01	41923324	41935702	-	MSTRG.793.1	Soltu.DM.01G016780.1	j	(1 of 1) K18460 - exportin-7 (XPO7, EXP7)
chr01	41946205	41949315	-	MSTRG.794.1	Soltu.DM.01G016790.1	k	(1 of 11) PF03810 - Importin-beta N-terminal domain (IBN_N)
chr01	42167012	42167494	+	MSTRG.795.1	-	u
chr01	42168617	42173013	+	MSTRG.796.1	Soltu.DM.01G016900.1	j	(1 of 1) K10571 - de-etiolated-1 (DET1)
chr01	42184533	42186536	+	MSTRG.797.1	Soltu.DM.01G016910.1	j	(1 of 2) PF09737 - De-etiolated protein 1 Det1 (Det1)
chr01	42195149	42195977	+	MSTRG.798.1	Soltu.DM.01G016910.1	c	(1 of 2) PF09737 - De-etiolated protein 1 Det1 (Det1)
chr01	42205430	42210158	+	MSTRG.799.1	-	u
chr01	42226094	42226738	+	MSTRG.800.1	-	u
chr01	42322070	42322398	-	MSTRG.801.1	-	u
chr01	42327892	42328585	-	MSTRG.802.1	-	u
chr01	42329010	42329653	-	MSTRG.803.1	-	u
chr01	42348514	42350407	-	MSTRG.804.1	Soltu.DM.01G016940.1	j
chr01	42348832	42350407	-	MSTRG.804.2	Soltu.DM.01G016940.1	n
chr01	42348991	42350407	-	MSTRG.804.3	Soltu.DM.01G016940.1	j
chr01	42348991	42350407	-	MSTRG.804.4	Soltu.DM.01G016940.1	j
chr01	42355466	42365244	-	MSTRG.805.1	Soltu.DM.01G016950.1	=	(1 of 1) PTHR22870:SF175 - ANKYRIN REPEAT AND REGULATOR OF CHROMOSOME CONDENSATION (RCC1) DOMAIN-CONTAINING PROTEIN
chr01	42355482	42365244	-	MSTRG.805.2	Soltu.DM.01G016950.1	m	(1 of 1) PTHR22870:SF175 - ANKYRIN REPEAT AND REGULATOR OF CHROMOSOME CONDENSATION (RCC1) DOMAIN-CONTAINING PROTEIN
chr01	42758169	42758490	+	MSTRG.806.1	Soltu.DM.01G017030.1	o	(1 of 1) PTHR10910//PTHR10910:SF111 - EUKARYOTE SPECIFIC DSRNA BINDING PROTEIN // SUBFAMILY NOT NAMED
chr01	42768316	42771278	+	MSTRG.807.1	Soltu.DM.01G017030.1	j	(1 of 1) PTHR10910//PTHR10910:SF111 - EUKARYOTE SPECIFIC DSRNA BINDING PROTEIN // SUBFAMILY NOT NAMED
chr01	42775576	42778344	+	MSTRG.808.1	Soltu.DM.01G017040.1	c	(1 of 2) PTHR10910//PTHR10910:SF95 - EUKARYOTE SPECIFIC DSRNA BINDING PROTEIN // DOUBLE-STRANDED RNA-BINDING PROTEIN 4
chr01	42782586	42785065	+	MSTRG.809.1	Soltu.DM.01G017040.1	j	(1 of 2) PTHR10910//PTHR10910:SF95 - EUKARYOTE SPECIFIC DSRNA BINDING PROTEIN // DOUBLE-STRANDED RNA-BINDING PROTEIN 4
chr01	43214879	43215602	+	MSTRG.810.1	-	u
chr01	43292273	43292547	-	MSTRG.811.1	Soltu.DM.01G017130.1	i
chr01	43297344	43297736	-	MSTRG.812.1	-	u
chr01	43485664	43492451	+	MSTRG.813.1	Soltu.DM.01G017170.1	=	(1 of 3) K01937 - CTP synthase (pyrG, CTPS)
chr01	43554209	43558101	+	MSTRG.814.1	Soltu.DM.01G017190.1	=
chr01	43574695	43585082	+	MSTRG.815.1	Soltu.DM.01G017210.3	c	(1 of 3) PTHR19957//PTHR19957:SF131 - SYNTAXIN // SUBFAMILY NOT NAMED
chr01	43618495	43619286	-	MSTRG.816.1	Soltu.DM.01G017220.1	k	(1 of 3) PTHR11062//PTHR11062:SF95 - EXOSTOSIN HEPARAN SULFATE GLYCOSYLTRANSFERASE -RELATED // SUBFAMILY NOT NAMED
chr01	43626039	43628349	-	MSTRG.817.1	Soltu.DM.01G017230.1	j	(1 of 3) PTHR11062//PTHR11062:SF95 - EXOSTOSIN HEPARAN SULFATE GLYCOSYLTRANSFERASE -RELATED // SUBFAMILY NOT NAMED
chr01	43626039	43628349	-	MSTRG.817.2	Soltu.DM.01G017230.1	=	(1 of 3) PTHR11062//PTHR11062:SF95 - EXOSTOSIN HEPARAN SULFATE GLYCOSYLTRANSFERASE -RELATED // SUBFAMILY NOT NAMED
chr01	43628959	43630949	-	MSTRG.818.1	Soltu.DM.01G017240.1	j	(1 of 1) PTHR14503//PTHR14503:SF3 - FAMILY NOT NAMED // 50S RIBOSOMAL PROTEIN L34, CHLOROPLASTIC
chr01	43628959	43630949	-	MSTRG.818.2	Soltu.DM.01G017240.1	=	(1 of 1) PTHR14503//PTHR14503:SF3 - FAMILY NOT NAMED // 50S RIBOSOMAL PROTEIN L34, CHLOROPLASTIC
chr01	43628991	43630949	-	MSTRG.818.3	Soltu.DM.01G017240.1	m	(1 of 1) PTHR14503//PTHR14503:SF3 - FAMILY NOT NAMED // 50S RIBOSOMAL PROTEIN L34, CHLOROPLASTIC
chr01	43672549	43675565	-	MSTRG.819.1	Soltu.DM.01G017250.1	e
chr01	43688928	43691299	-	MSTRG.820.1	-	u
chr01	43700551	43707889	-	MSTRG.821.1	-	u
chr01	43721602	43723401	-	MSTRG.822.1	-	u
chr01	43728007	43730935	-	MSTRG.823.1	-	u
chr01	43734124	43734678	+	MSTRG.824.1	Soltu.DM.01G017290.1	n	(1 of 1) PTHR19139:SF128 - AQUAPORIN SIP2-1-RELATED
chr01	43737815	43743934	+	MSTRG.825.1	Soltu.DM.01G017290.1	n	(1 of 1) PTHR19139:SF128 - AQUAPORIN SIP2-1-RELATED
chr01	44325949	44329670	+	MSTRG.826.1	Soltu.DM.01G017400.1	c
chr01	44338001	44338355	+	MSTRG.827.1	Soltu.DM.01G017400.1	p
chr01	44489173	44491869	+	MSTRG.828.1	Soltu.DM.01G017420.1	=	(1 of 48) PF00582 - Universal stress protein family (Usp)
chr01	44660393	44674976	-	MSTRG.829.1	Soltu.DM.01G017530.1	=	(1 of 1) 2.7.11.1//3.1.3.16 - Non-specific serine/threonine protein kinase / Threonine-specific protein kinase // Protein-serine/threonine phosphatase / Serine/threonine specific protein phosphatase
chr01	44660393	44674976	-	MSTRG.829.2	Soltu.DM.01G017530.1	j	(1 of 1) 2.7.11.1//3.1.3.16 - Non-specific serine/threonine protein kinase / Threonine-specific protein kinase // Protein-serine/threonine phosphatase / Serine/threonine specific protein phosphatase
chr01	44660395	44674976	-	MSTRG.829.3	Soltu.DM.01G017530.1	j	(1 of 1) 2.7.11.1//3.1.3.16 - Non-specific serine/threonine protein kinase / Threonine-specific protein kinase // Protein-serine/threonine phosphatase / Serine/threonine specific protein phosphatase
chr01	44660395	44663783	-	MSTRG.829.4	Soltu.DM.01G017530.1	n	(1 of 1) 2.7.11.1//3.1.3.16 - Non-specific serine/threonine protein kinase / Threonine-specific protein kinase // Protein-serine/threonine phosphatase / Serine/threonine specific protein phosphatase
chr01	44718980	44730535	+	MSTRG.830.1	Soltu.DM.01G017570.1	k	(1 of 1) PTHR34954//PTHR34954:SF1 - FAMILY NOT NAMED // PROTEIN TRIGALACTOSYLDIACYLGLYCEROL 4, CHLOROPLASTIC
chr01	44732610	44733086	-	MSTRG.831.1	-	u
chr01	44816460	44817066	-	MSTRG.832.1	Soltu.DM.01G017610.1	k	(1 of 1) PTHR31985//PTHR31985:SF3 - FAMILY NOT NAMED // ETHYLENE-RESPONSIVE TRANSCRIPTION FACTOR ERF019-RELATED
chr01	44831581	44840943	-	MSTRG.833.1	Soltu.DM.01G017630.1	j	(1 of 2) PTHR31587:SF3 - F1K23.6
chr01	44831640	44840943	-	MSTRG.833.2	Soltu.DM.01G017630.1	j	(1 of 2) PTHR31587:SF3 - F1K23.6
chr01	44848318	44862816	-	MSTRG.834.1	Soltu.DM.01G017630.1	j	(1 of 2) PTHR31587:SF3 - F1K23.6
chr01	45082013	45083236	+	MSTRG.835.1	-	u
chr01	45082016	45083236	+	MSTRG.835.2	-	u
chr01	45085695	45089948	+	MSTRG.836.1	Soltu.DM.01G017660.3	=	(1 of 8) PF00297 - Ribosomal protein L3 (Ribosomal_L3)
chr01	45095537	45097257	+	MSTRG.837.1	Soltu.DM.01G017670.1	=
chr01	45126273	45129663	-	MSTRG.838.1	Soltu.DM.01G017690.1	m	(1 of 2) 2.7.11.2 - [Pyruvate dehydrogenase (acetyl-transferring)] kinase / Pyruvate dehydrogenase kinase (phosphorylating)
chr01	45126426	45129663	-	MSTRG.838.2	Soltu.DM.01G017690.1	=	(1 of 2) 2.7.11.2 - [Pyruvate dehydrogenase (acetyl-transferring)] kinase / Pyruvate dehydrogenase kinase (phosphorylating)
chr01	45126426	45129663	-	MSTRG.838.3	Soltu.DM.01G017690.1	m	(1 of 2) 2.7.11.2 - [Pyruvate dehydrogenase (acetyl-transferring)] kinase / Pyruvate dehydrogenase kinase (phosphorylating)
chr01	45513547	45514225	-	MSTRG.839.1	Soltu.DM.01G017830.1	e	(1 of 16) K11253 - histone H3 (H3)
chr01	45543108	45547550	+	MSTRG.840.1	-	u
chr01	45552889	45554428	-	MSTRG.841.1	-	u
chr01	45588153	45590709	+	MSTRG.842.1	Soltu.DM.01G017860.1	=	(1 of 217) PF01535//PF13041 - PPR repeat (PPR) // PPR repeat family (PPR_2)
chr01	45588167	45590709	+	MSTRG.842.2	Soltu.DM.01G017860.1	j	(1 of 217) PF01535//PF13041 - PPR repeat (PPR) // PPR repeat family (PPR_2)
chr01	45588169	45590709	+	MSTRG.842.3	Soltu.DM.01G017860.1	j	(1 of 217) PF01535//PF13041 - PPR repeat (PPR) // PPR repeat family (PPR_2)
chr01	45592022	45593935	-	MSTRG.843.1	Soltu.DM.01G017870.1	c	(1 of 14) KOG1987 - Speckle-type POZ protein SPOP and related proteins with TRAF, MATH and BTB/POZ domains
chr01	45910120	45911482	+	MSTRG.844.1	-	u
chr01	45924178	45936795	+	MSTRG.845.1	Soltu.DM.01G017940.1	=	(1 of 2) PTHR23335//PTHR23335:SF10 - CALMODULIN-BINDING TRANSCRIPTION ACTIVATOR CAMTA // SUBFAMILY NOT NAMED
chr01	45988659	45991851	+	MSTRG.846.1	-	u
chr01	45988659	45991851	+	MSTRG.846.2	-	u
chr01	45990007	45991851	+	MSTRG.846.3	-	u
chr01	45999068	46004247	-	MSTRG.847.1	Soltu.DM.01G017980.1	c	(1 of 1) PTHR24115:SF417 - PHRAGMOPLAST ORIENTING KINESIN-1
chr01	46673359	46674368	+	MSTRG.848.1	-	u
chr01	46717195	46723700	+	MSTRG.849.1	Soltu.DM.01G018080.1	k	(1 of 3) PTHR23291//PTHR23291:SF46 - BAX INHIBITOR-RELATED // SUBFAMILY NOT NAMED
chr01	46738663	46749453	+	MSTRG.850.1	Soltu.DM.01G018090.1	m	(1 of 1) PTHR10997//PTHR10997:SF29 - IMPORTIN-7, 8, 11 // ARM REPEAT SUPERFAMILY PROTEIN
chr01	46819074	46819657	+	MSTRG.851.1	-	u
chr01	47265635	47266960	+	MSTRG.852.1	Soltu.DM.01G018160.1	j
chr01	47300678	47302048	-	MSTRG.853.1	-	u
chr01	47363537	47369049	+	MSTRG.854.1	-	u
chr01	47363586	47369049	+	MSTRG.854.2	-	u
chr01	47371299	47372278	+	MSTRG.855.1	-	u
chr01	47521457	47523686	-	MSTRG.856.1	-	u
chr01	47569740	47576229	-	MSTRG.857.1	Soltu.DM.01G018210.1	=	(1 of 6) K07937//K07977 - ADP-ribosylation factor 1 (ARF1) // Arf/Sar family, other (ARF)
chr01	47569868	47576134	-	MSTRG.857.2	Soltu.DM.01G018210.1	j	(1 of 6) K07937//K07977 - ADP-ribosylation factor 1 (ARF1) // Arf/Sar family, other (ARF)
chr01	47859641	47860393	-	MSTRG.858.1	Soltu.DM.01G018300.1	j	(1 of 3) PTHR24301//PTHR24301:SF2 - FAMILY NOT NAMED // CYTOCHROME P450 711A1
chr01	48033690	48043266	+	MSTRG.859.1	Soltu.DM.01G018330.1	=	(1 of 2) PTHR24031:SF255 - DEAD-BOX ATP-DEPENDENT RNA HELICASE 40
chr01	48039393	48043266	+	MSTRG.859.2	Soltu.DM.01G018330.3	=	(1 of 2) PTHR24031:SF255 - DEAD-BOX ATP-DEPENDENT RNA HELICASE 40
chr01	48039647	48043266	+	MSTRG.859.3	Soltu.DM.01G018330.1	m	(1 of 2) PTHR24031:SF255 - DEAD-BOX ATP-DEPENDENT RNA HELICASE 40
chr01	48059148	48063096	+	MSTRG.860.1	Soltu.DM.01G018340.1	=	(1 of 2) PTHR11453//PTHR11453:SF44 - ANION EXCHANGE PROTEIN // BORON TRANSPORTER 1-RELATED
chr01	48059148	48063096	+	MSTRG.860.2	Soltu.DM.01G018340.1	j	(1 of 2) PTHR11453//PTHR11453:SF44 - ANION EXCHANGE PROTEIN // BORON TRANSPORTER 1-RELATED
chr01	48059148	48063096	+	MSTRG.860.3	Soltu.DM.01G018340.1	m	(1 of 2) PTHR11453//PTHR11453:SF44 - ANION EXCHANGE PROTEIN // BORON TRANSPORTER 1-RELATED
chr01	48059148	48063096	+	MSTRG.860.4	Soltu.DM.01G018340.1	m	(1 of 2) PTHR11453//PTHR11453:SF44 - ANION EXCHANGE PROTEIN // BORON TRANSPORTER 1-RELATED
chr01	48059158	48063096	+	MSTRG.860.5	Soltu.DM.01G018340.2	=	(1 of 2) PTHR11453//PTHR11453:SF44 - ANION EXCHANGE PROTEIN // BORON TRANSPORTER 1-RELATED
chr01	48059158	48063096	+	MSTRG.860.6	Soltu.DM.01G018340.1	n	(1 of 2) PTHR11453//PTHR11453:SF44 - ANION EXCHANGE PROTEIN // BORON TRANSPORTER 1-RELATED
chr01	48060309	48063096	+	MSTRG.860.7	Soltu.DM.01G018340.1	m	(1 of 2) PTHR11453//PTHR11453:SF44 - ANION EXCHANGE PROTEIN // BORON TRANSPORTER 1-RELATED
chr01	48063033	48066561	-	MSTRG.861.1	Soltu.DM.01G018350.2	j	(1 of 3) PTHR13166//PTHR13166:SF13 - PROTEIN C6ORF149 // SUBFAMILY NOT NAMED
chr01	48063033	48066802	-	MSTRG.861.2	Soltu.DM.01G018350.2	j	(1 of 3) PTHR13166//PTHR13166:SF13 - PROTEIN C6ORF149 // SUBFAMILY NOT NAMED
chr01	48226349	48226789	-	MSTRG.862.1	-	u
chr01	48233851	48235119	-	MSTRG.863.1	-	u
chr01	48233853	48235119	-	MSTRG.863.2	-	u
chr01	48274922	48281612	+	MSTRG.864.1	Soltu.DM.01G018380.1	=	(1 of 1) PTHR23111//PTHR23111:SF30 - ZINC FINGER PROTEIN // SUBFAMILY NOT NAMED
chr01	48274922	48281612	+	MSTRG.864.2	Soltu.DM.01G018380.1	m	(1 of 1) PTHR23111//PTHR23111:SF30 - ZINC FINGER PROTEIN // SUBFAMILY NOT NAMED
chr01	48445536	48450649	+	MSTRG.865.1	Soltu.DM.01G018420.1	=	(1 of 3) K02945 - small subunit ribosomal protein S1 (RP-S1, rpsA)
chr01	48470171	48475311	-	MSTRG.866.1	-	u
chr01	48470171	48472638	-	MSTRG.866.2	-	u
chr01	48487894	48498629	-	MSTRG.867.1	Soltu.DM.01G018470.1	=	(1 of 1) PTHR15239//PTHR15239:SF6 - UNCHARACTERIZED // NUCLEAR EXPORT MEDIATOR FACTOR NEMF
chr01	48499389	48499846	+	MSTRG.868.1	-	u
chr01	48509941	48511135	-	MSTRG.869.1	-	u
chr01	48610447	48621298	-	MSTRG.870.1	Soltu.DM.01G018520.1	j	(1 of 2) PTHR11254//PTHR11254:SF281 - HECT DOMAIN UBIQUITIN-PROTEIN LIGASE // E3 UBIQUITIN-PROTEIN LIGASE UPL6
chr01	48628266	48636200	-	MSTRG.871.1	Soltu.DM.01G018530.1	j	(1 of 1) K10589 - ubiquitin-protein ligase E3 C (UBE3C)
chr01	48645953	48649493	-	MSTRG.872.1	Soltu.DM.01G018550.1	j
chr01	48655548	48655847	-	MSTRG.873.1	Soltu.DM.01G018550.1	o
chr01	49046064	49047819	-	MSTRG.874.1	Soltu.DM.01G018600.1	=	(1 of 3) PTHR10641:SF623 - MYB DOMAIN PROTEIN 78
chr01	49314087	49314607	-	MSTRG.875.1	Soltu.DM.01G018650.1	=	(1 of 5) KOG0402 - 60S ribosomal protein L37
chr01	49673762	49678975	-	MSTRG.876.1	Soltu.DM.01G018690.1	=	(1 of 10) PF12899 - Alkaline and neutral invertase (Glyco_hydro_100)
chr01	49673762	49678975	-	MSTRG.876.2	Soltu.DM.01G018690.1	j	(1 of 10) PF12899 - Alkaline and neutral invertase (Glyco_hydro_100)
chr01	49924629	49929385	+	MSTRG.877.1	Soltu.DM.01G018710.2	j
chr01	50017862	50029299	+	MSTRG.878.1	-	u
chr01	50131446	50135447	-	MSTRG.879.1	Soltu.DM.01G018730.1	j
chr01	50131446	50135447	-	MSTRG.879.2	Soltu.DM.01G018730.1	n
chr01	50131463	50135447	-	MSTRG.879.3	Soltu.DM.01G018730.1	j
chr01	50146787	50147250	-	MSTRG.880.1	-	u
chr01	50158045	50171925	+	MSTRG.881.1	Soltu.DM.01G018740.1	m	(1 of 1) PTHR10353//PTHR10353:SF33 - GLYCOSYL HYDROLASE // BETA-GLUCOSIDASE-LIKE SFR2, CHLOROPLASTIC
chr01	50166330	50171925	+	MSTRG.881.2	Soltu.DM.01G018740.1	n	(1 of 1) PTHR10353//PTHR10353:SF33 - GLYCOSYL HYDROLASE // BETA-GLUCOSIDASE-LIKE SFR2, CHLOROPLASTIC
chr01	50166330	50171925	+	MSTRG.881.3	Soltu.DM.01G018740.1	m	(1 of 1) PTHR10353//PTHR10353:SF33 - GLYCOSYL HYDROLASE // BETA-GLUCOSIDASE-LIKE SFR2, CHLOROPLASTIC
chr01	50166330	50171925	+	MSTRG.881.4	Soltu.DM.01G018740.1	m	(1 of 1) PTHR10353//PTHR10353:SF33 - GLYCOSYL HYDROLASE // BETA-GLUCOSIDASE-LIKE SFR2, CHLOROPLASTIC
chr01	50166330	50171441	+	MSTRG.881.5	Soltu.DM.01G018740.1	n	(1 of 1) PTHR10353//PTHR10353:SF33 - GLYCOSYL HYDROLASE // BETA-GLUCOSIDASE-LIKE SFR2, CHLOROPLASTIC
chr01	50166330	50171925	+	MSTRG.881.6	Soltu.DM.01G018740.1	m	(1 of 1) PTHR10353//PTHR10353:SF33 - GLYCOSYL HYDROLASE // BETA-GLUCOSIDASE-LIKE SFR2, CHLOROPLASTIC
chr01	50166330	50171441	+	MSTRG.881.7	Soltu.DM.01G018740.1	n	(1 of 1) PTHR10353//PTHR10353:SF33 - GLYCOSYL HYDROLASE // BETA-GLUCOSIDASE-LIKE SFR2, CHLOROPLASTIC
chr01	50188314	50192472	+	MSTRG.882.1	Soltu.DM.01G018750.3	=	(1 of 19) PF05641 - Agenet domain (Agenet)
chr01	50188314	50192472	+	MSTRG.882.2	Soltu.DM.01G018750.1	=	(1 of 19) PF05641 - Agenet domain (Agenet)
chr01	50188329	50192472	+	MSTRG.882.3	Soltu.DM.01G018750.4	=	(1 of 19) PF05641 - Agenet domain (Agenet)
chr01	50188338	50192472	+	MSTRG.882.4	Soltu.DM.01G018750.5	=	(1 of 19) PF05641 - Agenet domain (Agenet)
chr01	50191284	50192472	+	MSTRG.882.5	Soltu.DM.01G018750.3	n	(1 of 19) PF05641 - Agenet domain (Agenet)
chr01	50228643	50231359	+	MSTRG.883.1	Soltu.DM.01G018760.1	=	(1 of 1) PTHR21011//PTHR21011:SF4 - MITOCHONDRIAL 28S RIBOSOMAL PROTEIN S6 // SUBFAMILY NOT NAMED
chr01	50232105	50235502	-	MSTRG.884.1	Soltu.DM.01G018770.1	j	(1 of 217) PF01535//PF13041 - PPR repeat (PPR) // PPR repeat family (PPR_2)
chr01	50232183	50235502	-	MSTRG.884.2	Soltu.DM.01G018770.1	=	(1 of 217) PF01535//PF13041 - PPR repeat (PPR) // PPR repeat family (PPR_2)
chr01	50298264	50304318	+	MSTRG.885.1	Soltu.DM.01G018780.2	j	(1 of 2) KOG4455 - Uncharacterized conserved protein
chr01	50298264	50304318	+	MSTRG.885.2	Soltu.DM.01G018780.1	=	(1 of 2) KOG4455 - Uncharacterized conserved protein
chr01	50298264	50304318	+	MSTRG.885.3	Soltu.DM.01G018780.2	j	(1 of 2) KOG4455 - Uncharacterized conserved protein
chr01	50298305	50304318	+	MSTRG.885.4	Soltu.DM.01G018780.2	j	(1 of 2) KOG4455 - Uncharacterized conserved protein
chr01	50298308	50304318	+	MSTRG.885.5	Soltu.DM.01G018780.2	j	(1 of 2) KOG4455 - Uncharacterized conserved protein
chr01	50298308	50304318	+	MSTRG.885.6	Soltu.DM.01G018780.2	n	(1 of 2) KOG4455 - Uncharacterized conserved protein
chr01	50304583	50310980	-	MSTRG.886.1	Soltu.DM.01G018790.1	=	(1 of 3) 2.3.1.45 - N-acetylneuraminate 7-O(or 9-O)-acetyltransferase
chr01	50318893	50324044	+	MSTRG.887.1	Soltu.DM.01G018800.4	=	(1 of 2) PTHR10682//PTHR10682:SF20 - POLY A POLYMERASE // POLY(A) POLYMERASE
chr01	50318893	50324044	+	MSTRG.887.2	Soltu.DM.01G018800.2	=	(1 of 2) PTHR10682//PTHR10682:SF20 - POLY A POLYMERASE // POLY(A) POLYMERASE
chr01	50318893	50324044	+	MSTRG.887.3	Soltu.DM.01G018800.3	=	(1 of 2) PTHR10682//PTHR10682:SF20 - POLY A POLYMERASE // POLY(A) POLYMERASE
chr01	50318896	50324044	+	MSTRG.887.4	Soltu.DM.01G018800.1	=	(1 of 2) PTHR10682//PTHR10682:SF20 - POLY A POLYMERASE // POLY(A) POLYMERASE
chr01	50318897	50324044	+	MSTRG.887.5	Soltu.DM.01G018800.2	j	(1 of 2) PTHR10682//PTHR10682:SF20 - POLY A POLYMERASE // POLY(A) POLYMERASE
chr01	51099588	51101933	-	MSTRG.888.1	Soltu.DM.01G018980.3	=	(1 of 1) PTHR34188:SF1 - T6A9.7 PROTEIN
chr01	51437742	51443824	-	MSTRG.889.1	Soltu.DM.01G019000.1	=	(1 of 1) 2.7.1.6//5.1.3.2 - Galactokinase // UDP-glucose 4-epimerase / Uridine diphospho-galactose-4-epimerase
chr01	51532571	51550685	+	MSTRG.890.1	Soltu.DM.01G019020.1	=	(1 of 2) PTHR24012:SF382 - FLOWERING TIME CONTROL PROTEIN FCA-RELATED
chr01	51532571	51550685	+	MSTRG.890.2	Soltu.DM.01G019020.1	j	(1 of 2) PTHR24012:SF382 - FLOWERING TIME CONTROL PROTEIN FCA-RELATED
chr01	51532647	51550685	+	MSTRG.890.3	Soltu.DM.01G019020.2	=	(1 of 2) PTHR24012:SF382 - FLOWERING TIME CONTROL PROTEIN FCA-RELATED
chr01	51839241	51843496	+	MSTRG.891.1	Soltu.DM.01G019060.1	j	(1 of 1) PTHR19241:SF307 - ABC TRANSPORTER G FAMILY MEMBER 34-RELATED
chr01	51841264	51843780	+	MSTRG.891.2	Soltu.DM.01G019060.1	o	(1 of 1) PTHR19241:SF307 - ABC TRANSPORTER G FAMILY MEMBER 34-RELATED
chr01	51867966	51869396	+	MSTRG.892.1	-	u
chr01	52021983	52023524	-	MSTRG.893.1	Soltu.DM.01G019100.1	=	(1 of 1) PTHR31388:SF44 - PEROXIDASE 40
chr01	52210159	52210685	-	MSTRG.894.1	-	u
chr01	52221055	52221393	-	MSTRG.895.1	Soltu.DM.01G019170.1	j	(1 of 5) PF02996 - Prefoldin subunit (Prefoldin)
chr01	52241479	52241757	-	MSTRG.896.1	Soltu.DM.01G019180.1	e
chr01	52379956	52381536	-	MSTRG.897.1	Soltu.DM.01G019200.2	=	(1 of 2) PTHR33124:SF12 - TRANSCRIPTION FACTOR BHLH147-RELATED
chr01	52438316	52439234	+	MSTRG.898.1	Soltu.DM.01G019220.1	o	(1 of 3) PTHR12000//PTHR12000:SF1 - HEMOGLOBINASE FAMILY MEMBER // GPI-ANCHOR TRANSAMIDASE
chr01	52660469	52666218	+	MSTRG.899.1	-	u
chr01	52660469	52666218	+	MSTRG.899.2	-	u
chr01	52915295	52916900	-	MSTRG.900.1	Soltu.DM.01G019360.1	k	(1 of 1) PTHR10891//PTHR10891:SF629 - EF-HAND CALCIUM-BINDING DOMAIN CONTAINING PROTEIN // SUBFAMILY NOT NAMED
chr01	52941351	52950893	-	MSTRG.901.1	Soltu.DM.01G019370.1	=	(1 of 2) PTHR31515:SF0 - TRANSMEMBRANE PROTEIN
chr01	52992871	52996820	-	MSTRG.902.1	Soltu.DM.01G019390.1	=	(1 of 1) PTHR11941//PTHR11941:SF72 - ENOYL-COA HYDRATASE-RELATED // SUBFAMILY NOT NAMED
chr01	53257014	53257443	-	MSTRG.903.1	-	u
chr01	53262896	53263289	-	MSTRG.904.1	-	u
chr01	53411978	53421261	-	MSTRG.905.1	Soltu.DM.01G019500.2	=	(1 of 2) PTHR23257:SF485 - PAS DOMAIN-CONTAINING PROTEIN TYROSINE KINASE
chr01	53412018	53413580	-	MSTRG.905.2	Soltu.DM.01G019500.1	n	(1 of 2) PTHR23257:SF485 - PAS DOMAIN-CONTAINING PROTEIN TYROSINE KINASE
chr01	53412026	53417515	-	MSTRG.905.3	Soltu.DM.01G019500.1	n	(1 of 2) PTHR23257:SF485 - PAS DOMAIN-CONTAINING PROTEIN TYROSINE KINASE
chr01	53434226	53441753	-	MSTRG.906.1	Soltu.DM.01G019510.2	=	(1 of 2) K12121 - phytochrome B (PHYB)
chr01	53434226	53441753	-	MSTRG.906.2	Soltu.DM.01G019510.1	=	(1 of 2) K12121 - phytochrome B (PHYB)
chr01	53434227	53441753	-	MSTRG.906.3	Soltu.DM.01G019510.1	j	(1 of 2) K12121 - phytochrome B (PHYB)
chr01	53443646	53449644	-	MSTRG.907.1	Soltu.DM.01G019520.1	=	(1 of 3) PTHR23118//PTHR23118:SF3 - ATP-CITRATE SYNTHASE // SUBFAMILY NOT NAMED
chr01	53513993	53514578	-	MSTRG.908.1	-	u
chr01	53607969	53608573	-	MSTRG.909.1	-	u
chr01	53751786	53760383	+	MSTRG.910.1	Soltu.DM.01G019650.1	o
chr01	53751805	53760383	+	MSTRG.910.2	Soltu.DM.01G019650.1	o
chr01	53751805	53760383	+	MSTRG.910.3	Soltu.DM.01G019650.1	o
chr01	53758924	53760383	+	MSTRG.910.4	Soltu.DM.01G019650.1	o
chr01	53762845	53787916	+	MSTRG.911.1	Soltu.DM.01G019700.2	n
chr01	53762868	53764282	+	MSTRG.911.2	Soltu.DM.01G019660.1	j
chr01	53777822	53787916	+	MSTRG.911.3	Soltu.DM.01G019700.2	n
chr01	53777822	53787916	+	MSTRG.911.4	Soltu.DM.01G019700.2	n
chr01	53780129	53787916	+	MSTRG.911.5	Soltu.DM.01G019700.2	n
chr01	53780740	53787916	+	MSTRG.911.6	Soltu.DM.01G019700.2	m
chr01	53781068	53787916	+	MSTRG.911.7	Soltu.DM.01G019700.2	j
chr01	53785147	53787916	+	MSTRG.911.8	Soltu.DM.01G019710.1	m	(1 of 6) PTHR23273//PTHR23273:SF4 - REPLICATION FACTOR A 1, RFA1 // REPLICATION PROTEIN A 70 KDA DNA-BINDING SUBUNIT
chr01	53955023	53963789	+	MSTRG.912.1	Soltu.DM.01G019770.1	=
chr01	53955029	53963789	+	MSTRG.912.2	Soltu.DM.01G019770.1	j
chr01	53956076	53963789	+	MSTRG.912.3	Soltu.DM.01G019770.1	j
chr01	53967414	53970008	+	MSTRG.913.1	Soltu.DM.01G019780.1	=	(1 of 48) PF00582 - Universal stress protein family (Usp)
chr01	54005713	54007451	+	MSTRG.914.1	Soltu.DM.01G019820.1	=	(1 of 82) 3.2.1.39 - Glucan endo-1,3-beta-D-glucosidase / Laminarinase
chr01	54047088	54049178	-	MSTRG.915.1	Soltu.DM.01G019850.1	j	(1 of 82) 3.2.1.39 - Glucan endo-1,3-beta-D-glucosidase / Laminarinase
chr01	54047125	54049178	-	MSTRG.915.2	Soltu.DM.01G019850.1	j	(1 of 82) 3.2.1.39 - Glucan endo-1,3-beta-D-glucosidase / Laminarinase
chr01	54047131	54049178	-	MSTRG.915.3	Soltu.DM.01G019850.1	n	(1 of 82) 3.2.1.39 - Glucan endo-1,3-beta-D-glucosidase / Laminarinase
chr01	54241434	54242065	+	MSTRG.916.1	-	u
chr01	54247148	54258530	+	MSTRG.917.1	Soltu.DM.01G019860.1	j	(1 of 2) K11797 - PH-interacting protein (PHIP, WDR11)
chr01	54255265	54258530	+	MSTRG.917.2	Soltu.DM.01G019860.1	m	(1 of 2) K11797 - PH-interacting protein (PHIP, WDR11)
chr01	54263156	54266600	-	MSTRG.918.1	Soltu.DM.01G019880.1	j
chr01	54263156	54266600	-	MSTRG.918.2	Soltu.DM.01G019870.2	=	(1 of 2) PF13917 - Zinc knuckle (zf-CCHC_3)
chr01	54263392	54266600	-	MSTRG.918.3	Soltu.DM.01G019880.1	j
chr01	54306496	54312270	-	MSTRG.919.1	Soltu.DM.01G019900.1	=	(1 of 3) PTHR23318//PTHR23318:SF0 - ATP SYNTHASE GAMMA-RELATED // SERINE/THREONINE-PROTEIN PHOSPHATASE 4 REGULATORY SUBUNIT 3
chr01	54331869	54338563	-	MSTRG.920.1	Soltu.DM.01G019910.1	=	(1 of 3) PTHR23318:SF0 - SERINE/THREONINE-PROTEIN PHOSPHATASE 4 REGULATORY SUBUNIT 3
chr01	54345920	54348124	-	MSTRG.921.1	Soltu.DM.01G019920.1	j	(1 of 1) PTHR23318//PTHR23318:SF6 - ATP SYNTHASE GAMMA-RELATED // PLECKSTRIN HOMOLOGY (PH) DOMAIN-CONTAINING PROTEIN-LIKE PROTEIN
chr01	54365927	54366275	-	MSTRG.922.1	Soltu.DM.01G019930.1	o
chr01	54433011	54435671	+	MSTRG.923.1	Soltu.DM.01G019950.1	=	(1 of 1) PTHR11711//PTHR11711:SF174 - ADP RIBOSYLATION FACTOR-RELATED // SUBFAMILY NOT NAMED
chr01	54436288	54440457	-	MSTRG.924.1	Soltu.DM.01G019960.1	=	(1 of 1) PF00612//PF01833//PF13637 - IQ calmodulin-binding motif (IQ) // IPT/TIG domain (TIG) // Ankyrin repeats (many copies) (Ank_4)
chr01	54436288	54440457	-	MSTRG.924.2	Soltu.DM.01G019960.1	j	(1 of 1) PF00612//PF01833//PF13637 - IQ calmodulin-binding motif (IQ) // IPT/TIG domain (TIG) // Ankyrin repeats (many copies) (Ank_4)
chr01	54443596	54444263	+	MSTRG.925.1	Soltu.DM.01G019970.1	x
chr01	54449891	54460881	-	MSTRG.926.1	Soltu.DM.01G019980.1	=	(1 of 3) PTHR23335:SF3 - CALMODULIN-BINDING TRANSCRIPTION ACTIVATOR 5-RELATED
chr01	54449891	54460881	-	MSTRG.926.2	Soltu.DM.01G019980.1	j	(1 of 3) PTHR23335:SF3 - CALMODULIN-BINDING TRANSCRIPTION ACTIVATOR 5-RELATED
chr01	54482732	54487305	-	MSTRG.927.1	Soltu.DM.01G019990.1	=	(1 of 2) PTHR24095:SF169 - ACETATE/BUTYRATE--COA LIGASE AAE7, PEROXISOMAL
chr01	54482732	54487305	-	MSTRG.927.2	Soltu.DM.01G019990.1	m	(1 of 2) PTHR24095:SF169 - ACETATE/BUTYRATE--COA LIGASE AAE7, PEROXISOMAL
chr01	54525324	54526167	+	MSTRG.928.1	-	u
chr01	54700767	54703708	+	MSTRG.929.1	Soltu.DM.01G020010.2	=	(1 of 1) PTHR34804//PTHR34804:SF1 - FAMILY NOT NAMED // CAMP-REGULATED PHOSPHOPROTEIN 19-RELATED PROTEIN
chr01	54700767	54703708	+	MSTRG.929.2	Soltu.DM.01G020010.1	=	(1 of 1) PTHR34804//PTHR34804:SF1 - FAMILY NOT NAMED // CAMP-REGULATED PHOSPHOPROTEIN 19-RELATED PROTEIN
chr01	54700767	54703708	+	MSTRG.929.3	Soltu.DM.01G020010.1	m	(1 of 1) PTHR34804//PTHR34804:SF1 - FAMILY NOT NAMED // CAMP-REGULATED PHOSPHOPROTEIN 19-RELATED PROTEIN
chr01	54700782	54703708	+	MSTRG.929.4	Soltu.DM.01G020010.1	j	(1 of 1) PTHR34804//PTHR34804:SF1 - FAMILY NOT NAMED // CAMP-REGULATED PHOSPHOPROTEIN 19-RELATED PROTEIN
chr01	54700787	54703708	+	MSTRG.929.5	Soltu.DM.01G020010.1	m	(1 of 1) PTHR34804//PTHR34804:SF1 - FAMILY NOT NAMED // CAMP-REGULATED PHOSPHOPROTEIN 19-RELATED PROTEIN
chr01	54701054	54703708	+	MSTRG.929.6	Soltu.DM.01G020010.1	j	(1 of 1) PTHR34804//PTHR34804:SF1 - FAMILY NOT NAMED // CAMP-REGULATED PHOSPHOPROTEIN 19-RELATED PROTEIN
chr01	54727631	54729919	+	MSTRG.930.1	Soltu.DM.01G020020.1	=	(1 of 485) PF13041 - PPR repeat family (PPR_2)
chr01	54736224	54737640	+	MSTRG.931.1	Soltu.DM.01G020030.2	o
chr01	54746785	54755978	+	MSTRG.932.1	Soltu.DM.01G020050.1	=	(1 of 3) K11866 - STAM-binding protein (STAMBP, AMSH)
chr01	54799080	54799545	-	MSTRG.933.1	-	u
chr01	54865933	54866662	+	MSTRG.934.1	-	u
chr01	54867694	54868182	+	MSTRG.935.1	-	u
chr01	55223774	55229159	-	MSTRG.936.1	Soltu.DM.01G020170.3	=	(1 of 1) PTHR23316:SF22 - ARMADILLO/BETA-CATENIN-LIKE REPEATS-CONTAINING PROTEIN-RELATED
chr01	55223774	55229159	-	MSTRG.936.2	Soltu.DM.01G020170.1	m	(1 of 1) PTHR23316:SF22 - ARMADILLO/BETA-CATENIN-LIKE REPEATS-CONTAINING PROTEIN-RELATED
chr01	55223776	55229159	-	MSTRG.936.3	Soltu.DM.01G020170.1	=	(1 of 1) PTHR23316:SF22 - ARMADILLO/BETA-CATENIN-LIKE REPEATS-CONTAINING PROTEIN-RELATED
chr01	55245107	55246971	-	MSTRG.937.1	Soltu.DM.01G020190.1	=	(1 of 15) PF06749 - Protein of unknown function (DUF1218) (DUF1218)
chr01	55291373	55297593	-	MSTRG.938.1	Soltu.DM.01G020220.1	k	(1 of 3) PTHR21726//PTHR21726:SF29 - PHOSPHATIDYLINOSITOL N-ACETYLGLUCOSAMINYLTRANSFERASE SUBUNIT P DOWN SYNDROME CRITICAL REGION PROTEIN 5 -RELATED // F1O19.10 PROTEIN
chr01	55304510	55311824	-	MSTRG.939.1	-	u
chr01	55308375	55311824	-	MSTRG.939.2	-	u
chr01	55388146	55389151	+	MSTRG.940.1	Soltu.DM.01G020260.1	=	(1 of 3) PTHR10071:SF203 - GATA TRANSCRIPTION FACTOR 15-RELATED
chr01	55414190	55415218	+	MSTRG.941.1	Soltu.DM.01G020270.1	=	(1 of 24) PTHR31907//PTHR31907:SF4 - FAMILY NOT NAMED // MLP-LIKE PROTEIN 165-RELATED
chr01	55427848	55431552	+	MSTRG.942.1	Soltu.DM.01G020280.1	=	(1 of 4) PTHR11732:SF12 - ALDO-KETO REDUCTASE 1-RELATED
chr01	55427848	55431552	+	MSTRG.942.2	Soltu.DM.01G020280.1	j	(1 of 4) PTHR11732:SF12 - ALDO-KETO REDUCTASE 1-RELATED
chr01	55427848	55431552	+	MSTRG.942.3	Soltu.DM.01G020280.1	m	(1 of 4) PTHR11732:SF12 - ALDO-KETO REDUCTASE 1-RELATED
chr01	55427848	55431552	+	MSTRG.942.4	Soltu.DM.01G020280.2	=	(1 of 4) PTHR11732:SF12 - ALDO-KETO REDUCTASE 1-RELATED
chr01	55427848	55431552	+	MSTRG.942.5	Soltu.DM.01G020280.1	n	(1 of 4) PTHR11732:SF12 - ALDO-KETO REDUCTASE 1-RELATED
chr01	55427848	55431552	+	MSTRG.942.6	Soltu.DM.01G020280.1	j	(1 of 4) PTHR11732:SF12 - ALDO-KETO REDUCTASE 1-RELATED
chr01	55427848	55431552	+	MSTRG.942.7	Soltu.DM.01G020280.1	n	(1 of 4) PTHR11732:SF12 - ALDO-KETO REDUCTASE 1-RELATED
chr01	55625386	55626500	-	MSTRG.943.1	Soltu.DM.01G020290.1	=
chr01	55641636	55644895	+	MSTRG.944.1	Soltu.DM.01G020300.1	=	(1 of 1) PTHR31052//PTHR31052:SF3 - FAMILY NOT NAMED // COBRA-LIKE PROTEIN 7-RELATED
chr01	55644940	55649727	-	MSTRG.945.1	Soltu.DM.01G020310.2	=	(1 of 2) PTHR26402:SF617 - TWO-COMPONENT RESPONSE REGULATOR ARR1-RELATED
chr01	55644970	55646993	-	MSTRG.945.2	Soltu.DM.01G020310.1	c	(1 of 2) PTHR26402:SF617 - TWO-COMPONENT RESPONSE REGULATOR ARR1-RELATED
chr01	55767020	55772949	+	MSTRG.946.1	Soltu.DM.01G020330.1	m	(1 of 2) PTHR31875//PTHR31875:SF6 - FAMILY NOT NAMED // PROTEIN DEHYDRATION-INDUCED 19 HOMOLOG 4-RELATED
chr01	55770603	55772949	+	MSTRG.946.2	Soltu.DM.01G020330.1	n	(1 of 2) PTHR31875//PTHR31875:SF6 - FAMILY NOT NAMED // PROTEIN DEHYDRATION-INDUCED 19 HOMOLOG 4-RELATED
chr01	55773160	55777145	-	MSTRG.947.1	Soltu.DM.01G020340.1	=	(1 of 12) PF05623 - Protein of unknown function (DUF789) (DUF789)
chr01	55811332	55816714	-	MSTRG.948.1	Soltu.DM.01G020350.1	=	(1 of 1) PTHR21493//PTHR21493:SF121 - CGI-141-RELATED/LIPASE CONTAINING PROTEIN // LIPASE CLASS 3 FAMILY PROTEIN
chr01	55811346	55816714	-	MSTRG.948.2	Soltu.DM.01G020350.1	m	(1 of 1) PTHR21493//PTHR21493:SF121 - CGI-141-RELATED/LIPASE CONTAINING PROTEIN // LIPASE CLASS 3 FAMILY PROTEIN
chr01	55868080	55874555	-	MSTRG.949.1	Soltu.DM.01G020380.1	=	(1 of 1) K14844 - pumilio homology domain family member 6 (PUF6)
chr01	55868115	55871598	-	MSTRG.949.2	Soltu.DM.01G020380.1	m	(1 of 1) K14844 - pumilio homology domain family member 6 (PUF6)
chr01	55868673	55874555	-	MSTRG.949.3	Soltu.DM.01G020380.1	j	(1 of 1) K14844 - pumilio homology domain family member 6 (PUF6)
chr01	56023863	56028839	+	MSTRG.950.1	-	u
chr01	56023863	56028839	+	MSTRG.950.2	-	u
chr01	56023863	56028839	+	MSTRG.950.3	-	u
chr01	56150863	56152719	-	MSTRG.951.1	Soltu.DM.01G020440.1	=	(1 of 1) PTHR22814//PTHR22814:SF89 - COPPER TRANSPORT PROTEIN ATOX1-RELATED // SUBFAMILY NOT NAMED
chr01	56168848	56172662	-	MSTRG.952.1	Soltu.DM.01G020460.3	=	(1 of 1) PTHR13832:SF310 - PROTEIN PHOSPHATASE 2C 41-RELATED
chr01	56168848	56172662	-	MSTRG.952.2	Soltu.DM.01G020460.2	=	(1 of 1) PTHR13832:SF310 - PROTEIN PHOSPHATASE 2C 41-RELATED
chr01	56175774	56178650	-	MSTRG.953.1	Soltu.DM.01G020470.1	=	(1 of 1) PTHR33905//PTHR33905:SF1 - FAMILY NOT NAMED // CST COMPLEX SUBUNIT TEN1
chr01	56188051	56190809	+	MSTRG.954.1	Soltu.DM.01G020480.1	x	(1 of 2) PTHR18896:SF64 - PHOSPHOLIPASE D P2
chr01	56190750	56213381	-	MSTRG.955.1	Soltu.DM.01G020480.1	=	(1 of 2) PTHR18896:SF64 - PHOSPHOLIPASE D P2
chr01	56224046	56228309	+	MSTRG.956.1	Soltu.DM.01G020490.1	n
chr01	56250191	56259496	+	MSTRG.957.1	Soltu.DM.01G020530.1	j
chr01	56250191	56259496	+	MSTRG.957.2	Soltu.DM.01G020530.1	j
chr01	56250195	56259496	+	MSTRG.957.3	Soltu.DM.01G020530.1	j
chr01	56252857	56259496	+	MSTRG.957.4	Soltu.DM.01G020530.1	j
chr01	56261357	56267125	+	MSTRG.958.1	Soltu.DM.01G020530.1	m
chr01	56301216	56303507	+	MSTRG.959.1	Soltu.DM.01G020550.1	o
chr01	56301501	56302672	+	MSTRG.959.2	Soltu.DM.01G020550.1	o
chr01	56317321	56322036	-	MSTRG.960.1	Soltu.DM.01G020570.1	j	(1 of 2) PTHR23073//PTHR23073:SF38 - 26S PROTEASE REGULATORY SUBUNIT // SUBFAMILY NOT NAMED
chr01	56322396	56326566	+	MSTRG.961.1	Soltu.DM.01G020580.1	=	(1 of 255) PF00646 - F-box domain (F-box)
chr01	56330211	56330523	-	MSTRG.962.1	-	u
chr01	56361569	56367439	+	MSTRG.963.1	Soltu.DM.01G020600.1	m
chr01	56364296	56367439	+	MSTRG.963.2	Soltu.DM.01G020600.1	m
chr01	56454005	56454899	-	MSTRG.964.1	-	u
chr01	56675907	56676612	+	MSTRG.965.1	Soltu.DM.01G020750.1	=	(1 of 9) 1.6.5.2 - NAD(P)H dehydrogenase (quinone) / Vitamin-K reductase
chr01	56936121	56937040	+	MSTRG.966.1	-	u
chr01	56946342	56949525	+	MSTRG.967.1	-	u
chr01	56946342	56949525	+	MSTRG.967.2	-	u
chr01	56946342	56949525	+	MSTRG.967.3	-	u
chr01	56949687	56950550	-	MSTRG.968.1	-	u
chr01	56954393	56957147	-	MSTRG.969.1	Soltu.DM.01G020840.1	=	(1 of 2) PTHR31190:SF27 - ETHYLENE-RESPONSIVE TRANSCRIPTION FACTOR CRF1-RELATED
chr01	56999472	57004927	+	MSTRG.970.1	Soltu.DM.01G020850.1	m
chr01	57002659	57006738	+	MSTRG.970.2	Soltu.DM.01G020870.1	j
chr01	57005190	57006738	+	MSTRG.970.3	Soltu.DM.01G020870.1	n
chr01	57013954	57017230	-	MSTRG.971.1	Soltu.DM.01G020880.1	=	(1 of 1) PTHR22904:SF169 - RNA POLYMERASE II-ASSOCIATED PROTEIN 3
chr01	57023523	57024172	-	MSTRG.972.1	-	u
chr01	57027749	57033095	-	MSTRG.973.1	Soltu.DM.01G020890.1	=	(1 of 1) PTHR31346//PTHR31346:SF1 - FAMILY NOT NAMED // MULTIPLE ORGANELLAR RNA EDITING FACTOR 3
chr01	57233282	57233816	-	MSTRG.974.1	Soltu.DM.01G020950.1	=
chr01	57765949	57768719	-	MSTRG.975.1	-	u
chr01	57847690	57848407	-	MSTRG.976.1	-	u
chr01	57932904	57933506	-	MSTRG.977.1	Soltu.DM.01G021090.1	=
chr01	58088893	58089445	-	MSTRG.978.1	-	u
chr01	58134871	58135369	-	MSTRG.979.1	-	u
chr01	58210644	58211207	-	MSTRG.980.1	-	u
chr01	58293875	58297597	-	MSTRG.981.1	Soltu.DM.01G021150.1	j
chr01	58298853	58299361	-	MSTRG.982.1	-	u
chr01	58520684	58521531	-	MSTRG.983.1	Soltu.DM.01G021220.1	=
chr01	58596436	58597704	-	MSTRG.984.1	-	u
chr01	58613590	58614366	-	MSTRG.985.1	Soltu.DM.01G021250.1	k
chr01	58625861	58637374	+	MSTRG.986.1	Soltu.DM.01G021260.1	=	(1 of 2) K00249 - acyl-CoA dehydrogenase (ACADM, acd)
chr01	58625885	58637374	+	MSTRG.986.2	Soltu.DM.01G021260.1	j	(1 of 2) K00249 - acyl-CoA dehydrogenase (ACADM, acd)
chr01	58836897	58837278	+	MSTRG.987.1	-	u
chr01	58877495	58877731	-	MSTRG.988.1	-	u
chr01	58881924	58883560	-	MSTRG.989.1	Soltu.DM.01G021450.1	=	(1 of 5) PTHR14155:SF99 - RING-H2 FINGER PROTEIN ATL3
chr01	58930218	58931600	+	MSTRG.990.1	Soltu.DM.01G021460.1	=
chr01	58963308	58966109	+	MSTRG.991.1	Soltu.DM.01G021470.1	=	(1 of 2) PF00561//PF12697 - alpha/beta hydrolase fold (Abhydrolase_1) // Alpha/beta hydrolase family (Abhydrolase_6)
chr01	58966804	58968240	+	MSTRG.992.1	Soltu.DM.01G021480.1	=	(1 of 6) PTHR10992:SF829 - ALPHA/BETA-HYDROLASES SUPERFAMILY PROTEIN
chr01	58968506	58976111	-	MSTRG.993.1	Soltu.DM.01G021490.1	=	(1 of 1) 3.7.1.5 - Acylpyruvate hydrolase
chr01	58979302	58984335	-	MSTRG.994.1	Soltu.DM.01G021510.3	m	(1 of 2) PF00630 - Filamin/ABP280 repeat (Filamin)
chr01	59033905	59040582	-	MSTRG.995.1	Soltu.DM.01G021550.1	=	(1 of 1) 2.3.1.168 - Dihydrolipoyllysine-residue (2-methylpropanoyl)transferase / Dihydrolipoyl transacylase
chr01	59102619	59103823	+	MSTRG.996.1	Soltu.DM.01G021580.1	=	(1 of 1) PTHR33059//PTHR33059:SF10 - FAMILY NOT NAMED // GB|AAF17687.1
chr01	59135810	59140155	-	MSTRG.997.1	Soltu.DM.01G021590.1	=	(1 of 5) K10418 - dynein light chain LC8-type (DYNLL)
chr01	59141395	59143861	-	MSTRG.998.1	Soltu.DM.01G021600.1	c	(1 of 1) K10895 - fanconi anemia group I protein (FANCI)
chr01	59227629	59229515	+	MSTRG.999.1	Soltu.DM.01G021640.1	=
chr01	59255379	59256728	+	MSTRG.1000.1	-	u
chr01	59327475	59328719	-	MSTRG.1001.1	Soltu.DM.01G021670.1	=	(1 of 1) PTHR34458:SF5 - POLLEN OLE E 1 ALLERGEN AND EXTENSIN FAMILY PROTEIN
chr01	59327475	59328719	-	MSTRG.1001.2	Soltu.DM.01G021670.1	j	(1 of 1) PTHR34458:SF5 - POLLEN OLE E 1 ALLERGEN AND EXTENSIN FAMILY PROTEIN
chr01	59347663	59350465	+	MSTRG.1002.1	Soltu.DM.01G021690.1	j	(1 of 3) K03242 - translation initiation factor 2 subunit 3 (EIF2S3)
chr01	59356263	59359799	+	MSTRG.1003.1	Soltu.DM.01G021690.1	j	(1 of 3) K03242 - translation initiation factor 2 subunit 3 (EIF2S3)
chr01	59366954	59369355	-	MSTRG.1004.1	Soltu.DM.01G021720.1	=	(1 of 4) PF04588 - Hypoxia induced protein conserved region (HIG_1_N)
chr01	59366954	59369355	-	MSTRG.1004.2	Soltu.DM.01G021720.1	m	(1 of 4) PF04588 - Hypoxia induced protein conserved region (HIG_1_N)
chr01	59397931	59406078	-	MSTRG.1005.1	Soltu.DM.01G021740.1	=	(1 of 1) PTHR22844//PTHR22844:SF235 - F-BOX AND WD40 DOMAIN PROTEIN // SUBFAMILY NOT NAMED
chr01	59397932	59401500	-	MSTRG.1005.2	Soltu.DM.01G021740.1	j	(1 of 1) PTHR22844//PTHR22844:SF235 - F-BOX AND WD40 DOMAIN PROTEIN // SUBFAMILY NOT NAMED
chr01	59397932	59406078	-	MSTRG.1005.3	Soltu.DM.01G021740.1	j	(1 of 1) PTHR22844//PTHR22844:SF235 - F-BOX AND WD40 DOMAIN PROTEIN // SUBFAMILY NOT NAMED
chr01	59444451	59445763	-	MSTRG.1006.1	Soltu.DM.01G021750.1	m
chr01	59444451	59446848	-	MSTRG.1006.2	Soltu.DM.01G021750.1	j
chr01	59463281	59464057	+	MSTRG.1007.1	Soltu.DM.01G021770.1	=
chr01	59515782	59516120	+	MSTRG.1008.1	-	u
chr01	59517297	59530387	+	MSTRG.1009.1	Soltu.DM.01G021820.1	=	(1 of 4) K10393 - kinesin family member 2/24 (KIF2_24, MCAK)
chr01	59523394	59526611	-	MSTRG.1010.1	Soltu.DM.01G021820.1	i	(1 of 4) K10393 - kinesin family member 2/24 (KIF2_24, MCAK)
chr01	59530595	59532023	-	MSTRG.1011.1	Soltu.DM.01G021840.1	c	(1 of 1) PTHR12606//PTHR12606:SF23 - SENTRIN/SUMO-SPECIFIC PROTEASE // SUBFAMILY NOT NAMED
chr01	59539332	59545743	-	MSTRG.1012.1	Soltu.DM.01G021840.1	j	(1 of 1) PTHR12606//PTHR12606:SF23 - SENTRIN/SUMO-SPECIFIC PROTEASE // SUBFAMILY NOT NAMED
chr01	59582993	59584800	+	MSTRG.1013.1	Soltu.DM.01G021850.1	=	(1 of 3) K02971 - small subunit ribosomal protein S21e (RP-S21e, RPS21)
chr01	59590117	59591734	-	MSTRG.1014.1	Soltu.DM.01G021870.1	k
chr01	59614462	59618525	+	MSTRG.1015.1	Soltu.DM.01G021880.1	=	(1 of 1) PF00481//PF13672 - Protein phosphatase 2C (PP2C) // Protein phosphatase 2C (PP2C_2)
chr01	59614462	59618525	+	MSTRG.1015.2	Soltu.DM.01G021880.3	=	(1 of 1) PF00481//PF13672 - Protein phosphatase 2C (PP2C) // Protein phosphatase 2C (PP2C_2)
chr01	59614462	59618525	+	MSTRG.1015.3	Soltu.DM.01G021880.1	m	(1 of 1) PF00481//PF13672 - Protein phosphatase 2C (PP2C) // Protein phosphatase 2C (PP2C_2)
chr01	59614462	59618525	+	MSTRG.1015.4	Soltu.DM.01G021880.1	m	(1 of 1) PF00481//PF13672 - Protein phosphatase 2C (PP2C) // Protein phosphatase 2C (PP2C_2)
chr01	59626840	59628513	-	MSTRG.1016.1	Soltu.DM.01G021890.1	=	(1 of 2) PTHR22814//PTHR22814:SF75 - COPPER TRANSPORT PROTEIN ATOX1-RELATED // HEAVY METAL TRANSPORT/DETOXIFICATION DOMAIN-CONTAINING PROTEIN
chr01	59626840	59628513	-	MSTRG.1016.2	Soltu.DM.01G021890.3	=	(1 of 2) PTHR22814//PTHR22814:SF75 - COPPER TRANSPORT PROTEIN ATOX1-RELATED // HEAVY METAL TRANSPORT/DETOXIFICATION DOMAIN-CONTAINING PROTEIN
chr01	59661923	59665405	+	MSTRG.1017.1	Soltu.DM.01G021900.1	=
chr01	59670317	59670987	+	MSTRG.1018.1	Soltu.DM.01G021910.1	=	(1 of 51) PF14368 - Probable lipid transfer (LTP_2)
chr01	59679024	59680857	-	MSTRG.1019.1	-	u
chr01	59691165	59696729	+	MSTRG.1020.1	Soltu.DM.01G021920.1	=	(1 of 4) K08511 - vesicle-associated membrane protein 72 (ATVAMP72)
chr01	59765249	59765843	-	MSTRG.1021.1	Soltu.DM.01G021960.1	=
chr01	59793619	59794971	-	MSTRG.1022.1	Soltu.DM.01G021970.2	=	(1 of 2) PTHR32246//PTHR32246:SF18 - FAMILY NOT NAMED // C2 DOMAIN-CONTAINING PROTEIN-RELATED
chr01	59793619	59794971	-	MSTRG.1022.2	Soltu.DM.01G021970.1	j	(1 of 2) PTHR32246//PTHR32246:SF18 - FAMILY NOT NAMED // C2 DOMAIN-CONTAINING PROTEIN-RELATED
chr01	59793619	59794971	-	MSTRG.1022.3	Soltu.DM.01G021970.1	=	(1 of 2) PTHR32246//PTHR32246:SF18 - FAMILY NOT NAMED // C2 DOMAIN-CONTAINING PROTEIN-RELATED
chr01	59793619	59794971	-	MSTRG.1022.4	Soltu.DM.01G021970.2	o	(1 of 2) PTHR32246//PTHR32246:SF18 - FAMILY NOT NAMED // C2 DOMAIN-CONTAINING PROTEIN-RELATED
chr01	59793619	59794971	-	MSTRG.1022.5	Soltu.DM.01G021970.1	j	(1 of 2) PTHR32246//PTHR32246:SF18 - FAMILY NOT NAMED // C2 DOMAIN-CONTAINING PROTEIN-RELATED
chr01	59793647	59794971	-	MSTRG.1022.6	Soltu.DM.01G021970.1	j	(1 of 2) PTHR32246//PTHR32246:SF18 - FAMILY NOT NAMED // C2 DOMAIN-CONTAINING PROTEIN-RELATED
chr01	59840725	59842571	+	MSTRG.1023.1	Soltu.DM.01G021980.2	=	(1 of 6) PTHR31790:SF3 - F-BOX PROTEIN-LIKE PROTEIN
chr01	59849450	59852189	-	MSTRG.1024.1	Soltu.DM.01G022000.1	=	(1 of 5) PTHR27008//PTHR27008:SF19 - FAMILY NOT NAMED // INACTIVE RECEPTOR KINASE RLK902-RELATED
chr01	59861714	59869619	-	MSTRG.1025.1	-	u
chr01	59861715	59865182	-	MSTRG.1025.2	-	u
chr01	59861715	59869619	-	MSTRG.1025.3	-	u
chr01	59861715	59869619	-	MSTRG.1025.4	-	u
chr01	59875517	59877542	-	MSTRG.1026.1	Soltu.DM.01G022010.1	=	(1 of 255) PF00646 - F-box domain (F-box)
chr01	59904890	59912139	+	MSTRG.1027.1	Soltu.DM.01G022030.1	=	(1 of 1) K15108 - solute carrier family 25 (mitochondrial thiamine pyrophosphate transporter), member 19 (SLC25A19, DNC, TPC1)
chr01	59912580	59917517	-	MSTRG.1028.1	Soltu.DM.01G022040.1	=	(1 of 1) PTHR36759//PTHR36759:SF1 - FAMILY NOT NAMED // GENOMIC DNA, CHROMOSOME 3, P1 CLONE:MHC9
chr01	59928669	59934574	-	MSTRG.1029.1	Soltu.DM.01G022050.1	=	(1 of 1) PTHR13859//PTHR13859:SF15 - ATROPHIN-RELATED // SUBFAMILY NOT NAMED
chr01	59928696	59934574	-	MSTRG.1029.2	Soltu.DM.01G022050.2	=	(1 of 1) PTHR13859//PTHR13859:SF15 - ATROPHIN-RELATED // SUBFAMILY NOT NAMED
chr01	59928715	59934574	-	MSTRG.1029.3	Soltu.DM.01G022050.1	m	(1 of 1) PTHR13859//PTHR13859:SF15 - ATROPHIN-RELATED // SUBFAMILY NOT NAMED
chr01	59958498	59958777	-	MSTRG.1030.1	-	u
chr01	60076313	60087621	+	MSTRG.1031.1	Soltu.DM.01G022080.1	=	(1 of 11) K03347 - cullin 1 (CUL1, CDC53)
chr01	60105808	60114137	+	MSTRG.1032.1	Soltu.DM.01G022100.1	=	(1 of 11) K03347 - cullin 1 (CUL1, CDC53)
chr01	60192524	60198018	+	MSTRG.1033.1	Soltu.DM.01G022170.4	n	(1 of 12) PTHR11932//PTHR11932:SF84 - CULLIN // SUBFAMILY NOT NAMED
chr01	60205597	60205966	+	MSTRG.1034.1	-	u
chr01	60206211	60208922	-	MSTRG.1035.1	Soltu.DM.01G022180.1	=	(1 of 57) PF12937 - F-box-like (F-box-like)
chr01	60209649	60212379	+	MSTRG.1036.1	Soltu.DM.01G022190.2	m	(1 of 1) K19073 - divinyl chlorophyllide a 8-vinyl-reductase (DVR)
chr01	60209649	60212379	+	MSTRG.1036.2	Soltu.DM.01G022190.1	=	(1 of 1) K19073 - divinyl chlorophyllide a 8-vinyl-reductase (DVR)
chr01	60229290	60229930	-	MSTRG.1037.1	Soltu.DM.01G022210.1	=	(1 of 8) PF02977 - Carboxypeptidase A inhibitor (CarbpepA_inh)
chr01	60306291	60308585	+	MSTRG.1038.1	Soltu.DM.01G022220.1	=	(1 of 2) PTHR11615//PTHR11615:SF150 - NITRATE, FROMATE, IRON DEHYDROGENASE // SUBFAMILY NOT NAMED
chr01	60310845	60311799	+	MSTRG.1039.1	Soltu.DM.01G022230.1	=	(1 of 1) KOG1319 - bHLHZip transcription factor BIGMAX
chr01	60315876	60320616	-	MSTRG.1040.1	Soltu.DM.01G022260.1	=	(1 of 2) PTHR21319//PTHR21319:SF5 - RING FINGER AND CHY ZINC FINGER DOMAIN-CONTAINING PROTEIN 1 // SUBFAMILY NOT NAMED
chr01	60330975	60332685	+	MSTRG.1041.1	Soltu.DM.01G022270.1	=
chr01	60333715	60340168	-	MSTRG.1042.1	Soltu.DM.01G022280.1	=	(1 of 2) PTHR21493:SF101 - ALPHA/BETA-HYDROLASES SUPERFAMILY PROTEIN
chr01	60362558	60375137	+	MSTRG.1043.1	Soltu.DM.01G022290.2	=	(1 of 2) K11654 - SWI/SNF-related matrix-associated actin-dependent regulator of chromatin subfamily A member 5 [EC:3.6.4.-] (SMARCA5, SNF2H, ISWI)
chr01	60362558	60375137	+	MSTRG.1043.2	Soltu.DM.01G022290.2	j	(1 of 2) K11654 - SWI/SNF-related matrix-associated actin-dependent regulator of chromatin subfamily A member 5 [EC:3.6.4.-] (SMARCA5, SNF2H, ISWI)
chr01	60376280	60378075	-	MSTRG.1044.1	Soltu.DM.01G022300.1	=	(1 of 2) PTHR27001//PTHR27001:SF100 - FAMILY NOT NAMED // PROTEIN KINASE FAMILY PROTEIN
chr01	60384770	60386624	-	MSTRG.1045.1	Soltu.DM.01G022310.1	c	(1 of 2) PTHR27001:SF100 - PROTEIN KINASE FAMILY PROTEIN
chr01	60439470	60440374	-	MSTRG.1046.1	Soltu.DM.01G022320.1	k	(1 of 1) PTHR10168//PTHR10168:SF105 - GLUTAREDOXIN // MONOTHIOL GLUTAREDOXIN-S10
chr01	60463025	60464003	+	MSTRG.1047.1	Soltu.DM.01G022330.1	k	(1 of 2) PTHR10168:SF115 - MONOTHIOL GLUTAREDOXIN-S2-RELATED
chr01	60466852	60477428	+	MSTRG.1048.1	Soltu.DM.01G022350.2	=	(1 of 1) KOG4152 - Host cell transcription factor HCFC1
chr01	60466877	60477428	+	MSTRG.1048.2	Soltu.DM.01G022350.1	=	(1 of 1) KOG4152 - Host cell transcription factor HCFC1
chr01	60466932	60477428	+	MSTRG.1048.3	Soltu.DM.01G022350.1	m	(1 of 1) KOG4152 - Host cell transcription factor HCFC1
chr01	60466932	60477428	+	MSTRG.1048.4	Soltu.DM.01G022350.1	m	(1 of 1) KOG4152 - Host cell transcription factor HCFC1
chr01	60478159	60493651	-	MSTRG.1049.1	Soltu.DM.01G022360.1	=	(1 of 1) PTHR12558:SF8 - ANAPHASE-PROMOTING COMPLEX SUBUNIT 7
chr01	60494141	60496323	+	MSTRG.1050.1	Soltu.DM.01G022370.1	n
chr01	60505530	60516123	+	MSTRG.1051.1	Soltu.DM.01G022380.1	=	(1 of 1) KOG2562 - Protein phosphatase 2 regulatory subunit
chr01	60505537	60516123	+	MSTRG.1051.2	Soltu.DM.01G022380.1	m	(1 of 1) KOG2562 - Protein phosphatase 2 regulatory subunit
chr01	60534332	60537102	+	MSTRG.1052.1	Soltu.DM.01G022390.1	=	(1 of 2) PTHR27003//PTHR27003:SF68 - FAMILY NOT NAMED // PROTEIN KINASE FAMILY PROTEIN
chr01	60534332	60537102	+	MSTRG.1052.2	Soltu.DM.01G022390.3	=	(1 of 2) PTHR27003//PTHR27003:SF68 - FAMILY NOT NAMED // PROTEIN KINASE FAMILY PROTEIN
chr01	60534332	60537102	+	MSTRG.1052.3	Soltu.DM.01G022390.1	m	(1 of 2) PTHR27003//PTHR27003:SF68 - FAMILY NOT NAMED // PROTEIN KINASE FAMILY PROTEIN
chr01	60534332	60537102	+	MSTRG.1052.4	Soltu.DM.01G022390.1	j	(1 of 2) PTHR27003//PTHR27003:SF68 - FAMILY NOT NAMED // PROTEIN KINASE FAMILY PROTEIN
chr01	60534336	60537102	+	MSTRG.1052.5	Soltu.DM.01G022390.1	m	(1 of 2) PTHR27003//PTHR27003:SF68 - FAMILY NOT NAMED // PROTEIN KINASE FAMILY PROTEIN
chr01	60534336	60537102	+	MSTRG.1052.6	Soltu.DM.01G022390.1	m	(1 of 2) PTHR27003//PTHR27003:SF68 - FAMILY NOT NAMED // PROTEIN KINASE FAMILY PROTEIN
chr01	60534336	60537102	+	MSTRG.1052.7	Soltu.DM.01G022390.1	m	(1 of 2) PTHR27003//PTHR27003:SF68 - FAMILY NOT NAMED // PROTEIN KINASE FAMILY PROTEIN
chr01	60583236	60587501	+	MSTRG.1053.1	Soltu.DM.01G022410.1	=	(1 of 1) PTHR11702:SF20 - GTP-BINDING PROTEIN OBGC, CHLOROPLASTIC
chr01	60583244	60587501	+	MSTRG.1053.2	Soltu.DM.01G022410.1	m	(1 of 1) PTHR11702:SF20 - GTP-BINDING PROTEIN OBGC, CHLOROPLASTIC
chr01	60589682	60595109	+	MSTRG.1054.1	Soltu.DM.01G022430.1	m	(1 of 1) PF09269 - Domain of unknown function (DUF1967) (DUF1967)
chr01	60593240	60595109	+	MSTRG.1054.2	Soltu.DM.01G022430.1	m	(1 of 1) PF09269 - Domain of unknown function (DUF1967) (DUF1967)
chr01	60614825	60622500	-	MSTRG.1055.1	Soltu.DM.01G022450.1	=	(1 of 4) PTHR12506:SF27 - ZINC FINGER CCCH DOMAIN-CONTAINING PROTEIN 34-RELATED
chr01	60684564	60704593	-	MSTRG.1056.1	Soltu.DM.01G022460.1	=	(1 of 2) PTHR21689:SF2 - PROTEIN LIN-9 HOMOLOG
chr01	60733832	60735349	-	MSTRG.1057.1	-	u
chr01	60762535	60765001	+	MSTRG.1058.1	-	u
chr01	60806378	60809815	-	MSTRG.1059.1	Soltu.DM.01G022500.1	=
chr01	60806378	60809815	-	MSTRG.1059.2	Soltu.DM.01G022500.1	m
chr01	60806380	60807436	-	MSTRG.1059.3	Soltu.DM.01G022500.1	n
chr01	60820880	60821838	+	MSTRG.1060.1	-	u
chr01	60823188	60836036	-	MSTRG.1061.1	Soltu.DM.01G022510.1	=	(1 of 3) PTHR13780//PTHR13780:SF54 - AMP-ACTIVATED PROTEIN KINASE, GAMMA REGULATORY SUBUNIT // SUCROSE NONFERMENTING 4-LIKE PROTEIN
chr01	60823292	60836036	-	MSTRG.1061.2	Soltu.DM.01G022510.3	=	(1 of 3) PTHR13780//PTHR13780:SF54 - AMP-ACTIVATED PROTEIN KINASE, GAMMA REGULATORY SUBUNIT // SUCROSE NONFERMENTING 4-LIKE PROTEIN
chr01	60874519	60886323	+	MSTRG.1062.1	Soltu.DM.01G022520.1	j	(1 of 3) PTHR23336//PTHR23336:SF14 - ZINC FINGER CW-TYPE COILED-COIL DOMAIN PROTEIN 3. // CW-TYPE ZINC-FINGER PROTEIN
chr01	60874792	60886323	+	MSTRG.1062.2	Soltu.DM.01G022520.1	n	(1 of 3) PTHR23336//PTHR23336:SF14 - ZINC FINGER CW-TYPE COILED-COIL DOMAIN PROTEIN 3. // CW-TYPE ZINC-FINGER PROTEIN
chr01	60874792	60886323	+	MSTRG.1062.3	Soltu.DM.01G022520.1	=	(1 of 3) PTHR23336//PTHR23336:SF14 - ZINC FINGER CW-TYPE COILED-COIL DOMAIN PROTEIN 3. // CW-TYPE ZINC-FINGER PROTEIN
chr01	60876475	60886323	+	MSTRG.1062.4	Soltu.DM.01G022520.1	j	(1 of 3) PTHR23336//PTHR23336:SF14 - ZINC FINGER CW-TYPE COILED-COIL DOMAIN PROTEIN 3. // CW-TYPE ZINC-FINGER PROTEIN
chr01	60877935	60886323	+	MSTRG.1062.5	Soltu.DM.01G022520.1	j	(1 of 3) PTHR23336//PTHR23336:SF14 - ZINC FINGER CW-TYPE COILED-COIL DOMAIN PROTEIN 3. // CW-TYPE ZINC-FINGER PROTEIN
chr01	60881231	60886323	+	MSTRG.1062.6	Soltu.DM.01G022520.1	m	(1 of 3) PTHR23336//PTHR23336:SF14 - ZINC FINGER CW-TYPE COILED-COIL DOMAIN PROTEIN 3. // CW-TYPE ZINC-FINGER PROTEIN
chr01	60889511	60890946	+	MSTRG.1063.1	Soltu.DM.01G022530.1	j	(1 of 1) PTHR10209//PTHR10209:SF169 - OXIDOREDUCTASE, 2OG-FE II OXYGENASE FAMILY PROTEIN // SUBFAMILY NOT NAMED
chr01	60904335	60908294	-	MSTRG.1064.1	Soltu.DM.01G022540.1	=	(1 of 2) PTHR10366//PTHR10366:SF389 - NAD DEPENDENT EPIMERASE/DEHYDRATASE // SUBFAMILY NOT NAMED
chr01	60904335	60908294	-	MSTRG.1064.2	Soltu.DM.01G022540.2	m	(1 of 2) PTHR10366//PTHR10366:SF389 - NAD DEPENDENT EPIMERASE/DEHYDRATASE // SUBFAMILY NOT NAMED
chr01	60904409	60906615	-	MSTRG.1064.3	Soltu.DM.01G022540.2	m	(1 of 2) PTHR10366//PTHR10366:SF389 - NAD DEPENDENT EPIMERASE/DEHYDRATASE // SUBFAMILY NOT NAMED
chr01	60904409	60908294	-	MSTRG.1064.4	Soltu.DM.01G022540.2	j	(1 of 2) PTHR10366//PTHR10366:SF389 - NAD DEPENDENT EPIMERASE/DEHYDRATASE // SUBFAMILY NOT NAMED
chr01	60904409	60908294	-	MSTRG.1064.5	Soltu.DM.01G022540.2	j	(1 of 2) PTHR10366//PTHR10366:SF389 - NAD DEPENDENT EPIMERASE/DEHYDRATASE // SUBFAMILY NOT NAMED
chr01	60904415	60908294	-	MSTRG.1064.6	Soltu.DM.01G022540.2	=	(1 of 2) PTHR10366//PTHR10366:SF389 - NAD DEPENDENT EPIMERASE/DEHYDRATASE // SUBFAMILY NOT NAMED
chr01	60904415	60906615	-	MSTRG.1064.7	Soltu.DM.01G022540.2	n	(1 of 2) PTHR10366//PTHR10366:SF389 - NAD DEPENDENT EPIMERASE/DEHYDRATASE // SUBFAMILY NOT NAMED
chr01	60960868	60966819	+	MSTRG.1065.1	Soltu.DM.01G022550.1	=	(1 of 3) PTHR24056//PTHR24056:SF176 - CELL DIVISION PROTEIN KINASE // SUBFAMILY NOT NAMED
chr01	60987191	60990400	+	MSTRG.1066.1	Soltu.DM.01G022570.2	=	(1 of 1) PTHR31352:SF3 - INACTIVE BETA-AMYLASE 9
chr01	60987191	60990400	+	MSTRG.1066.2	Soltu.DM.01G022570.1	=	(1 of 1) PTHR31352:SF3 - INACTIVE BETA-AMYLASE 9
chr01	60995567	60999311	-	MSTRG.1067.1	Soltu.DM.01G022580.3	m	(1 of 1) PTHR16517//PTHR16517:SF47 - TUBBY-RELATED // SUBFAMILY NOT NAMED
chr01	60995683	60999311	-	MSTRG.1067.2	Soltu.DM.01G022580.1	=	(1 of 1) PTHR16517//PTHR16517:SF47 - TUBBY-RELATED // SUBFAMILY NOT NAMED
chr01	60995683	60999311	-	MSTRG.1067.3	Soltu.DM.01G022580.3	=	(1 of 1) PTHR16517//PTHR16517:SF47 - TUBBY-RELATED // SUBFAMILY NOT NAMED
chr01	60995698	60999311	-	MSTRG.1067.4	Soltu.DM.01G022580.2	=	(1 of 1) PTHR16517//PTHR16517:SF47 - TUBBY-RELATED // SUBFAMILY NOT NAMED
chr01	60995698	60999311	-	MSTRG.1067.5	Soltu.DM.01G022580.3	m	(1 of 1) PTHR16517//PTHR16517:SF47 - TUBBY-RELATED // SUBFAMILY NOT NAMED
chr01	60995698	60999311	-	MSTRG.1067.6	Soltu.DM.01G022580.3	m	(1 of 1) PTHR16517//PTHR16517:SF47 - TUBBY-RELATED // SUBFAMILY NOT NAMED
chr01	61011168	61012481	-	MSTRG.1068.1	Soltu.DM.01G022590.2	j
chr01	61017667	61031001	-	MSTRG.1069.1	Soltu.DM.01G022590.2	j
chr01	61063674	61068795	+	MSTRG.1070.1	Soltu.DM.01G022600.1	=	(1 of 3) PTHR10110//PTHR10110:SF117 - SODIUM/HYDROGEN EXCHANGER // SODIUM/HYDROGEN EXCHANGER 1-RELATED
chr01	61063674	61068795	+	MSTRG.1070.2	Soltu.DM.01G022600.1	j	(1 of 3) PTHR10110//PTHR10110:SF117 - SODIUM/HYDROGEN EXCHANGER // SODIUM/HYDROGEN EXCHANGER 1-RELATED
chr01	61063683	61068795	+	MSTRG.1070.3	Soltu.DM.01G022600.1	j	(1 of 3) PTHR10110//PTHR10110:SF117 - SODIUM/HYDROGEN EXCHANGER // SODIUM/HYDROGEN EXCHANGER 1-RELATED
chr01	61063689	61068795	+	MSTRG.1070.4	Soltu.DM.01G022600.1	j	(1 of 3) PTHR10110//PTHR10110:SF117 - SODIUM/HYDROGEN EXCHANGER // SODIUM/HYDROGEN EXCHANGER 1-RELATED
chr01	61075018	61080445	-	MSTRG.1071.1	Soltu.DM.01G022630.1	m	(1 of 1) PTHR10809:SF59 - VESICLE-ASSOCIATED PROTEIN 2-2
chr01	61075024	61080445	-	MSTRG.1071.2	Soltu.DM.01G022630.1	j	(1 of 1) PTHR10809:SF59 - VESICLE-ASSOCIATED PROTEIN 2-2
chr01	61090767	61092936	+	MSTRG.1072.1	Soltu.DM.01G022640.1	=	(1 of 1) PTHR20863:SF29 - ACYL CARRIER PROTEIN 1, CHLOROPLASTIC-RELATED
chr01	61097981	61103305	+	MSTRG.1073.1	Soltu.DM.01G022650.1	=	(1 of 3) K04565 - superoxide dismutase, Cu-Zn family (SOD1)
chr01	61097981	61103305	+	MSTRG.1073.2	Soltu.DM.01G022650.1	j	(1 of 3) K04565 - superoxide dismutase, Cu-Zn family (SOD1)
chr01	61097981	61103305	+	MSTRG.1073.3	Soltu.DM.01G022650.1	j	(1 of 3) K04565 - superoxide dismutase, Cu-Zn family (SOD1)
chr01	61097981	61103305	+	MSTRG.1073.4	Soltu.DM.01G022650.1	j	(1 of 3) K04565 - superoxide dismutase, Cu-Zn family (SOD1)
chr01	61115302	61118941	+	MSTRG.1074.1	Soltu.DM.01G022660.1	=	(1 of 1) PTHR21089//PTHR21089:SF1 - SHIKIMATE DEHYDROGENASE // BIFUNCTIONAL 3-DEHYDROQUINATE DEHYDRATASE/SHIKIMATE DEHYDROGENASE, CHLOROPLASTIC
chr01	61123863	61129658	+	MSTRG.1075.1	Soltu.DM.01G022690.1	=	(1 of 3) K13832 - 3-dehydroquinate dehydratase / shikimate dehydrogenase (aroDE, DHQ-SDH)
chr01	61123863	61129658	+	MSTRG.1075.2	Soltu.DM.01G022690.1	m	(1 of 3) K13832 - 3-dehydroquinate dehydratase / shikimate dehydrogenase (aroDE, DHQ-SDH)
chr01	61123863	61129658	+	MSTRG.1075.3	Soltu.DM.01G022690.1	m	(1 of 3) K13832 - 3-dehydroquinate dehydratase / shikimate dehydrogenase (aroDE, DHQ-SDH)
chr01	61123867	61129658	+	MSTRG.1075.4	Soltu.DM.01G022690.1	m	(1 of 3) K13832 - 3-dehydroquinate dehydratase / shikimate dehydrogenase (aroDE, DHQ-SDH)
chr01	61476986	61483458	+	MSTRG.1076.1	Soltu.DM.01G022790.1	j
chr01	61485666	61493679	-	MSTRG.1077.1	Soltu.DM.01G022800.1	m	(1 of 1) PTHR23012//PTHR23012:SF84 - MEMBRANE ASSOCIATED RING FINGER // SUBFAMILY NOT NAMED
chr01	61485690	61493679	-	MSTRG.1077.2	Soltu.DM.01G022800.5	=	(1 of 1) PTHR23012//PTHR23012:SF84 - MEMBRANE ASSOCIATED RING FINGER // SUBFAMILY NOT NAMED
chr01	61485691	61493679	-	MSTRG.1077.3	Soltu.DM.01G022800.1	=	(1 of 1) PTHR23012//PTHR23012:SF84 - MEMBRANE ASSOCIATED RING FINGER // SUBFAMILY NOT NAMED
chr01	61485691	61493570	-	MSTRG.1077.4	Soltu.DM.01G022800.2	=	(1 of 1) PTHR23012//PTHR23012:SF84 - MEMBRANE ASSOCIATED RING FINGER // SUBFAMILY NOT NAMED
chr01	61485691	61493570	-	MSTRG.1077.5	Soltu.DM.01G022800.1	j	(1 of 1) PTHR23012//PTHR23012:SF84 - MEMBRANE ASSOCIATED RING FINGER // SUBFAMILY NOT NAMED
chr01	61500503	61501113	+	MSTRG.1078.1	-	u
chr01	61511687	61514319	+	MSTRG.1079.1	-	u
chr01	61511745	61514319	+	MSTRG.1079.2	-	u
chr01	61514595	61519013	-	MSTRG.1080.1	Soltu.DM.01G022810.1	=	(1 of 2) K11095 - U1 small nuclear ribonucleoprotein C (SNRPC)
chr01	61514679	61519013	-	MSTRG.1080.2	Soltu.DM.01G022810.1	m	(1 of 2) K11095 - U1 small nuclear ribonucleoprotein C (SNRPC)
chr01	61607804	61612258	-	MSTRG.1081.1	Soltu.DM.01G022910.1	m	(1 of 3) 2.2.1.7 - 1-deoxy-D-xylulose-5-phosphate synthase / DXP-synthase
chr01	61607896	61612258	-	MSTRG.1081.2	Soltu.DM.01G022910.1	=	(1 of 3) 2.2.1.7 - 1-deoxy-D-xylulose-5-phosphate synthase / DXP-synthase
chr01	61646203	61646953	+	MSTRG.1082.1	Soltu.DM.01G022920.1	=	(1 of 2) PTHR33136//PTHR33136:SF13 - FAMILY NOT NAMED // PROTEIN RALF-LIKE 22
chr01	61648090	61651987	-	MSTRG.1083.1	Soltu.DM.01G022930.1	=	(1 of 2) PTHR19424:SF0 - HEAT SHOCK FACTOR BINDING PROTEIN 1
chr01	61648090	61651987	-	MSTRG.1083.2	Soltu.DM.01G022930.1	j	(1 of 2) PTHR19424:SF0 - HEAT SHOCK FACTOR BINDING PROTEIN 1
chr01	61648091	61651987	-	MSTRG.1083.3	Soltu.DM.01G022930.1	m	(1 of 2) PTHR19424:SF0 - HEAT SHOCK FACTOR BINDING PROTEIN 1
chr01	61659999	61662121	+	MSTRG.1084.1	Soltu.DM.01G022940.1	=	(1 of 3) K08238 - xyloglucan 6-xylosyltransferase [EC:2.4.2.39] Xyl a1-6 Glc (XXT)
chr01	61668530	61671981	-	MSTRG.1085.1	Soltu.DM.01G022960.1	=	(1 of 20) PF00646//PF07734 - F-box domain (F-box) // F-box associated (FBA_1)
chr01	61829483	61833092	-	MSTRG.1086.1	Soltu.DM.01G023030.2	m	(1 of 22) PTHR23155//PTHR23155:SF594 - LEUCINE-RICH REPEAT-CONTAINING PROTEIN // SUBFAMILY NOT NAMED
chr01	61845516	61866845	-	MSTRG.1087.1	Soltu.DM.01G023040.1	=	(1 of 2) 6.1.1.5 - Isoleucine--tRNA ligase / Isoleucyl-tRNA synthetase
chr01	61845523	61859190	-	MSTRG.1087.2	Soltu.DM.01G023040.1	j	(1 of 2) 6.1.1.5 - Isoleucine--tRNA ligase / Isoleucyl-tRNA synthetase
chr01	61845531	61866845	-	MSTRG.1087.3	Soltu.DM.01G023040.1	m	(1 of 2) 6.1.1.5 - Isoleucine--tRNA ligase / Isoleucyl-tRNA synthetase
chr01	61882876	61883970	+	MSTRG.1088.1	Soltu.DM.01G023050.1	=	(1 of 4) PF04450 - Peptidase of plants and bacteria (BSP)
chr01	61888563	61890518	+	MSTRG.1089.1	Soltu.DM.01G023060.1	=	(1 of 20) PF00646//PF07734 - F-box domain (F-box) // F-box associated (FBA_1)
chr01	61946258	61950912	-	MSTRG.1090.1	Soltu.DM.01G023140.1	=	(1 of 2) PTHR10903:SF39 - TRANSLOCASE OF CHLOROPLAST 159, CHLOROPLASTIC
chr01	62040298	62044406	+	MSTRG.1091.1	Soltu.DM.01G023170.1	=	(1 of 34) PF08387 - FBD (FBD)
chr01	62054989	62058389	+	MSTRG.1092.1	Soltu.DM.01G023180.1	=	(1 of 1) PTHR27000//PTHR27000:SF121 - FAMILY NOT NAMED // LEUCINE-RICH REPEAT RECEPTOR-LIKE SERINE/THREONINE-PROTEIN KINASE BAM3
chr01	62054989	62058389	+	MSTRG.1092.2	Soltu.DM.01G023180.1	j	(1 of 1) PTHR27000//PTHR27000:SF121 - FAMILY NOT NAMED // LEUCINE-RICH REPEAT RECEPTOR-LIKE SERINE/THREONINE-PROTEIN KINASE BAM3
chr01	62062623	62063378	-	MSTRG.1093.1	-	u
chr01	62068965	62070421	-	MSTRG.1094.1	Soltu.DM.01G023210.1	m
chr01	62075971	62083168	+	MSTRG.1095.1	Soltu.DM.01G023220.4	=
chr01	62075991	62083168	+	MSTRG.1095.2	Soltu.DM.01G023220.1	=
chr01	62083253	62084709	-	MSTRG.1096.1	Soltu.DM.01G023230.1	=	(1 of 1) PTHR21567//PTHR21567:SF35 - CLASP // ARM REPEAT SUPERFAMILY PROTEIN
chr01	62085522	62091245	-	MSTRG.1097.1	Soltu.DM.01G023240.1	j	(1 of 38) PF01535//PF12854//PF13041 - PPR repeat (PPR) // PPR repeat (PPR_1) // PPR repeat family (PPR_2)
chr01	62085522	62091245	-	MSTRG.1097.2	Soltu.DM.01G023240.1	m	(1 of 38) PF01535//PF12854//PF13041 - PPR repeat (PPR) // PPR repeat (PPR_1) // PPR repeat family (PPR_2)
chr01	62085560	62091245	-	MSTRG.1097.3	Soltu.DM.01G023240.1	=	(1 of 38) PF01535//PF12854//PF13041 - PPR repeat (PPR) // PPR repeat (PPR_1) // PPR repeat family (PPR_2)
chr01	62085560	62091245	-	MSTRG.1097.4	Soltu.DM.01G023240.2	=	(1 of 38) PF01535//PF12854//PF13041 - PPR repeat (PPR) // PPR repeat (PPR_1) // PPR repeat family (PPR_2)
chr01	62099372	62102247	-	MSTRG.1098.1	-	u
chr01	62105121	62107374	+	MSTRG.1099.1	-	u
chr01	62115571	62126554	+	MSTRG.1100.1	Soltu.DM.01G023290.1	m	(1 of 1) PTHR24412:SF142 - BTB/POZ DOMAIN-CONTAINING PROTEIN
chr01	62155527	62162305	+	MSTRG.1101.1	Soltu.DM.01G023300.1	=	(1 of 2) PTHR24223:SF246 - ABC TRANSPORTER C FAMILY MEMBER 14-RELATED
chr01	62160176	62162305	+	MSTRG.1101.2	Soltu.DM.01G023300.1	n	(1 of 2) PTHR24223:SF246 - ABC TRANSPORTER C FAMILY MEMBER 14-RELATED
chr01	62163708	62170594	-	MSTRG.1102.1	Soltu.DM.01G023310.1	=	(1 of 1) PTHR23147//PTHR23147:SF7 - SERINE/ARGININE RICH SPLICING FACTOR // SUBFAMILY NOT NAMED
chr01	62163708	62170594	-	MSTRG.1102.2	Soltu.DM.01G023310.2	j	(1 of 1) PTHR23147//PTHR23147:SF7 - SERINE/ARGININE RICH SPLICING FACTOR // SUBFAMILY NOT NAMED
chr01	62163742	62170594	-	MSTRG.1102.3	Soltu.DM.01G023310.2	n	(1 of 1) PTHR23147//PTHR23147:SF7 - SERINE/ARGININE RICH SPLICING FACTOR // SUBFAMILY NOT NAMED
chr01	62163742	62170594	-	MSTRG.1102.4	Soltu.DM.01G023310.2	n	(1 of 1) PTHR23147//PTHR23147:SF7 - SERINE/ARGININE RICH SPLICING FACTOR // SUBFAMILY NOT NAMED
chr01	62163781	62170594	-	MSTRG.1102.5	Soltu.DM.01G023310.2	j	(1 of 1) PTHR23147//PTHR23147:SF7 - SERINE/ARGININE RICH SPLICING FACTOR // SUBFAMILY NOT NAMED
chr01	62190839	62199696	+	MSTRG.1103.1	Soltu.DM.01G023320.1	=	(1 of 1) PTHR31251:SF2 - SQUAMOSA PROMOTER-BINDING-LIKE PROTEIN 7
chr01	62190839	62199696	+	MSTRG.1103.2	Soltu.DM.01G023320.2	m	(1 of 1) PTHR31251:SF2 - SQUAMOSA PROMOTER-BINDING-LIKE PROTEIN 7
chr01	62192656	62199696	+	MSTRG.1103.3	Soltu.DM.01G023320.2	n	(1 of 1) PTHR31251:SF2 - SQUAMOSA PROMOTER-BINDING-LIKE PROTEIN 7
chr01	62205530	62209214	+	MSTRG.1104.1	Soltu.DM.01G023330.1	=	(1 of 8) K08145 - MFS transporter, SP family, solute carrier family 2 (facilitated glucose transporter), member 8 (SLC2A8, GLUT8)
chr01	62207249	62209214	+	MSTRG.1104.2	Soltu.DM.01G023330.1	m	(1 of 8) K08145 - MFS transporter, SP family, solute carrier family 2 (facilitated glucose transporter), member 8 (SLC2A8, GLUT8)
chr01	62216707	62223888	+	MSTRG.1105.1	Soltu.DM.01G023350.1	=	(1 of 2) K11801 - WD repeat-containing protein 23 (WDR23)
chr01	62226003	62233301	+	MSTRG.1106.1	Soltu.DM.01G023360.2	=	(1 of 1) PTHR12304//PTHR12304:SF22//PTHR12304:SF6 - INOSINE-URIDINE PREFERRING NUCLEOSIDE HYDROLASE // SUBFAMILY NOT NAMED // INOSINE-URIDINE PREFERRING NUCLEOSIDE HYDROLASE FAMILY PROTEIN
chr01	62228361	62233301	+	MSTRG.1106.2	Soltu.DM.01G023360.2	m	(1 of 1) PTHR12304//PTHR12304:SF22//PTHR12304:SF6 - INOSINE-URIDINE PREFERRING NUCLEOSIDE HYDROLASE // SUBFAMILY NOT NAMED // INOSINE-URIDINE PREFERRING NUCLEOSIDE HYDROLASE FAMILY PROTEIN
chr01	62230597	62233301	+	MSTRG.1106.3	Soltu.DM.01G023360.2	m	(1 of 1) PTHR12304//PTHR12304:SF22//PTHR12304:SF6 - INOSINE-URIDINE PREFERRING NUCLEOSIDE HYDROLASE // SUBFAMILY NOT NAMED // INOSINE-URIDINE PREFERRING NUCLEOSIDE HYDROLASE FAMILY PROTEIN
chr01	62256818	62257625	+	MSTRG.1107.1	-	u
chr01	62278370	62279158	-	MSTRG.1108.1	Soltu.DM.01G023390.1	=	(1 of 16) K11253 - histone H3 (H3)
chr01	62280077	62281651	+	MSTRG.1109.1	Soltu.DM.01G023400.1	=
chr01	62313645	62318761	+	MSTRG.1110.1	Soltu.DM.01G023410.1	m	(1 of 4) PTHR12304//PTHR12304:SF22 - INOSINE-URIDINE PREFERRING NUCLEOSIDE HYDROLASE // SUBFAMILY NOT NAMED
chr01	62365232	62367616	-	MSTRG.1111.1	Soltu.DM.01G023450.5	=	(1 of 2) PTHR28242:SF5 - HISTIDINE-CONTAINING PHOSPHOTRANSFER PROTEIN 1
chr01	62365232	62367616	-	MSTRG.1111.2	Soltu.DM.01G023450.4	=	(1 of 2) PTHR28242:SF5 - HISTIDINE-CONTAINING PHOSPHOTRANSFER PROTEIN 1
chr01	62365232	62367616	-	MSTRG.1111.3	Soltu.DM.01G023450.2	=	(1 of 2) PTHR28242:SF5 - HISTIDINE-CONTAINING PHOSPHOTRANSFER PROTEIN 1
chr01	62365232	62367616	-	MSTRG.1111.4	Soltu.DM.01G023450.1	j	(1 of 2) PTHR28242:SF5 - HISTIDINE-CONTAINING PHOSPHOTRANSFER PROTEIN 1
[truncated: 44,495 more rows]
