# Supplementary material for: Transcriptomic Reprogramming, Alternative Splicing and RNA Methylation in Potato (Solanum tuberosum L.) Plants in Response to Potato Virus Y Infection
Source: Plants (Basel). 2022 Feb 25;11(5):635. doi: 10.3390/plants11050635 (PMC8912425; doi:10.3390/plants11050635)
Supplement: Supplementary file 1 [file plants-11-00635-s001.zip › Supplementary tables/Table.S3.xlsx]

## Sheet: Mock28_upregulated
ID	Transcript unique ID
padj	DESeq adjusted p-value (Benjamini–Hochberg adjustment)
log2FoldChange	DESeq log2FC comparing Mock, 22 and Mock, 28 plants
transcriptName_Solanum_tuberosum_v6.1	Ptytozome transcript ID
Define_Solanum_tuberosum_v6.1	Ptytozome transcript functional annotation
ID	padj	log2FoldChange	transcriptName_Solanum_tuberosum_v6.1	Define_Solanum_tuberosum_v6.1
MSTRG.10046	1.7627208392612e-10	1.3213280019648899	Soltu.DM.04G019680.1	(1 of 2) PTHR11730:SF39 - AMMONIUM TRANSPORTER 1 MEMBER 2
MSTRG.10087	6.0998020212773595e-05	1.1288069372188898	Soltu.DM.04G020390.1	(1 of 6) 1.14.13.88 - Flavonoid 3',5'-hydroxylase / F3'5'H
MSTRG.10169	0.000935773547907303	1.6528456682138402	Soltu.DM.04G021760.1	(1 of 3) PTHR33059//PTHR33059:SF4 - FAMILY NOT NAMED // F28K19.24-RELATED
MSTRG.10208	0.0017173796366118802	1.06529825629769	Soltu.DM.04G022480.1	(1 of 68) PF01535//PF13041//PF14432 - PPR repeat (PPR) // PPR repeat family (PPR_2) // DYW family of nucleic acid deaminases (DYW_deaminase)
MSTRG.10222	7.25854973336659e-11	1.1451697084193502	Soltu.DM.04G022670.1
MSTRG.10376	0.0008960455608720381	1.02793104502351	Soltu.DM.04G025030.1	(1 of 3) PTHR31681:SF1 - C2H2-LIKE ZINC FINGER PROTEIN
MSTRG.10455	8.02064908775182e-26	1.6687151594594398	Soltu.DM.04G026080.1	(1 of 23) PF00069//PF00560//PF13855 - Protein kinase domain (Pkinase) // Leucine Rich Repeat (LRR_1) // Leucine rich repeat (LRR_8)
MSTRG.10742	0.000106485399597402	1.20645191887505	Soltu.DM.04G030340.1	(1 of 2) PTHR14155//PTHR14155:SF174 - RING FINGER DOMAIN-CONTAINING // SUBFAMILY NOT NAMED
MSTRG.1077	0.0125436159267332	1.16544510214867	Soltu.DM.01G019150.1
MSTRG.10886	3.10562550788429e-05	1.1498584628365802	Soltu.DM.04G032220.1	(1 of 12) PF08879//PF08880 - WRC (WRC) // QLQ (QLQ)
MSTRG.10908	0.00643091635805929	1.99417367299022	Soltu.DM.04G032530.1	(1 of 1) PTHR12542//PTHR12542:SF32 - EXOCYST COMPLEX PROTEIN EXO70 // SUBFAMILY NOT NAMED
MSTRG.10982	9.55437762740793e-07	1.51389644401653	Soltu.DM.04G033520.1	(1 of 2) PTHR10015:SF159 - HEAT STRESS TRANSCRIPTION FACTOR B-4
MSTRG.11007	6.1605118221728196e-15	1.29468423726696	Soltu.DM.04G033840.1	(1 of 10) 2.4.2.51 - Anthocyanidin 3-O-glucoside 2'''-O-xylosyltransferase
MSTRG.11057	2.77313847247758e-05	1.2310899438141898	Soltu.DM.04G034410.1	(1 of 5) K13963 - serpin B (SERPINB)
MSTRG.11175	2.23239179959236e-17	1.08162108602361	Soltu.DM.04G035840.1	(1 of 5) PTHR22952//PTHR22952:SF182 - CAMP-RESPONSE ELEMENT BINDING PROTEIN-RELATED // SUBFAMILY NOT NAMED
MSTRG.11250	0.000135101854839021	1.35268785824371	-
MSTRG.11344	5.6198235619421705e-05	1.45622351554241	Soltu.DM.04G037930.1	(1 of 1) PTHR31744//PTHR31744:SF17 - FAMILY NOT NAMED // PROTEIN CUP-SHAPED COTYLEDON 3
MSTRG.11551	0.00041270181018888903	1.1223673241260301	Soltu.DM.05G002380.1	(1 of 12) PF04759 - Protein of unknown function, DUF617 (DUF617)
MSTRG.11760	1.50452045290288e-09	1.81114919997913	-
MSTRG.1178	9.09860165497922e-05	1.50098025940286	-
MSTRG.11780	2.0851661048422502e-07	1.1922995476691898	Soltu.DM.05G005500.1	(1 of 37) PF07734 - F-box associated (FBA_1)
MSTRG.11817	8.97343079980948e-05	1.49731584001026	-
MSTRG.11872	2.8580237021665898e-18	1.19334524351057	Soltu.DM.05G006660.1	(1 of 1) PTHR27005:SF56 - PROTEIN KINASE SUPERFAMILY PROTEIN
MSTRG.11947	8.24505058958304e-08	1.24397404851906	Soltu.DM.05G008000.1	(1 of 1) PTHR13902//PTHR13902:SF23 - SERINE/THREONINE-PROTEIN KINASE WNK WITH NO LYSINE -RELATED // SUBFAMILY NOT NAMED
MSTRG.11949	7.89635826677864e-10	1.00218021884891	Soltu.DM.05G008020.1	(1 of 1) PTHR14155//PTHR14155:SF123 - RING FINGER DOMAIN-CONTAINING // RING-H2 FINGER PROTEIN ATL47
MSTRG.12017	6.061189968490961e-09	1.05922563245631	Soltu.DM.05G009050.1	(1 of 1) PTHR31375//PTHR31375:SF34//PTHR31375:SF46 - FAMILY NOT NAMED // PECTIN LYASE-LIKE SUPERFAMILY PROTEIN // PECTIN LYASE-LIKE PROTEIN
MSTRG.12054	2.0188005104871998e-14	1.09145861149732	Soltu.DM.05G009450.1	(1 of 13) PTHR27003//PTHR27003:SF94 - FAMILY NOT NAMED // RECEPTOR-LIKE PROTEIN KINASE HERK 1
MSTRG.12140	2.20018219608502e-09	1.97194927822274	Soltu.DM.05G010580.1	(1 of 1) PTHR11527//PTHR11527:SF137 - SMALL HEAT-SHOCK PROTEIN HSP20 FAMILY // SUBFAMILY NOT NAMED
MSTRG.12206	0.0017323355093703	1.21412817604896	-
MSTRG.12216	2.97167019647967e-13	1.18407561281476	Soltu.DM.05G011950.1	(1 of 6) PTHR11064:SF20 - NUCLEAR TRANSCRIPTION FACTOR Y SUBUNIT B-6-RELATED
MSTRG.12230	9.33219742465138e-08	1.3460557606119201	-
MSTRG.12496	0.005454692570636429	1.04056593541271	Soltu.DM.05G017330.1
MSTRG.12568	2.80283175073625e-05	1.0440514435277999	-
MSTRG.12584	9.74033596969137e-09	1.9138356819891202	Soltu.DM.05G019100.1	(1 of 43) PF00197 - Trypsin and protease inhibitor (Kunitz_legume)
MSTRG.12713	2.96076565200981e-16	1.5742415436078	Soltu.DM.05G020970.1	(1 of 2) PTHR32080:SF5 - CYSTEINE-RICH REPEAT SECRETORY PROTEIN 60
MSTRG.12719	1.70960585587335e-05	1.0166912970842	Soltu.DM.05G021070.3	(1 of 14) PF04504 - Protein of unknown function, DUF573 (DUF573)
MSTRG.12771	3.41249530624512e-08	1.4886481034928798	Soltu.DM.05G021880.1	(1 of 3) PTHR33059//PTHR33059:SF4 - FAMILY NOT NAMED // F28K19.24-RELATED
MSTRG.12893	0.000909468165787442	1.2499171475629198	-
MSTRG.12934	0.000497729861848282	1.21906351927245	Soltu.DM.05G024110.1	(1 of 4) PTHR11926:SF159 - UDP-GLYCOSYLTRANSFERASE 92A1
MSTRG.12999	2.1892863590356103e-10	1.12043505342039	Soltu.DM.05G024960.1
MSTRG.13	0.000165987642731034	1.55489458716953	-
MSTRG.13082	3.80017874902125e-09	2.1015587621608303	Soltu.DM.05G025970.1	(1 of 33) PTHR11926//PTHR11926:SF414 - GLUCOSYL/GLUCURONOSYL TRANSFERASES // SUBFAMILY NOT NAMED
MSTRG.13083	5.5539184741341004e-09	1.99096275635087	Soltu.DM.05G025980.1	(1 of 33) PTHR11926//PTHR11926:SF414 - GLUCOSYL/GLUCURONOSYL TRANSFERASES // SUBFAMILY NOT NAMED
MSTRG.13256	2.45978089365892e-06	1.1629108005662498	Soltu.DM.06G000730.1	(1 of 3) K14493 - gibberellin receptor GID1 (GID1)
MSTRG.13472	1.18728982405204e-06	1.01659837349853	Soltu.DM.06G003570.1	(1 of 51) PF00069//PF00560//PF08263//PF13855 - Protein kinase domain (Pkinase) // Leucine Rich Repeat (LRR_1) // Leucine rich repeat N-terminal domain (LRRNT_2) // Leucine rich repeat (LRR_8)
MSTRG.13600	3.68397359871412e-06	1.35880524591192	Soltu.DM.06G005600.2	(1 of 4) PTHR33432//PTHR33432:SF5 - FAMILY NOT NAMED // EMSY N TERMINUS (ENT) DOMAIN-CONTAINING PROTEIN-RELATED
MSTRG.13602	0.00316070503048219	1.08410058150296	-
MSTRG.13654	1.04173169487937e-17	1.32735824715928	Soltu.DM.06G006810.1	(1 of 4) PTHR11926:SF159 - UDP-GLYCOSYLTRANSFERASE 92A1
MSTRG.1377	2.76146501488167e-05	1.12639950464726	-
MSTRG.13867	6.49817669935658e-12	1.31039430749233	Soltu.DM.06G010630.1
MSTRG.14037	0.000237057640086673	1.50019185372549	Soltu.DM.06G013460.1	(1 of 1) KOG0020 - Endoplasmic reticulum glucose-regulated protein (GRP94/endoplasmin), HSP90 family
MSTRG.1410	2.21496635366366e-12	1.62358073409152	-
MSTRG.14214	2.9401477938056897e-05	1.33018672676114	Soltu.DM.06G015970.1	(1 of 10) K03921 - acyl- (DESA1)
MSTRG.14302	5.391518438830669e-12	1.25451129777215	Soltu.DM.06G017780.1	(1 of 34) PF00999 - Sodium/hydrogen exchanger family (Na_H_Exchanger)
MSTRG.14402	0.0009741910423612769	1.22094705596105	Soltu.DM.06G019030.1	(1 of 83) 1.14.13.121 - Premnaspirodiene oxygenase / Hyoscymus muticus premnaspirodiene oxygenase
MSTRG.14403	5.587969407103499e-25	3.1086672798843398	Soltu.DM.06G019070.1	(1 of 9) 1.14.13.119 - 5-epiaristolochene 1,3-dihydroxylase / EAH
MSTRG.14645	8.70707395929812e-06	1.87630065294078	Soltu.DM.06G022940.1	(1 of 31) 3.1.3.2 - Acid phosphatase / Phosphomonoesterase
MSTRG.14652	0.000459471569535196	1.09349237526543	-
MSTRG.14655	1.91772258025631e-08	1.4608324948895801	Soltu.DM.06G023080.1	(1 of 11) PF07911 - Protein of unknown function (DUF1677) (DUF1677)
MSTRG.14740	6.2184718419058895e-06	1.00889926659555	Soltu.DM.06G024100.1
MSTRG.14748	0.0111486151130867	1.5831830433941698	-
MSTRG.14757	0.0007046036082508769	1.06516465407024	-
MSTRG.14766	7.275341691401221e-06	1.76623951121046	Soltu.DM.06G024440.1	(1 of 1) PTHR24220//PTHR24220:SF70 - FAMILY NOT NAMED // ABC TRANSPORTER I FAMILY MEMBER 17
MSTRG.14867	0.00030085680444220096	1.05799724096418	Soltu.DM.06G025780.1	(1 of 217) PF01535//PF13041 - PPR repeat (PPR) // PPR repeat family (PPR_2)
MSTRG.15	0.0042964473605670295	1.5928717790776101	-
MSTRG.15221	1.8674599206401698e-18	1.15966853424366	Soltu.DM.06G030320.1	(1 of 2) K06185 - ATP-binding cassette, subfamily F, member 2 (ABCF2)
MSTRG.15325	4.4939664290582e-05	1.32562212241858	Soltu.DM.06G031870.1	(1 of 6) PTHR11527//PTHR11527:SF158 - SMALL HEAT-SHOCK PROTEIN HSP20 FAMILY // 17.6 KDA CLASS I HEAT SHOCK PROTEIN 1-RELATED
MSTRG.15362	7.22497054908016e-05	1.7239621999392598	Soltu.DM.06G032330.1	(1 of 1) PTHR10209:SF206 - GIBBERELLIN OXIDASE-LIKE PROTEIN-RELATED
MSTRG.15514	7.83098231240814e-07	2.2722392993127998	Soltu.DM.06G034280.1	(1 of 4) PTHR10641//PTHR10641:SF523 - MYB-LIKE DNA-BINDING PROTEIN MYB // SUBFAMILY NOT NAMED
MSTRG.15803	6.43565799122574e-20	1.23589066328725	Soltu.DM.07G002760.1	(1 of 8) PF07647 - SAM domain (Sterile alpha motif) (SAM_2)
MSTRG.15851	3.8712056195086895e-06	1.53296536462522	-
MSTRG.15916	0.00257962382822686	1.28249953614606	Soltu.DM.07G004180.1	(1 of 2) PTHR11654//PTHR11654:SF166 - OLIGOPEPTIDE TRANSPORTER-RELATED // SUBFAMILY NOT NAMED
MSTRG.15918	9.27985923858204e-27	1.3101096190425	Soltu.DM.07G004210.2	(1 of 38) PF06203 - CCT motif (CCT)
MSTRG.15967	0.00495086161177059	1.08784410061867	-
MSTRG.16016	0.0005665335840389361	1.24010992782766	-
MSTRG.16097	2.43035149208613e-05	1.02899682203178	Soltu.DM.07G006970.1	(1 of 4) PF00560//PF07714 - Leucine Rich Repeat (LRR_1) // Protein tyrosine kinase (Pkinase_Tyr)
MSTRG.16341	0.008091100466799459	1.0199247752782699	-
MSTRG.16425	7.28011445619137e-10	1.7418998979207798	Soltu.DM.07G012720.1	(1 of 2) K01366 - cathepsin H (CTSH)
MSTRG.16443	7.27684825487e-06	1.26875222810777	Soltu.DM.07G012970.1	(1 of 1) PTHR33059:SF6 - EXPRESSED PROTEIN
MSTRG.16461	0.00774958070968536	1.0385011799850001	Soltu.DM.07G013260.1
MSTRG.16518	6.2411738195299995e-15	1.01946839470416	Soltu.DM.07G014110.1	(1 of 1) PTHR31636//PTHR31636:SF35 - FAMILY NOT NAMED // SCARECROW-LIKE PROTEIN 23
MSTRG.16519	2.35968447134949e-06	1.1663024544562601	Soltu.DM.07G014120.1	(1 of 3) K02901 - large subunit ribosomal protein L27e (RP-L27e, RPL27)
MSTRG.16551	0.0132971231463719	1.16503124109624	-
MSTRG.16557	0.0127776733646844	1.02031365888089	-
MSTRG.1668	0.0009654004748005779	1.05099704662929	Soltu.DM.01G027690.1	(1 of 6) 3.1.1.72 - Acetylxylan esterase
MSTRG.16715	1.4334011953391102e-08	1.1390389331130901	-
MSTRG.16748	9.5955978929285e-09	1.84867366680941	Soltu.DM.07G017230.1	(1 of 7) 4.2.3.22//4.2.3.75 - Germacradienol synthase / Germacradienol/germacrene-D synthase // (-)-germacrene D synthase
MSTRG.16750	7.46272055307142e-09	2.52107744533747	Soltu.DM.07G017280.1	(1 of 3) 4.2.3.126 - Gamma-muurolene synthase
MSTRG.16794	0.000614315035874118	1.1483069110978301	Soltu.DM.07G017960.1	(1 of 1) KOG2860 - Uncharacterized conserved protein, contains TraB domain
MSTRG.16821	3.4278324672972305e-12	1.6636153774650202	Soltu.DM.07G018400.1
MSTRG.16858	3.33497457411091e-17	1.38610608297959	Soltu.DM.07G019020.1
MSTRG.16862	0.000208499875561681	1.1121997591202	Soltu.DM.07G019060.1
MSTRG.16863	0.0009720363716552061	1.8127444698656399	Soltu.DM.07G019070.1	(1 of 6) PF12609 - Wound-induced protein (DUF3774)
MSTRG.16865	6.43288839268168e-06	2.00919548637748	-
MSTRG.16884	2.63771036742868e-07	1.24053918376672	Soltu.DM.07G019340.1
MSTRG.16909	5.15018954741786e-07	1.0256348405884699	Soltu.DM.07G019710.1	(1 of 2) PTHR31692:SF5 - EXPANSIN-B1-RELATED
MSTRG.16980	3.3283204940773997e-21	1.4664855879887801	Soltu.DM.07G020650.1	(1 of 1) PTHR12565//PTHR12565:SF82 - STEROL REGULATORY ELEMENT-BINDING PROTEIN // SUBFAMILY NOT NAMED
MSTRG.16991	2.2753042603667102e-05	1.5203084225759598	Soltu.DM.07G020890.1	(1 of 15) KOG4282 - Transcription factor GT-2 and related proteins, contains trihelix DNA-binding/SANT domain
MSTRG.17217	3.31033814575923e-16	1.50533236190972	Soltu.DM.07G023890.1	(1 of 3) PTHR13301:SF69 - BASIC HELIX-LOOP-HELIX DOMAIN-CONTAINING PROTEIN
MSTRG.17252	0.0003195113431423	1.07596833689598	Soltu.DM.07G024340.1
MSTRG.17484	1.0672454197640601e-07	1.08806672631269	Soltu.DM.07G027630.1
MSTRG.17487	1.05135853165885e-11	1.4921220653874698	Soltu.DM.07G027700.1	(1 of 51) PF00069//PF00560//PF08263//PF13855 - Protein kinase domain (Pkinase) // Leucine Rich Repeat (LRR_1) // Leucine rich repeat N-terminal domain (LRRNT_2) // Leucine rich repeat (LRR_8)
MSTRG.17513	2.95861966515483e-06	1.2735514663402199	Soltu.DM.07G028010.1	(1 of 1) PTHR32472//PTHR32472:SF12 - FAMILY NOT NAMED // P-LOOP CONTAINING NUCLEOSIDE TRIPHOSPHATE HYDROLASES SUPERFAMILY PROTEIN
MSTRG.17536	2.45813095798566e-09	1.47428455634089	Soltu.DM.07G028320.1
MSTRG.17683	5.4530222071836704e-05	1.3322430126626599	-
MSTRG.17684	0.0158291474686526	1.06793085961476	Soltu.DM.08G001630.1	(1 of 1) PF01156//PF01734 - Inosine-uridine preferring nucleoside hydrolase (IU_nuc_hydro) // Patatin-like phospholipase (Patatin)
MSTRG.17728	0.00592277048280437	1.00996295513586	-
MSTRG.17811	0.00560307705235576	1.05604897285422	Soltu.DM.08G003410.1
MSTRG.17917	0.000524542481934801	1.12116797024272	Soltu.DM.08G004780.1	(1 of 49) PF13456 - Reverse transcriptase-like (RVT_3)
MSTRG.17938	5.5634294636232805e-08	1.3133194965241002	Soltu.DM.08G004980.1	(1 of 1) PTHR10108//PTHR10108:SF801 - METHYLTRANSFERASE // METHYLTRANSFERASE PMT18-RELATED
MSTRG.17992	0.0162254517374623	1.2201317085498702	Soltu.DM.08G005700.1	(1 of 4) K01649 - 2-isopropylmalate synthase (leuA)
MSTRG.18080	0.000121077284520077	1.5247894015440902	-
MSTRG.18100	0.000596478671837129	2.42108762920107	-
MSTRG.18251	2.19340881966644e-08	1.23901029831728	-
MSTRG.18393	5.12578561748106e-07	1.45191763005059	Soltu.DM.08G012580.1	(1 of 2) PTHR11527//PTHR11527:SF93 - SMALL HEAT-SHOCK PROTEIN HSP20 FAMILY // 17.6 KDA CLASS II HEAT SHOCK PROTEIN-RELATED
MSTRG.18399	1.3880406197229999e-05	1.38885566430287	Soltu.DM.08G012670.1	(1 of 2) PTHR11527:SF93 - 17.6 KDA CLASS II HEAT SHOCK PROTEIN-RELATED
MSTRG.1853	7.97950766825729e-22	1.3340273537186598	Soltu.DM.01G030370.1	(1 of 2) PTHR15615//PTHR15615:SF28 - UNCHARACTERIZED // CYCLIN-U4-1
MSTRG.18532	3.1192232621726e-07	1.2386441591999098	Soltu.DM.08G014760.1	(1 of 11) PF07911 - Protein of unknown function (DUF1677) (DUF1677)
MSTRG.18540	0.0149747772802942	1.44139431660452	Soltu.DM.08G014870.1	(1 of 1) PTHR11260//PTHR11260:SF120 - GLUTATHIONE S-TRANSFERASE, GST, SUPERFAMILY, GST DOMAIN CONTAINING // SUBFAMILY NOT NAMED
MSTRG.18600	1.29439850805654e-05	1.1838061711865502	Soltu.DM.08G015680.2	(1 of 1) PF02230//PF12695 - Phospholipase/Carboxylesterase (Abhydrolase_2) // Alpha/beta hydrolase family (Abhydrolase_5)
MSTRG.18716	9.76344820727293e-12	1.44302331685772	Soltu.DM.08G017290.1	(1 of 2) PTHR23023//PTHR23023:SF37 - DIMETHYLANILINE MONOOXYGENASE // INDOLE-3-PYRUVATE MONOOXYGENASE YUCCA2-RELATED
MSTRG.1872	0.00030740026953633503	1.57494174631169	Soltu.DM.01G030800.1	(1 of 3) PTHR10209:SF181 - 2-OXOGLUTARATE (2OG) AND FE(II)-DEPENDENT OXYGENASE SUPERFAMILY PROTEIN-RELATED
MSTRG.1893	0.000780190706448228	1.0401587160669399	Soltu.DM.01G031000.1	(1 of 4) PTHR31190//PTHR31190:SF21 - FAMILY NOT NAMED // ETHYLENE-RESPONSIVE TRANSCRIPTION FACTOR 13
MSTRG.18932	0.0124709446211311	1.1938997740809199	Soltu.DM.08G020450.1	(1 of 3) PTHR11819:SF94 - SODIUM-DEPENDENT MULTIVITAMIN TRANSPORTER-RELATED
MSTRG.18936	4.458855523677871e-05	1.41644028157208	-
MSTRG.1896	0.00428170144628112	1.11546723688322	-
MSTRG.19005	0.0129969263599618	1.25946904569156	Soltu.DM.08G021340.1	(1 of 2) PTHR22814//PTHR22814:SF136 - COPPER TRANSPORT PROTEIN ATOX1-RELATED // HEAVY-METAL-ASSOCIATED DOMAIN-CONTAINING PROTEIN-RELATED
MSTRG.19120	0.000478490353084279	1.74670873202768	Soltu.DM.08G022820.1	(1 of 3) 3.5.1.16 - Acetylornithine deacetylase / N-acetylornithinase
MSTRG.19125	3.47425216230313e-05	1.05920421773666	Soltu.DM.08G022840.1	(1 of 59) PF13912 - C2H2-type zinc finger (zf-C2H2_6)
MSTRG.1913	1.5839360675717198e-16	1.6773850530989998	Soltu.DM.01G031210.1	(1 of 3) PTHR31985:SF11 - ETHYLENE-RESPONSIVE TRANSCRIPTION FACTOR ERF035
MSTRG.19135	0.00275393680638832	1.9694538509108002	Soltu.DM.08G022950.1	(1 of 3) PTHR31989//PTHR31989:SF51 - FAMILY NOT NAMED // F5D14.30 PROTEIN-RELATED
MSTRG.19178	2.7605936139742995e-10	1.1212202119761998	Soltu.DM.08G023370.1	(1 of 15) PF04570 - zinc-finger of the FCS-type, C2-C2 (zf-FLZ)
MSTRG.19289	1.3643571830369299e-24	1.8988579039437699	Soltu.DM.08G024980.1	(1 of 2) PTHR11527//PTHR11527:SF136 - SMALL HEAT-SHOCK PROTEIN HSP20 FAMILY // SUBFAMILY NOT NAMED
MSTRG.19297	0.00678258634621609	1.24640081079423	-
MSTRG.19434	8.70001046137825e-11	1.21577321170545	Soltu.DM.08G026800.1	(1 of 32) PF03634 - TCP family transcription factor (TCP)
MSTRG.19464	8.896390684604759e-20	1.7616844660671003	Soltu.DM.08G027190.1	(1 of 1) PTHR10015:SF169 - HEAT STRESS TRANSCRIPTION FACTOR B-2B
MSTRG.19646	3.20601259106859e-08	1.05291844770504	Soltu.DM.08G029810.1	(1 of 1) PTHR24320//PTHR24320:SF100//PTHR24320:SF81 - FAMILY NOT NAMED // SUBFAMILY NOT NAMED // NAD(P)-BINDING ROSSMANN-FOLD SUPERFAMILY PROTEIN
MSTRG.19806	7.42646145649943e-08	1.2901747685353702	Soltu.DM.09G001870.1	(1 of 5) PTHR27007//PTHR27007:SF13 - FAMILY NOT NAMED // L-TYPE LECTIN-DOMAIN CONTAINING RECEPTOR KINASE IV.1-RELATED
MSTRG.19818	0.000519295138275121	1.11225176779189	-
MSTRG.19937	9.89260363669942e-05	1.00636165300081	Soltu.DM.09G003630.1	(1 of 255) PF00646 - F-box domain (F-box)
MSTRG.19946	0.00023169003949037598	1.0350949315700602	Soltu.DM.09G003760.1	(1 of 1) PTHR10388//PTHR10388:SF17 - EUKARYOTIC TRANSLATION INITIATION FACTOR SUI1 // SUBFAMILY NOT NAMED
MSTRG.20066	0.000789180438182346	1.0132441747980698	Soltu.DM.09G005640.1
MSTRG.2007	0.000144739351842407	1.69560018116527	Soltu.DM.01G032380.1	(1 of 5) 2.8.2.24 - Desulfoglucosinolate sulfotransferase
MSTRG.20174	3.3110147650280503e-13	1.79066436026523	Soltu.DM.09G006890.1	(1 of 2) PTHR22763//PTHR22763:SF20 - RING ZINC FINGER PROTEIN // E3 LIGASE SHOOT GRAVITROPISM 9
MSTRG.20195	1.89682473792895e-05	1.33620055321585	Soltu.DM.09G007240.1	(1 of 2) PTHR33312//PTHR33312:SF2 - FAMILY NOT NAMED // MEMBRANE-ASSOCIATED KINASE REGULATOR 3-RELATED
MSTRG.20300	4.96073420049219e-06	1.03337685112265	Soltu.DM.09G008990.1	(1 of 56) PF03514 - GRAS domain family (GRAS)
MSTRG.20328	6.29558597169183e-07	1.20384714666143	Soltu.DM.09G009430.1	(1 of 7) PTHR11527//PTHR11527:SF152 - SMALL HEAT-SHOCK PROTEIN HSP20 FAMILY // SUBFAMILY NOT NAMED
MSTRG.20330	0.000337026734936905	1.6793184196821898	Soltu.DM.09G009450.1	(1 of 7) PTHR11527//PTHR11527:SF152 - SMALL HEAT-SHOCK PROTEIN HSP20 FAMILY // SUBFAMILY NOT NAMED
MSTRG.20331	3.28159139274693e-05	1.4303884180583502	Soltu.DM.09G009460.1	(1 of 7) PTHR11527//PTHR11527:SF152 - SMALL HEAT-SHOCK PROTEIN HSP20 FAMILY // SUBFAMILY NOT NAMED
MSTRG.20332	3.68505285926531e-05	1.5625977222896998	Soltu.DM.09G009470.1	(1 of 7) PTHR11527//PTHR11527:SF152 - SMALL HEAT-SHOCK PROTEIN HSP20 FAMILY // SUBFAMILY NOT NAMED
MSTRG.20341	1.2110553241007599e-11	1.32946562384523	Soltu.DM.09G009540.1	(1 of 3) PF07107 - Wound-induced protein WI12 (WI12)
MSTRG.20729	5.864352915105469e-08	1.24182144447101	Soltu.DM.09G017650.1
MSTRG.20734	7.987639889066651e-13	1.0814131432513199	Soltu.DM.09G017690.1	(1 of 2) PTHR12183:SF11 - C3HC4 TYPE RING-FINGER PROTEIN-RELATED
MSTRG.20776	1.58734718187814e-07	2.11018331901026	Soltu.DM.09G018230.1
MSTRG.20914	7.23930507144075e-15	2.17180896175527	Soltu.DM.09G020330.1	(1 of 3) PTHR10015//PTHR10015:SF160 - HEAT SHOCK TRANSCRIPTION FACTOR // SUBFAMILY NOT NAMED
MSTRG.20915	5.482205899117009e-14	2.04000505260085	Soltu.DM.09G020340.3	(1 of 3) PTHR10015//PTHR10015:SF160 - HEAT SHOCK TRANSCRIPTION FACTOR // SUBFAMILY NOT NAMED
MSTRG.20916	4.0418735158770004e-11	1.57515686619479	Soltu.DM.09G020350.4	(1 of 3) PTHR10015//PTHR10015:SF160 - HEAT SHOCK TRANSCRIPTION FACTOR // SUBFAMILY NOT NAMED
MSTRG.20980	1.3610615947154199e-05	1.09142069399658	Soltu.DM.09G021140.1	(1 of 3) PTHR14155//PTHR14155:SF178 - RING FINGER DOMAIN-CONTAINING // SUBFAMILY NOT NAMED
MSTRG.21006	8.3877033562783e-17	1.4046881487779	Soltu.DM.09G021640.1	(1 of 2) PTHR10668:SF81 - LONG-CHAIN-ALCOHOL OXIDASE FAO1-RELATED
MSTRG.21157	0.000124383296993439	1.6953908819418002	Soltu.DM.09G023490.1
MSTRG.21256	0.0188560288119851	1.04976700924757	Soltu.DM.09G024770.1	(1 of 217) PF01535//PF13041 - PPR repeat (PPR) // PPR repeat family (PPR_2)
MSTRG.21347	0.00164835525205194	1.9437001505062699	-
MSTRG.21349	0.0071487386339864	2.08420457400669	-
MSTRG.21360	0.0144230804365898	1.06417588526466	Soltu.DM.09G025900.1	(1 of 22) PF00280 - Potato inhibitor I family (potato_inhibit)
MSTRG.21410	4.0001715843210795e-07	1.21818294561895	-
MSTRG.21479	3.08613802767763e-09	1.29504414931313	Soltu.DM.09G027550.1	(1 of 56) PF03514 - GRAS domain family (GRAS)
MSTRG.21521	4.49520141069574e-20	1.26384153441723	Soltu.DM.09G028150.1	(1 of 38) PF05553 - Cotton fibre expressed protein (DUF761)
MSTRG.21556	9.24596778934412e-26	1.24465602207277	Soltu.DM.09G028840.1	(1 of 6) PTHR10265 - CYCLIN-DEPENDENT KINASE INHIBITOR 1
MSTRG.2168	1.4062512596349402e-31	2.01814948439522	Soltu.DM.01G034410.1	(1 of 1) PTHR33322//PTHR33322:SF4 - FAMILY NOT NAMED // BAG FAMILY MOLECULAR CHAPERONE REGULATOR 6
MSTRG.21741	0.00132593375616978	1.5376854483320301	Soltu.DM.09G031300.1	(1 of 22) PTHR23155//PTHR23155:SF594 - LEUCINE-RICH REPEAT-CONTAINING PROTEIN // SUBFAMILY NOT NAMED
MSTRG.21806	5.30872592771245e-28	1.37287908190318	Soltu.DM.10G000240.1	(1 of 6) K01246 - DNA-3-methyladenine glycosylase I (tag)
MSTRG.21890	1.39273308293622e-08	1.004550800908	Soltu.DM.10G001270.1	(1 of 38) PF05553 - Cotton fibre expressed protein (DUF761)
MSTRG.22047	5.70780801725541e-12	1.6012983978013	Soltu.DM.10G003470.1	(1 of 43) KOG4579 - Leucine-rich repeat (LRR) protein associated with apoptosis in muscle tissue
MSTRG.22054	0.00443772984055656	1.8183852813310302	-
MSTRG.22058	0.0012402902282273901	1.3202896687500902	Soltu.DM.10G003550.1	(1 of 5) K04123 - ent-kaurenoic acid hydroxylase (KAO)
MSTRG.22060	7.46726231051766e-06	1.4521130390785801	Soltu.DM.10G003570.1	(1 of 5) K04123 - ent-kaurenoic acid hydroxylase (KAO)
MSTRG.22153	3.27487414355124e-08	1.8792820933841599	Soltu.DM.10G004820.1
MSTRG.22260	0.0018033083995666	1.59517764969915	-
MSTRG.22288	4.52481625885895e-07	1.07899852212571	Soltu.DM.10G007210.1	(1 of 6) 1.1.1.348 - Vestitone reductase
MSTRG.22378	0.0100355696701747	1.06102620540117	Soltu.DM.10G008850.1	(1 of 2) 3.2.1.17 - Lysozyme / Muramidase
MSTRG.22609	0.0242116366253794	1.1461532888970098	-
MSTRG.22718	1.16583763623149e-06	1.05642039943125	-
MSTRG.22725	0.00322336954055207	1.1420599762608798	-
MSTRG.22815	2.6059962968639502e-09	1.00326737404055	-
MSTRG.22907	6.45855329007604e-05	1.17635636617003	Soltu.DM.10G018670.1	(1 of 43) PF00234 - Protease inhibitor/seed storage/LTP family (Tryp_alpha_amyl)
MSTRG.22949	2.4222213905240897e-10	1.34019227088719	-
MSTRG.22958	0.00286033135837202	1.09296745223015	Soltu.DM.10G019570.2
MSTRG.230	0.0210994718383591	1.31313825725375	Soltu.DM.01G002290.3	(1 of 1) 1.1.1.371 - Scyllo-inositol 2-dehydrogenase (NADP(+))
MSTRG.23048	0.00132522402364326	1.0944611969186702	Soltu.DM.10G020770.1	(1 of 5) PTHR10641//PTHR10641:SF526 - MYB-LIKE DNA-BINDING PROTEIN MYB // TRANSCRIPTION FACTOR MYB113-RELATED
MSTRG.23060	0.0160758504486038	1.15584898055098	Soltu.DM.10G020840.1	(1 of 5) PTHR10641//PTHR10641:SF526 - MYB-LIKE DNA-BINDING PROTEIN MYB // TRANSCRIPTION FACTOR MYB113-RELATED
MSTRG.23066	9.60034072823964e-19	1.4273104290232501	-
MSTRG.23074	1.83617402136353e-12	1.5417901009282198	Soltu.DM.10G020910.1	(1 of 4) PTHR11926:SF202 - UDP-GLYCOSYLTRANSFERASE 86A1
MSTRG.23076	5.8687012884484496e-06	1.0925137513490901	Soltu.DM.10G020940.1	(1 of 20) 1.3.1.42 - 12-oxophytodienoate reductase
MSTRG.23077	1.73038904933142e-07	1.00622944871067	Soltu.DM.10G020950.1	(1 of 10) K05894 - 12-oxophytodienoic acid reductase (OPR)
MSTRG.23140	0.0001280037099131	1.0569010965854	-
MSTRG.23169	0.00014841303907894	1.26753594870667	-
MSTRG.23199	6.83133937912523e-09	1.38061500400532	Soltu.DM.10G022640.1	(1 of 5) 1.14.11.19 - Leucocyanidin oxygenase / Leucoanthocyanidin dioxygenase
MSTRG.23283	1.30024365827587e-06	1.1717772377748799	Soltu.DM.10G023950.1	(1 of 9) PF07939 - Protein of unknown function (DUF1685) (DUF1685)
MSTRG.23320	1.5222903316805598e-11	1.23895628639586	Soltu.DM.10G024530.1	(1 of 1) PTHR11926:SF401 - UDP-GLYCOSYLTRANSFERASE 73C1-RELATED
MSTRG.23650	5.939819317781179e-05	1.90031939889512	-
MSTRG.23747	0.0079569242760421	1.01917894730261	Soltu.DM.10G030040.1	(1 of 12) PTHR24298:SF0 - CYTOCHROME P450 98A3-RELATED
MSTRG.23802	2.92862719179991e-06	1.4845244822292598	Soltu.DM.11G000390.1
MSTRG.23837	0.0219684852692731	1.5616816887201599	Soltu.DM.11G000860.1	(1 of 3) K02934 - large subunit ribosomal protein L6e (RP-L6e, RPL6)
MSTRG.24077	2.54170747654216e-25	1.2507698326533998	Soltu.DM.11G003380.1	(1 of 11) KOG0484 - Transcription factor PHOX2/ARIX, contains HOX domain
MSTRG.24078	4.57679843130571e-15	1.2719157956207	Soltu.DM.11G003390.1	(1 of 5) PF13041//PF13812 - PPR repeat family (PPR_2) // Pentatricopeptide repeat domain (PPR_3)
MSTRG.24157	2.1178573542339103e-09	1.0080598201858901	Soltu.DM.11G004310.1	(1 of 5) PTHR11165//PTHR11165:SF68 - SKP1 // SUBFAMILY NOT NAMED
MSTRG.24232	0.0005384245908640111	1.1810155935458202	Soltu.DM.11G005530.1	(1 of 33) PTHR11926//PTHR11926:SF414 - GLUCOSYL/GLUCURONOSYL TRANSFERASES // SUBFAMILY NOT NAMED
MSTRG.2433	1.0706169169032599e-19	1.4445461461883797	Soltu.DM.01G038070.1	(1 of 14) PF11250 - Fantastic Four meristem regulator (FAF)
MSTRG.24400	3.78166941949345e-11	1.3632385070996398	Soltu.DM.11G008180.1	(1 of 2) PTHR31080:SF1 - CELL WALL / VACUOLAR INHIBITOR OF FRUCTOSIDASE 2-RELATED
MSTRG.24585	0.017544416366721	1.20122106524901	Soltu.DM.11G010840.1
MSTRG.24592	3.36826669939457e-06	1.0849031477185	Soltu.DM.11G010930.1	(1 of 1) PTHR31636:SF25 - SCARECROW-LIKE PROTEIN 26
MSTRG.24663	3.7863116877419203e-07	1.21978946150199	Soltu.DM.11G011960.2	(1 of 2) PTHR19375//PTHR19375:SF211 - HEAT SHOCK PROTEIN 70KDA // SUBFAMILY NOT NAMED
MSTRG.24720	0.000490624049318154	1.14808841943677	-
MSTRG.2478	0.000110247893090854	1.22643053626756	-
MSTRG.24927	0.0199865214838486	1.02463816020177	-
MSTRG.2519	7.2792461697507595e-34	1.01889505266509	Soltu.DM.01G039310.1	(1 of 2) PTHR22814//PTHR22814:SF75 - COPPER TRANSPORT PROTEIN ATOX1-RELATED // HEAVY METAL TRANSPORT/DETOXIFICATION DOMAIN-CONTAINING PROTEIN
MSTRG.25196	4.97403830898976e-36	1.55149667012431	Soltu.DM.11G020420.1
MSTRG.25220	5.45287603965274e-09	1.1678474251221598	Soltu.DM.11G020750.1	(1 of 5) PF07795 - Protein of unknown function (DUF1635) (DUF1635)
MSTRG.25225	1.0306047903175698e-05	1.37567181793091	Soltu.DM.11G020840.1	(1 of 59) PF13912 - C2H2-type zinc finger (zf-C2H2_6)
MSTRG.25264	2.31713589128032e-17	1.1025274430493401	Soltu.DM.11G021220.1	(1 of 2) K12836 - splicing factor U2AF 35 kDa subunit (U2AF1)
MSTRG.25308	0.00192480482664535	1.01265347823642	-
MSTRG.25310	0.00019657692430871999	1.19995932723686	Soltu.DM.11G021720.1	(1 of 11) K05658 - ATP-binding cassette, subfamily B (MDR/TAP), member 1 (ABCB1)
MSTRG.25447	4.4659723430719e-06	1.5347591175373798	-
MSTRG.25559	3.00222593612763e-07	1.03517948970258	Soltu.DM.11G024690.1	(1 of 6) K09503 - DnaJ homolog subfamily A member 2 (DNAJA2)
MSTRG.25732	0.00427599557090574	1.7479690346381	-
MSTRG.25786	3.60659646798053e-07	1.2851015675755402	Soltu.DM.12G001040.1	(1 of 56) PF03514 - GRAS domain family (GRAS)
MSTRG.25790	3.44943099195991e-11	1.16776812376171	Soltu.DM.12G001090.1	(1 of 4) PTHR24298//PTHR24298:SF107 - FAMILY NOT NAMED // CYTOCHROME P450 82G1
MSTRG.25829	3.4439039784582198e-15	1.23599123249994	Soltu.DM.12G001590.1	(1 of 3) PTHR10071//PTHR10071:SF203 - TRANSCRIPTION FACTOR GATA GATA BINDING FACTOR // GATA TRANSCRIPTION FACTOR 15-RELATED
MSTRG.26068	7.179163489974521e-07	3.6766609015111804	Soltu.DM.12G004820.1
MSTRG.26104	2.66678361707595e-05	1.07840830960924	Soltu.DM.12G005260.1	(1 of 2) PTHR32208:SF18 - GLYOXAL OXIDASE-RELATED PROTEIN
MSTRG.26127	7.150910773094769e-06	1.1891165485831499	Soltu.DM.12G005580.1	(1 of 12) PF04759 - Protein of unknown function, DUF617 (DUF617)
MSTRG.26229	1.71279360210881e-10	1.05078214294775	Soltu.DM.12G007070.1	(1 of 29) PF05678 - VQ motif (VQ)
MSTRG.26365	0.00548042162713349	2.06624202245743	Soltu.DM.12G009080.1	(1 of 3) PTHR10641//PTHR10641:SF595 - MYB-LIKE DNA-BINDING PROTEIN MYB // MYB TRANSCRIPTION FACTOR
MSTRG.26392	2.5208686134278802e-06	1.39280970297357	Soltu.DM.12G009430.2	(1 of 592) PF00067 - Cytochrome P450 (p450)
MSTRG.26431	4.4530111809982207e-07	2.68969359130323	Soltu.DM.12G010170.1
MSTRG.26450	5.20024314332058e-05	1.2123577042179	Soltu.DM.12G010460.1	(1 of 2) PTHR11886//PTHR11886:SF47 - DYNEIN LIGHT CHAIN // SUBFAMILY NOT NAMED
MSTRG.26478	6.29531747665092e-11	1.29261451997202	Soltu.DM.12G010960.1	(1 of 1) PTHR27000:SF210 - PROTEIN TOO MANY MOUTHS
MSTRG.26514	0.000543619053529666	1.95279904289002	Soltu.DM.12G011400.1	(1 of 6) PF07712 - Stress up-regulated Nod 19 (SURNod19)
MSTRG.26614	0.00627569805222204	1.3060826357730801	Soltu.DM.12G013750.1	(1 of 6) PF08148 - DSHCT (NUC185) domain (DSHCT)
MSTRG.26682	6.69674744661923e-47	1.4049134592713002	Soltu.DM.12G015460.1	(1 of 2) PF00069//PF01053 - Protein kinase domain (Pkinase) // Cys/Met metabolism PLP-dependent enzyme (Cys_Met_Meta_PP)
MSTRG.26732	0.00150138240305005	1.28733542661705	-
MSTRG.2676	0.00104553785409991	1.0007807945957201	Soltu.DM.01G041320.1
MSTRG.26781	0.007209914067157491	1.06872102691687	-
MSTRG.26807	6.85144577200822e-05	1.21155820531618	Soltu.DM.12G018360.1	(1 of 2) PTHR11040//PTHR11040:SF71 - ZINC/IRON TRANSPORTER // SUBFAMILY NOT NAMED
MSTRG.26929	0.000846798325952608	1.01216628224344	Soltu.DM.12G020760.1	(1 of 2) PTHR34369:SF2 - PHOTOSYSTEM II 10 KDA POLYPEPTIDE, CHLOROPLASTIC
MSTRG.27033	0.00045400727104749806	1.06098924895051	Soltu.DM.12G022190.1	(1 of 8) K14487 - auxin responsive GH3 gene family (GH3)
MSTRG.27100	1.09924538023262e-23	1.23464843280086	Soltu.DM.12G023490.1	(1 of 15) PTHR23155//PTHR23155:SF514 - LEUCINE-RICH REPEAT-CONTAINING PROTEIN // SUBFAMILY NOT NAMED
MSTRG.2713	0.00290602652312289	1.31889606315995	Soltu.DM.01G041720.1	(1 of 16) PTHR11017//PTHR11017:SF161 - LEUCINE-RICH REPEAT-CONTAINING PROTEIN // SUBFAMILY NOT NAMED
MSTRG.27234	1.03327891213965e-05	1.4443931201430202	Soltu.DM.12G025210.1	(1 of 2) PTHR14155//PTHR14155:SF95 - RING FINGER DOMAIN-CONTAINING // E3 UBIQUITIN-PROTEIN LIGASE ATL42-RELATED
MSTRG.27251	3.9100858401017503e-10	1.32786547251859	Soltu.DM.12G025490.1	(1 of 1) PTHR31321//PTHR31321:SF17 - FAMILY NOT NAMED // PECTINESTERASE 53-RELATED
MSTRG.2726	7.96939281467095e-06	1.32209807624341	Soltu.DM.01G041960.1	(1 of 2) PTHR11527//PTHR11527:SF170 - SMALL HEAT-SHOCK PROTEIN HSP20 FAMILY // SUBFAMILY NOT NAMED
MSTRG.27281	5.665337128548749e-18	1.52470155197983	Soltu.DM.12G025800.1	(1 of 2) PTHR10071//PTHR10071:SF191 - TRANSCRIPTION FACTOR GATA GATA BINDING FACTOR // SUBFAMILY NOT NAMED
MSTRG.27358	7.40806209776944e-11	3.31823785970673	-
MSTRG.27631	0.00066700833633401	2.17319429601677	Soltu.DM.S002210.1	(1 of 82) 3.2.1.39 - Glucan endo-1,3-beta-D-glucosidase / Laminarinase
MSTRG.2796	0.0007468539930920691	1.3959525837098201	Soltu.DM.01G042710.1	(1 of 1) PF12260 - Protein-kinase domain of FAM69 (PIP49_C)
MSTRG.2876	9.54311710289749e-10	1.68079073170877	Soltu.DM.01G043930.1	(1 of 1) PTHR10245//PTHR10245:SF33 - ENDOTHELIAL DIFFERENTIATION-RELATED FACTOR 1 MULTIPROTEIN BRIDGING FACTOR 1 // SUBFAMILY NOT NAMED
MSTRG.2952	1.19214863881695e-14	1.11003455824214	Soltu.DM.01G044890.2	(1 of 1) 1.14.11.31//1.14.11.9 - Thebaine 6-O-demethylase // Flavanone 3-dioxygenase / Naringenin,2-oxoglutarate:oxygen oxidoreductase (3-hydroxylating)
MSTRG.2987	7.03651179648212e-07	1.07011953963815	Soltu.DM.01G045430.1	(1 of 1) PTHR31422//PTHR31422:SF2 - FAMILY NOT NAMED // T10O22.23
MSTRG.3101	2.80097725967757e-17	1.1907705371383601	Soltu.DM.01G047020.1	(1 of 1) PTHR27000:SF170 - LEUCINE-RICH REPEAT-CONTAINING PROTEIN
MSTRG.3284	1.2552272224644e-07	1.2767487812061	Soltu.DM.01G049500.1	(1 of 1) PTHR31964//PTHR31964:SF26 - FAMILY NOT NAMED // SUGAR UTILIZATION REGULATORY PROTEIN IMP2
MSTRG.3295	4.7277021998183e-05	1.1985042219533502	Soltu.DM.01G049620.1
MSTRG.3352	7.65414477592224e-06	1.0703713364774001	Soltu.DM.01G050410.1	(1 of 1) PTHR31374:SF41 - AUXIN-INDUCED PROTEIN-LIKE-RELATED
MSTRG.3354	2.0927847817033603e-05	1.13343331913176	-
MSTRG.3368	8.83607890349002e-05	1.37814136282881	-
MSTRG.3745	0.00168374286905034	1.93738133304768	Soltu.DM.02G003400.1	(1 of 2) PTHR33492//PTHR33492:SF2 - FAMILY NOT NAMED // HOMEODOMAIN-LIKE SUPERFAMILY PROTEIN-RELATED
MSTRG.3901	4.361535587279129e-05	1.2112725698626399	-
MSTRG.4054	7.49057587700212e-07	1.3550314057978303	Soltu.DM.02G008170.1	(1 of 1) PTHR13683//PTHR13683:SF248 - ASPARTYL PROTEASES // SUBFAMILY NOT NAMED
MSTRG.4077	0.000161625456337561	2.1262732875800703	Soltu.DM.02G008570.1	(1 of 3) PTHR31992:SF12 - DOF ZINC FINGER PROTEIN DOF3.4
MSTRG.4090	8.24933574781807e-08	1.69493590441971	Soltu.DM.02G008770.1	(1 of 34) PF14009 - Domain of unknown function (DUF4228) (DUF4228)
MSTRG.4120	3.05991309698925e-13	1.7408444148606899	Soltu.DM.02G009200.1
MSTRG.4155	7.011785849518099e-18	1.03013648903149	Soltu.DM.02G009800.1	(1 of 4) PTHR31948//PTHR31948:SF8 - FAMILY NOT NAMED // ZINC-FINGER HOMEODOMAIN PROTEIN 10-RELATED
MSTRG.4173	0.000824735618615804	1.07173673083091	-
MSTRG.4197	4.8103879439087195e-06	1.15238474744408	Soltu.DM.02G010330.1	(1 of 11) PTHR11926//PTHR11926:SF250 - GLUCOSYL/GLUCURONOSYL TRANSFERASES // UDP-GLYCOSYLTRANSFERASE 90A1-RELATED
MSTRG.4210	4.33745433543005e-05	1.08597698004089	Soltu.DM.02G010460.1	(1 of 1) PTHR23515:SF5 - HIGH AFFINITY NITRATE TRANSPORTER 2.7
MSTRG.435	6.641979295820461e-16	2.43978025207782	Soltu.DM.01G004980.1
MSTRG.4369	0.000816400937583096	1.10808876069504	Soltu.DM.02G012530.1	(1 of 1) PTHR33476:SF6 - MYOSIN HEAVY CHAIN-LIKE PROTEIN
MSTRG.45	1.17827393501214e-14	1.2092218527446499	Soltu.DM.01G000100.1	(1 of 5) PTHR27002:SF84 - ATP BINDING / PROTEIN KINASE-RELATED
MSTRG.456	0.000141265482192477	1.57735123037222	Soltu.DM.01G005250.1	(1 of 82) 3.2.1.39 - Glucan endo-1,3-beta-D-glucosidase / Laminarinase
MSTRG.4603	7.26609686466808e-09	1.53503907269335	Soltu.DM.02G015370.1	(1 of 2) PTHR32096:SF19 - WRKY TRANSCRIPTION FACTOR 69-RELATED
MSTRG.4887	7.04557360545312e-05	1.04664210092365	Soltu.DM.02G019360.1	(1 of 217) PF01535//PF13041 - PPR repeat (PPR) // PPR repeat family (PPR_2)
MSTRG.493	2.4466051950532004e-10	2.06327672014978	Soltu.DM.01G005780.1	(1 of 56) PF03514 - GRAS domain family (GRAS)
MSTRG.4964	5.07215493114414e-09	1.5205892006403703	Soltu.DM.02G020110.1	(1 of 15) PF04520 - Senescence regulator (Senescence_reg)
MSTRG.5007	3.7886507132052e-18	1.24362957398552	Soltu.DM.02G020650.1
MSTRG.5072	4.5483604445479e-10	1.13149461001963	Soltu.DM.02G021410.1	(1 of 2) PTHR11040//PTHR11040:SF71 - ZINC/IRON TRANSPORTER // SUBFAMILY NOT NAMED
MSTRG.5394	0.00127124039029096	1.2849470473687201	Soltu.DM.02G025740.1	(1 of 2) K10717 - cytokinin trans-hydroxylase (CYP735A)
MSTRG.5403	0.00267777000077095	1.42256104882474	-
MSTRG.549	0.00112295792482343	1.01838632025675	Soltu.DM.01G006440.1	(1 of 20) PF00612//PF13178 - IQ calmodulin-binding motif (IQ) // Protein of unknown function (DUF4005) (DUF4005)
MSTRG.5493	7.036983210993509e-07	1.0568958873524301	Soltu.DM.02G026990.2	(1 of 1) PTHR10579:SF59 - C3H4 TYPE ZINC FINGER PROTEIN-RELATED
MSTRG.5565	2.4191968743118998e-20	1.22775327008538	Soltu.DM.02G027840.2	(1 of 1) PTHR31636//PTHR31636:SF51 - FAMILY NOT NAMED // SCARECROW-LIKE PROTEIN 32
MSTRG.5612	2.82389327596692e-14	1.17322306219512	Soltu.DM.02G028370.1	(1 of 1) PTHR27008//PTHR27008:SF1 - FAMILY NOT NAMED // LEUCINE-RICH REPEAT PROTEIN KINASE FAMILY PROTEIN
MSTRG.5700	2.0350558192954e-05	1.18025096456943	Soltu.DM.02G029480.1	(1 of 36) PF02701 - Dof domain, zinc finger (zf-Dof)
MSTRG.5753	0.00389280622546352	1.1516629582723101	Soltu.DM.02G030170.1	(1 of 2) 1.5.5.2 - Proline dehydrogenase
MSTRG.5762	2.1039708923759e-08	1.04487668502215	Soltu.DM.02G030290.1
MSTRG.5790	3.6778403544579397e-23	1.81594159516734	Soltu.DM.02G030630.1	(1 of 2) K12640 - brassinosteroid-6-oxidase 2 (CYP85A2, BR6OX2)
MSTRG.5822	1.02308272174884e-06	1.36321856660606	Soltu.DM.02G031080.1	(1 of 217) PF01535//PF13041 - PPR repeat (PPR) // PPR repeat family (PPR_2)
MSTRG.5833	6.45888495225992e-09	1.40653137386229	Soltu.DM.02G031240.1	(1 of 3) PTHR11926//PTHR11926:SF352 - GLUCOSYL/GLUCURONOSYL TRANSFERASES // SUBFAMILY NOT NAMED
MSTRG.5845	0.0071424200440741705	1.12649266130352	Soltu.DM.02G031430.1	(1 of 2) PTHR31194//PTHR31194:SF14 - SHN SHINE , DNA BINDING / TRANSCRIPTION FACTOR // SUBFAMILY NOT NAMED
MSTRG.5915	8.09542093394622e-10	1.30664255203621	Soltu.DM.02G032470.2	(1 of 1) PTHR11654:SF82 - PROTEIN NRT1/ PTR FAMILY 5.8-RELATED
MSTRG.5939	3.5928615179510897e-12	1.45492403871883	Soltu.DM.02G032720.1
MSTRG.606	0.0006430465205869679	1.26460504900841	-
MSTRG.6172	5.4676976419673e-08	1.4170163230450201	Soltu.DM.03G000960.1	(1 of 3) PTHR24221:SF204 - ABC TRANSPORTER B FAMILY MEMBER 7-RELATED
MSTRG.6266	6.86609875565605e-08	1.50574927353291	Soltu.DM.03G002280.1
MSTRG.6376	3.5459239008507103e-15	1.00600137637659	Soltu.DM.03G003760.1	(1 of 17) PF00560//PF07714//PF08263//PF13855 - Leucine Rich Repeat (LRR_1) // Protein tyrosine kinase (Pkinase_Tyr) // Leucine rich repeat N-terminal domain (LRRNT_2) // Leucine rich repeat (LRR_8)
MSTRG.641	0.000383299267761362	1.03215867720967	-
MSTRG.6572	0.00126755458285878	1.02306257803909	Soltu.DM.03G006600.1	(1 of 3) PTHR22952//PTHR22952:SF110 - CAMP-RESPONSE ELEMENT BINDING PROTEIN-RELATED // BZIP PROTEIN (ATBZIP48)-RELATED
MSTRG.6604	4.9874434603578906e-17	1.05326382840978	Soltu.DM.03G007360.1	(1 of 4) PTHR31948:SF8 - ZINC-FINGER HOMEODOMAIN PROTEIN 10-RELATED
MSTRG.6789	2.2178127140581997e-34	2.1982121518244297	Soltu.DM.03G010890.1
MSTRG.6795	6.82492800433405e-05	1.1502599780692	Soltu.DM.03G011070.1	(1 of 4) K00423 - L-ascorbate oxidase (E1.10.3.3)
MSTRG.6796	7.284883231396881e-08	1.81839678759837	Soltu.DM.03G011080.1	(1 of 51) PF03195 - Protein of unknown function DUF260 (DUF260)
MSTRG.6863	1.50180302058755e-06	1.01518663282942	Soltu.DM.03G012100.1	(1 of 2) PTHR31300//PTHR31300:SF2 - FAMILY NOT NAMED // EMB|CAB81597.1
MSTRG.6919	0.000142142347793962	1.68371931106377	Soltu.DM.03G013210.2	(1 of 1) PTHR31301//PTHR31301:SF24 - FAMILY NOT NAMED // LOB DOMAIN-CONTAINING PROTEIN 21
MSTRG.6990	4.11792203980885e-14	1.29117663403979	Soltu.DM.03G014370.3	(1 of 68) PF01535//PF13041//PF14432 - PPR repeat (PPR) // PPR repeat family (PPR_2) // DYW family of nucleic acid deaminases (DYW_deaminase)
MSTRG.7	2.10827049741084e-05	1.05832912861222	-
MSTRG.7054	0.00562420084082418	1.57343481814252	-
MSTRG.7176	0.00549408474723102	1.33156731532777	Soltu.DM.03G017250.1
MSTRG.7251	6.311127878709519e-20	1.0261538601114	Soltu.DM.03G018280.1	(1 of 2) PTHR31636//PTHR31636:SF4 - FAMILY NOT NAMED // SCARECROW-LIKE PROTEIN 8
MSTRG.7276	1.04940461934944e-05	1.3210351100701399	Soltu.DM.03G018550.1	(1 of 19) PTHR33107//PTHR33107:SF5 - FAMILY NOT NAMED // KUNITZ FAMILY TRYPSIN AND PROTEASE INHIBITOR PROTEIN-RELATED
MSTRG.7301	3.18782358341009e-09	1.0900861731973102	Soltu.DM.03G018880.1	(1 of 35) K08235 - xyloglucan:xyloglucosyl transferase (E2.4.1.207)
MSTRG.7317	0.0143691409149536	1.12093212721821	-
MSTRG.7318	0.0177636451701536	1.32210190838209	-
MSTRG.734	5.167604385488279e-06	1.2579995374848	-
MSTRG.7403	0.000142142347793962	1.24584021204477	Soltu.DM.03G020090.1	(1 of 6) PTHR10791//PTHR10791:SF33 - RAG1-ACTIVATING PROTEIN 1 // SUBFAMILY NOT NAMED
MSTRG.749	1.2014224111478899e-42	1.9958025890921998	Soltu.DM.01G010820.1	(1 of 3) KOG3270 - Uncharacterized conserved protein
MSTRG.7502	4.96151503446539e-06	1.4564194197959097	Soltu.DM.03G021380.1	(1 of 65) KOG1603 - Copper chaperone
MSTRG.7527	5.22919455336022e-09	3.2910024983714403	Soltu.DM.03G021700.1	(1 of 1) PTHR11527//PTHR11527:SF167 - SMALL HEAT-SHOCK PROTEIN HSP20 FAMILY // 25.3 KDA HEAT SHOCK PROTEIN, CHLOROPLASTIC
MSTRG.7657	1.56281061426147e-08	1.34179311815599	Soltu.DM.03G023150.1	(1 of 2) PTHR34576//PTHR34576:SF3 - FAMILY NOT NAMED // MEMBRANE-ASSOCIATED KINASE REGULATOR 6-RELATED
MSTRG.7667	0.0284290086783819	1.05469158911806	Soltu.DM.03G023280.1	(1 of 2) 3.6.3.19 - Maltose-transporting ATPase
MSTRG.7680	6.83133937912523e-09	1.2307830421009398	Soltu.DM.03G023440.1	(1 of 2) PTHR11528:SF53 - HEAT SHOCK PROTEIN 90-1
MSTRG.7731	0.000198358805635587	1.2635221198412099	Soltu.DM.03G024110.1	(1 of 43) PF00197 - Trypsin and protease inhibitor (Kunitz_legume)
MSTRG.7783	6.14113299954026e-08	1.0786723727049001	Soltu.DM.03G024740.1	(1 of 1) 1.3.99.22 - Coproporphyrinogen dehydrogenase / Oxygen-independent coproporphyrinogen-III oxidase
MSTRG.7843	0.0164876950658616	1.17096953165157	Soltu.DM.03G025530.1	(1 of 6) 1.14.13.102 - Psoralen synthase
MSTRG.7852	0.0142793016038891	1.14422069211004	Soltu.DM.03G025660.1	(1 of 1) PF10342 - Ser-Thr-rich glycosyl-phosphatidyl-inositol-anchored membrane family (GPI-anchored)
MSTRG.7860	0.0280423526704384	1.3346376809329	-
MSTRG.7893	2.2877885912032798e-10	1.1004317980530802	Soltu.DM.03G026240.1	(1 of 34) PF00069//PF08263//PF13855 - Protein kinase domain (Pkinase) // Leucine rich repeat N-terminal domain (LRRNT_2) // Leucine rich repeat (LRR_8)
MSTRG.8075	0.00953671769266624	1.48126823867937	Soltu.DM.03G028700.1	(1 of 7) 3.4.19.12//3.4.22.69 - Ubiquitinyl hydrolase 1 / Ubiquitin thiolesterase // SARS coronavirus main proteinase / Severe acute respiratory syndrome coronavirus main protease
MSTRG.8127	5.22494366994209e-11	1.2015456790631203	-
MSTRG.8288	7.30951090376321e-10	1.1611918739408897	Soltu.DM.03G031460.1	(1 of 255) PF00646 - F-box domain (F-box)
MSTRG.8315	1.3274806574227e-09	1.4697689691408	-
MSTRG.8421	1.2085057980204198e-07	1.11678858111929	Soltu.DM.03G033140.1	(1 of 86) PF00046 - Homeobox domain (Homeobox)
MSTRG.8479	2.86197995400058e-13	1.9418754740278	Soltu.DM.03G033840.1	(1 of 2) PTHR12565//PTHR12565:SF94 - STEROL REGULATORY ELEMENT-BINDING PROTEIN // TRANSCRIPTION FACTOR BEE 3
MSTRG.8849	0.00298774432859708	1.13822732072622	Soltu.DM.04G000650.1	(1 of 217) PF01535//PF13041 - PPR repeat (PPR) // PPR repeat family (PPR_2)
MSTRG.8898	2.98561667603717e-06	1.8758982300911697	-
MSTRG.900	4.2835637008076795e-07	1.26496118602835	-
MSTRG.9065	8.2861946223296e-10	2.2162736545535697	Soltu.DM.04G003450.1	(1 of 19) PTHR33107:SF5 - KUNITZ FAMILY TRYPSIN AND PROTEASE INHIBITOR PROTEIN-RELATED
MSTRG.916	0.0129088229185332	1.17294175043858	Soltu.DM.01G015480.1
MSTRG.9183	0.00631739652554387	1.1600504499166102	Soltu.DM.04G004990.1	(1 of 26) PF02893 - GRAM domain (GRAM)
MSTRG.9369	3.82407187729188e-12	1.9415259336359798	Soltu.DM.04G007430.1	(1 of 4) PTHR19375//PTHR19375:SF232 - HEAT SHOCK PROTEIN 70KDA // MEDIATOR OF RNA POLYMERASE II TRANSCRIPTION SUBUNIT 37E-RELATED
MSTRG.9379	0.0146802024936781	1.3630384716332098	Soltu.DM.04G007580.1
MSTRG.9411	7.8382420156875e-10	1.29885023321494	-
MSTRG.9418	0.000801128198094049	2.20189975396188	Soltu.DM.04G008320.1	(1 of 2) PTHR23042:SF72 - TRANSCRIPTION FACTOR BHLH104-RELATED
MSTRG.9421	0.0343654415460033	1.0199864003389398	Soltu.DM.04G008340.1	(1 of 28) PF03181 - BURP domain (BURP)
MSTRG.9446	0.000580202087134388	1.42591052383443	Soltu.DM.04G008750.1	(1 of 95) PF00560//PF13855 - Leucine Rich Repeat (LRR_1) // Leucine rich repeat (LRR_8)
MSTRG.9453	3.8844723628541297e-22	2.51913862285346	Soltu.DM.04G008820.1	(1 of 1) PTHR11527:SF142 - 15.7 KDA HEAT SHOCK PROTEIN, PEROXISOMAL
MSTRG.9541	6.08705867695993e-11	1.36066958324298	Soltu.DM.04G010350.1	(1 of 38) K13495 - cis-zeatin O-glucosyltransferase (CISZOG)
MSTRG.9605	6.03798882271112e-21	1.31535776449902	Soltu.DM.04G011090.1	(1 of 34) PTHR11926//PTHR11926:SF409 - GLUCOSYL/GLUCURONOSYL TRANSFERASES // SUBFAMILY NOT NAMED
MSTRG.9776	0.0337119730011033	1.00432857621965	-
MSTRG.9962	4.12587108120028e-06	1.2601207319818601	Soltu.DM.04G018350.1	(1 of 3) 2.5.1.117 - Homogentisate solanesyltransferase / HST
MSTRG.9966	0.000236594460730011	1.05623679999514	-

## Sheet: Mock28_downregulated
ID	Transcript unique ID
padj	DESeq adjusted p-value (Benjamini–Hochberg adjustment)
log2FoldChange	DESeq log2FC comparing Mock, 22 and Mock, 28 plants
transcriptName_Solanum_tuberosum_v6.1	Ptytozome transcript ID
Define_Solanum_tuberosum_v6.1	Ptytozome transcript functional annotation
ID	padj	log2FoldChange	transcriptName_Solanum_tuberosum_v6.1	Define_Solanum_tuberosum_v6.1
MSTRG.10025	4.2623366798961e-11	-3.1830840659549904	Soltu.DM.04G019370.1	(1 of 51) PF03195 - Protein of unknown function DUF260 (DUF260)
MSTRG.10095	5.3576390834605996e-08	-3.0643574226441097	Soltu.DM.04G020590.1	(1 of 34) PF14009 - Domain of unknown function (DUF4228) (DUF4228)
MSTRG.1012	1.7083829747922197e-28	-7.77144202700943	Soltu.DM.01G017610.1	(1 of 1) PTHR31985//PTHR31985:SF3 - FAMILY NOT NAMED // ETHYLENE-RESPONSIVE TRANSCRIPTION FACTOR ERF019-RELATED
MSTRG.10161	2.3185687073e-08	-1.7067200872738502	Soltu.DM.04G021610.1	(1 of 12) K08081 - Tropinone reductase 1 (TR1)
MSTRG.10182	0.0062462976492606796	-1.80110215410593	Soltu.DM.04G021930.1	(1 of 3) 1.10.3.2//1.10.3.3 - Laccase / Urishiol oxidase // L-ascorbate oxidase / Ascorbase
MSTRG.10186	0.00211509742841473	-2.53392366546854	Soltu.DM.04G022150.1	(1 of 3) 1.10.3.2//1.10.3.3 - Laccase / Urishiol oxidase // L-ascorbate oxidase / Ascorbase
MSTRG.10203	9.65795024783133e-13	-1.7913734281880103	Soltu.DM.04G022420.1
MSTRG.10246	5.93207603894032e-10	-1.83716693063821	Soltu.DM.04G022960.1	(1 of 44) PF11721 - Di-glucose binding within endoplasmic reticulum (Malectin)
MSTRG.10269	0.00482423442969168	-1.14563501261077	Soltu.DM.04G023250.1	(1 of 35) PTHR31175//PTHR31175:SF7 - AUXIN-RESPONSIVE FAMILY PROTEIN // SUBFAMILY NOT NAMED
MSTRG.10286	2.11578149182823e-12	-2.3529560419172597	Soltu.DM.04G023540.2	(1 of 85) PF03106 - WRKY DNA -binding domain (WRKY)
MSTRG.10287	0.0137467214235589	-1.5512348517093602	Soltu.DM.04G023540.2	(1 of 85) PF03106 - WRKY DNA -binding domain (WRKY)
MSTRG.103	1.68142706849735e-15	-1.8834606733446597	Soltu.DM.01G000790.1	(1 of 1) PTHR15907//PTHR15907:SF43 - FAMILY NOT NAMED // PROTEIN PLANT CADMIUM RESISTANCE 2-RELATED
MSTRG.1034	6.30472168445873e-08	-2.20014249816073	-
MSTRG.10367	1.42419439339771e-08	-1.52465678591526	Soltu.DM.04G024930.1	(1 of 2) PTHR10891//PTHR10891:SF530 - EF-HAND CALCIUM-BINDING DOMAIN CONTAINING PROTEIN // SUBFAMILY NOT NAMED
MSTRG.1041	1.1649114403489697e-13	-1.5729895210128901	Soltu.DM.01G018340.1	(1 of 2) PTHR11453//PTHR11453:SF44 - ANION EXCHANGE PROTEIN // BORON TRANSPORTER 1-RELATED
MSTRG.10419	6.8157845363924895e-06	-1.36650016710749	Soltu.DM.04G025520.1	(1 of 1) PTHR33133//PTHR33133:SF5 - FAMILY NOT NAMED // EXPRESSED PROTEIN
MSTRG.10420	1.01824147500266e-37	-1.3017018207853102	Soltu.DM.04G025540.2	(1 of 1) PTHR31636//PTHR31636:SF10 - FAMILY NOT NAMED // SCARECROW-LIKE PROTEIN 1
MSTRG.10425	1.75212987976726e-21	-2.59273998221475	Soltu.DM.04G025590.1	(1 of 2) K11228 - mitogen-activated protein kinase kinase kinase (STE11)
MSTRG.10473	1.59657697056284e-10	-1.4500977412051899	Soltu.DM.04G026550.1	(1 of 4) PTHR11999//PTHR11999:SF83 - GROUP II PYRIDOXAL-5-PHOSPHATE DECARBOXYLASE // SUBFAMILY NOT NAMED
MSTRG.10540	6.2518319261482e-06	-1.19746592691812	Soltu.DM.04G027650.1	(1 of 2) PTHR31235//PTHR31235:SF77 - FAMILY NOT NAMED // PEROXIDASE 12
MSTRG.10550	1.57880241214561e-20	-2.80467708850204	Soltu.DM.04G027770.1	(1 of 2) PTHR22595:SF37 - CHITINASE-RELATED
MSTRG.10573	1.76416312272597e-07	-2.83231810867388	Soltu.DM.04G028130.1	(1 of 5) PTHR31221:SF36 - WRKY TRANSCRIPTION FACTOR 50-RELATED
MSTRG.10595	8.83850337186376e-10	-1.8606827026438302	-
MSTRG.10668	5.0045327156118297e-05	-1.08234428602168	Soltu.DM.04G029410.1	(1 of 51) PF00069//PF00560//PF08263//PF13855 - Protein kinase domain (Pkinase) // Leucine Rich Repeat (LRR_1) // Leucine rich repeat N-terminal domain (LRRNT_2) // Leucine rich repeat (LRR_8)
MSTRG.10673	2.8659838926060897e-08	-1.4409970808626202	Soltu.DM.04G029540.1	(1 of 16) PF00069//PF13855 - Protein kinase domain (Pkinase) // Leucine rich repeat (LRR_8)
MSTRG.10696	2.3810476721852997e-37	-1.46854529363651	Soltu.DM.04G029820.1	(1 of 2) PTHR24365:SF368 - OUTER ARM DYNEIN LIGHT CHAIN 1 PROTEIN
MSTRG.10716	6.98661419384659e-19	-1.49342229428123	Soltu.DM.04G030100.1	(1 of 1) PF12937//PF13621 - F-box-like (F-box-like) // Cupin-like domain (Cupin_8)
MSTRG.10754	4.43367550976767e-17	-2.5884421096921097	Soltu.DM.04G030530.1	(1 of 2) PTHR22778//PTHR22778:SF19 - OVARIAN CANCER GENE-2 PROTEIN-RELATED // SUBFAMILY NOT NAMED
MSTRG.10859	2.49932811381805e-06	-2.04837928507691	Soltu.DM.04G031940.1
MSTRG.10897	3.26863686565239e-10	-1.60223821297787	Soltu.DM.04G032340.1
MSTRG.10917	1.0101679468406199e-07	-1.3160023384325499	Soltu.DM.04G032620.1	(1 of 2) PTHR10992:SF891 - STRIGOLACTONE ESTERASE D14 HOMOLOG-RELATED
MSTRG.10933	1.4412982310335001e-11	-1.5227582357541103	Soltu.DM.04G032910.2	(1 of 7) PF00560//PF07714//PF13855 - Leucine Rich Repeat (LRR_1) // Protein tyrosine kinase (Pkinase_Tyr) // Leucine rich repeat (LRR_8)
MSTRG.10964	0.0007970976349111161	-1.3095355943028402	Soltu.DM.04G033320.1	(1 of 1) PTHR31282//PTHR31282:SF27 - FAMILY NOT NAMED // WRKY TRANSCRIPTION FACTOR 7-RELATED
MSTRG.10995	1.7229365010393601e-06	-2.08233360232729	Soltu.DM.04G033650.1	(1 of 3) PTHR33676//PTHR33676:SF3 - FAMILY NOT NAMED // COLD REGULATED PROTEIN 27
MSTRG.11019	1.51534203869081e-23	-1.22490773993727	Soltu.DM.04G033970.2	(1 of 2) PTHR13832//PTHR13832:SF25 - PROTEIN PHOSPHATASE 2C // PROTEIN PHOSPHATASE 2C 12-RELATED
MSTRG.1102	0.000575070909070904	-1.20861571557753	Soltu.DM.01G019820.1	(1 of 82) 3.2.1.39 - Glucan endo-1,3-beta-D-glucosidase / Laminarinase
MSTRG.1103	0.000524802738665261	-1.44259570211199	Soltu.DM.01G019850.1	(1 of 82) 3.2.1.39 - Glucan endo-1,3-beta-D-glucosidase / Laminarinase
MSTRG.11032	9.98314146467308e-07	-3.3973824486927597	Soltu.DM.04G034120.1	(1 of 26) KOG0513 - Ca2+-independent phospholipase A2
MSTRG.11033	2.7088606844808197e-23	-3.95927963007528	Soltu.DM.04G034140.1	(1 of 26) KOG0513 - Ca2+-independent phospholipase A2
MSTRG.11034	0.000309679262141953	-2.9430266364294497	Soltu.DM.04G034160.1	(1 of 26) KOG0513 - Ca2+-independent phospholipase A2
MSTRG.11042	0.000106292424208817	-2.19142952861781	Soltu.DM.04G034270.1	(1 of 1) PTHR10641//PTHR10641:SF611 - MYB-LIKE DNA-BINDING PROTEIN MYB // SUBFAMILY NOT NAMED
MSTRG.11046	5.04502118977015e-32	-1.51233638463541	Soltu.DM.04G034320.1	(1 of 2) PTHR24361//PTHR24361:SF337 - MITOGEN-ACTIVATED KINASE KINASE KINASE // SUBFAMILY NOT NAMED
MSTRG.11054	0.0008470225892652111	-2.41075965912365	Soltu.DM.04G034380.1	(1 of 2) PTHR11461//PTHR11461:SF192 - SERINE PROTEASE INHIBITOR, SERPIN // SUBFAMILY NOT NAMED
MSTRG.11095	3.6467354941396296e-09	-1.12452456251806	Soltu.DM.04G034810.1	(1 of 33) 2.4.1.43 - Polygalacturonate 4-alpha-galacturonosyltransferase
MSTRG.11096	2.7429462101836997e-19	-1.0847540184204698	Soltu.DM.04G034830.1	(1 of 2) K13513 - lysocardiolipin and lysophospholipid acyltransferase (LCLAT1, AGPAT8)
MSTRG.11102	1.8318673583378299e-22	-1.26280144569001	Soltu.DM.04G034890.2	(1 of 116) PF02365 - No apical meristem (NAM) protein (NAM)
MSTRG.11238	1.39555228547187e-07	-2.2200798062460496	Soltu.DM.04G036670.1	(1 of 5) PTHR24078:SF231 - CHAPERONE PROTEIN DNAJ
MSTRG.11269	2.4249675866593003e-11	-1.0792618308475501	Soltu.DM.04G037030.1	(1 of 6) PTHR24349//PTHR24349:SF89 - SERINE/THREONINE-PROTEIN KINASE // CALCIUM-DEPENDENT PROTEIN KINASE 29
MSTRG.11278	1.31020127637053e-16	-1.7938323299485401	Soltu.DM.04G037130.1	(1 of 1) PTHR18896//PTHR18896:SF72 - PHOSPHOLIPASE D // SUBFAMILY NOT NAMED
MSTRG.11310	2.95836199898998e-14	-1.31808032347826	Soltu.DM.04G037570.1	(1 of 29) PTHR11102//PTHR11102:SF90 - SEL-1-LIKE PROTEIN // SUBFAMILY NOT NAMED
MSTRG.11324	7.70182323415953e-09	-1.19652833611154	Soltu.DM.04G037700.1	(1 of 31) 2.7.10.2//2.7.11.1 - Non-specific protein-tyrosine kinase / Cytoplasmic protein tyrosine kinase // Non-specific serine/threonine protein kinase / Threonine-specific protein kinase
MSTRG.1137	0.00409336247947085	-1.09365516373253	Soltu.DM.01G020300.1	(1 of 1) PTHR31052//PTHR31052:SF3 - FAMILY NOT NAMED // COBRA-LIKE PROTEIN 7-RELATED
MSTRG.11394	0.00035012109170865803	-1.06249056826392	Soltu.DM.05G000170.1	(1 of 6) PTHR11783//PTHR11783:SF93 - SULFOTRANSFERASE SULT // SUBFAMILY NOT NAMED
MSTRG.11401	2.52599606883671e-77	-2.9352309974184703	Soltu.DM.05G000210.1	(1 of 2) PTHR23155//PTHR23155:SF483 - LEUCINE-RICH REPEAT-CONTAINING PROTEIN // SUBFAMILY NOT NAMED
MSTRG.11402	0.0223128578941911	-1.3775489271175	Soltu.DM.05G000240.1
MSTRG.11403	0.0010425912887505199	-2.58351635712423	Soltu.DM.05G000250.1
MSTRG.11477	6.645312853049001e-09	-1.23509194925966	Soltu.DM.05G001210.1	(1 of 4) K15639 - PHYB activation tagged suppressor 1 (CYP734A1, BAS1)
MSTRG.11510	4.1739574451464e-05	-1.6686496650479798	Soltu.DM.05G001660.1
MSTRG.11536	1.2081705138876499e-21	-1.1604968371935702	Soltu.DM.05G002210.1	(1 of 2) PTHR24092:SF41 - PHOSPHOLIPID-TRANSPORTING ATPASE 10-RELATED
MSTRG.11547	0.0054778728267234	-1.10821923272872	Soltu.DM.05G002340.2
MSTRG.11574	5.704393340517719e-21	-2.45716343300693	Soltu.DM.05G002670.1	(1 of 1) PTHR31003:SF4 - GENOMIC DNA, CHROMOSOME 3, TAC CLONE:K13N2-RELATED
MSTRG.11606	0.00337805777678975	-1.28756890969679	Soltu.DM.05G002980.1	(1 of 3) PTHR35735//PTHR35735:SF1 - FAMILY NOT NAMED // PROTEIN NIM1-INTERACTING 2
MSTRG.11620	1.6883172805439697e-31	-2.8075223120519195	Soltu.DM.05G003170.1	(1 of 13) PF00643//PF06203 - B-box zinc finger (zf-B_box) // CCT motif (CCT)
MSTRG.11664	5.368102029531389e-09	-1.4730848537333	Soltu.DM.05G003720.1	(1 of 12) PF00069//PF14380 - Protein kinase domain (Pkinase) // Wall-associated receptor kinase C-terminal (WAK_assoc)
MSTRG.11674	5.56954406071133e-07	-1.39085741160682	Soltu.DM.05G003850.2	(1 of 1) PTHR31285//PTHR31285:SF0 - FAMILY NOT NAMED // PROMOTER OF FILAMENTATION PROTEIN 1
MSTRG.11695	1.72980258636579e-37	-1.22085599593973	Soltu.DM.05G004410.1	(1 of 3) PTHR11206//PTHR11206:SF87 - MULTIDRUG RESISTANCE PROTEIN // MATE EFFLUX FAMILY PROTEIN-RELATED
MSTRG.11699	2.0600171225547798e-05	-1.61782439230979	Soltu.DM.05G004450.1	(1 of 192) KOG0472 - Leucine-rich repeat protein
MSTRG.11718	3.3979744203169e-05	-1.35669237638044	Soltu.DM.05G004700.1	(1 of 1) PTHR10641//PTHR10641:SF507 - MYB-LIKE DNA-BINDING PROTEIN MYB // SUBFAMILY NOT NAMED
MSTRG.11765	4.32471345024443e-14	-1.7655964982408	Soltu.DM.05G005300.1	(1 of 2) PTHR31719:SF40 - NAC TRANSCRIPTION FACTOR 29
MSTRG.11799	3.2666972911755797e-47	-1.35640852552292	Soltu.DM.05G005680.1	(1 of 18) PTHR23155//PTHR23155:SF534 - LEUCINE-RICH REPEAT-CONTAINING PROTEIN // SUBFAMILY NOT NAMED
MSTRG.11811	4.086049183068979e-15	-1.14050807938419	Soltu.DM.05G005850.1	(1 of 7) 1.14.13.169 - Transferred entry: 1.14.18.5
MSTRG.11871	2.32921766312717e-08	-1.56492450864596	Soltu.DM.05G006650.1	(1 of 8) PTHR31205:SF2 - ACTIN CROSS-LINKING PROTEIN
MSTRG.11888	0.000351505168973315	-1.05933430299472	Soltu.DM.05G006890.1	(1 of 12) PF00069//PF08263 - Protein kinase domain (Pkinase) // Leucine rich repeat N-terminal domain (LRRNT_2)
MSTRG.11918	6.55598111529575e-08	-1.52521721087487	Soltu.DM.05G007630.1	(1 of 2) 2.4.1.195 - N-hydroxythioamide S-beta-glucosyltransferase / Uridine diphosphoglucose-thiohydroximate glucosyltransferase
MSTRG.11919	4.2336032154827306e-08	-1.43909167695519	Soltu.DM.05G007640.1	(1 of 2) 2.4.1.195 - N-hydroxythioamide S-beta-glucosyltransferase / Uridine diphosphoglucose-thiohydroximate glucosyltransferase
MSTRG.11953	6.98661419384659e-19	-1.48034312487387	Soltu.DM.05G008060.1	(1 of 4) PTHR10788:SF14 - ALPHA,ALPHA-TREHALOSE-PHOSPHATE SYNTHASE [UDP-FORMING] 10-RELATED
MSTRG.11979	2.08031596039768e-05	-1.09700344282602	Soltu.DM.05G008440.1	(1 of 28) PF03181 - BURP domain (BURP)
MSTRG.12012	3.3308355315525794e-14	-1.1823970691164098	Soltu.DM.05G008990.1	(1 of 11) 3.4.17.23 - Angiotensin-converting enzyme 2 / Angiotensin converting enzyme-2
MSTRG.12027	5.80440884751428e-09	-1.8803979846246002	Soltu.DM.05G009120.1	(1 of 1) PF00646//PF13964 - F-box domain (F-box) // Kelch motif (Kelch_6)
MSTRG.12040	7.71410370739962e-34	-1.8342866137870801	Soltu.DM.05G009330.1	(1 of 19) PF01657//PF07714 - Salt stress response/antifungal (Stress-antifung) // Protein tyrosine kinase (Pkinase_Tyr)
MSTRG.12070	9.631568008663696e-132	-3.28247860598543	Soltu.DM.05G009690.1	(1 of 1) PF08238//PF12937 - Sel1 repeat (Sel1) // F-box-like (F-box-like)
MSTRG.12101	1.06563098498642e-11	-1.3432354227044498	Soltu.DM.05G010110.1	(1 of 1) PTHR10159//PTHR10159:SF359 - DUAL SPECIFICITY PROTEIN PHOSPHATASE // SUBFAMILY NOT NAMED
MSTRG.1217	6.3850491494126e-27	-1.69542956198352	Soltu.DM.01G021880.1	(1 of 1) PF00481//PF13672 - Protein phosphatase 2C (PP2C) // Protein phosphatase 2C (PP2C_2)
MSTRG.1223	6.0998020212773595e-05	-4.34967542844098	Soltu.DM.01G021960.1
MSTRG.12231	7.17407791039095e-11	-1.5565357217888103	Soltu.DM.05G012120.1	(1 of 16) PF03110 - SBP domain (SBP)
MSTRG.12281	0.00627677698725347	-1.07230459785763	Soltu.DM.05G013050.1	(1 of 3) PTHR22763//PTHR22763:SF87 - RING ZINC FINGER PROTEIN // SUBFAMILY NOT NAMED
MSTRG.12287	7.149700965424148e-69	-2.01516475599307	Soltu.DM.05G013130.1	(1 of 13) PF05664 - Plant family of unknown function (DUF810) (DUF810)
MSTRG.12308	2.85181955609592e-12	-1.21371169061628	Soltu.DM.05G013350.1	(1 of 1) PTHR10992//PTHR10992:SF841 - ALPHA/BETA HYDROLASE FOLD-CONTAINING PROTEIN // SUBFAMILY NOT NAMED
MSTRG.12358	1.8781215901260603e-39	-2.57962719929726	Soltu.DM.05G014350.1	(1 of 3) PTHR33172:SF2 - EMB|CAB83157.1
MSTRG.12457	7.74680880445287e-08	-1.7185565022657499	Soltu.DM.05G016630.1	(1 of 1) PTHR31568//PTHR31568:SF17 - FAMILY NOT NAMED // EXPRESSED PROTEIN
MSTRG.12464	0.0157330427071054	-1.0808978409885	-
MSTRG.1252	4.79759770622186e-05	-1.5509370345006401	Soltu.DM.01G022320.1	(1 of 1) PTHR10168//PTHR10168:SF105 - GLUTAREDOXIN // MONOTHIOL GLUTAREDOXIN-S10
MSTRG.12525	1.05872247813349e-09	-2.56015251930986	Soltu.DM.05G017910.1	(1 of 6) PTHR23130//PTHR23130:SF80 - FAMILY NOT NAMED // AUXIN-INDUCED IN ROOT CULTURES PROTEIN 12
MSTRG.1253	6.956483916479089e-06	-1.3876524182838001	Soltu.DM.01G022330.1	(1 of 2) PTHR10168:SF115 - MONOTHIOL GLUTAREDOXIN-S2-RELATED
MSTRG.12564	0.000358142526824029	-2.16741873800584	Soltu.DM.05G018770.1	(1 of 3) KOG3426 - NADH:ubiquinone oxidoreductase, NDUFA6/B14 subunit
MSTRG.12565	6.502681477505919e-06	-1.93599663395883	-
MSTRG.12573	1.65233047614498e-16	-2.32776120415451	Soltu.DM.05G018910.1
MSTRG.12617	3.2456253076832e-06	-1.04321673269512	-
MSTRG.12632	1.96567880136191e-06	-2.89052780502692	Soltu.DM.05G019660.1	(1 of 5) PTHR11751//PTHR11751:SF284 - SUBGROUP I AMINOTRANSFERASE RELATED // 1-AMINOCYCLOPROPANE-1-CARBOXYLATE SYNTHASE-LIKE PROTEIN 1
MSTRG.12639	5.50144083423325e-35	-1.57462222439174	Soltu.DM.05G019720.1	(1 of 6) K00029 - malate dehydrogenase (oxaloacetate-decarboxylating)(NADP+) (E1.1.1.40, maeB)
MSTRG.12681	2.72270100847996e-26	-1.5581820949561203	Soltu.DM.05G020560.1	(1 of 1) KOG3734 - Predicted phosphoglycerate mutase
MSTRG.12686	0.00015190426181157601	-1.31423515065844	-
MSTRG.1273	0.0028261626707430897	-1.1063116251520502	Soltu.DM.01G022570.2	(1 of 1) PTHR31352:SF3 - INACTIVE BETA-AMYLASE 9
MSTRG.12737	4.281169417747619e-06	-1.9331943833017902	Soltu.DM.05G021350.1	(1 of 7) 3.6.3.36 - Taurine-transporting ATPase
MSTRG.12777	2.94546140499225e-06	-1.3253987990368898	Soltu.DM.05G022030.1	(1 of 255) PF00646 - F-box domain (F-box)
MSTRG.12806	2.09137565062902e-14	-2.28891937016204	Soltu.DM.05G022450.1	(1 of 4) PTHR31241:SF2 - DEHYDRATION-RESPONSIVE ELEMENT-BINDING PROTEIN 2A-RELATED
MSTRG.12817	1.8302761562184102e-30	-1.59027564800973	Soltu.DM.05G022610.1	(1 of 2) PTHR27003:SF102 - SERINE/THREONINE-PROTEIN KINASE-LIKE PROTEIN CCR3-RELATED
MSTRG.12830	5.1284000070577705e-05	-1.0254223133265699	Soltu.DM.05G022780.1	(1 of 1) PTHR34953:SF1 - ALPHA/BETA HYDROLASE RELATED PROTEIN
MSTRG.12833	1.3459441885053302e-07	-1.04164841868933	Soltu.DM.05G022810.1	(1 of 1) PTHR11132//PTHR11132:SF104 - SOLUTE CARRIER FAMILY 35 // SUBFAMILY NOT NAMED
MSTRG.12850	3.11513857794229e-13	-1.2274359263835102	Soltu.DM.05G023010.1	(1 of 3) PTHR13832:SF219 - PROTEIN PHOSPHATASE 2C 3-RELATED
MSTRG.12884	8.34450354141773e-06	-2.5491117150430296	Soltu.DM.05G023360.1	(1 of 3) PTHR31221:SF13 - WRKY TRANSCRIPTION FACTOR 48-RELATED
MSTRG.12904	0.00018271745428071598	-1.2644061218668898	Soltu.DM.05G023690.1	(1 of 1) PF01061//PF08370 - ABC-2 type transporter (ABC2_membrane) // Plant PDR ABC transporter associated (PDR_assoc)
MSTRG.12906	2.70890378165964e-35	-3.8260655467343394	Soltu.DM.05G023720.1	(1 of 10) PTHR19241//PTHR19241:SF221 - ATP-BINDING CASSETTE TRANSPORTER // SUBFAMILY NOT NAMED
MSTRG.12907	3.2070353460054696e-07	-5.24048281435784	Soltu.DM.05G023730.1	(1 of 10) PTHR19241//PTHR19241:SF221 - ATP-BINDING CASSETTE TRANSPORTER // SUBFAMILY NOT NAMED
MSTRG.12908	0.00564020620100054	-2.92598488734231	Soltu.DM.05G023730.1	(1 of 10) PTHR19241//PTHR19241:SF221 - ATP-BINDING CASSETTE TRANSPORTER // SUBFAMILY NOT NAMED
MSTRG.1294	2.40204673352627e-08	-1.45920939262949	Soltu.DM.01G023050.1	(1 of 4) PF04450 - Peptidase of plants and bacteria (BSP)
MSTRG.12978	4.0418735158770004e-11	-1.08816032660666	Soltu.DM.05G024540.1	(1 of 3) PTHR31636//PTHR31636:SF45 - FAMILY NOT NAMED // SCARECROW-LIKE PROTEIN 13
MSTRG.13037	4.8399748561000605e-06	-1.01018055040259	Soltu.DM.05G025420.1	(1 of 25) PF07714//PF11721 - Protein tyrosine kinase (Pkinase_Tyr) // Di-glucose binding within endoplasmic reticulum (Malectin)
MSTRG.13056	0.00023295364213308799	-2.28301550421466	Soltu.DM.05G025620.1	(1 of 7) K14509 - ethylene receptor (ETR, ERS)
MSTRG.13143	2.6713601050847897e-05	-1.2547028324271299	Soltu.DM.05G026780.1
MSTRG.13175	0.0130259080957271	-1.13077221586947	Soltu.DM.05G027150.1	(1 of 45) K14488 - SAUR family protein (SAUR)
MSTRG.13233	0.0036034215946586204	-1.93099132395616	-
MSTRG.13317	3.27189292586395e-05	-1.4686081202846202	Soltu.DM.06G001440.2	(1 of 33) KOG0617 - Ras suppressor protein (contains leucine-rich repeats)
MSTRG.13318	0.007715474376667691	-1.09511579507222	Soltu.DM.06G001460.1	(1 of 62) PF00560//PF08263//PF13855 - Leucine Rich Repeat (LRR_1) // Leucine rich repeat N-terminal domain (LRRNT_2) // Leucine rich repeat (LRR_8)
MSTRG.13319	1.39485403619228e-06	-2.74762258385115	Soltu.DM.06G001480.1	(1 of 62) PF00560//PF08263//PF13855 - Leucine Rich Repeat (LRR_1) // Leucine rich repeat N-terminal domain (LRRNT_2) // Leucine rich repeat (LRR_8)
MSTRG.13320	1.4204463321259699e-10	-2.05169594657164	-
MSTRG.13328	8.52481085028656e-14	-2.2286403648356297	Soltu.DM.06G001660.1	(1 of 1440) 2.7.11.1 - Non-specific serine/threonine protein kinase / Threonine-specific protein kinase
MSTRG.13399	0.00022209939110002402	-2.34781373893613	Soltu.DM.06G002570.1	(1 of 3) PTHR31579//PTHR31579:SF4 - FAMILY NOT NAMED // F21O3.6 PROTEIN-RELATED
MSTRG.13418	6.91410743639897e-13	-1.86444826826621	Soltu.DM.06G002800.1	(1 of 1) PTHR24347//PTHR24347:SF189 - SERINE/THREONINE-PROTEIN KINASE // SUBFAMILY NOT NAMED
MSTRG.13439	0.0024630734377333197	-1.0409219490434598	Soltu.DM.06G003070.1	(1 of 2) 6.3.5.4 - Asparagine synthase (glutamine-hydrolyzing) / Glutamine-dependent asparagine synthetase
MSTRG.13454	2.08254051023137e-07	-1.41373393514814	Soltu.DM.06G003250.1	(1 of 1) PF00069//PF00560//PF08263//PF12799//PF13855 - Protein kinase domain (Pkinase) // Leucine Rich Repeat (LRR_1) // Leucine rich repeat N-terminal domain (LRRNT_2) // Leucine Rich repeats (2 copies) (LRR_4) // Leucine rich repeat (LRR_8)
MSTRG.13462	3.73270724735854e-09	-1.4963320390035801	Soltu.DM.06G003380.1
MSTRG.13463	6.30739613414044e-06	-6.15081580650252	Soltu.DM.06G003390.1
MSTRG.13464	0.00276662449210298	-1.16059210119078	Soltu.DM.06G003420.1	(1 of 33) KOG0617 - Ras suppressor protein (contains leucine-rich repeats)
MSTRG.13467	4.55647319345526e-06	-1.23680388783527	Soltu.DM.06G003470.1	(1 of 17) PF00560//PF07714//PF08263//PF13855 - Leucine Rich Repeat (LRR_1) // Protein tyrosine kinase (Pkinase_Tyr) // Leucine rich repeat N-terminal domain (LRRNT_2) // Leucine rich repeat (LRR_8)
MSTRG.13473	4.04519000278659e-11	-1.25354293419025	Soltu.DM.06G003590.1	(1 of 62) PF00560//PF08263//PF13855 - Leucine Rich Repeat (LRR_1) // Leucine rich repeat N-terminal domain (LRRNT_2) // Leucine rich repeat (LRR_8)
MSTRG.13493	0.006501252657008	-1.13695119907672	Soltu.DM.06G003890.1	(1 of 11) 2.4.1.122 - Glycoprotein-N-acetylgalactosamine 3-beta-galactosyltransferase
MSTRG.13515	2.79381213227667e-26	-2.46094087891294	Soltu.DM.06G004190.1	(1 of 17) PF04720 - PDDEXK-like family of unknown function (PDDEXK_6)
MSTRG.13547	1.1750063926872502e-13	-2.57768155532279	-
MSTRG.13560	7.46929594006321e-11	-3.58779680024548	Soltu.DM.06G005020.1
MSTRG.13561	1.6139696406059198e-23	-1.8850744494112501	Soltu.DM.06G005040.1	(1 of 23) PF00069//PF00560//PF13855 - Protein kinase domain (Pkinase) // Leucine Rich Repeat (LRR_1) // Leucine rich repeat (LRR_8)
MSTRG.13571	2.20407957289624e-27	-2.9473226054555397	Soltu.DM.06G005160.1	(1 of 1) PTHR24055//PTHR24055:SF214 - MITOGEN-ACTIVATED PROTEIN KINASE // MITOGEN-ACTIVATED PROTEIN KINASE 3
MSTRG.13607	0.0024394053951996603	-1.0219386100169199	Soltu.DM.06G005820.1	(1 of 13) K08472 - mlo protein (MLO)
MSTRG.1376	6.761809266401159e-38	-3.8518155578006805	Soltu.DM.01G024080.1	(1 of 1) PTHR13683:SF379 - ASPARTYL PROTEASE-LIKE PROTEIN
MSTRG.1379	4.8413488426275904e-46	-2.62859848912768	Soltu.DM.01G024180.1	(1 of 11) PTHR13683//PTHR13683:SF295 - ASPARTYL PROTEASES // SUBFAMILY NOT NAMED
MSTRG.13797	2.85492826495391e-07	-1.16046239194653	Soltu.DM.06G009670.1	(1 of 16) 2.3.1.84 - Alcohol O-acetyltransferase / AATASE
MSTRG.1380	2.0281464710512197e-59	-5.59002022621665	Soltu.DM.01G024190.1	(1 of 1) PTHR13683//PTHR13683:SF356 - ASPARTYL PROTEASES // SUBFAMILY NOT NAMED
MSTRG.1381	1.5607344393836498e-08	-9.13733009955121	Soltu.DM.01G024200.1	(1 of 11) PTHR13683//PTHR13683:SF295 - ASPARTYL PROTEASES // SUBFAMILY NOT NAMED
MSTRG.13822	0.000404161202083316	-1.17709601245405	Soltu.DM.06G010080.1	(1 of 1) PTHR23315//PTHR23315:SF132 - BETA CATENIN-RELATED ARMADILLO REPEAT-CONTAINING // SUBFAMILY NOT NAMED
MSTRG.13828	8.008292890687991e-11	-1.19170958896263	Soltu.DM.06G010140.1	(1 of 12) PF00069//PF08263 - Protein kinase domain (Pkinase) // Leucine rich repeat N-terminal domain (LRRNT_2)
MSTRG.13850	4.1227164751215e-21	-2.89573420203568	Soltu.DM.06G010410.1	(1 of 1) PTHR11811//PTHR11811:SF32 - 6-PHOSPHOGLUCONATE DEHYDROGENASE // SUBFAMILY NOT NAMED
MSTRG.13862	6.26234777716282e-10	-1.7820098404217801	Soltu.DM.06G010590.1	(1 of 1) PTHR31087//PTHR31087:SF17 - FAMILY NOT NAMED // PROTEIN LURP-ONE-RELATED 14-RELATED
MSTRG.1389	3.55626235096375e-11	-2.63615104756487	-
MSTRG.1391	1.78454361061567e-17	-1.85756706870765	Soltu.DM.01G024420.1	(1 of 1) PTHR22763//PTHR22763:SF79 - RING ZINC FINGER PROTEIN // SUBFAMILY NOT NAMED
MSTRG.1392	2.95732866356376e-39	-1.6839399698981201	Soltu.DM.01G024420.1	(1 of 1) PTHR22763//PTHR22763:SF79 - RING ZINC FINGER PROTEIN // SUBFAMILY NOT NAMED
MSTRG.13936	0.00597981602241775	-1.8442804355837399	-
MSTRG.13941	8.91210717918323e-10	-1.3378446186240802	-
MSTRG.13990	0.00013517187595213102	-2.69075872717181	Soltu.DM.06G012620.1	(1 of 2) PTHR31080:SF9 - INVERTASE/PECTIN METHYLESTERASE INHIBITOR FAMILY PROTEIN / DC 1.2-LIKE PROTEIN-RELATED
MSTRG.13999	2.0295566635937198e-05	-1.52920874207827	Soltu.DM.06G012790.1	(1 of 7) K05282 - gibberellin 20-oxidase (E1.14.11.12)
MSTRG.14041	0.0045655018278594394	-1.01743896400105	Soltu.DM.06G013480.1	(1 of 3) PTHR22814:SF129 - COPPER TRANSPORT FAMILY PROTEIN-RELATED
MSTRG.1407	0.0037794492869881397	-2.6655019927417203	Soltu.DM.01G024580.1	(1 of 38) PF05553 - Cotton fibre expressed protein (DUF761)
MSTRG.14130	3.82257550053696e-61	-1.78623343525161	Soltu.DM.06G014600.1	(1 of 6) K06269 - serine/threonine-protein phosphatase PP1 catalytic subunit (PPP1C)
MSTRG.14131	8.43231164502537e-12	-2.68647413736768	Soltu.DM.06G014610.1	(1 of 3) PTHR14155//PTHR14155:SF178 - RING FINGER DOMAIN-CONTAINING // SUBFAMILY NOT NAMED
MSTRG.14136	2.80220464400817e-05	-1.25474164790244	Soltu.DM.06G014690.1
MSTRG.1416	3.5594368283231003e-13	-1.4045110283465099	Soltu.DM.01G024690.1	(1 of 1) PTHR21493:SF117 - ALPHA/BETA-HYDROLASES SUPERFAMILY PROTEIN
MSTRG.14204	0.0008470225892652111	-2.01587436007932	Soltu.DM.06G015800.1	(1 of 2) PTHR10168//PTHR10168:SF115 - GLUTAREDOXIN // MONOTHIOL GLUTAREDOXIN-S2-RELATED
MSTRG.14232	0.00868178510854418	-1.11981858378656	Soltu.DM.06G016510.1	(1 of 1) 4.2.3.104//4.2.3.57//4.2.3.71 - Alpha-humulene synthase / ZSS1 // (-)-beta-caryophyllene synthase // (E,E)-germacrene B synthase
MSTRG.1424	3.40306718691968e-36	-3.22426148370986	Soltu.DM.01G024770.1	(1 of 1) PTHR23012//PTHR23012:SF93 - MEMBRANE ASSOCIATED RING FINGER // RING/FYVE/PHD ZINC FINGER-CONTAINING PROTEIN
MSTRG.14249	1.11765687591095e-12	-1.66307882064679	Soltu.DM.06G016980.1	(1 of 1) 4.2.3.104//4.2.3.57 - Alpha-humulene synthase / ZSS1 // (-)-beta-caryophyllene synthase
MSTRG.14316	4.668760978749389e-38	-2.4727606814794703	Soltu.DM.06G017960.1	(1 of 2) 2.4.1.186 - Glycogenin glucosyltransferase / Priming glucosyltransferase
MSTRG.14333	3.8527780823658793e-19	-2.0507626223011	Soltu.DM.06G018130.1	(1 of 4) PF04618 - HD-ZIP protein N terminus (HD-ZIP_N)
MSTRG.14334	4.97871398247447e-11	-2.52636096033221	Soltu.DM.06G018140.1	(1 of 10) PF01277 - Oleosin (Oleosin)
MSTRG.14370	5.0028361812419497e-29	-1.31865322196301	Soltu.DM.06G018580.1	(1 of 29) PF05678 - VQ motif (VQ)
MSTRG.14371	0.000204325800873505	-1.79238161071192	Soltu.DM.06G018590.1
MSTRG.14389	0.004657815346857021	-1.6810272249527902	Soltu.DM.06G018840.1	(1 of 2) K13424 - WRKY transcription factor 33 (WRKY33)
MSTRG.14390	5.5724093687353506e-05	-1.36292139798022	-
MSTRG.14419	5.7991302474429205e-08	-1.17785943758352	Soltu.DM.06G019440.1	(1 of 43) PF00234 - Protease inhibitor/seed storage/LTP family (Tryp_alpha_amyl)
MSTRG.14448	6.575036426304031e-10	-1.64593100845792	Soltu.DM.06G019860.1	(1 of 9) 2.3.1.119 - Transferred entry: 1.1.1.330, 1.3.1.93, 2.3.1.199 and 4.2.1.134
MSTRG.1452	1.68142706849735e-15	-1.49983654806467	Soltu.DM.01G025110.1	(1 of 3) PTHR31221:SF13 - WRKY TRANSCRIPTION FACTOR 48-RELATED
MSTRG.14535	2.60780309511297e-07	-1.0231226839435499	Soltu.DM.06G021360.1	(1 of 1) PTHR21136//PTHR21136:SF88 - SNARE PROTEINS // SUBFAMILY NOT NAMED
MSTRG.14552	3.98862503862373e-09	-3.9509261793392794	Soltu.DM.06G021800.1
MSTRG.14574	1.56451002771309e-09	-1.4356491976425503	Soltu.DM.06G022050.1	(1 of 17) K05387 - glutamate receptor, ionotropic, plant (GRIP)
MSTRG.14577	2.8382906118861105e-07	-1.26640225745205	Soltu.DM.06G022070.1	(1 of 17) K05387 - glutamate receptor, ionotropic, plant (GRIP)
MSTRG.14583	0.0016084824589017	-1.07849029180539	Soltu.DM.06G022160.1	(1 of 5) PTHR14155//PTHR14155:SF99 - RING FINGER DOMAIN-CONTAINING // RING-H2 FINGER PROTEIN ATL3
MSTRG.14636	5.30304149806184e-10	-2.6062343036916	-
MSTRG.14638	9.815287481765791e-05	-1.2230643038578	Soltu.DM.06G022820.1	(1 of 2) PTHR12565//PTHR12565:SF174 - STEROL REGULATORY ELEMENT-BINDING PROTEIN // TRANSCRIPTION FACTOR BHLH87
MSTRG.14647	7.262669910022479e-41	-4.423018915201361	Soltu.DM.06G022980.1	(1 of 3) PTHR33172//PTHR33172:SF2 - FAMILY NOT NAMED // EMB|CAB83157.1
MSTRG.14718	2.0722191061193104e-05	-1.66242366636994	Soltu.DM.06G023790.1
MSTRG.1472	7.827888710392779e-31	-1.3909963408715902	Soltu.DM.01G025330.1	(1 of 4) PTHR13832:SF165 - PROTEIN PHOSPHATASE 2C 13-RELATED
MSTRG.14754	2.1311708989978697e-06	-1.19553735079341	Soltu.DM.06G024310.1	(1 of 104) PF00226 - DnaJ domain (DnaJ)
MSTRG.14759	0.000363344130999701	-4.30224016480181	Soltu.DM.06G024350.1
MSTRG.14805	0.000275203334235639	-1.67389944076868	Soltu.DM.06G024890.1	(1 of 7) PTHR10891//PTHR10891:SF605 - EF-HAND CALCIUM-BINDING DOMAIN CONTAINING PROTEIN // CALCIUM-BINDING PROTEIN CML25-RELATED
MSTRG.14829	0.000302681673066926	-2.36336749558534	Soltu.DM.06G025210.1	(1 of 2) PTHR31072//PTHR31072:SF6 - FAMILY NOT NAMED // TRANSCRIPTION FACTOR TCP18
MSTRG.14844	0.00021493065663171399	-1.17385054810345	Soltu.DM.06G025420.1	(1 of 2) PTHR31964:SF5 - ADENINE NUCLEOTIDE ALPHA HYDROLASES-LIKE PROTEIN-RELATED
MSTRG.14884	3.70258507225696e-06	-1.14442644359622	Soltu.DM.06G026030.1	(1 of 32) PF03634 - TCP family transcription factor (TCP)
MSTRG.14899	1.5532482832346e-06	-1.26692224778751	Soltu.DM.06G026200.1	(1 of 1) PTHR24322:SF429 - NAD(P)-BINDING ROSSMANN-FOLD SUPERFAMILY PROTEIN
MSTRG.14997	4.1827746927456805e-06	-1.13463860732111	Soltu.DM.06G027450.1	(1 of 43) PF00197 - Trypsin and protease inhibitor (Kunitz_legume)
MSTRG.15014	5.88475153995088e-05	-2.49242367430756	Soltu.DM.06G027810.1	(1 of 2) PTHR13871:SF49 - CYSTEINE/HISTIDINE-RICH C1 DOMAIN-CONTAINING PROTEIN
MSTRG.15019	3.09629674605171e-09	-1.65187164530058	Soltu.DM.06G027870.1	(1 of 1) PTHR12565:SF90 - TRANSCRIPTION FACTOR BHLH137
MSTRG.15061	2.8917957034356296e-08	-2.59513526139627	Soltu.DM.06G028380.1	(1 of 2) PTHR31989:SF5 - F11O4.3-RELATED
MSTRG.15132	0.00015424194771113402	-2.59245477080418	Soltu.DM.06G029230.1	(1 of 5) PTHR10891//PTHR10891:SF621 - EF-HAND CALCIUM-BINDING DOMAIN CONTAINING PROTEIN // SUBFAMILY NOT NAMED
MSTRG.15134	0.0275409266870188	-1.24249978144528	Soltu.DM.06G029250.1	(1 of 5) PTHR33264//PTHR33264:SF5 - FAMILY NOT NAMED // EXPRESSED PROTEIN-RELATED
MSTRG.15150	0.00482981159704871	-1.1480706972691799	Soltu.DM.06G029400.1	(1 of 4) K06620 - transcription factor E2F3 (E2F3)
MSTRG.15161	3.7385126818286795e-06	-2.83404447417545	Soltu.DM.06G029520.1	(1 of 2) PTHR22849:SF0 - WD REPEAT, SAM AND U-BOX DOMAIN-CONTAINING PROTEIN 1
MSTRG.15202	4.2499856059531e-27	-1.58083528083307	Soltu.DM.06G030030.1	(1 of 3) K12449 - UDP-apiose/xylose synthase (AXS)
MSTRG.15236	1.2314098187621699e-11	-1.4618129765966699	Soltu.DM.06G030550.1	(1 of 2) PTHR33083//PTHR33083:SF9 - FAMILY NOT NAMED // EMB|CAB72159.1
MSTRG.15241	8.70707395929812e-06	-1.11704479545426	Soltu.DM.06G030590.1	(1 of 25) PF02469 - Fasciclin domain (Fasciclin)
MSTRG.15265	5.0765676928892195e-14	-1.14915686956701	Soltu.DM.06G031000.1	(1 of 1) K18873 - pathogen-induced protein kinase (PIK1)
MSTRG.15280	0.0025575863091056397	-1.5748032974218797	Soltu.DM.06G031200.1	(1 of 59) PF13912 - C2H2-type zinc finger (zf-C2H2_6)
MSTRG.15293	1.34446187402081e-16	-1.6423371589676399	Soltu.DM.06G031440.1	(1 of 3) PTHR24128:SF14 - E3 UBIQUITIN-PROTEIN LIGASE XBAT31-RELATED
MSTRG.15294	0.000258917340648817	-3.43161047931518	-
MSTRG.15298	5.42053626994887e-27	-1.57332121888503	Soltu.DM.06G031470.1	(1 of 1) PTHR13832//PTHR13832:SF228 - PROTEIN PHOSPHATASE 2C // PROTEIN PHOSPHATASE 2C 36-RELATED
MSTRG.15300	7.68488912376914e-06	-1.02107954205819	Soltu.DM.06G031490.1	(1 of 2) PTHR21726:SF38 - PROTEIN TRM32
MSTRG.15313	3.55245228100186e-08	-1.2602478959389098	Soltu.DM.06G031700.1	(1 of 1) K03122 - transcription initiation factor TFIIA large subunit (TFIIA1, GTF2A1, TOA1)
MSTRG.15388	5.15018954741786e-07	-1.80547633404647	Soltu.DM.06G032750.1	(1 of 2) K12761 - carbon catabolite-derepressing protein kinase (SNF1)
MSTRG.15399	1.8335657857319802e-07	-1.3146286570410801	Soltu.DM.06G032870.1	(1 of 16) PF07765 - KIP1-like protein (KIP1)
MSTRG.15411	2.5860898228302998e-20	-1.5410119802732	Soltu.DM.06G033030.1	(1 of 5) KOG2966 - Uncharacterized conserved protein
MSTRG.15469	1.4818800207125698e-25	-2.05247529360352	Soltu.DM.06G033690.1	(1 of 3) K13456 - RPM1-interacting protein 4 (RIN4)
MSTRG.15497	3.34882051274506e-07	-4.33911505821652	Soltu.DM.06G034100.1	(1 of 1) PTHR23023//PTHR23023:SF83 - DIMETHYLANILINE MONOOXYGENASE // INDOLE-3-PYRUVATE MONOOXYGENASE YUCCA5-RELATED
MSTRG.15536	3.4193948952418898e-06	-1.10595452970949	Soltu.DM.06G034630.1	(1 of 51) PF14368 - Probable lipid transfer (LTP_2)
MSTRG.15549	7.97261416654049e-30	-1.75521327607504	Soltu.DM.06G034820.1	(1 of 2) PTHR31348:SF3 - EID1-LIKE F-BOX PROTEIN 3
MSTRG.15589	5.5967285202991e-25	-1.3496826875401202	Soltu.DM.07G000080.1	(1 of 4) PTHR24093//PTHR24093:SF355 - FAMILY NOT NAMED // ATPASE 1, PLASMA MEMBRANE-TYPE-RELATED
MSTRG.1562	0.0008808118671260529	-1.61514134982719	Soltu.DM.01G026370.1	(1 of 3) 3.4.11.1//3.4.11.5 - Leucyl aminopeptidase / Peptidase S // Prolyl aminopeptidase / Proline iminopeptidase
MSTRG.15620	4.310155459444409e-50	-1.81057874615106	Soltu.DM.07G000410.1	(1 of 3) PTHR32227:SF62 - GLUCOSIDASE-LIKE PROTEIN
MSTRG.15671	2.4415491456903198e-09	-1.2484442474753101	Soltu.DM.07G001000.1
MSTRG.15695	1.38709759301858e-10	-1.47510858818355	Soltu.DM.07G001250.1	(1 of 10) PTHR24282//PTHR24282:SF16 - CYTOCHROME P450 FAMILY MEMBER // SUBFAMILY NOT NAMED
MSTRG.15703	3.7767261661085295e-06	-1.42599518130807	Soltu.DM.07G001340.1
MSTRG.15707	6.301244677763051e-10	-1.62426896439069	Soltu.DM.07G001390.1	(1 of 6) PTHR32191//PTHR32191:SF2 - FAMILY NOT NAMED // TETRASPANIN-11-RELATED
MSTRG.15719	0.0051336794289974395	-1.9340174364290499	-
MSTRG.15721	3.86612709136053e-05	-3.18899347557961	Soltu.DM.07G001670.1	(1 of 1440) 2.7.11.1 - Non-specific serine/threonine protein kinase / Threonine-specific protein kinase
MSTRG.15785	0.0181114461799771	-1.14926034074613	Soltu.DM.07G002570.1
MSTRG.15871	1.97131894481927e-08	-2.37631901587539	Soltu.DM.07G003570.1	(1 of 2) PTHR33021:SF55 - BLUE COPPER PROTEIN
MSTRG.15906	1.30747189714807e-17	-1.8922445208738898	-
MSTRG.15922	4.4171041026971e-37	-1.90995840183399	Soltu.DM.07G004270.1	(1 of 62) PF00560//PF08263//PF13855 - Leucine Rich Repeat (LRR_1) // Leucine rich repeat N-terminal domain (LRRNT_2) // Leucine rich repeat (LRR_8)
MSTRG.15923	1.81691199098514e-07	-1.7988227339835399	Soltu.DM.07G004310.1	(1 of 62) PF00560//PF08263//PF13855 - Leucine Rich Repeat (LRR_1) // Leucine rich repeat N-terminal domain (LRRNT_2) // Leucine rich repeat (LRR_8)
MSTRG.15925	4.07824288720036e-07	-1.5544444754439	Soltu.DM.07G004360.1	(1 of 1) K13466 - EIX receptor 1/2 (EIX1_2)
MSTRG.15931	0.000476810477816863	-1.1344659332955802	Soltu.DM.07G004460.1	(1 of 49) 3.2.1.15 - Polygalacturonase / Pectinase
MSTRG.1595	6.42430653922882e-18	-1.40108709767267	Soltu.DM.01G026810.1	(1 of 3) KOG1153 - Subtilisin-related protease/Vacuolar protease B
MSTRG.1596	2.45538421967779e-30	-2.00482296142744	Soltu.DM.01G026820.1	(1 of 7) PTHR10795//PTHR10795:SF446 - PROPROTEIN CONVERTASE SUBTILISIN/KEXIN // SUBFAMILY NOT NAMED
MSTRG.15976	6.4703725043437405e-06	-1.11928523133891	Soltu.DM.07G005100.1	(1 of 3) PTHR10795//PTHR10795:SF410 - PROPROTEIN CONVERTASE SUBTILISIN/KEXIN // SUBFAMILY NOT NAMED
MSTRG.1599	1.38916577689733e-16	-1.15300457946325	Soltu.DM.01G026860.1	(1 of 2) PTHR10795//PTHR10795:SF417 - PROPROTEIN CONVERTASE SUBTILISIN/KEXIN // SUBFAMILY NOT NAMED
MSTRG.1600	1.99836913867929e-18	-1.4525673127022702	Soltu.DM.01G026870.1	(1 of 3) KOG1153 - Subtilisin-related protease/Vacuolar protease B
MSTRG.16057	2.096676725397e-12	-1.13929055521473	Soltu.DM.07G006430.1	(1 of 1) PTHR31707:SF10 - PECTINESTERASE/PECTINESTERASE INHIBITOR 32-RELATED
MSTRG.16090	1.3054440009735701e-06	-1.20575052240868	Soltu.DM.07G006830.1	(1 of 143) PF00010 - Helix-loop-helix DNA-binding domain (HLH)
MSTRG.16125	7.15899067807144e-07	-1.37910503976886	-
MSTRG.1613	0.0231889910848249	-1.1940291584891	-
MSTRG.1626	0.0058677810018271	-2.2157637600455096	Soltu.DM.01G027090.1
MSTRG.16303	1.40805415307791e-12	-3.35832231785203	-
MSTRG.16376	2.4807084788821202e-05	-1.0705071264283	Soltu.DM.07G012010.1	(1 of 7) PTHR23024:SF219 - CARBOXYLESTERASE 120-RELATED
MSTRG.16441	1.9220332058843e-05	-1.05194168620544	Soltu.DM.07G012950.1	(1 of 1) PTHR33077//PTHR33077:SF12//PTHR33077:SF13 - FAMILY NOT NAMED // SUBFAMILY NOT NAMED // PROTEIN TIFY 10A-RELATED
MSTRG.16446	0.000423395518631413	-1.04011041373212	-
MSTRG.16472	6.161906786513889e-55	-1.5303633375488301	Soltu.DM.07G013420.1	(1 of 2) PTHR27001:SF190 - PROTEIN KINASE DOMAIN-CONTAINING PROTEIN
MSTRG.1653	5.1655746966023e-05	-2.29996743809685	Soltu.DM.01G027460.1
MSTRG.16538	6.61659509912771e-07	-1.13874767186051	-
MSTRG.16572	0.020509271967217	-1.31055922560694	Soltu.DM.07G014900.1	(1 of 2) PTHR13683//PTHR13683:SF250 - ASPARTYL PROTEASES // ASPARTYL PROTEASE-LIKE PROTEIN
MSTRG.16639	1.83521319601226e-10	-1.0552691720976	Soltu.DM.07G015800.1	(1 of 1) 1.1.1.9 - D-xylulose reductase / Xylitol dehydrogenase
MSTRG.1666	0.00026536242136312	-1.2962877946955	Soltu.DM.01G027660.2
MSTRG.16673	8.41271292193464e-13	-1.30604863643784	Soltu.DM.07G016280.1	(1 of 3) K13429 - chitin elicitor receptor kinase 1 (CERK1)
MSTRG.16716	3.81031143329566e-08	-1.6148107595099699	Soltu.DM.07G016750.1	(1 of 4) PTHR10209//PTHR10209:SF193 - OXIDOREDUCTASE, 2OG-FE II OXYGENASE FAMILY PROTEIN // 1-AMINOCYCLOPROPANE-1-CARBOXYLATE OXIDASE 3-RELATED
MSTRG.16717	2.54746098519261e-05	-1.08273374023278	Soltu.DM.07G016780.1	(1 of 4) PTHR10209//PTHR10209:SF193 - OXIDOREDUCTASE, 2OG-FE II OXYGENASE FAMILY PROTEIN // 1-AMINOCYCLOPROPANE-1-CARBOXYLATE OXIDASE 3-RELATED
MSTRG.16744	1.9636060661784802e-11	-1.7140796476814602	Soltu.DM.07G017160.1	(1 of 85) PF03106 - WRKY DNA -binding domain (WRKY)
MSTRG.16769	1.7807837305155898e-05	-2.8210195596271803	Soltu.DM.07G017630.1
MSTRG.16770	1.04173169487937e-17	-3.0666126356564702	-
MSTRG.16771	0.00237314463968918	-2.06589686901135	-
MSTRG.16790	8.554401485213609e-10	-1.2031033674348799	Soltu.DM.07G017900.1	(1 of 1) 4.1.3.1 - Isocitrate lyase / Isocitritase
MSTRG.16827	0.000357591582599441	-1.39978171829779	Soltu.DM.07G018520.1	(1 of 4) PTHR10891//PTHR10891:SF585 - EF-HAND CALCIUM-BINDING DOMAIN CONTAINING PROTEIN // SUBFAMILY NOT NAMED
MSTRG.16830	4.9557212855927e-21	-2.44277049656079	Soltu.DM.07G018580.1	(1 of 7) PF00069//PF00954//PF01453//PF08276 - Protein kinase domain (Pkinase) // S-locus glycoprotein domain (S_locus_glycop) // D-mannose binding lectin (B_lectin) // PAN-like domain (PAN_2)
MSTRG.16831	5.01123969191145e-22	-1.3678433673982502	Soltu.DM.07G018590.1	(1 of 5) PF00954//PF07714//PF08276 - S-locus glycoprotein domain (S_locus_glycop) // Protein tyrosine kinase (Pkinase_Tyr) // PAN-like domain (PAN_2)
MSTRG.16843	1.37149936677392e-05	-1.17954297438311	Soltu.DM.07G018720.1	(1 of 48) PF00582 - Universal stress protein family (Usp)
MSTRG.16860	3.1549775512392297e-32	-1.6176269724873302	Soltu.DM.07G019040.1	(1 of 6) K00901 - diacylglycerol kinase (ATP) (dgkA, DGK)
MSTRG.16888	6.668752772286729e-13	-1.7382879865596899	Soltu.DM.07G019380.2	(1 of 1) PTHR12234//PTHR12234:SF3 - FORMIMINOTRANSFERASE-CYCLODEAMINASE // SUBFAMILY NOT NAMED
MSTRG.16905	0.00830251575688092	-1.0627629188110401	Soltu.DM.07G019630.1	(1 of 6) PTHR31657//PTHR31657:SF9 - FAMILY NOT NAMED // ETHYLENE-RESPONSIVE TRANSCRIPTION FACTOR CRF5-RELATED
MSTRG.16928	1.0308756708860601e-36	-1.50151128169431	Soltu.DM.07G019940.1	(1 of 2) PTHR24056//PTHR24056:SF234 - CELL DIVISION PROTEIN KINASE // PROTEIN KINASE FAMILY PROTEIN
MSTRG.16935	5.914962609976379e-23	-1.80369820256204	Soltu.DM.07G020030.1	(1 of 16) PF03110 - SBP domain (SBP)
MSTRG.16939	5.6720340628493694e-52	-2.15242969157346	Soltu.DM.07G020070.1	(1 of 2) PTHR13832//PTHR13832:SF372 - PROTEIN PHOSPHATASE 2C // PROTEIN PHOSPHATASE 2C 20-RELATED
MSTRG.1694	2.7784996113395698e-08	-1.8015899875118702	-
MSTRG.1695	1.683887445547e-26	-2.35419880166556	Soltu.DM.01G028040.1	(1 of 1) PTHR21091//PTHR21091:SF16 - METHYLTETRAHYDROFOLATE:HOMOCYSTEINE METHYLTRANSFERASE RELATED // SIROHEME SYNTHASE
MSTRG.16959	3.19002482928954e-06	-1.31847106534503	Soltu.DM.07G020310.1	(1 of 2) PTHR10168//PTHR10168:SF111 - GLUTAREDOXIN // MONOTHIOL GLUTAREDOXIN-S13
MSTRG.17020	1.42302737841095e-07	-2.5138294912632597	Soltu.DM.07G021320.1	(1 of 1440) 2.7.11.1 - Non-specific serine/threonine protein kinase / Threonine-specific protein kinase
MSTRG.17035	2.20735038017555e-19	-2.51560944924388	Soltu.DM.07G021600.1	(1 of 6) PF00069//PF01453//PF08276 - Protein kinase domain (Pkinase) // D-mannose binding lectin (B_lectin) // PAN-like domain (PAN_2)
MSTRG.17037	3.07356060642607e-13	-1.30217098770073	Soltu.DM.07G021630.1	(1 of 6) PF00069//PF01453//PF08276 - Protein kinase domain (Pkinase) // D-mannose binding lectin (B_lectin) // PAN-like domain (PAN_2)
MSTRG.17039	0.000475551416547762	-1.06155899827482	Soltu.DM.07G021660.2	(1 of 7) PF00069//PF00954//PF01453//PF08276 - Protein kinase domain (Pkinase) // S-locus glycoprotein domain (S_locus_glycop) // D-mannose binding lectin (B_lectin) // PAN-like domain (PAN_2)
MSTRG.17047	5.26067792070609e-35	-2.22767336490927	Soltu.DM.07G021820.1	(1 of 2) PF00069//PF11721//PF13855 - Protein kinase domain (Pkinase) // Di-glucose binding within endoplasmic reticulum (Malectin) // Leucine rich repeat (LRR_8)
MSTRG.17048	0.000145713325175756	-1.1318443818316	Soltu.DM.07G021830.1	(1 of 5) PTHR27004//PTHR27004:SF21 - FAMILY NOT NAMED // DISEASE RESISTANCE-LIKE PROTEIN/LRR DOMAIN-CONTAINING PROTEIN
MSTRG.17069	4.760241989230759e-28	-2.85355907902663	Soltu.DM.07G022050.1	(1 of 1) PTHR15486:SF0 - ANCIENT UBIQUITOUS PROTEIN 1
MSTRG.17080	0.000468682520803145	-2.2526543732413598	Soltu.DM.07G022200.1
MSTRG.17089	0.000941127269186614	-1.87591256364182	Soltu.DM.07G022330.1
MSTRG.1711	1.2221483526517599e-11	-1.5522673104442501	Soltu.DM.01G028260.1	(1 of 53) K09338 - homeobox-leucine zipper protein (HD-ZIP)
MSTRG.17120	4.60527646049682e-08	-3.99014569129368	Soltu.DM.07G022660.1	(1 of 1) PTHR34777//PTHR34777:SF1 - FAMILY NOT NAMED // VQ MOTIF-CONTAINING PROTEIN
MSTRG.17125	4.43910399728599e-22	-2.4990968936058904	Soltu.DM.07G022710.1	(1 of 4) PTHR10209:SF91 - GIBBERELLIN 2-BETA-DIOXYGENASE 1
MSTRG.1713	0.00153646868462591	-2.0412012103965402	Soltu.DM.01G028280.1	(1 of 2) PTHR13871//PTHR13871:SF36 - THIOREDOXIN // SUBFAMILY NOT NAMED
MSTRG.17176	1.5624049650558902e-06	-2.20147140597136	-
MSTRG.17189	3.29040464695199e-08	-1.75075818680796	Soltu.DM.07G023590.2	(1 of 1) PF01453//PF04852 - D-mannose binding lectin (B_lectin) // Protein of unknown function (DUF640) (DUF640)
MSTRG.17190	7.3042996905059e-10	-1.4378373443687902	Soltu.DM.07G023600.1	(1 of 1) PTHR32444:SF13 - COMITIN
MSTRG.17215	7.001848975134828e-33	-1.45919884283732	Soltu.DM.07G023870.1	(1 of 4) PTHR10891//PTHR10891:SF386 - EF-HAND CALCIUM-BINDING DOMAIN CONTAINING PROTEIN // SUBFAMILY NOT NAMED
MSTRG.17256	4.13759929928985e-14	-1.25247769884355	Soltu.DM.07G024380.1	(1 of 1) PF00085//PF13923 - Thioredoxin (Thioredoxin) // Zinc finger, C3HC4 type (RING finger) (zf-C3HC4_2)
MSTRG.1729	3.66273075832646e-11	-1.59449263126675	Soltu.DM.01G028620.1
MSTRG.17307	4.0442548638746394e-09	-1.02385222145789	Soltu.DM.07G025150.1	(1 of 2) PTHR16223:SF46 - TRANSCRIPTION FACTOR BHLH123
MSTRG.1731	7.77039881370879e-10	-2.2210194097457596	Soltu.DM.01G028640.1	(1 of 1) PTHR11328//PTHR11328:SF28 - MAJOR FACILITATOR SUPERFAMILY DOMAIN-CONTAINING PROTEIN // MAJOR FACILITATOR SUPERFAMILY DOMAIN-CONTAINING PROTEIN 12
MSTRG.17318	1.0032057823778e-08	-2.40271430431615	Soltu.DM.07G025300.1	(1 of 56) PF03514 - GRAS domain family (GRAS)
MSTRG.17391	8.00317745997207e-11	-1.37525123298132	Soltu.DM.07G026390.1	(1 of 1) PTHR22835//PTHR22835:SF163 - ZINC FINGER FYVE DOMAIN CONTAINING PROTEIN // SUBFAMILY NOT NAMED
MSTRG.17421	5.21909569787625e-11	-1.6012900619963402	Soltu.DM.07G026790.1	(1 of 2) PTHR27000:SF136 - POLYGALACTURONASE INHIBITOR 1-RELATED
MSTRG.17425	2.5945007580448696e-64	-1.40944131448576	Soltu.DM.07G026830.1	(1 of 3) PTHR23344//PTHR23344:SF8 - GLYCEROPHOSPHORYL DIESTER PHOSPHODIESTERASE // GLYCEROPHOSPHODIESTER PHOSPHODIESTERASE-LIKE PROTEIN-RELATED
MSTRG.17429	1.32332616736419e-10	-1.8211951480236297	Soltu.DM.07G026860.1	(1 of 2) PTHR13903//PTHR13903:SF5 - PIRIN-RELATED // SUBFAMILY NOT NAMED
MSTRG.17498	0.000403137006136331	-1.3647695600593899	Soltu.DM.07G027820.1	(1 of 104) PF00226 - DnaJ domain (DnaJ)
MSTRG.17499	5.75275027377623e-06	-1.0725654947968801	Soltu.DM.07G027830.1	(1 of 1) PTHR31268:SF4 - GALACTINOL--SUCROSE GALACTOSYLTRANSFERASE 1-RELATED
MSTRG.17549	6.29558597169183e-07	-1.99458141395305	Soltu.DM.07G028450.1	(1 of 3) PTHR31719:SF5 - NAC DOMAIN-CONTAINING PROTEIN 6-RELATED
MSTRG.17590	1.9353643356241e-08	-1.8501917173351201	Soltu.DM.08G000360.1	(1 of 11) K13420 - LRR receptor-like serine/threonine-protein kinase FLS2 (FLS2)
MSTRG.17591	7.301180936427691e-13	-2.03693224748225	Soltu.DM.08G000370.1	(1 of 2) PTHR31096//PTHR31096:SF6 - FAMILY NOT NAMED // ACR7-RELATED
MSTRG.17626	0.00362357602662281	-3.24795993233546	-
MSTRG.17627	0.00161337282633812	-1.1819622500983702	Soltu.DM.08G000850.1	(1 of 10) 3.6.1.13//3.6.1.22 - ADP-ribose diphosphatase / ADPR-PPase // NAD(+) diphosphatase / NADP pyrophosphatase
MSTRG.17632	6.29531747665092e-11	-2.06622085879237	Soltu.DM.08G000920.1	(1 of 10) 3.6.1.13//3.6.1.22//3.6.1.53 - ADP-ribose diphosphatase / ADPR-PPase // NAD(+) diphosphatase / NADP pyrophosphatase // Mn(2+)-dependent ADP-ribose/CDP-alcohol diphosphatase / Mn(2+)-dependent ADP-ribose/CDP-alcohol pyrophosphatase
MSTRG.17634	7.474468276222521e-17	-2.2959127914773703	Soltu.DM.08G000940.1	(1 of 10) 3.6.1.13//3.6.1.22//3.6.1.53 - ADP-ribose diphosphatase / ADPR-PPase // NAD(+) diphosphatase / NADP pyrophosphatase // Mn(2+)-dependent ADP-ribose/CDP-alcohol diphosphatase / Mn(2+)-dependent ADP-ribose/CDP-alcohol pyrophosphatase
MSTRG.17698	0.0042782686745426795	-1.54378318108414	Soltu.DM.08G001750.1	(1 of 6) 1.14.11.23 - Flavonol synthase / FLS
MSTRG.17699	4.25689391726931e-06	-1.30814419432127	Soltu.DM.08G001760.1	(1 of 4) PTHR10209//PTHR10209:SF167 - OXIDOREDUCTASE, 2OG-FE II OXYGENASE FAMILY PROTEIN // SUBFAMILY NOT NAMED
MSTRG.17730	9.84398342783576e-10	-1.5014187110601598	Soltu.DM.08G002080.1	(1 of 2) K14816 - pre-60S factor REI1 (REI1)
MSTRG.17745	1.38925659659056e-06	-1.2212326598881202	Soltu.DM.08G002250.1	(1 of 11) K13691 - pathogen-inducible salicylic acid glucosyltransferase [EC:2.4.1.-] Glc b1-2 SA (SGT1)
MSTRG.17747	8.5152642550664e-07	-1.03440199649904	Soltu.DM.08G002280.1	(1 of 11) K13691 - pathogen-inducible salicylic acid glucosyltransferase [EC:2.4.1.-] Glc b1-2 SA (SGT1)
MSTRG.17905	0.00171042309389491	-3.43164683035322	Soltu.DM.08G004680.1
MSTRG.17908	2.75476829974961e-10	-3.0329572052175098	Soltu.DM.08G004700.1	(1 of 85) PF03106 - WRKY DNA -binding domain (WRKY)
MSTRG.17910	1.0983402840012e-42	-3.40712683082164	Soltu.DM.08G004720.1	(1 of 6) PTHR31657:SF9 - ETHYLENE-RESPONSIVE TRANSCRIPTION FACTOR CRF5-RELATED
MSTRG.17921	0.00660245551088126	-1.6633038867623702	Soltu.DM.08G004800.1	(1 of 1) PTHR10857//PTHR10857:SF38 - COPINE // SUBFAMILY NOT NAMED
MSTRG.17948	1.09884187208672e-10	-1.13511566056809	Soltu.DM.08G005110.1	(1 of 2) 3.7.1.9 - 2-hydroxymuconate-6-semialdehyde hydrolase / 2-hydroxymuconate-semialdehyde hydrolase
MSTRG.17980	1.8060047840422698e-13	-3.6389456247105003	-
MSTRG.18027	1.8062431840902398e-07	-1.16955672180922	Soltu.DM.08G006160.1	(1 of 3) PTHR24186:SF8 - ANKYRIN REPEATS-CONTAINING PROTEIN
MSTRG.1806	0.000146423298121558	-1.15509795032667	Soltu.DM.01G029660.1	(1 of 2) PTHR14155//PTHR14155:SF147 - RING FINGER DOMAIN-CONTAINING // SUBFAMILY NOT NAMED
MSTRG.1808	1.3392125719946498e-16	-2.10066433845814	Soltu.DM.01G029680.1	(1 of 271) PF13639 - Ring finger domain (zf-RING_2)
MSTRG.18116	0.00858063567249251	-1.2657924820081499	-
MSTRG.18118	0.0102803524339531	-1.2156357435353502	Soltu.DM.08G007150.1	(1 of 6) PTHR33077:SF17 - PROTEIN TIFY 5A-RELATED
MSTRG.18128	0.0270071662167539	-1.29847133170161	Soltu.DM.08G007260.1	(1 of 5) PF08423 - Rad51 (Rad51)
MSTRG.18176	2.99373082384142e-34	-1.32416895794308	Soltu.DM.08G008430.1	(1 of 18) PF03763 - Remorin, C-terminal region (Remorin_C)
MSTRG.18211	3.23742962113569e-06	-1.1358868637953798	-
MSTRG.18261	1.23153311526446e-06	-1.9614465712502598	Soltu.DM.08G010200.2	(1 of 83) 1.14.13.121 - Premnaspirodiene oxygenase / Hyoscymus muticus premnaspirodiene oxygenase
MSTRG.18316	3.30833835707823e-11	-3.0084979650499304	-
MSTRG.18329	3.2393804331647503e-15	-3.22075602070646	Soltu.DM.08G011280.1
MSTRG.18387	0.00022372031176633902	-1.2217258806223998	Soltu.DM.08G012470.1	(1 of 5) PTHR33541//PTHR33541:SF5 - FAMILY NOT NAMED // GENOMIC DNA, CHROMOSOME 3, P1 CLONE: MDC16-RELATED
MSTRG.18392	4.54790819488674e-28	-2.48615251223303	Soltu.DM.08G012570.1	(1 of 1) PF12796//PF13857//PF13962 - Ankyrin repeats (3 copies) (Ank_2) // Ankyrin repeats (many copies) (Ank_5) // Domain of unknown function (PGG)
MSTRG.18395	1.73714970798613e-10	-1.85572592370538	Soltu.DM.08G012590.2	(1 of 30) PF12796//PF13962 - Ankyrin repeats (3 copies) (Ank_2) // Domain of unknown function (PGG)
MSTRG.18401	1.45413317874519e-06	-1.5653887675547702	Soltu.DM.08G012710.1	(1 of 5) PTHR31221//PTHR31221:SF36 - FAMILY NOT NAMED // WRKY TRANSCRIPTION FACTOR 50-RELATED
MSTRG.18414	0.000157104209947693	-1.4845975705565	Soltu.DM.08G012870.2	(1 of 6) KOG4585 - Predicted transposase
MSTRG.18442	7.70181449654665e-15	-1.24585060664097	Soltu.DM.08G013290.2	(1 of 1) 1.14.19.3 - Acyl-CoA 6-desaturase / Long-chain fatty acid Delta(6)-desaturase
MSTRG.18468	1.23591700933792e-18	-1.3122098751877198	Soltu.DM.08G013640.1	(1 of 1) PTHR11108//PTHR11108:SF4 - FERROCHELATASE // FERROCHELATASE-1, CHLOROPLASTIC/MITOCHONDRIAL
MSTRG.18470	0.00064139437937082	-1.59884978411861	-
MSTRG.1848	2.7727557891875103e-05	-1.66520702807522	Soltu.DM.01G030170.1	(1 of 30) PF12796//PF13962 - Ankyrin repeats (3 copies) (Ank_2) // Domain of unknown function (PGG)
MSTRG.18485	7.097294091056239e-10	-1.63384339924311	Soltu.DM.08G014110.1	(1 of 8) KOG1595 - CCCH-type Zn-finger protein
MSTRG.18506	4.99601483157165e-11	-1.58186808729182	Soltu.DM.08G014360.1	(1 of 51) PF00069//PF00560//PF08263//PF13855 - Protein kinase domain (Pkinase) // Leucine Rich Repeat (LRR_1) // Leucine rich repeat N-terminal domain (LRRNT_2) // Leucine rich repeat (LRR_8)
MSTRG.18510	1.38504788516909e-16	-1.21444989257593	Soltu.DM.08G014400.1	(1 of 10) 4.1.1.22 - Histidine decarboxylase / L-histidine carboxy-lyase
MSTRG.18511	8.18333474793523e-10	-1.1082278779588899	-
MSTRG.18514	1.63600151117466e-15	-1.21967937407628	Soltu.DM.08G014490.1	(1 of 10) 4.1.1.22 - Histidine decarboxylase / L-histidine carboxy-lyase
MSTRG.18515	0.000966054099654549	-1.45281150488071	Soltu.DM.08G014520.1	(1 of 10) 4.1.1.22 - Histidine decarboxylase / L-histidine carboxy-lyase
MSTRG.18516	0.00112861802765314	-1.5575597785319	Soltu.DM.08G014540.1	(1 of 2) PTHR27000:SF155 - LEUCINE-RICH REPEAT RECEPTOR-LIKE PROTEIN KINASE-RELATED
MSTRG.18517	4.0680123188346504e-05	-1.5759992844168502	Soltu.DM.08G014550.2	(1 of 4) 2.7.10.1//2.7.10.2//2.7.11.1 - Receptor protein-tyrosine kinase / Receptor protein tyrosine kinase // Non-specific protein-tyrosine kinase / Cytoplasmic protein tyrosine kinase // Non-specific serine/threonine protein kinase / Threonine-specific protein kinase
MSTRG.18518	1.07451564335814e-07	-2.9393634971401696	Soltu.DM.08G014560.1	(1 of 43) KOG4579 - Leucine-rich repeat (LRR) protein associated with apoptosis in muscle tissue
MSTRG.18519	2.1706422898090898e-11	-2.01509233427528	Soltu.DM.08G014590.1	(1 of 34) PF00069//PF08263//PF13855 - Protein kinase domain (Pkinase) // Leucine rich repeat N-terminal domain (LRRNT_2) // Leucine rich repeat (LRR_8)
MSTRG.18527	1.5960529346528899e-19	-1.1385617236905201	Soltu.DM.08G014690.1	(1 of 1) PTHR11614//PTHR11614:SF96 - PHOSPHOLIPASE-RELATED // ALPHA/BETA FOLD HYDROLASE FAMILY PROTEIN
MSTRG.1855	4.4573059646643203e-05	-1.0192810430433001	Soltu.DM.01G030410.1	(1 of 9) KOG3142 - Prenylated rab acceptor 1
MSTRG.18615	0.00110514446618002	-1.9564305616151898	-
MSTRG.18616	0.00614640093771617	-1.5044096399064601	Soltu.DM.08G015900.1	(1 of 4) PTHR31429:SF3 - WRKY TRANSCRIPTION FACTOR 40-RELATED
MSTRG.18752	0.00454917122596039	-1.26264197767162	Soltu.DM.08G017830.1
MSTRG.18757	0.00882302544144907	-1.7507222021906799	Soltu.DM.08G017870.1	(1 of 18) 4.1.1.28 - Aromatic-L-amino-acid decarboxylase / Tryptophan decarboxylase
MSTRG.18758	1.90876305133666e-05	-2.25396719445029	Soltu.DM.08G017880.1	(1 of 9) 4.1.1.53 - Phenylalanine decarboxylase / L-phenylalanine decarboxylase
MSTRG.18759	0.0124443563535735	-1.6159334192711898	Soltu.DM.08G017890.1	(1 of 9) 4.1.1.28//4.1.1.53 - Aromatic-L-amino-acid decarboxylase / Tryptophan decarboxylase // Phenylalanine decarboxylase / L-phenylalanine decarboxylase
MSTRG.18760	0.0035338451092172796	-1.9170149488269999	Soltu.DM.08G017910.1	(1 of 9) 4.1.1.28//4.1.1.53 - Aromatic-L-amino-acid decarboxylase / Tryptophan decarboxylase // Phenylalanine decarboxylase / L-phenylalanine decarboxylase
MSTRG.18762	0.0144768983901827	-1.6235759667621699	Soltu.DM.08G017930.1	(1 of 9) 4.1.1.53 - Phenylalanine decarboxylase / L-phenylalanine decarboxylase
MSTRG.18763	0.0177789627537501	-1.57949375859467	Soltu.DM.08G017950.1	(1 of 18) 4.1.1.28 - Aromatic-L-amino-acid decarboxylase / Tryptophan decarboxylase
MSTRG.18764	9.48963359945705e-05	-1.7653129215102301	Soltu.DM.08G017960.1	(1 of 9) 4.1.1.53 - Phenylalanine decarboxylase / L-phenylalanine decarboxylase
MSTRG.18765	1.5785151157792801e-07	-1.67688916139231	Soltu.DM.08G017970.1	(1 of 8) 2.3.1.110 - Tyramine N-feruloyltransferase
MSTRG.18766	1.69145229937275e-05	-1.32659753844697	-
MSTRG.18768	4.13274419487585e-09	-1.82583918139381	Soltu.DM.08G017990.1	(1 of 8) 2.3.1.110 - Tyramine N-feruloyltransferase
MSTRG.18769	2.7292529908316403e-10	-1.71457429218227	-
MSTRG.18771	1.37149936677392e-05	-1.18113999817258	Soltu.DM.08G018020.1	(1 of 8) 2.3.1.110 - Tyramine N-feruloyltransferase
MSTRG.18781	6.05375622306441e-06	-1.1156752739156102	Soltu.DM.08G018140.1	(1 of 2) PTHR13683:SF267 - ASPARTYL PROTEASE FAMILY PROTEIN-RELATED
MSTRG.18790	2.4761002817846696e-13	-1.13418256776033	Soltu.DM.08G018390.4	(1 of 3) PTHR22937//PTHR22937:SF53 - RING FINGER CONTAINING PROTEIN // SUBFAMILY NOT NAMED
MSTRG.18792	1.1353920338789199e-22	-1.0020303062135	Soltu.DM.08G018420.1	(1 of 4) PTHR24006//PTHR24006:SF503 - FAMILY NOT NAMED // TRAF-LIKE FAMILY PROTEIN-RELATED
MSTRG.18793	3.70502512030448e-25	-1.21395445840026	Soltu.DM.08G018430.1	(1 of 7) PTHR11214//PTHR11214:SF74 - BETA-1,3-N-ACETYLGLUCOSAMINYLTRANSFERASE // BETA-1,3-GALACTOSYLTRANSFERASE 7-RELATED
MSTRG.18852	0.000555783940483156	-1.99422629807509	-
MSTRG.18853	0.000174387948245599	-2.32862525645113	Soltu.DM.08G019200.1	(1 of 7) 1.10.3.1 - Catechol oxidase / Tyrosinase
MSTRG.18856	1.74072547520801e-10	-1.24173712185331	Soltu.DM.08G019220.1	(1 of 12) PTHR11474//PTHR11474:SF40 - TYROSINASE // SUBFAMILY NOT NAMED
MSTRG.18859	5.5269730765999097e-14	-1.3813656642410401	Soltu.DM.08G019270.1	(1 of 7) 1.10.3.1 - Catechol oxidase / Tyrosinase
MSTRG.18907	8.71062392828877e-06	-1.06262088550429	Soltu.DM.08G020150.1	(1 of 1) K09843 - (+)-abscisic acid 8'-hydroxylase (E1.14.13.93)
MSTRG.18980	0.0041137279475989	-1.10925847431321	-
MSTRG.19013	3.42625781713949e-15	-1.18158618762563	Soltu.DM.08G021530.1	(1 of 8) PF04819 - Family of unknown function (DUF716) (DUF716)
MSTRG.19022	2.45455149442763e-06	-1.11274856958297	Soltu.DM.08G021600.1	(1 of 48) PTHR23155//PTHR23155:SF562 - LEUCINE-RICH REPEAT-CONTAINING PROTEIN // SUBFAMILY NOT NAMED
MSTRG.19037	4.8391254844865895e-24	-1.19613967661533	Soltu.DM.08G021800.1	(1 of 1) PF07714//PF08276//PF11883 - Protein tyrosine kinase (Pkinase_Tyr) // PAN-like domain (PAN_2) // Domain of unknown function (DUF3403) (DUF3403)
MSTRG.19070	2.9911012794116296e-54	-1.6315967854490803	Soltu.DM.08G022190.2	(1 of 4) 1.14.11.27 - [Histone H3]-lysine-36 demethylase / JmjC domain-containing histone demethylase 1A
MSTRG.19080	2.3498659116734705e-12	-1.3165734936236202	Soltu.DM.08G022300.1	(1 of 2) PTHR10891//PTHR10891:SF290 - EF-HAND CALCIUM-BINDING DOMAIN CONTAINING PROTEIN // CALCIUM-BINDING PROTEIN CML18-RELATED
MSTRG.19109	3.17881627551551e-08	-1.3005854956093799	Soltu.DM.08G022680.1	(1 of 3) PTHR31065//PTHR31065:SF2 - FAMILY NOT NAMED // PLATZ TRANSCRIPTION FACTOR DOMAIN-CONTAINING PROTEIN
MSTRG.19112	0.00598281121775732	-1.2623769802367601	Soltu.DM.08G022720.1
MSTRG.19164	2.76538866796408e-18	-3.6845736140687997	Soltu.DM.08G023240.1	(1 of 32) PF16913 - Purine nucleobase transmembrane transport (PUNUT)
MSTRG.19187	2.7429462101836997e-19	-2.31320041404371	Soltu.DM.08G023460.1	(1 of 1) PTHR27001//PTHR27001:SF75 - FAMILY NOT NAMED // PROTEIN KINASE FAMILY PROTEIN
MSTRG.19197	0.000175479298360412	-1.79509542940797	Soltu.DM.08G023650.1
MSTRG.19257	6.29558597169183e-07	-2.65522212196585	-
MSTRG.19258	9.375775688081948e-13	-2.95827877556041	-
MSTRG.19272	1.37168714608684e-06	-2.1598869197854498	Soltu.DM.08G024750.1	(1 of 2) PTHR31969:SF3 - GEM-LIKE PROTEIN 5
MSTRG.19309	3.4975062993528494e-05	-1.89433114119852	Soltu.DM.08G025210.1	(1 of 26) PF14547 - Hydrophobic seed protein (Hydrophob_seed)
MSTRG.19326	3.35804818445556e-05	-1.44305906202982	Soltu.DM.08G025440.1	(1 of 45) K14488 - SAUR family protein (SAUR)
MSTRG.19352	8.059660973020099e-15	-2.35070603667848	Soltu.DM.08G025750.1	(1 of 233) KOG0156 - Cytochrome P450 CYP2 subfamily
MSTRG.19353	0.0070004495236613605	-1.09948241619031	Soltu.DM.08G025750.1	(1 of 233) KOG0156 - Cytochrome P450 CYP2 subfamily
MSTRG.19358	2.1243920967660398e-19	-2.3219134821017797	Soltu.DM.08G025790.1	(1 of 233) KOG0156 - Cytochrome P450 CYP2 subfamily
MSTRG.19359	5.1567539568013e-11	-2.5520096094492297	Soltu.DM.08G025790.1	(1 of 233) KOG0156 - Cytochrome P450 CYP2 subfamily
MSTRG.19383	2.40655827176722e-08	-1.09004855094589	Soltu.DM.08G026090.1
MSTRG.19435	5.96555512811729e-05	-1.36931915561202	Soltu.DM.08G026810.1	(1 of 1) KOG1393 - Hydroxymethylglutaryl-CoA synthase
MSTRG.19460	7.69865256341843e-12	-1.09141841306391	Soltu.DM.08G027120.1	(1 of 1) PTHR32295:SF13 - CALMODULIN BINDING PROTEIN IQD22
MSTRG.19461	2.96136626866414e-18	-1.3863668102533502	Soltu.DM.08G027150.1	(1 of 2) PTHR22936:SF35 - MEMBRANE PROTEIN-RELATED
MSTRG.19489	1.2690634631599302e-17	-1.06243188873218	Soltu.DM.08G027650.1	(1 of 1) PTHR11062:SF47 - EXOSTOSIN FAMILY PROTEIN-RELATED
MSTRG.19512	5.7924054172781003e-05	-2.02121165408035	Soltu.DM.08G027970.1	(1 of 8) KOG2714 - SETA binding protein SB1 and related proteins, contain BTB/POZ domain
MSTRG.19537	2.3731181452016e-05	-1.9302592617584802	Soltu.DM.08G028270.2	(1 of 6) PF05633 - Protein of unknown function (DUF793) (DUF793)
MSTRG.19548	0.00055211302413368	-1.09894474025622	Soltu.DM.08G028460.1
MSTRG.19577	1.83786950875809e-05	-3.89206575514552	Soltu.DM.08G028850.1	(1 of 85) PF03106 - WRKY DNA -binding domain (WRKY)
MSTRG.19586	2.5945007580448696e-64	-3.9923952210727203	Soltu.DM.08G028970.1	(1 of 6) PTHR31657:SF9 - ETHYLENE-RESPONSIVE TRANSCRIPTION FACTOR CRF5-RELATED
MSTRG.19617	8.93019068144386e-05	-1.07417963613616	Soltu.DM.08G029490.1	(1 of 3) PF13474 - SnoaL-like domain (SnoaL_3)
MSTRG.19620	3.10411849850914e-06	-1.33119219319058	Soltu.DM.08G029530.1	(1 of 1) PTHR10857//PTHR10857:SF54 - COPINE // DCD (DEVELOPMENT AND CELL DEATH) DOMAIN PROTEIN
MSTRG.19667	8.9297694927566e-09	-1.50655036208502	Soltu.DM.08G030040.1	(1 of 4) PTHR24326:SF122 - HOMEOBOX-LEUCINE ZIPPER PROTEIN ATHB-12-RELATED
MSTRG.19678	8.885593103669649e-35	-1.1861360365823899	Soltu.DM.08G030190.1	(1 of 1) PTHR11695:SF395 - ALCOHOL DEHYDROGENASE-LIKE 3-RELATED
MSTRG.19718	1.3004453124194501e-09	-1.4016543910068	Soltu.DM.09G000670.1	(1 of 2) PTHR11662:SF235 - ANION TRANSPORTER 3, CHLOROPLASTIC-RELATED
MSTRG.19736	1.08831728158568e-12	-2.46705524308775	Soltu.DM.09G001000.1	(1 of 3) K15227 - arogenate dehydrogenase (NADP+), plant (TYRAAT)
MSTRG.19737	4.54094984936316e-09	-2.2122689060426297	Soltu.DM.09G001010.1	(1 of 45) PF10250 - GDP-fucose protein O-fucosyltransferase (O-FucT)
MSTRG.19738	0.0007314233238104	-1.90165120991584	Soltu.DM.09G001010.1	(1 of 45) PF10250 - GDP-fucose protein O-fucosyltransferase (O-FucT)
MSTRG.19748	5.1334101604409094e-37	-1.32883200640084	Soltu.DM.09G001140.1	(1 of 3) PTHR21290//PTHR21290:SF29 - SPHINGOMYELIN SYNTHETASE // SUBFAMILY NOT NAMED
MSTRG.19762	6.724946750389141e-06	-1.26276255909668	Soltu.DM.09G001290.1	(1 of 15) PTHR11260//PTHR11260:SF309 - GLUTATHIONE S-TRANSFERASE, GST, SUPERFAMILY, GST DOMAIN CONTAINING // SUBFAMILY NOT NAMED
MSTRG.19763	2.9136724039989e-08	-1.21444490617263	Soltu.DM.09G001330.1	(1 of 6) PTHR11260//PTHR11260:SF316 - GLUTATHIONE S-TRANSFERASE, GST, SUPERFAMILY, GST DOMAIN CONTAINING // SUBFAMILY NOT NAMED
MSTRG.19764	5.088347896145299e-14	-2.22092404965686	Soltu.DM.09G001350.1	(1 of 15) PTHR11260//PTHR11260:SF309 - GLUTATHIONE S-TRANSFERASE, GST, SUPERFAMILY, GST DOMAIN CONTAINING // SUBFAMILY NOT NAMED
MSTRG.19765	0.00161825593124555	-1.2995006436968999	Soltu.DM.09G001360.1	(1 of 6) PTHR11260//PTHR11260:SF316 - GLUTATHIONE S-TRANSFERASE, GST, SUPERFAMILY, GST DOMAIN CONTAINING // SUBFAMILY NOT NAMED
MSTRG.19799	0.00670499551361805	-1.48479426781553	-
MSTRG.19816	0.000375210567712245	-2.4082139178557798	Soltu.DM.09G002000.1
MSTRG.19829	1.2163821770370001e-14	-1.44550281186198	Soltu.DM.09G002120.1	(1 of 31) 2.7.10.2//2.7.11.1 - Non-specific protein-tyrosine kinase / Cytoplasmic protein tyrosine kinase // Non-specific serine/threonine protein kinase / Threonine-specific protein kinase
MSTRG.2001	0.0010936162243888302	-2.01286415340853	Soltu.DM.01G032300.1	(1 of 1) PTHR32246:SF20 - BON1-ASSOCIATED PROTEIN 1-RELATED
MSTRG.20011	0.0011192112189686199	-1.8039562656287598	-
MSTRG.20084	6.55057556365051e-13	-1.6220745076042	Soltu.DM.09G005850.1	(1 of 2) PTHR33083//PTHR33083:SF10 - FAMILY NOT NAMED // ARABIDOPSIS THALIANA GENOMIC DNA, CHROMOSOME 5, P1 CLONE:MOK16
MSTRG.20091	4.230651008571331e-06	-2.0346077643436398	Soltu.DM.09G005900.1	(1 of 38) K04733 - interleukin-1 receptor-associated kinase 4 (IRAK4)
MSTRG.20094	9.66204628311053e-08	-1.86068706556582	Soltu.DM.09G005910.1	(1 of 1) PTHR11017//PTHR11017:SF163 - LEUCINE-RICH REPEAT-CONTAINING PROTEIN // SUBFAMILY NOT NAMED
MSTRG.20098	2.51542244730929e-21	-2.45778225743625	Soltu.DM.09G005940.1
MSTRG.20100	6.70859179827233e-07	-1.9595206060467198	-
MSTRG.20102	0.000793761701293796	-1.7625418045943302	-
MSTRG.20108	4.782557200832409e-06	-2.80034497065621	-
MSTRG.2011	1.3269960007639099e-16	-1.78194300848043	Soltu.DM.01G032420.1	(1 of 2) PTHR31960:SF3 - F-BOX PROTEIN PP2-A13
MSTRG.20188	0.00014693306442296002	-1.08035191879222	Soltu.DM.09G007150.1	(1 of 11) 1.2.1.42//1.2.1.50 - Hexadecanal dehydrogenase (acylating) / Fatty acyl-CoA reductase // Long-chain-fatty-acyl-CoA reductase / Acyl-CoA reductase
MSTRG.20197	3.3789909991586e-16	-1.5025760455570802	Soltu.DM.09G007260.1	(1 of 30) PF12796//PF13962 - Ankyrin repeats (3 copies) (Ank_2) // Domain of unknown function (PGG)
MSTRG.20218	2.71262650994797e-05	-1.73671490946303	Soltu.DM.09G007650.1	(1 of 1) PTHR10032//PTHR10032:SF215 - ZINC FINGER PROTEIN WITH KRAB AND SCAN DOMAINS // TRIHELIX TRANSCRIPTION FACTOR GT-3A-RELATED
MSTRG.20247	8.9297694927566e-09	-1.07286536545287	Soltu.DM.09G008120.1	(1 of 2) PTHR23155//PTHR23155:SF528 - LEUCINE-RICH REPEAT-CONTAINING PROTEIN // PROTEIN LAP1
MSTRG.20252	6.79304996929673e-07	-1.5314540969336	Soltu.DM.09G008160.1	(1 of 2) PTHR23155//PTHR23155:SF528 - LEUCINE-RICH REPEAT-CONTAINING PROTEIN // PROTEIN LAP1
MSTRG.20261	5.92337951801407e-05	-1.0701675464800502	Soltu.DM.09G008230.1	(1 of 1) PTHR31503:SF1 - VACUOLAR CATION/PROTON EXCHANGER 1-RELATED
MSTRG.20286	4.51562954710543e-08	-1.5793305458453601	Soltu.DM.09G008790.1	(1 of 7) PTHR27004//PTHR27004:SF37 - FAMILY NOT NAMED // DISEASE RESISTANCE FAMILY PROTEIN/LRR FAMILY PROTEIN-RELATED
MSTRG.20310	5.0272222305889e-16	-2.06931149175282	Soltu.DM.09G009230.1	(1 of 6) PF07645//PF13947 - Calcium-binding EGF domain (EGF_CA) // Wall-associated receptor kinase galacturonan-binding (GUB_WAK_bind)
MSTRG.20315	1.23797634016846e-13	-1.73689700852474	Soltu.DM.09G009260.1	(1 of 3) PF08488 - Wall-associated kinase (WAK)
MSTRG.20333	0.000570252220537829	-3.1257959212983297	Soltu.DM.09G009490.1	(1 of 1) PTHR31221:SF12 - WRKY TRANSCRIPTION FACTOR 25-RELATED
MSTRG.20422	0.0126208832420611	-1.04321000350392	Soltu.DM.09G011140.1	(1 of 85) PF03106 - WRKY DNA -binding domain (WRKY)
MSTRG.20578	9.55575323224509e-15	-1.04278097155315	Soltu.DM.09G014600.1	(1 of 2) PTHR23130//PTHR23130:SF78 - FAMILY NOT NAMED // CYTOCHROME B561/FERRIC REDUCTASE TRANSMEMBRANE WITH DOMON RELATED DOMAIN
MSTRG.20679	2.32302756530176e-11	-1.39343999235634	-
MSTRG.20706	1.9300449735212997e-52	-2.02475720321228	Soltu.DM.09G017260.2	(1 of 3) K13456 - RPM1-interacting protein 4 (RIN4)
MSTRG.20837	2.2204385532757498e-42	-4.59223284794412	Soltu.DM.09G019250.1	(1 of 2) PTHR31348//PTHR31348:SF3 - FAMILY NOT NAMED // EID1-LIKE F-BOX PROTEIN 3
MSTRG.20972	4.69826257886383e-13	-3.1844339137575197	-
MSTRG.20983	9.56423038155989e-09	-4.29977508228418	Soltu.DM.09G021190.1	(1 of 2) PTHR31190:SF11 - ETHYLENE-RESPONSIVE TRANSCRIPTION FACTOR ERF098
MSTRG.20999	4.38953456727024e-18	-2.05461307294959	Soltu.DM.09G021440.1	(1 of 3) PTHR23324//PTHR23324:SF48 - SEC14 RELATED PROTEIN // PATELLIN-3-RELATED
MSTRG.21019	6.687665577422179e-07	-1.14008947923559	Soltu.DM.09G021760.1
MSTRG.21025	6.4620321043583e-20	-1.23789562472282	Soltu.DM.09G021900.1
MSTRG.21040	7.955964549636119e-47	-3.21642737190127	Soltu.DM.09G022100.1	(1 of 51) PF00069//PF00560//PF08263//PF13855 - Protein kinase domain (Pkinase) // Leucine Rich Repeat (LRR_1) // Leucine rich repeat N-terminal domain (LRRNT_2) // Leucine rich repeat (LRR_8)
MSTRG.21115	3.942327430008879e-05	-1.24146834190189	Soltu.DM.09G022990.1	(1 of 3) 1.8.1.7//1.8.1.9 - Glutathione-disulfide reductase / NADPH:oxidized-glutathione oxidoreductase // Thioredoxin-disulfide reductase / Thioredoxin reductase (NADPH)
MSTRG.21174	1.8147617611411002e-12	-2.6844195838109797	Soltu.DM.09G023650.1	(1 of 1) PTHR31707//PTHR31707:SF38 - FAMILY NOT NAMED // PECTINESTERASE/PECTINESTERASE INHIBITOR 20-RELATED
MSTRG.21211	9.36821354542457e-07	-1.3513776581734898	Soltu.DM.09G024150.1	(1 of 2) PTHR23500//PTHR23500:SF70 - FAMILY NOT NAMED // SUGAR TRANSPORT PROTEIN 13
MSTRG.21218	4.534459089082981e-16	-2.1071234031832202	Soltu.DM.09G024200.2	(1 of 1) PTHR12725//PTHR12725:SF81 - HALOACID DEHALOGENASE-LIKE HYDROLASE // SUBFAMILY NOT NAMED
MSTRG.21249	0.0041993410312063705	-1.77650940711557	Soltu.DM.09G024590.1	(1 of 1) 2.3.1.57 - Diamine N-acetyltransferase / Spermidine N(1)-acetyltransferase
MSTRG.21250	0.000611314473073297	-1.21634593376879	Soltu.DM.09G024610.1	(1 of 5) 2.3.1.82 - Aminoglycoside 6'-N-acetyltransferase / Kanamycin 6'-N-acetyltransferase
MSTRG.21296	1.66463293113612e-14	-2.21021267839247	Soltu.DM.09G025240.1	(1 of 15) K01537 - Ca2+-transporting ATPase (E3.6.3.8)
MSTRG.21297	2.66615999096844e-13	-2.30775487455795	Soltu.DM.09G025260.1	(1 of 27) 3.6.3.8 - Calcium-transporting ATPase / Calcium-translocating P-type ATPase
MSTRG.2133	1.1237444689599997e-44	-1.52826497540355	Soltu.DM.01G033990.1	(1 of 44) PF11721 - Di-glucose binding within endoplasmic reticulum (Malectin)
MSTRG.21334	4.4574970431640895e-13	-1.02604296715918	Soltu.DM.09G025690.1	(1 of 4) PTHR31734//PTHR31734:SF11 - FAMILY NOT NAMED // AUXIN-RESPONSIVE PROTEIN IAA1-RELATED
MSTRG.21343	1.17571672783309e-11	-3.9049938365254997	Soltu.DM.09G025770.1	(1 of 1) PTHR23042:SF65 - TRANSCRIPTION FACTOR BHLH92
MSTRG.21403	1.3545850961806298e-06	-1.0729866010556999	Soltu.DM.09G026460.1	(1 of 58) PF00892 - EamA-like transporter family (EamA)
MSTRG.21409	1.72340348602444e-19	-1.76533971511258	Soltu.DM.09G026550.1	(1 of 6) PTHR31373//PTHR31373:SF0 - FAMILY NOT NAMED // EMB|CAB86628.1
MSTRG.2145	9.7655074037529e-11	-2.5134418637566402	Soltu.DM.01G034150.1	(1 of 2) PTHR10358//PTHR10358:SF7 - ENDOSULFINE // SUBFAMILY NOT NAMED
MSTRG.2151	2.86199674026792e-15	-2.0445533411494	Soltu.DM.01G034200.1	(1 of 2) K13425 - WRKY transcription factor 22 (WRKY22)
MSTRG.21523	4.87590127655288e-06	-1.0598454425794102	Soltu.DM.09G028290.1	(1 of 124) 3.6.4.13 - RNA helicase
MSTRG.21533	4.66062003762945e-06	-1.3257666952123202	Soltu.DM.09G028480.1	(1 of 2) PTHR23257//PTHR23257:SF478 - SERINE-THREONINE PROTEIN KINASE // SUBFAMILY NOT NAMED
MSTRG.21544	2.8455291746407998e-06	-1.31106737925516	Soltu.DM.09G028650.1	(1 of 1) PTHR36326:SF1 - PROTEIN MALE STERILE 5
MSTRG.21547	2.30505188162965e-11	-1.45621957512059	Soltu.DM.09G028710.1	(1 of 3) 3.6.3.17 - Monosaccharide-transporting ATPase
MSTRG.2155	0.00254960510423375	-1.5701316158220198	Soltu.DM.01G034250.1	(1 of 3) PTHR31459:SF3 - DESICCATION-RELATED PROTEIN LEA14-RELATED
MSTRG.21572	3.65060834102489e-08	-1.65095633318303	Soltu.DM.09G029050.1	(1 of 1) PTHR27007//PTHR27007:SF61 - FAMILY NOT NAMED // RECEPTOR LIKE PROTEIN KINASE S.2
MSTRG.21583	2.5129019227398997e-08	-2.1360344335493	Soltu.DM.09G029170.2	(1 of 1) PF07207//PF13020 - Light regulated protein Lir1 (Lir1) // Domain of unknown function (DUF3883) (DUF3883)
MSTRG.21589	1.7550745315174e-07	-2.9593735119766005	Soltu.DM.09G029240.1	(1 of 1) K04730//K04733 - interleukin-1 receptor-associated kinase 1 (IRAK1) // interleukin-1 receptor-associated kinase 4 (IRAK4)
MSTRG.21598	2.41963168590744e-16	-1.5312527146607	Soltu.DM.09G029400.1	(1 of 29) PTHR11017//PTHR11017:SF169 - LEUCINE-RICH REPEAT-CONTAINING PROTEIN // DISEASE RESISTANCE PROTEIN-RELATED
MSTRG.21599	2.15015431252494e-11	-1.30506459040449	Soltu.DM.09G029410.1	(1 of 6) PF00931//PF13676 - NB-ARC domain (NB-ARC) // TIR domain (TIR_2)
MSTRG.21603	1.7220907514867097e-09	-1.16767740412276	Soltu.DM.09G029440.1	(1 of 2) PF07539 - Down-regulated in metastasis (DRIM)
MSTRG.21605	1.96121154034531e-11	-1.21799638628379	-
MSTRG.21625	1.0178739409989799e-14	-1.08558184492678	Soltu.DM.09G029650.1
MSTRG.21635	0.0005842432124748611	-1.17929479620849	Soltu.DM.09G029810.1	(1 of 2) K12338 - anthocyanidin 3-O-glucoside 5-O-glucosyltransferase (UGT75C1)
MSTRG.21719	1.1408064231979e-33	-1.20972035579724	Soltu.DM.09G031010.1	(1 of 8) PF01823 - MAC/Perforin domain (MACPF)
MSTRG.21762	1.46230465758622e-08	-1.42776782451327	Soltu.DM.09G031520.1	(1 of 2) PTHR31568//PTHR31568:SF3 - FAMILY NOT NAMED // CYSTM1 FAMILY PROTEIN A-RELATED
MSTRG.21824	1.16549873584417e-22	-3.00756505835204	Soltu.DM.10G000560.1	(1 of 1) PTHR34049:SF1 - F-BOX PROTEIN SKIP27
MSTRG.2183	1.2840363856280899e-14	-1.32634037378317	Soltu.DM.01G034570.1	(1 of 2) PTHR22952//PTHR22952:SF125 - CAMP-RESPONSE ELEMENT BINDING PROTEIN-RELATED // SUBFAMILY NOT NAMED
MSTRG.21924	6.166780960673989e-37	-1.80881784185083	Soltu.DM.10G001740.2	(1 of 13) PTHR23213//PTHR23213:SF195 - FORMIN-RELATED // FORMIN-LIKE PROTEIN 12-RELATED
MSTRG.21925	3.55107161830424e-10	-1.49391283976131	Soltu.DM.10G001770.1	(1 of 1) PTHR10742//PTHR10742:SF280//PTHR23213//PTHR23213:SF195 - AMINE OXIDASE // SUBFAMILY NOT NAMED // FORMIN-RELATED // FORMIN-LIKE PROTEIN 12-RELATED
MSTRG.21928	1.0167994834938901e-05	-1.7274138759121298	Soltu.DM.10G001850.1	(1 of 13) PTHR23213//PTHR23213:SF195 - FORMIN-RELATED // FORMIN-LIKE PROTEIN 12-RELATED
MSTRG.21948	2.78926294300476e-23	-2.0507048838631103	Soltu.DM.10G002110.1	(1 of 4) PTHR31717:SF7 - B-BOX DOMAIN PROTEIN 26-RELATED
MSTRG.21994	4.10180248366491e-12	-2.11377432397933	Soltu.DM.10G002810.1	(1 of 1) PTHR23070//PTHR23070:SF21 - BCS1 AAA-TYPE ATPASE // SUBFAMILY NOT NAMED
MSTRG.22084	0.00525093940749563	-1.66915522217881	Soltu.DM.10G003960.1	(1 of 2) PTHR10168//PTHR10168:SF111 - GLUTAREDOXIN // MONOTHIOL GLUTAREDOXIN-S13
MSTRG.22103	8.50406300117862e-08	-1.4440204572381599	Soltu.DM.10G004200.1
MSTRG.22105	4.43367550976767e-17	-4.9140411727554	Soltu.DM.10G004220.1	(1 of 7) PTHR12313//PTHR12313:SF5 - RNF5 // SUBFAMILY NOT NAMED
MSTRG.22138	2.66580529335992e-05	-1.4896169618160502	Soltu.DM.10G004640.3	(1 of 3) PTHR22835//PTHR22835:SF189 - ZINC FINGER FYVE DOMAIN CONTAINING PROTEIN // SUBFAMILY NOT NAMED
MSTRG.22157	0.0365329596526732	-1.1088797626229199	Soltu.DM.10G004860.2	(1 of 2) PTHR11132//PTHR11132:SF124 - SOLUTE CARRIER FAMILY 35 // SUBFAMILY NOT NAMED
MSTRG.2220	4.726624044560179e-25	-1.26348239845822	Soltu.DM.01G035110.1	(1 of 2) PTHR10666//PTHR10666:SF134 - UBIQUITIN // PHOSPHATIDYLINOSITOL 4-KINASE GAMMA 2
MSTRG.22215	2.2798045232793298e-64	-3.61747836417086	Soltu.DM.10G005730.1	(1 of 12) K06689 - ubiquitin-conjugating enzyme E2 D/E (UBE2D_E, UBC4, UBC5)
MSTRG.22222	4.289593494909569e-16	-1.0624422792585	Soltu.DM.10G005810.1	(1 of 4) K13076 - delta8-fatty-acid desaturase (SLD)
MSTRG.22280	0.00083643449440712	-1.4909630553987399	Soltu.DM.10G007030.1	(1 of 2) PTHR31960//PTHR31960:SF3 - FAMILY NOT NAMED // F-BOX PROTEIN PP2-A13
MSTRG.22448	6.47733731104056e-19	-2.6548767747845603	Soltu.DM.10G010450.1	(1 of 2) PTHR31741//PTHR31741:SF11 - FAMILY NOT NAMED // AXI 1 PROTEIN-LIKE PROTEIN
MSTRG.22503	1.97471200303862e-32	-1.1772406003016498	Soltu.DM.10G011960.1	(1 of 1) PTHR21229:SF28 - LUNG SEVEN TRANSMEMBRANE RECEPTOR-LIKE PROTEIN
MSTRG.22571	1.5039727813020799e-06	-3.12971659923778	Soltu.DM.10G013450.2	(1 of 2) PTHR13832//PTHR13832:SF362 - PROTEIN PHOSPHATASE 2C // PROTEIN PHOSPHATASE 2C 63-RELATED
MSTRG.22592	8.95320882031349e-14	-1.7859607142808402	-
MSTRG.22632	1.51817470431109e-22	-2.22816409693718	Soltu.DM.10G014810.1	(1 of 20) PTHR10024 - SYNAPTOTAGMIN
MSTRG.22650	2.7393780345070702e-14	-2.35326639758719	-
MSTRG.22652	9.793204062772571e-05	-2.37881213956983	-
MSTRG.22653	0.00453419401760561	-2.4168377435603903	-
MSTRG.22654	8.659790100665131e-07	-2.78503073713208	-
MSTRG.22655	0.0010433599734798599	-2.3272418783536004	-
MSTRG.22667	4.75635929548283e-09	-1.76777335506069	Soltu.DM.10G015410.1	(1 of 2) K00366 - ferredoxin-nitrite reductase (nirA)
MSTRG.22672	1.05989339599038e-07	-1.0318418941460301	Soltu.DM.10G015470.1	(1 of 10) PTHR24282//PTHR24282:SF16 - CYTOCHROME P450 FAMILY MEMBER // SUBFAMILY NOT NAMED
MSTRG.2271	0.0017406707333739802	-1.0969601727621099	Soltu.DM.01G035690.1	(1 of 2) PTHR33624:SF2 - SIGMA FACTOR BINDING PROTEIN 1, CHLOROPLASTIC-RELATED
MSTRG.22722	1.7603825598663e-13	-2.8593384093811602	Soltu.DM.10G016190.1	(1 of 1) PTHR27000:SF52 - LEUCINE-RICH REPEAT (LRR) FAMILY PROTEIN-RELATED
MSTRG.22758	9.92135347239582e-06	-1.01425706693865	Soltu.DM.10G016630.1	(1 of 2) K01583 - arginine decarboxylase (E4.1.1.19)
MSTRG.22811	9.675910783434079e-21	-1.39179413103497	Soltu.DM.10G017460.1	(1 of 1) PTHR21576//PTHR21576:SF17 - UNCHARACTERIZED NODULIN-LIKE PROTEIN // MAJOR FACILITATOR FAMILY PROTEIN
MSTRG.22848	4.8070256271164295e-05	-2.48253748040169	Soltu.DM.10G017860.1	(1 of 2) PTHR31989:SF2 - NAC DOMAIN CONTAINING PROTEIN 36
MSTRG.22857	2.13192382201178e-06	-1.07128936138132	Soltu.DM.10G017990.1	(1 of 6) PTHR22595//PTHR22595:SF40 - CHITINASE-RELATED // SUBFAMILY NOT NAMED
MSTRG.22942	7.86199381707422e-46	-1.6839526628510202	Soltu.DM.10G019400.1	(1 of 1) PTHR11730//PTHR11730:SF38 - AMMONIUM TRANSPORTER // AMMONIUM TRANSPORTER 2
MSTRG.2298	5.3549645918250095e-16	-1.26288198766243	Soltu.DM.01G035980.1	(1 of 6) K14514 - ethylene-insensitive protein 3 (EIN3)
MSTRG.22997	4.01646266554227e-10	-1.62238017165507	Soltu.DM.10G020020.1	(1 of 3) PTHR21290//PTHR21290:SF29 - SPHINGOMYELIN SYNTHETASE // SUBFAMILY NOT NAMED
MSTRG.23011	0.00250449151917387	-1.6829277898507198	Soltu.DM.10G020230.1
MSTRG.23054	3.09346823717068e-05	-1.5967773819418303	Soltu.DM.10G020790.1	(1 of 4) PTHR22814//PTHR22814:SF93 - COPPER TRANSPORT PROTEIN ATOX1-RELATED // SUBFAMILY NOT NAMED
MSTRG.23179	4.0512004186003605e-08	-2.06525919769963	Soltu.DM.10G022380.1	(1 of 4) PTHR31087//PTHR31087:SF11 - FAMILY NOT NAMED // PROTEIN LURP-ONE-RELATED 1-RELATED
MSTRG.23215	0.0005283423671319549	-1.0402932521392199	Soltu.DM.10G022880.1	(1 of 8) PF04832 - SOUL heme-binding protein (SOUL)
MSTRG.23222	1.0614702410676901e-10	-1.3200509205724	Soltu.DM.10G022970.1	(1 of 4) PTHR11654//PTHR11654:SF79 - OLIGOPEPTIDE TRANSPORTER-RELATED // PROTEIN NRT1/ PTR FAMILY 5.5-RELATED
MSTRG.23233	4.36193755811246e-22	-2.69146552763847	Soltu.DM.10G023210.1	(1 of 2) PTHR27007:SF63 - L-TYPE LECTIN-DOMAIN CONTAINING RECEPTOR KINASE I.1-RELATED
MSTRG.23304	0.0122729575485577	-1.41752226510616	Soltu.DM.10G024340.1	(1 of 9) PTHR31374:SF19 - F8A24.8 PROTEIN
MSTRG.23317	0.0045482558769685	-2.7187776439036204	Soltu.DM.10G024510.1	(1 of 11) K09873 - aquaporin TIP (TIP)
MSTRG.2334	8.24933574781807e-08	-1.14004245852001	Soltu.DM.01G036450.1	(1 of 3) PTHR22595//PTHR22595:SF62 - CHITINASE-RELATED // HEVEIN-LIKE PREPROPROTEIN
MSTRG.23386	2.52131168326932e-07	-2.07281233661286	Soltu.DM.10G025370.1	(1 of 3) PTHR31415//PTHR31415:SF4 - FAMILY NOT NAMED // HARPIN-INDUCED PROTEIN-LIKE-RELATED
MSTRG.23387	1.8842839789429501e-06	-2.14459282938553	Soltu.DM.10G025380.1	(1 of 3) PTHR31415//PTHR31415:SF4 - FAMILY NOT NAMED // HARPIN-INDUCED PROTEIN-LIKE-RELATED
MSTRG.23395	1.75143927948916e-13	-1.17949918351338	Soltu.DM.10G025490.2	(1 of 2) PTHR19957//PTHR19957:SF69 - SYNTAXIN // SYNTAXIN-121-RELATED
MSTRG.2340	2.98561667603717e-06	-7.60999403812944	Soltu.DM.01G036530.1
MSTRG.2341	1.3426199430366994e-169	-3.12068280305938	Soltu.DM.01G036530.1
MSTRG.23420	1.78717310777273e-17	-1.475215080986	Soltu.DM.10G025790.1
MSTRG.23456	1.16257562000149e-21	-1.51283236645471	Soltu.DM.10G026210.1	(1 of 2) PTHR23050:SF166 - CALMODULIN-5
MSTRG.23457	2.55109604189744e-29	-1.98224083552183	Soltu.DM.10G026220.2	(1 of 2) PTHR23050//PTHR23050:SF166 - CALCIUM BINDING PROTEIN // CALMODULIN-5
MSTRG.23505	0.000150540606629003	-1.6281048255701398	Soltu.DM.10G026740.1	(1 of 2) PTHR31194//PTHR31194:SF5 - SHN SHINE , DNA BINDING / TRANSCRIPTION FACTOR // SUBFAMILY NOT NAMED
MSTRG.23527	0.00107889257804878	-1.25313934772347	Soltu.DM.10G027040.1
MSTRG.23528	0.00627677698725347	-1.10289366000725	Soltu.DM.10G027040.1
MSTRG.23560	0.00041256753433633903	-1.05755567798959	Soltu.DM.10G027450.1	(1 of 33) PTHR11926//PTHR11926:SF276 - GLUCOSYL/GLUCURONOSYL TRANSFERASES // UDP-GLUCURONOSYLTRANSFERASE UGT-55-RELATED
MSTRG.23561	2.04303037498568e-06	-1.1278207067576298	Soltu.DM.10G027460.1	(1 of 38) K13495 - cis-zeatin O-glucosyltransferase (CISZOG)
MSTRG.23575	0.00248427778841207	-1.17578343162618	Soltu.DM.10G027590.1
MSTRG.23577	2.67047501606396e-07	-1.28035501386178	Soltu.DM.10G027610.2	(1 of 2) K14674 - TAG lipase / steryl ester hydrolase / phospholipase A2 / LPA acyltransferase (TGL4)
MSTRG.23631	1.74868860040155e-36	-1.31335954385098	Soltu.DM.10G028320.1	(1 of 1) PF07714//PF13499//PF13833 - Protein tyrosine kinase (Pkinase_Tyr) // EF-hand domain pair (EF-hand_7) // EF-hand domain pair (EF-hand_8)
MSTRG.23647	1.05146769283019e-10	-1.6486176525001899	Soltu.DM.10G028620.3	(1 of 31) PTHR23155//PTHR23155:SF510 - LEUCINE-RICH REPEAT-CONTAINING PROTEIN // SUBFAMILY NOT NAMED
MSTRG.23709	1.56223782034549e-15	-1.30228692044698	Soltu.DM.10G029580.2	(1 of 2) PTHR32227//PTHR32227:SF95 - FAMILY NOT NAMED // GLUCAN ENDO-1,3-BETA-GLUCOSIDASE 8-RELATED
MSTRG.23715	0.000474495173459421	-1.0129406244435601	Soltu.DM.10G029650.1	(1 of 2) PTHR33624:SF2 - SIGMA FACTOR BINDING PROTEIN 1, CHLOROPLASTIC-RELATED
MSTRG.23755	0.009014428969939791	-1.34811040049611	Soltu.DM.10G030170.1	(1 of 29) PF05678 - VQ motif (VQ)
MSTRG.23770	0.0284290086783819	-1.05541761968008	Soltu.DM.10G030360.1	(1 of 3) PTHR24349:SF81 - CALCIUM-DEPENDENT PROTEIN KINASE 20
MSTRG.23782	2.0756362957562e-18	-1.6633349896116798	Soltu.DM.11G000090.1	(1 of 3) PTHR23180//PTHR23180:SF249 - CENTAURIN/ARF // ADP-RIBOSYLATION FACTOR GTPASE-ACTIVATING PROTEIN AGD11-RELATED
MSTRG.23803	6.04491915796333e-06	-1.1457251927611498	Soltu.DM.11G000400.1	(1 of 3) PTHR31636:SF45 - SCARECROW-LIKE PROTEIN 13
MSTRG.23921	8.722179031411611e-08	-1.14847139795455	Soltu.DM.11G001840.3	(1 of 29) PTHR11017//PTHR11017:SF169 - LEUCINE-RICH REPEAT-CONTAINING PROTEIN // DISEASE RESISTANCE PROTEIN-RELATED
MSTRG.23943	3.7373245625873204e-23	-1.1329965930897201	Soltu.DM.11G002010.1
MSTRG.23945	3.5509509363797395e-09	-1.48855693013665	Soltu.DM.11G002030.1	(1 of 6) PF00931//PF13676 - NB-ARC domain (NB-ARC) // TIR domain (TIR_2)
MSTRG.23946	0.00232004884095472	-1.05207767193723	-
MSTRG.23959	0.0005020265802698839	-2.06264369197986	-
MSTRG.23962	2.8650555946468e-10	-1.21806528245888	-
MSTRG.24043	0.0068945016672003	-1.1644827723634699	Soltu.DM.11G002950.1
MSTRG.24072	9.80493380277828e-10	-1.49136094451654	Soltu.DM.11G003330.2	(1 of 3) PTHR14155//PTHR14155:SF94 - RING FINGER DOMAIN-CONTAINING // RING-H2 FINGER PROTEIN ATL33-RELATED
MSTRG.24133	0.00017228016387338602	-1.3877965456798202	Soltu.DM.11G004040.1	(1 of 6) K16223 - protein FLOWERING LOCUS T (FT)
MSTRG.24176	8.13947390259912e-13	-1.18315931652527	Soltu.DM.11G004580.1	(1 of 5) PF07795 - Protein of unknown function (DUF1635) (DUF1635)
MSTRG.24194	2.3227549702692697e-11	-2.39706905332977	Soltu.DM.11G004860.1	(1 of 1) PTHR10209//PTHR10209:SF224 - OXIDOREDUCTASE, 2OG-FE II OXYGENASE FAMILY PROTEIN // SUBFAMILY NOT NAMED
MSTRG.24200	6.001127544541769e-32	-1.1697323053829098	Soltu.DM.11G004900.2	(1 of 2) PTHR10343//PTHR10343:SF58 - 5'-AMP-ACTIVATED PROTEIN KINASE , BETA SUBUNIT // PHOSPHOGLUCAN PHOSPHATASE DSP4, CHLOROPLASTIC
MSTRG.24289	0.00022618435739802002	-2.1597107447284	Soltu.DM.11G006510.1
MSTRG.24301	6.23107824318273e-06	-2.01245249384861	Soltu.DM.11G006750.1	(1 of 17) PTHR24078:SF279 - DUPLICATED SANT DNA-BINDING DOMAIN-CONTAINING PROTEIN
MSTRG.24302	7.01307598081269e-14	-1.8032173674037701	Soltu.DM.11G006790.1	(1 of 17) PTHR24078:SF279 - DUPLICATED SANT DNA-BINDING DOMAIN-CONTAINING PROTEIN
MSTRG.24303	0.008405482821253791	-2.26449822336056	Soltu.DM.11G006850.1	(1 of 68) PF00190 - Cupin (Cupin_1)
MSTRG.24304	4.79078791053947e-36	-1.98966034513008	Soltu.DM.11G006910.1	(1 of 1) PF00190//PF00249 - Cupin (Cupin_1) // Myb-like DNA-binding domain (Myb_DNA-binding)
MSTRG.24360	3.24909417794286e-27	-1.08640648295792	Soltu.DM.11G007610.1	(1 of 4) PTHR24349//PTHR24349:SF161 - SERINE/THREONINE-PROTEIN KINASE // CALCIUM-DEPENDENT PROTEIN KINASE 1-RELATED
MSTRG.24384	1.5799995022886902e-21	-3.7215127034727002	Soltu.DM.11G007960.1	(1 of 3) PTHR22849:SF43 - U-BOX DOMAIN-CONTAINING PROTEIN 54-RELATED
MSTRG.24388	1.27399778012731e-24	-1.23439714128166	Soltu.DM.11G007990.1	(1 of 2) PTHR24361:SF310 - MITOGEN-ACTIVATED PROTEIN KINASE KINASE KINASE 3
MSTRG.24415	0.0056908923840688795	-1.03494789192906	Soltu.DM.11G008380.1	(1 of 15) PF00069//PF00954//PF01453 - Protein kinase domain (Pkinase) // S-locus glycoprotein domain (S_locus_glycop) // D-mannose binding lectin (B_lectin)
MSTRG.24424	0.0228214286342025	-1.12803233248003	Soltu.DM.11G008510.1	(1 of 15) PF00069//PF00954//PF01453 - Protein kinase domain (Pkinase) // S-locus glycoprotein domain (S_locus_glycop) // D-mannose binding lectin (B_lectin)
MSTRG.24449	3.32902940136908e-16	-1.25848598946673	Soltu.DM.11G008900.1	(1 of 15) KOG4282 - Transcription factor GT-2 and related proteins, contains trihelix DNA-binding/SANT domain
MSTRG.24458	1.8858062648835002e-07	-1.56764146393135	Soltu.DM.11G009060.1	(1 of 5) K19040 - E3 ubiquitin-protein ligase ATL10/75/76/77/78 [EC:6.3.2.19] (ATL76S)
MSTRG.24459	9.26844038152776e-30	-2.2850288505065497	Soltu.DM.11G009080.1	(1 of 5) K19040 - E3 ubiquitin-protein ligase ATL10/75/76/77/78 [EC:6.3.2.19] (ATL76S)
MSTRG.2446	4.9496260702358495e-06	-2.3052629330758996	Soltu.DM.01G038230.1	(1 of 62) PF00560//PF08263//PF13855 - Leucine Rich Repeat (LRR_1) // Leucine rich repeat N-terminal domain (LRRNT_2) // Leucine rich repeat (LRR_8)
MSTRG.24495	2.71118768974453e-18	-1.39151928074669	Soltu.DM.11G009740.1	(1 of 1) PTHR31719//PTHR31719:SF16 - FAMILY NOT NAMED // NAC DOMAIN-CONTAINING PROTEIN 2
MSTRG.24510	5.532364944247759e-15	-1.7467349098631497	Soltu.DM.11G009960.1	(1 of 3) PTHR27000//PTHR27000:SF14 - FAMILY NOT NAMED // LEUCINE-RICH REPEAT PROTEIN FLOR1-RELATED
MSTRG.24513	1.0494370920842198e-27	-2.47139082055766	Soltu.DM.11G009980.1	(1 of 3) PTHR27000//PTHR27000:SF14 - FAMILY NOT NAMED // LEUCINE-RICH REPEAT PROTEIN FLOR1-RELATED
MSTRG.24538	1.38144228575135e-06	-2.13444481558153	Soltu.DM.11G010260.1	(1 of 27) PF00560//PF08263 - Leucine Rich Repeat (LRR_1) // Leucine rich repeat N-terminal domain (LRRNT_2)
MSTRG.24540	7.74680880445287e-08	-1.67209845852214	Soltu.DM.11G010300.1	(1 of 255) PF00646 - F-box domain (F-box)
MSTRG.24543	1.8603324619779898e-13	-1.15313809395431	Soltu.DM.11G010320.1	(1 of 15) PF00069//PF00954//PF01453 - Protein kinase domain (Pkinase) // S-locus glycoprotein domain (S_locus_glycop) // D-mannose binding lectin (B_lectin)
MSTRG.24547	4.39603371683529e-08	-1.3159359970591697	Soltu.DM.11G010380.1	(1 of 1) 1.7.1.1 - Nitrate reductase (NADH) / Nitrate reductase (NADH(2))
MSTRG.2455	5.731343919779789e-63	-1.68292917603153	Soltu.DM.01G038370.1	(1 of 5) K13754 - solute carrier family 24 (sodium/potassium/calcium exchanger), member 6 (SLC24A6, NCKX6)
MSTRG.24560	2.36693253072268e-23	-1.13084842102451	Soltu.DM.11G010580.1	(1 of 3) KOG0472//KOG0617 - Leucine-rich repeat protein // Ras suppressor protein (contains leucine-rich repeats)
MSTRG.2462	3.98818145229891e-21	-1.5467926229238	Soltu.DM.01G038470.1	(1 of 2) PTHR24089//PTHR24089:SF282 - FAMILY NOT NAMED // PEROXISOMAL ADENINE NUCLEOTIDE CARRIER 1-RELATED
MSTRG.24639	3.3929722808262702e-15	-6.21907638778806	Soltu.DM.11G011520.1	(1 of 11) PTHR31388:SF37 - PEROXIDASE 4-RELATED
MSTRG.24640	1.83498511560458e-07	-10.175310543256801	Soltu.DM.11G011530.1	(1 of 11) PTHR31388:SF37 - PEROXIDASE 4-RELATED
MSTRG.24649	3.88523453347865e-06	-4.96470497565582	Soltu.DM.11G011650.1	(1 of 11) PTHR31388//PTHR31388:SF37 - FAMILY NOT NAMED // PEROXIDASE 4-RELATED
MSTRG.24674	2.72541866888117e-09	-1.4909195817393601	-
MSTRG.24677	0.0132281597839108	-1.54912614837938	Soltu.DM.11G012150.1	(1 of 1) PTHR27003:SF38 - SERINE/THREONINE-PROTEIN KINASE-LIKE PROTEIN CCR4
MSTRG.24888	6.684856089943449e-11	-2.21668224889161	Soltu.DM.11G015740.1
MSTRG.25016	1.16818114383776e-05	-1.2275868926201898	Soltu.DM.11G017830.1
MSTRG.25043	4.01530325357416e-06	-1.0545099425266	Soltu.DM.11G018270.1
MSTRG.25047	1.4647853751354498e-11	-1.46169862631863	Soltu.DM.11G018350.2	(1 of 9) PTHR32002:SF4 - PROTEIN NLP6-RELATED
MSTRG.25057	1.18813341859642e-08	-1.57365591509604	Soltu.DM.11G018480.1	(1 of 9) PTHR32002:SF4 - PROTEIN NLP6-RELATED
MSTRG.2506	0.0146899748168297	-1.06210165966117	Soltu.DM.01G039100.1	(1 of 120) PF00168 - C2 domain (C2)
MSTRG.25077	7.24675748402655e-32	-2.3459572644204902	Soltu.DM.11G018650.1	(1 of 38) K04733 - interleukin-1 receptor-associated kinase 4 (IRAK4)
MSTRG.25096	0.00796444107581662	-1.06091893608776	Soltu.DM.11G018970.1	(1 of 30) K13412 - calcium-dependent protein kinase (CPK)
MSTRG.2516	6.60315696145926e-06	-1.1112017383457098	Soltu.DM.01G039230.1	(1 of 2) PTHR33136:SF13 - PROTEIN RALF-LIKE 22
MSTRG.25298	0.00807941232323592	-2.31691379241335	Soltu.DM.11G021580.1	(1 of 1) PF01073//PF01370//PF03015 - 3-beta hydroxysteroid dehydrogenase/isomerase family (3Beta_HSD) // NAD dependent epimerase/dehydratase family (Epimerase) // Male sterility protein (Sterile)
MSTRG.25306	6.34378829205484e-06	-3.0469084621728597	Soltu.DM.11G021690.1	(1 of 47) 2.3.1.107 - Deacetylvindoline O-acetyltransferase / Deacetylvindoline acetyltransferase
MSTRG.25318	1.7326738222218797e-20	-1.4372791506615001	Soltu.DM.11G021860.1	(1 of 1) PTHR32227//PTHR32227:SF70 - FAMILY NOT NAMED // GLUCAN ENDO-1,3-BETA-GLUCOSIDASE 14
MSTRG.25333	0.00103290986239726	-1.8800573349674	Soltu.DM.11G022040.1	(1 of 1) PTHR31989//PTHR31989:SF4 - FAMILY NOT NAMED // NAC DOMAIN-CONTAINING PROTEIN 61-RELATED
MSTRG.2539	1.04130342779442e-06	-1.66764021110179	Soltu.DM.01G039540.1	(1 of 4) PF04588 - Hypoxia induced protein conserved region (HIG_1_N)
MSTRG.2555	4.910239623143071e-07	-1.6818560313062	Soltu.DM.01G039720.1	(1 of 1) PF12937//PF14299 - F-box-like (F-box-like) // Phloem protein 2 (PP2)
MSTRG.2556	0.00177597888381829	-1.11977820273788	Soltu.DM.01G039730.1	(1 of 3) PTHR32278//PTHR32278:SF2 - FAMILY NOT NAMED // F-BOX PROTEIN PP2-B13-RELATED
MSTRG.25693	0.000144136125459047	-2.0911569785353703	Soltu.DM.11G026510.1	(1 of 59) PF13912 - C2H2-type zinc finger (zf-C2H2_6)
MSTRG.2571	0.0238355825083676	-1.16605796161832	Soltu.DM.01G039930.1	(1 of 2) PTHR31636:SF46 - SCARECROW-LIKE PROTEIN 11-RELATED
MSTRG.25725	0.0168391574120072	-1.4358680055922	Soltu.DM.12G000120.1	(1 of 95) PF00560//PF13855 - Leucine Rich Repeat (LRR_1) // Leucine rich repeat (LRR_8)
MSTRG.2575	3.89422627620802e-11	-1.24891254584842	Soltu.DM.01G039990.1	(1 of 13) PF07887 - Calmodulin binding protein-like (Calmodulin_bind)
MSTRG.258	5.82582274916864e-15	-2.7596179680496604	Soltu.DM.01G002670.1	(1 of 2) PTHR19957//PTHR19957:SF69 - SYNTAXIN // SYNTAXIN-121-RELATED
MSTRG.25852	0.035740548471179	-1.17232253660202	Soltu.DM.12G001910.1	(1 of 65) KOG1603 - Copper chaperone
MSTRG.25936	1.43543796634123e-09	-1.04973266272697	Soltu.DM.12G003190.1	(1 of 4) PTHR11017:SF160 - TIR-NBS-LRR CLASS DISEASE RESISTANCE PROTEIN
MSTRG.25949	3.61616613217234e-07	-3.6963704783256297	Soltu.DM.12G003330.1	(1 of 78) PF00407 - Pathogenesis-related protein Bet v I family (Bet_v_1)
MSTRG.25954	0.000177700844181667	-1.00924086586819	Soltu.DM.12G003430.1	(1 of 3) PF13676//PF14299 - TIR domain (TIR_2) // Phloem protein 2 (PP2)
MSTRG.25971	1.73494530707753e-16	-2.55122846879563	Soltu.DM.12G003680.1	(1 of 19) PF07714//PF08263 - Protein tyrosine kinase (Pkinase_Tyr) // Leucine rich repeat N-terminal domain (LRRNT_2)
MSTRG.25997	2.79324239082734e-06	-3.1362481929758705	Soltu.DM.12G004050.1	(1 of 2) PTHR31282//PTHR31282:SF15 - FAMILY NOT NAMED // WRKY TRANSCRIPTION FACTOR 11-RELATED
MSTRG.26062	3.0696489476523e-09	-1.1873419846077902	Soltu.DM.12G004770.1	(1 of 2) PF04578//PF13968 - Protein of unknown function, DUF594 (DUF594) // Domain of unknown function (DUF4220) (DUF4220)
MSTRG.26081	7.78797041899794e-09	-1.36242940047674	Soltu.DM.12G004980.1	(1 of 3) PTHR11709//PTHR11709:SF90 - MULTI-COPPER OXIDASE // MULTI-COPPER OXIDASE TYPE I FAMILY PROTEIN-RELATED
MSTRG.26188	1.2343924519896498e-42	-2.63470131154812	Soltu.DM.12G006540.1	(1 of 8) PF00069//PF13947 - Protein kinase domain (Pkinase) // Wall-associated receptor kinase galacturonan-binding (GUB_WAK_bind)
MSTRG.2620	8.3877033562783e-17	-1.4496079708829799	Soltu.DM.01G040550.1	(1 of 1) PTHR31916//PTHR31916:SF7 - FAMILY NOT NAMED // ALKALINE/NEUTRAL INVERTASE A-RELATED
MSTRG.26211	0.000156471828516397	-2.19963865778779	Soltu.DM.12G006810.1	(1 of 2) PTHR36321//PTHR36321:SF1 - FAMILY NOT NAMED // CLASSICAL ARABINOGALACTAN PROTEIN 10-RELATED
MSTRG.26216	1.15724339704075e-31	-2.07166327589742	Soltu.DM.12G006900.2	(1 of 2) KOG0198//KOG0580//KOG0583 - MEKK and related serine/threonine protein kinases // Serine/threonine protein kinase // Serine/threonine protein kinase
MSTRG.26243	1.87088289257338e-10	-2.3995644946457904	-
MSTRG.26267	7.63215817862305e-06	-1.1544591236901798	Soltu.DM.12G007550.1	(1 of 13) 1.1.1.331 - Secoisolariciresinol dehydrogenase
MSTRG.26282	1.66322648565229e-10	-1.36656835289594	Soltu.DM.12G007760.1	(1 of 6) PTHR11945:SF208 - MADS-BOX PROTEIN SOC1
MSTRG.26285	0.00175794531986323	-1.07151970067232	Soltu.DM.12G007780.1	(1 of 4) KOG2325 - Predicted transporter/transmembrane protein
MSTRG.26308	0.00030794518761989	-1.0683692138235301	Soltu.DM.12G008150.1	(1 of 13) 1.1.1.331 - Secoisolariciresinol dehydrogenase
MSTRG.26315	3.71756879344734e-10	-1.03356993725756	Soltu.DM.12G008230.2	(1 of 3) 1.1.1.44 - Phosphogluconate dehydrogenase (NADP(+)-dependent, decarboxylating) / Phosphogluconic acid dehydrogenase
MSTRG.26347	0.0265051646202869	-1.29777897414375	Soltu.DM.12G008740.1	(1 of 5) PTHR14155:SF99 - RING-H2 FINGER PROTEIN ATL3
MSTRG.26389	0.00036835208469138	-1.96846868827429	Soltu.DM.12G009410.1	(1 of 16) 1.1.1.100 - 3-oxoacyl-[acyl-carrier-protein] reductase
MSTRG.26418	4.972455704980579e-17	-1.7827952531723201	Soltu.DM.12G009920.1	(1 of 4) PTHR32263//PTHR32263:SF4 - FAMILY NOT NAMED // INACTIVE POLY [ADP-RIBOSE] POLYMERASE RCD1-RELATED
MSTRG.2643	6.541192831275339e-21	-1.24221762105004	Soltu.DM.01G040850.5	(1 of 1) PTHR22957//PTHR22957:SF212 - TBC1 DOMAIN FAMILY MEMBER GTPASE-ACTIVATING PROTEIN // [PROTEIN ADP-RIBOSYLARGININE] HYDROLASE
MSTRG.26436	1.3498403497668999e-08	-1.58624691964827	Soltu.DM.12G010320.2	(1 of 3) PTHR31985//PTHR31985:SF23 - FAMILY NOT NAMED // DEHYDRATION-RESPONSIVE ELEMENT-BINDING PROTEIN 3-RELATED
MSTRG.26548	2.1169835272281798e-24	-3.85726540445083	Soltu.DM.12G011950.1	(1 of 12) PF00069//PF14380 - Protein kinase domain (Pkinase) // Wall-associated receptor kinase C-terminal (WAK_assoc)
MSTRG.26551	0.00023295364213308799	-1.5056939559825502	Soltu.DM.12G012040.1	(1 of 2) PTHR31713//PTHR31713:SF15 - FAMILY NOT NAMED // PROTEIN SAR DEFICIENT 1
MSTRG.26557	0.011684354756617	-1.0783846119245601	Soltu.DM.12G012170.1	(1 of 41) 3.1.1.32 - Phospholipase A(1) / Phospholipase A1
MSTRG.26559	5.12578561748106e-07	-1.2930644285307802	Soltu.DM.12G012210.1
MSTRG.26668	0.0323324824674588	-1.29394709756343	-
MSTRG.26893	0.00307289863188902	-1.6278442560765503	-
MSTRG.26915	0.00018948064735188402	-1.2972655799761799	Soltu.DM.12G020620.1	(1 of 3) K01025 - uncharacterized protein (E2.8.2.-)
MSTRG.26921	2.5535099467373597e-24	-3.4292247575176096	Soltu.DM.12G020700.1
MSTRG.2694	5.79978274733383e-12	-1.0505860191467702	Soltu.DM.01G041480.1	(1 of 4) PTHR27003:SF15 - LEUCINE-RICH REPEAT PROTEIN KINASE-LIKE PROTEIN
MSTRG.27066	0.00139683411798794	-2.16824342966005	Soltu.DM.12G022970.1	(1 of 7) PTHR10641//PTHR10641:SF541 - MYB-LIKE DNA-BINDING PROTEIN MYB // SUBFAMILY NOT NAMED
MSTRG.27072	0.000368303022882846	-2.1584045316478897	Soltu.DM.12G023090.1	(1 of 58) PF01657 - Salt stress response/antifungal (Stress-antifung)
MSTRG.27079	7.24852124923787e-21	-2.64542115030489	Soltu.DM.12G023230.1	(1 of 5) K07976 - Rab family, other (RAB)
MSTRG.27097	0.00597981602241775	-2.23992941418216	Soltu.DM.12G023450.1	(1 of 62) PF00560//PF08263//PF13855 - Leucine Rich Repeat (LRR_1) // Leucine rich repeat N-terminal domain (LRRNT_2) // Leucine rich repeat (LRR_8)
MSTRG.2710	2.75469504775121e-42	-1.9441754945344298	Soltu.DM.01G041640.2	(1 of 16) PTHR11017//PTHR11017:SF161 - LEUCINE-RICH REPEAT-CONTAINING PROTEIN // SUBFAMILY NOT NAMED
MSTRG.27101	2.84507311266704e-10	-1.77369960923673	Soltu.DM.12G023520.1	(1 of 2) PTHR11654//PTHR11654:SF154 - OLIGOPEPTIDE TRANSPORTER-RELATED // PROTEIN NRT1/ PTR FAMILY 6.4
MSTRG.27190	6.076517023022138e-16	-2.50082939246291	Soltu.DM.12G024700.1	(1 of 3) PF01453//PF07714//PF08276 - D-mannose binding lectin (B_lectin) // Protein tyrosine kinase (Pkinase_Tyr) // PAN-like domain (PAN_2)
MSTRG.27212	0.0049237464493652894	-3.09318240478423	-
MSTRG.27215	1.47439079547205e-10	-1.62857903566747	Soltu.DM.12G024950.1	(1 of 1) PTHR10015//PTHR10015:SF187 - HEAT SHOCK TRANSCRIPTION FACTOR // HEAT STRESS TRANSCRIPTION FACTOR C-1
MSTRG.27248	2.3418936325291198e-05	-1.03784117757019	Soltu.DM.12G025460.1	(1 of 2) PTHR27000:SF155 - LEUCINE-RICH REPEAT RECEPTOR-LIKE PROTEIN KINASE-RELATED
MSTRG.27253	4.46114782371662e-17	-1.46699104267702	Soltu.DM.12G025510.1	(1 of 1) PTHR12626//PTHR12626:SF5 - PROGRAMMED CELL DEATH 4 // SUBFAMILY NOT NAMED
MSTRG.27263	7.95238488474843e-05	-1.7477230745813999	Soltu.DM.12G025620.1	(1 of 3) K00469 - inositol oxygenase (MIOX)
MSTRG.27289	5.15169559332453e-14	-2.19209285748566	Soltu.DM.12G025910.1
MSTRG.27297	1.51263875271031e-32	-1.00512229652217	Soltu.DM.12G026010.1	(1 of 1) PTHR10476//PTHR10476:SF12 - CHARGED MULTIVESICULAR BODY PROTEIN // SUBFAMILY NOT NAMED
MSTRG.27313	0.000161415827536624	-1.7078671242041001	Soltu.DM.12G026270.1	(1 of 3) PTHR33077//PTHR33077:SF13 - FAMILY NOT NAMED // PROTEIN TIFY 10A-RELATED
MSTRG.27395	0.000263321569857335	-1.63221280474222	Soltu.DM.12G027060.1	(1 of 95) PF00560//PF13855 - Leucine Rich Repeat (LRR_1) // Leucine rich repeat (LRR_8)
MSTRG.274	4.49904174735245e-23	-1.10289143368365	Soltu.DM.01G002910.1	(1 of 2) PTHR13943//PTHR13943:SF44 - HRAS-LIKE SUPPRESSOR - RELATED // SUBFAMILY NOT NAMED
MSTRG.27449	5.06548645117279e-05	-3.4228244180460203	Soltu.DM.12G027810.1
MSTRG.27450	9.03852477694536e-11	-1.06332639131166	Soltu.DM.12G027810.1
MSTRG.27451	1.54021963360096e-05	-1.32838461330675	Soltu.DM.12G027820.1	(1 of 1) PTHR11662:SF153 - GLYCEROL-3-PHOSPHATE TRANSPORTER 5-RELATED
MSTRG.27459	4.0287738927968003e-07	-1.9416044864823	Soltu.DM.12G027940.1	(1 of 1) PTHR22835//PTHR22835:SF245 - ZINC FINGER FYVE DOMAIN CONTAINING PROTEIN // SUBFAMILY NOT NAMED
MSTRG.27476	4.32734522133114e-06	-1.20947687355688	Soltu.DM.12G028280.2	(1 of 1) PTHR23500//PTHR23500:SF13 - FAMILY NOT NAMED // POLYOL TRANSPORTER 4-RELATED
MSTRG.27490	1.25036884950681e-07	-1.33864579108599	Soltu.DM.12G028490.1	(1 of 2) PTHR24006:SF466 - F-BOX/LRR-REPEAT PROTEIN 18
MSTRG.27514	0.0106630372833882	-2.42165651303502	Soltu.DM.12G028800.1
MSTRG.27515	3.8344253623195e-06	-2.58141573359741	Soltu.DM.12G028810.1
MSTRG.27634	8.320561051620759e-06	-1.67241751719605	Soltu.DM.S001120.1	(1 of 43) KOG4579 - Leucine-rich repeat (LRR) protein associated with apoptosis in muscle tissue
MSTRG.27638	2.1277044117778898e-05	-1.31925914627754	Soltu.DM.S000060.1	(1 of 5) 4.1.1.15 - Glutamate decarboxylase / L-glutamate 1-carboxy-lyase
MSTRG.27674	0.000126027688803747	-1.1461941977328503	Soltu.DM.S002420.5	(1 of 2) PF01593//PF02181 - Flavin containing amine oxidoreductase (Amino_oxidase) // Formin Homology 2 Domain (FH2)
MSTRG.2768	9.81975396750366e-07	-1.2127920156744199	Soltu.DM.01G042410.1
MSTRG.2778	1.29040819326557e-09	-3.1283325547766103	Soltu.DM.01G042520.1	(1 of 2) PTHR10374//PTHR10374:SF13 - LACTOYLGLUTATHIONE LYASE GLYOXALASE I // SUBFAMILY NOT NAMED
MSTRG.2789	1.27667861311834e-05	-1.13300223269843	Soltu.DM.01G042640.1
MSTRG.2856	2.9977677963155193e-87	-1.8206881610059198	Soltu.DM.01G043680.2	(1 of 1) PTHR24361//PTHR24361:SF328 - MITOGEN-ACTIVATED KINASE KINASE KINASE // SUBFAMILY NOT NAMED
MSTRG.2857	1.3461612320254499e-09	-4.48984397276558	Soltu.DM.01G043680.1	(1 of 1) PTHR24361//PTHR24361:SF328 - MITOGEN-ACTIVATED KINASE KINASE KINASE // SUBFAMILY NOT NAMED
MSTRG.2873	0.00037521233525937797	-1.15005381826406	Soltu.DM.01G043840.1	(1 of 2) PTHR37183:SF1 - PLANT THIONIN FAMILY PROTEIN
MSTRG.2885	6.49876563647869e-09	-1.2556205476529099	Soltu.DM.01G044100.1	(1 of 1) PTHR11802//PTHR11802:SF63 - SERINE PROTEASE FAMILY S10 SERINE CARBOXYPEPTIDASE // SERINE CARBOXYPEPTIDASE-LIKE 41-RELATED
MSTRG.2905	2.7605936139742995e-10	-2.03118915270556	Soltu.DM.01G044300.1	(1 of 1) PTHR31235:SF27 - PEROXIDASE 62-RELATED
MSTRG.2920	1.03521709708202e-36	-1.2870920822949399	Soltu.DM.01G044500.1	(1 of 3) PTHR13832//PTHR13832:SF314 - PROTEIN PHOSPHATASE 2C // PROTEIN PHOSPHATASE 2C 10-RELATED
MSTRG.2922	0.000124236040442378	-1.88075453752462	Soltu.DM.01G044520.1	(1 of 8) KOG1546 - Metacaspase involved in regulation of apoptosis
MSTRG.2934	1.28937900223968e-05	-1.60594353059789	Soltu.DM.01G044650.1	(1 of 8) PTHR19241//PTHR19241:SF301 - ATP-BINDING CASSETTE TRANSPORTER // SUBFAMILY NOT NAMED
MSTRG.2935	0.000834763607453786	-1.29135550311877	Soltu.DM.01G044660.1	(1 of 7) 3.6.3.36 - Taurine-transporting ATPase
MSTRG.2943	2.6549144701980796e-61	-1.75057730694269	Soltu.DM.01G044760.1	(1 of 2) 3.5.4.25//4.1.99.12 - GTP cyclohydrolase II // 3,4-dihydroxy-2-butanone-4-phosphate synthase / L-3,4-dihydroxybutan-2-one-4-phosphate synthase
MSTRG.3006	9.37116869722193e-09	-1.9198977408700002	Soltu.DM.01G045700.1	(1 of 3) 1.2.1.70 - Glutamyl-tRNA reductase
MSTRG.3044	0.000123927316683854	-2.15691936657471	Soltu.DM.01G046230.1	(1 of 4) PTHR33285//PTHR33285:SF1 - FAMILY NOT NAMED // GROWTH FACTOR PROTEIN-RELATED
MSTRG.3048	2.5060290525843e-05	-1.18086556211328	Soltu.DM.01G046310.1
MSTRG.3053	8.3822964824816e-10	-1.7482651457646698	Soltu.DM.01G046370.1
MSTRG.3066	7.140549395022839e-14	-1.92921511953083	Soltu.DM.01G046580.1	(1 of 1) PTHR31304//PTHR31304:SF1 - FAMILY NOT NAMED // LOB DOMAIN-CONTAINING PROTEIN 39
MSTRG.3074	4.26928440992523e-17	-1.4527515576635701	Soltu.DM.01G046680.1	(1 of 1) PTHR14155//PTHR14155:SF182 - RING FINGER DOMAIN-CONTAINING // SUBFAMILY NOT NAMED
MSTRG.3075	1.1430234652605199e-21	-1.6184816570774299	Soltu.DM.01G046690.1	(1 of 2) PTHR13832//PTHR13832:SF362 - PROTEIN PHOSPHATASE 2C // PROTEIN PHOSPHATASE 2C 63-RELATED
MSTRG.3082	2.2754129159836502e-07	-1.45956973335668	Soltu.DM.01G046780.1	(1 of 2) PTHR31901//PTHR31901:SF4 - FAMILY NOT NAMED // INDOLE-3-ACETIC ACID-AMIDO SYNTHETASE GH3.2-RELATED
MSTRG.3104	0.00163935588634624	-1.60288893931631	Soltu.DM.01G047100.1	(1 of 20) PTHR10024 - SYNAPTOTAGMIN
MSTRG.3132	0.0180782646670931	-1.53850817356538	-
MSTRG.3137	8.9297694927566e-09	-2.28144132696868	Soltu.DM.01G047590.1	(1 of 3) PTHR33676//PTHR33676:SF3 - FAMILY NOT NAMED // COLD REGULATED PROTEIN 27
MSTRG.3150	6.686470416892401e-08	-4.03710361681404	-
MSTRG.3152	0.0034798426520327697	-2.43233251463154	Soltu.DM.01G047760.1	(1 of 160) PF00847 - AP2 domain (AP2)
MSTRG.3159	1.16712766198752e-10	-1.53246196227913	Soltu.DM.01G047820.1	(1 of 2) PTHR31003//PTHR31003:SF5 - MYB FAMILY TRANSCRIPTION FACTOR // MYB FAMILY TRANSCRIPTION FACTOR
MSTRG.3168	0.00149242822554367	-1.0370575707538	Soltu.DM.01G048000.1	(1 of 15) PF07816 - Protein of unknown function (DUF1645) (DUF1645)
MSTRG.3192	1.24817148437625e-05	-4.77149451023581	-
MSTRG.3193	5.0177591174651296e-05	-3.56114757666414	-
MSTRG.3198	2.2322944642764503e-08	-1.1100298041057401	Soltu.DM.01G048350.1	(1 of 11) 4.1.1.56 - 3-oxolaurate decarboxylase / Beta-ketolaurate decarboxylase
MSTRG.3215	6.9530014259954406e-46	-2.4268373358815096	Soltu.DM.01G048600.1
MSTRG.3225	0.00023414367150744502	-1.6923005483715001	-
MSTRG.3226	8.251216414824329e-11	-1.7345951368838601	Soltu.DM.01G048750.1	(1 of 2) PTHR10218:SF222 - EXTRA-LARGE GUANINE NUCLEOTIDE-BINDING PROTEIN 1
MSTRG.3247	2.36327575470585e-11	-1.20048482667765	Soltu.DM.01G049030.1	(1 of 6) PF05055 - Protein of unknown function (DUF677) (DUF677)
MSTRG.3269	4.95026869996025e-14	-1.07353198741465	Soltu.DM.01G049350.1	(1 of 1) PTHR32227:SF69 - GLYCOSYL HYDROLASE FAMILY 17 PROTEIN
MSTRG.3279	0.000204722385068362	-1.34635955942238	Soltu.DM.01G049450.1	(1 of 5) PTHR24078:SF177 - PROTEIN DNJ-23-RELATED
MSTRG.3286	0.000311516169151001	-1.9747855296398602	Soltu.DM.01G049510.1	(1 of 5) PTHR10992//PTHR10992:SF838 - ALPHA/BETA HYDROLASE FOLD-CONTAINING PROTEIN // SUBFAMILY NOT NAMED
MSTRG.3344	2.22823621006883e-28	-1.9199360574898001	Soltu.DM.01G050330.1	(1 of 2) PTHR13690//PTHR13690:SF76 - FAMILY NOT NAMED // BASIC-LEUCINE ZIPPER (BZIP) TRANSCRIPTION FACTOR FAMILY PROTEIN
MSTRG.3358	2.5174871955905398e-05	-1.59489737663995	Soltu.DM.01G050450.1	(1 of 45) K14488 - SAUR family protein (SAUR)
MSTRG.3360	1.0843953274855099e-07	-1.43030520290228	Soltu.DM.01G050460.1
MSTRG.3361	0.00044495966271115595	-1.2670138364085601	Soltu.DM.01G050490.1	(1 of 45) K14488 - SAUR family protein (SAUR)
MSTRG.3384	2.9190586829051898e-05	-1.04123520949035	Soltu.DM.01G050660.1	(1 of 3) PTHR23201:SF2 - GIBBERELLIN-REGULATED PROTEIN 1-RELATED
MSTRG.3405	4.7516445756915e-10	-1.8520845164907802	Soltu.DM.01G050940.1	(1 of 1) PF00331//PF06813 - Glycosyl hydrolase family 10 (Glyco_hydro_10) // Nodulin-like (Nodulin-like)
MSTRG.3413	1.6988143997519397e-36	-2.44865714591226	Soltu.DM.01G051010.1	(1 of 5) PF06911 - Senescence-associated protein (Senescence)
MSTRG.3462	0.00173635242503773	-1.74640625943062	Soltu.DM.01G051570.1	(1 of 1) PTHR22950//PTHR22950:SF233 - AMINO ACID TRANSPORTER // SUBFAMILY NOT NAMED
MSTRG.3486	2.15257066831839e-12	-1.6671414691828301	Soltu.DM.01G051870.1	(1 of 31) 2.7.10.2//2.7.11.1 - Non-specific protein-tyrosine kinase / Cytoplasmic protein tyrosine kinase // Non-specific serine/threonine protein kinase / Threonine-specific protein kinase
MSTRG.3573	4.154714177446689e-15	-2.35845052869004	-
MSTRG.3582	2.79701774686107e-05	-1.80523327729078	-
MSTRG.3600	1.81227920204703e-36	-3.7297566681560497	Soltu.DM.02G001170.1	(1 of 5) PF00954//PF07714//PF08276 - S-locus glycoprotein domain (S_locus_glycop) // Protein tyrosine kinase (Pkinase_Tyr) // PAN-like domain (PAN_2)
MSTRG.3629	0.00161092090843615	-1.41880972563533	Soltu.DM.02G001650.1
MSTRG.3633	6.16616638572992e-10	-1.06753741490256	Soltu.DM.02G001700.1	(1 of 2) PTHR20932:SF8 - PEPTIDOGLYCAN-BINDING LYSM DOMAIN-CONTAINING PROTEIN
MSTRG.3703	6.28854245176292e-25	-1.85797158166814	Soltu.DM.02G002820.1	(1 of 3) PTHR32448:SF34 - F22M8.11 PROTEIN-RELATED
MSTRG.3756	9.6612215679453e-11	-1.0821467203818	Soltu.DM.02G003570.2
MSTRG.3762	2.8003539716723102e-11	-2.94639483786326	Soltu.DM.02G003620.1	(1 of 29) PF05678 - VQ motif (VQ)
MSTRG.3790	7.789440119183682e-14	-1.65121909142999	Soltu.DM.02G004130.1	(1 of 3) 1.8.4.10 - Adenylyl-sulfate reductase (thioredoxin) / Thioredoxin-dependent 5'-adenylylsulfate reductase
MSTRG.3796	3.37204697311438e-05	-1.7180886567382898	Soltu.DM.02G004200.1	(1 of 85) PF03106 - WRKY DNA -binding domain (WRKY)
MSTRG.3810	3.8206615215559897e-16	-2.19957359475404	Soltu.DM.02G004510.1	(1 of 2) PTHR12802//PTHR12802:SF60 - SWI/SNF COMPLEX-RELATED // PROTEIN REVEILLE 1-RELATED
MSTRG.3819	5.07944962030065e-05	-1.16183413771862	Soltu.DM.02G004650.1	(1 of 2) PTHR31852//PTHR31852:SF1 - FAMILY NOT NAMED // LATE EMBRYOGENESIS ABUNDANT (LEA) HYDROXYPROLINE-RICH GLYCOPROTEIN-RELATED
MSTRG.385	1.16092465660191e-16	-1.4826674053224498	Soltu.DM.01G004510.1	(1 of 95) PF00560//PF13855 - Leucine Rich Repeat (LRR_1) // Leucine rich repeat (LRR_8)
MSTRG.3889	4.0787634254926e-18	-1.2222986948690602	Soltu.DM.02G005810.1	(1 of 5) PF06911 - Senescence-associated protein (Senescence)
MSTRG.3925	1.08300054135499e-24	-2.49912926895834	Soltu.DM.02G006310.1	(1 of 17) PTHR23070//PTHR23070:SF24 - BCS1 AAA-TYPE ATPASE // SUBFAMILY NOT NAMED
MSTRG.3951	9.769354626449742e-09	-1.99991019110501	Soltu.DM.02G006700.1	(1 of 52) KOG0254 - Predicted transporter (major facilitator superfamily)
MSTRG.3963	3.70690839350324e-09	-3.2391161894029503	-
MSTRG.4001	7.719108999069491e-13	-1.52454184898224	Soltu.DM.02G007330.1
MSTRG.4025	1.916239464085389e-105	-3.74176761523862	Soltu.DM.02G007590.1	(1 of 1) PF00122//PF00689//PF00690//PF12515//PF12710//PF13246 - E1-E2 ATPase (E1-E2_ATPase) // Cation transporting ATPase, C-terminus (Cation_ATPase_C) // Cation transporter/ATPase, N-terminus (Cation_ATPase_N) // Ca2+-ATPase N terminal autoinhibitory domain (CaATP_NAI) // haloacid dehalogenase-like hydrolase (HAD) // Cation transport ATPase (P-type) (Cation_ATPase)
MSTRG.403	0.0256210552761356	-1.03077697830705	-
MSTRG.4035	2.97458818081198e-15	-1.71811486104452	Soltu.DM.02G007730.1	(1 of 1) KOG0265//KOG1446 - U5 snRNP-specific protein-like factor and related proteins // Histone H3 (Lys4) methyltransferase complex and RNA cleavage factor II complex, subunit SWD2
MSTRG.4040	1.20024950349969e-18	-4.66493796774476	Soltu.DM.02G007770.1	(1 of 22) PF03321 - GH3 auxin-responsive promoter (GH3)
MSTRG.4050	0.00028830464989252404	-1.4353180897154298	Soltu.DM.02G008110.1	(1 of 4) PTHR24361//PTHR24361:SF334 - MITOGEN-ACTIVATED KINASE KINASE KINASE // MITOGEN-ACTIVATED PROTEIN KINASE KINASE KINASE 19-RELATED
MSTRG.4067	2.6710239962649302e-09	-1.0817019431977801	Soltu.DM.02G008430.1	(1 of 6) 3.1.1.78 - Polyneuridine-aldehyde esterase / Polyneuridine aldehyde esterase
MSTRG.4099	2.1861210171013998e-58	-4.58525552341772	Soltu.DM.02G008920.1	(1 of 5) KOG2966 - Uncharacterized conserved protein
MSTRG.4135	4.0700038580658905e-44	-2.18372652705484	Soltu.DM.02G009450.1	(1 of 2) K07735 - putative transcriptional regulator (algH)
MSTRG.417	0.0025434986304034898	-1.07775422527787	-
MSTRG.4182	0.0008721358378845441	-2.02320346941823	Soltu.DM.02G010100.1
MSTRG.4187	1.01320334506344e-05	-1.03287985551505	Soltu.DM.02G010230.1	(1 of 5) PTHR21493:SF148 - SENESCENCE-ASSOCIATED CARBOXYLESTERASE 101
MSTRG.4190	8.18333474793523e-10	-1.4859475063773502	Soltu.DM.02G010280.1	(1 of 5) PTHR21493:SF148 - SENESCENCE-ASSOCIATED CARBOXYLESTERASE 101
MSTRG.4223	1.4390922777283399e-06	-2.9239863359761	Soltu.DM.02G010630.1	(1 of 2) PTHR34278//PTHR34278:SF1 - FAMILY NOT NAMED // GB|AAC02775.1
MSTRG.4232	1.44499478950035e-14	-1.81940188606166	Soltu.DM.02G010730.1
MSTRG.4265	6.48604625966192e-12	-1.51557662491671	Soltu.DM.02G011090.1	(1 of 1) PF00069//PF00139//PF07714 - Protein kinase domain (Pkinase) // Legume lectin domain (Lectin_legB) // Protein tyrosine kinase (Pkinase_Tyr)
MSTRG.4292	6.30472168445873e-08	-1.7614813474100601	Soltu.DM.02G011530.1	(1 of 10) PTHR24177:SF42 - ANKYRIN REPEAT FAMILY PROTEIN
MSTRG.4311	9.30841367271965e-07	-1.8730878014777401	Soltu.DM.02G011730.1	(1 of 32) PF08263//PF13855 - Leucine rich repeat N-terminal domain (LRRNT_2) // Leucine rich repeat (LRR_8)
MSTRG.4313	7.652913183384029e-19	-1.9183409057303402	Soltu.DM.02G011780.2	(1 of 3) PF00069//PF00560//PF07714//PF08263//PF13855 - Protein kinase domain (Pkinase) // Leucine Rich Repeat (LRR_1) // Protein tyrosine kinase (Pkinase_Tyr) // Leucine rich repeat N-terminal domain (LRRNT_2) // Leucine rich repeat (LRR_8)
MSTRG.4328	0.007945216694844841	-1.2099220193345601	Soltu.DM.02G011980.1	(1 of 3) PTHR32278//PTHR32278:SF8 - FAMILY NOT NAMED // PHLOEM PROTEIN 2-A10-RELATED
MSTRG.4372	1.2924101403227598e-28	-1.1246335639598202	Soltu.DM.02G012570.2	(1 of 4) K12448 - UDP-arabinose 4-epimerase (UXE, uxe)
MSTRG.445	1.46568723519828e-39	-1.8158711021733702	Soltu.DM.01G005060.1	(1 of 1) PTHR20275:SF0 - ATP-NADH KINASE YEF1-RELATED
MSTRG.4463	0.0018491145488509601	-1.41264299741824	-
MSTRG.4479	1.97551466777941e-16	-1.43904604619218	Soltu.DM.02G013960.1	(1 of 2) PTHR27000//PTHR27000:SF16 - FAMILY NOT NAMED // LRR RECEPTOR-LIKE SERINE/THREONINE-PROTEIN KINASE FLS2
MSTRG.4485	2.8384629115623197e-09	-1.33414553347482	Soltu.DM.02G014010.1	(1 of 8) PTHR21649//PTHR21649:SF25 - CHLOROPHYLL A/B BINDING PROTEIN // SUBFAMILY NOT NAMED
MSTRG.4494	2.9206341633133397e-07	-2.3489554691761403	Soltu.DM.02G014150.1	(1 of 3) PTHR31221:SF37 - WRKY TRANSCRIPTION FACTOR 71-RELATED
MSTRG.4505	7.69805383574124e-45	-3.23579843733908	Soltu.DM.02G014240.1	(1 of 1) PTHR26402//PTHR26402:SF574 - RESPONSE REGULATOR OF TWO-COMPONENT SYSTEM // SUBFAMILY NOT NAMED
MSTRG.4544	1.4652760735820497e-27	-1.9169120623044602	Soltu.DM.02G014690.1	(1 of 3) PTHR22835//PTHR22835:SF238 - ZINC FINGER FYVE DOMAIN CONTAINING PROTEIN // SUBFAMILY NOT NAMED
MSTRG.4545	3.7619818171928394e-22	-2.8124424394111496	Soltu.DM.02G014700.1	(1 of 3) PTHR22835//PTHR22835:SF238 - ZINC FINGER FYVE DOMAIN CONTAINING PROTEIN // SUBFAMILY NOT NAMED
MSTRG.4556	5.341931962008169e-119	-3.1258052780157595	Soltu.DM.02G014850.1	(1 of 1) PTHR33199//PTHR33199:SF3 - FAMILY NOT NAMED // MACPF DOMAIN-CONTAINING PROTEIN CAD1
MSTRG.4586	2.4285491972407197e-35	-1.7742481094898999	Soltu.DM.02G015130.2	(1 of 3) PTHR31506//PTHR31506:SF8 - FAMILY NOT NAMED // BES1/BZR1 HOMOLOG PROTEIN 3
MSTRG.4596	1.26741698157761e-62	-2.9222245122291404	Soltu.DM.02G015310.1	(1 of 3) PTHR10788//PTHR10788:SF18 - TREHALOSE-6-PHOSPHATE SYNTHASE // ALPHA,ALPHA-TREHALOSE-PHOSPHATE SYNTHASE [UDP-FORMING] 7-RELATED
MSTRG.4598	0.0221353070602958	-1.1443805171842	-
MSTRG.4651	2.1554160957831204e-12	-1.29421130846834	Soltu.DM.02G016160.1	(1 of 1) PTHR23315//PTHR23315:SF131 - BETA CATENIN-RELATED ARMADILLO REPEAT-CONTAINING // ARMADILLO/BETA-CATENIN-LIKE REPEAT-CONTAINING PROTEIN
MSTRG.4663	5.8288309467186e-06	-2.3292820340125697	Soltu.DM.02G016340.1	(1 of 1) PTHR36766//PTHR36766:SF1 - FAMILY NOT NAMED // HR3
MSTRG.4687	0.0008164169103997429	-1.03727421582614	Soltu.DM.02G016660.1	(1 of 1) K13433 - pathogenesis-related genes transcriptional activator PTI5 (PTI5)
MSTRG.4734	0.000521298167464108	-1.2778273219264198	Soltu.DM.02G017330.1	(1 of 4) PF05564 - Dormancy/auxin associated protein (Auxin_repressed)
MSTRG.4752	0.000315577602208252	-4.7594147591902	-
MSTRG.4755	7.759540428443829e-15	-4.3499755144757595	Soltu.DM.02G017570.1	(1 of 17) PF04720 - PDDEXK-like family of unknown function (PDDEXK_6)
MSTRG.4776	1.23797634016846e-13	-1.62338007283652	Soltu.DM.02G017850.1	(1 of 1) K17345 - tetraspanin-5 (TSPAN5)
MSTRG.4779	1.54607845000237e-25	-2.02158170851651	Soltu.DM.02G017880.1	(1 of 3) PTHR13780//PTHR13780:SF55 - AMP-ACTIVATED PROTEIN KINASE, GAMMA REGULATORY SUBUNIT // SUBFAMILY NOT NAMED
MSTRG.4813	0.00535444381421611	-1.46381736349833	Soltu.DM.02G018260.1	(1 of 6) K17871 - NADH:ubiquinone reductase (non-electrogenic) (ndh1)
MSTRG.4819	2.5945007580448696e-64	-1.3608080389691999	Soltu.DM.02G018330.1	(1 of 2) PTHR23423//PTHR23423:SF15 - ORGANIC SOLUTE TRANSPORTER-RELATED // SUBFAMILY NOT NAMED
MSTRG.4829	3.6413060059141294e-47	-1.84111181746979	Soltu.DM.02G018530.1	(1 of 13) PF07887 - Calmodulin binding protein-like (Calmodulin_bind)
MSTRG.4847	1.9261743920044998e-10	-4.5080643585506	Soltu.DM.02G018790.1	(1 of 6) PF12609 - Wound-induced protein (DUF3774)
MSTRG.4871	2.00895033085623e-08	-1.35634678030822	Soltu.DM.02G019150.1	(1 of 26) PF00954//PF01453//PF07714//PF08276 - S-locus glycoprotein domain (S_locus_glycop) // D-mannose binding lectin (B_lectin) // Protein tyrosine kinase (Pkinase_Tyr) // PAN-like domain (PAN_2)
MSTRG.4878	0.00201972341496813	-1.95731980413036	Soltu.DM.02G019260.1	(1 of 36) PF13833 - EF-hand domain pair (EF-hand_8)
MSTRG.488	5.66686756881721e-11	-1.09503992747456	Soltu.DM.01G005660.1	(1 of 2) PTHR24343//PTHR24343:SF189 - SERINE/THREONINE KINASE // CBL-INTERACTING SERINE/THREONINE-PROTEIN KINASE 3
MSTRG.4895	0.0125181361463883	-1.2828082040456001	Soltu.DM.02G019470.1	(1 of 1) K14173 - alpha-farnesene synthase (AFS1)
MSTRG.4907	1.44140433993986e-35	-2.9573938803409905	Soltu.DM.02G019570.1	(1 of 9) PTHR27002//PTHR27002:SF122 - FAMILY NOT NAMED // CYSTEINE-RICH RECEPTOR-LIKE PROTEIN KINASE 28-RELATED
MSTRG.4908	8.50201733450319e-31	-3.22263261939563	Soltu.DM.02G019580.1	(1 of 9) PTHR27002//PTHR27002:SF122 - FAMILY NOT NAMED // CYSTEINE-RICH RECEPTOR-LIKE PROTEIN KINASE 28-RELATED
MSTRG.4909	6.590129200891849e-35	-3.28426325904339	-
MSTRG.4911	1.61711216413323e-06	-2.31595875784402	Soltu.DM.02G019600.1	(1 of 11) PTHR32099//PTHR32099:SF1 - CYSTEINE-RICH REPEAT SECRETORY PROTEIN // CYSTEINE-RICH RECEPTOR-LIKE PROTEIN KINASE 9-RELATED
MSTRG.4912	2.3165971553684802e-07	-1.39570142233787	Soltu.DM.02G019600.1	(1 of 11) PTHR32099//PTHR32099:SF1 - CYSTEINE-RICH REPEAT SECRETORY PROTEIN // CYSTEINE-RICH RECEPTOR-LIKE PROTEIN KINASE 9-RELATED
MSTRG.4914	8.599940014475001e-35	-3.36121711109428	Soltu.DM.02G019610.1	(1 of 9) PTHR27002//PTHR27002:SF122 - FAMILY NOT NAMED // CYSTEINE-RICH RECEPTOR-LIKE PROTEIN KINASE 28-RELATED
MSTRG.4915	3.4418358803847897e-43	-3.13371083659139	Soltu.DM.02G019620.1	(1 of 9) PTHR27002//PTHR27002:SF122 - FAMILY NOT NAMED // CYSTEINE-RICH RECEPTOR-LIKE PROTEIN KINASE 28-RELATED
MSTRG.4916	2.18130945464929e-12	-2.0260053142962	Soltu.DM.02G019620.1	(1 of 9) PTHR27002//PTHR27002:SF122 - FAMILY NOT NAMED // CYSTEINE-RICH RECEPTOR-LIKE PROTEIN KINASE 28-RELATED
MSTRG.4917	3.38646672411528e-22	-1.3254574240481498	Soltu.DM.02G019650.1	(1 of 9) PTHR27002//PTHR27002:SF122 - FAMILY NOT NAMED // CYSTEINE-RICH RECEPTOR-LIKE PROTEIN KINASE 28-RELATED
MSTRG.4918	9.219630427691341e-15	-1.39930196350072	Soltu.DM.02G019660.2	(1 of 9) PTHR27002//PTHR27002:SF122 - FAMILY NOT NAMED // CYSTEINE-RICH RECEPTOR-LIKE PROTEIN KINASE 28-RELATED
MSTRG.4920	0.00010120510898228101	-1.3601613170763702	Soltu.DM.02G019680.1	(1 of 11) PTHR32099:SF1 - CYSTEINE-RICH RECEPTOR-LIKE PROTEIN KINASE 9-RELATED
MSTRG.4921	1.73302683270752e-13	-1.5267868802003401	Soltu.DM.02G019680.1	(1 of 11) PTHR32099:SF1 - CYSTEINE-RICH RECEPTOR-LIKE PROTEIN KINASE 9-RELATED
MSTRG.4925	1.16734862550102e-07	-1.2598249215130302	-
MSTRG.4926	1.62510730543346e-18	-1.8880355128978	Soltu.DM.02G019700.1	(1 of 11) PTHR32099//PTHR32099:SF1 - CYSTEINE-RICH REPEAT SECRETORY PROTEIN // CYSTEINE-RICH RECEPTOR-LIKE PROTEIN KINASE 9-RELATED
MSTRG.497	0.0145944541792636	-1.66824900830085	Soltu.DM.01G005820.1
MSTRG.5000	9.66204628311053e-08	-1.07643210106923	Soltu.DM.02G020570.1	(1 of 1) PTHR33791//PTHR33791:SF1 - FAMILY NOT NAMED // CHAPERONIN-LIKE RBCX PROTEIN
MSTRG.5036	9.319826540650559e-17	-1.2116705349666999	Soltu.DM.02G020970.1	(1 of 64) PF13947 - Wall-associated receptor kinase galacturonan-binding (GUB_WAK_bind)
MSTRG.5039	7.04953180093087e-06	-1.7689428622445902	Soltu.DM.02G020990.1	(1 of 8) PF00069//PF13947 - Protein kinase domain (Pkinase) // Wall-associated receptor kinase galacturonan-binding (GUB_WAK_bind)
MSTRG.5045	5.37502739463388e-08	-1.31173252153236	Soltu.DM.02G021030.1	(1 of 72) 3.1.4.46 - Glycerophosphodiester phosphodiesterase / Glycerophosphoryl diester phosphodiesterase
MSTRG.5048	4.89035957564104e-12	-2.07646019577273	Soltu.DM.02G021070.1	(1 of 8) PF00069//PF13947 - Protein kinase domain (Pkinase) // Wall-associated receptor kinase galacturonan-binding (GUB_WAK_bind)
MSTRG.5056	3.84909054160147e-09	-1.49824443203474	Soltu.DM.02G021100.1	(1 of 72) 3.1.4.46 - Glycerophosphodiester phosphodiesterase / Glycerophosphoryl diester phosphodiesterase
MSTRG.5082	8.08398350123668e-05	-2.49088280398756	Soltu.DM.02G021560.1	(1 of 47) 2.3.1.107 - Deacetylvindoline O-acetyltransferase / Deacetylvindoline acetyltransferase
MSTRG.5127	1.54110801738139e-40	-2.47397554494669	Soltu.DM.02G022200.2	(1 of 7) KOG0149 - Predicted RNA-binding protein SEB4 (RRM superfamily)
MSTRG.5198	9.769354626449742e-09	-1.23464003407017	Soltu.DM.02G023270.1	(1 of 1) K08999 - hypothetical protein (K08999)
MSTRG.5211	7.241286159380609e-09	-1.07852873787772	Soltu.DM.02G023400.1	(1 of 5) PTHR13683//PTHR13683:SF232 - ASPARTYL PROTEASES // ASPARTYL PROTEASE FAMILY PROTEIN
MSTRG.5241	3.8583913570314105e-08	-1.44943766882219	Soltu.DM.02G023780.1	(1 of 34) PF00314 - Thaumatin family (Thaumatin)
MSTRG.5245	9.960276566785798e-09	-1.47636527942865	Soltu.DM.02G023830.1	(1 of 104) PF00226 - DnaJ domain (DnaJ)
MSTRG.5313	0.000100044808984542	-1.7722732824660803	Soltu.DM.02G024720.1	(1 of 2) PTHR23155:SF458 - DISEASE RESISTANCE RPP13-LIKE PROTEIN 4
MSTRG.5314	6.49876563647869e-09	-1.23339549976657	Soltu.DM.02G024730.1	(1 of 1) PTHR23070:SF26 - AAA-TYPE ATPASE LIKE PROTEIN
MSTRG.5320	3.9100858401017503e-10	-1.8193247101829197	Soltu.DM.02G024820.1	(1 of 4) 2.4.1.123 - Inositol 3-alpha-galactosyltransferase / UDP-alpha-D-galactose:myo-inositol 3-alpha-D-galactosyltransferase
MSTRG.5324	3.1529229746687104e-05	-1.25245744655621	Soltu.DM.02G024870.1
MSTRG.5428	4.3990623017018e-14	-1.89959782050414	Soltu.DM.02G026160.1	(1 of 1) PTHR27005//PTHR27005:SF13 - FAMILY NOT NAMED // PROTEIN KINASE-LIKE PROTEIN-RELATED
MSTRG.5430	5.31854975403781e-07	-2.5130371286115496	Soltu.DM.02G026190.1	(1 of 4) 3.5.1.94 - Gamma-glutamyl-gamma-aminobutyrate hydrolase / Gamma-glutamyl-GABA hydrolase
MSTRG.5453	0.000705720595932096	-1.43640493856228	Soltu.DM.02G026570.1
MSTRG.5465	4.03311825184186e-15	-1.98146055858523	Soltu.DM.02G026710.1
MSTRG.5473	5.853885190494939e-07	-2.02794481654433	Soltu.DM.02G026800.1	(1 of 7) PTHR10891//PTHR10891:SF605 - EF-HAND CALCIUM-BINDING DOMAIN CONTAINING PROTEIN // CALCIUM-BINDING PROTEIN CML25-RELATED
MSTRG.5480	1.5627889388662802e-13	-1.8938518817429297	Soltu.DM.02G026860.1
MSTRG.5489	1.79026679367313e-08	-1.55772624908977	Soltu.DM.02G026950.1	(1 of 2) PTHR31066:SF2 - GB|AAD14519.1
MSTRG.5495	1.90402529606093e-33	-1.60117460293116	Soltu.DM.02G027010.1	(1 of 2) K15193 - protein SPT2 (SPTY2D1, SPT2)
MSTRG.55	0.0147648277071924	-1.82615900224254	Soltu.DM.01G000240.1	(1 of 3) PTHR22849:SF43 - U-BOX DOMAIN-CONTAINING PROTEIN 54-RELATED
MSTRG.5554	1.4037164928103298e-10	-1.08309240938874	Soltu.DM.02G027740.1	(1 of 3) PTHR24093:SF262 - CALCIUM-TRANSPORTING ATPASE 2, PLASMA MEMBRANE-TYPE-RELATED
MSTRG.5560	0.00010587729755731301	-1.00439780000852	Soltu.DM.02G027800.1
MSTRG.5562	1.0838356848287498e-15	-2.18756848769465	Soltu.DM.02G027820.1	(1 of 51) PF03195 - Protein of unknown function DUF260 (DUF260)
MSTRG.5576	1.7211943218508599e-65	-1.8376377970538997	Soltu.DM.02G027950.4	(1 of 2) PTHR10869:SF66 - OXIDOREDUCTASE, 2OG-FE(II) OXYGENASE FAMILY PROTEIN-RELATED
MSTRG.5579	0.000337340159556854	-1.34412074156115	Soltu.DM.02G027990.1	(1 of 1) PTHR13832//PTHR13832:SF270 - PROTEIN PHOSPHATASE 2C // SUBFAMILY NOT NAMED
MSTRG.5600	1.9729866091285703e-14	-1.03131131037826	Soltu.DM.02G028240.1	(1 of 5) K14505 - cyclin D3, plant (CYCD3)
MSTRG.5607	3.1770572323229397e-07	-1.2585990024857	Soltu.DM.02G028310.1	(1 of 2) PTHR31282:SF33 - WRKY TRANSCRIPTION FACTOR 15-RELATED
MSTRG.5626	0.000334450237534525	-1.4271485793852	Soltu.DM.02G028540.1	(1 of 4) PTHR10509//PTHR10509:SF19 - O-METHYLTRANSFERASE-RELATED // SUBFAMILY NOT NAMED
MSTRG.5627	1.54099565218684e-16	-1.36481999259496	Soltu.DM.02G028550.1	(1 of 4) PTHR10509//PTHR10509:SF19 - O-METHYLTRANSFERASE-RELATED // SUBFAMILY NOT NAMED
MSTRG.5638	2.72541866888117e-09	-2.69916169436289	Soltu.DM.02G028740.1	(1 of 3) PTHR24361//PTHR24361:SF303 - MITOGEN-ACTIVATED KINASE KINASE KINASE // SUBFAMILY NOT NAMED
MSTRG.5652	1.68568599479042e-05	-4.08352774806979	Soltu.DM.02G028900.1
MSTRG.5656	7.53835783373332e-11	-1.55067151689509	Soltu.DM.02G028990.1	(1 of 1) PTHR31722:SF5 - EMB|CAB62433.1|-RELATED
MSTRG.567	0.0070598230531326	-1.08179578886295	Soltu.DM.01G006770.1	(1 of 62) PF00560//PF08263//PF13855 - Leucine Rich Repeat (LRR_1) // Leucine rich repeat N-terminal domain (LRRNT_2) // Leucine rich repeat (LRR_8)
MSTRG.5673	2.67047501606396e-07	-2.10606155453591	Soltu.DM.02G029230.1	(1 of 12) 3.1.1.26 - Galactolipase
MSTRG.5680	7.75183892895877e-11	-1.12203635311536	Soltu.DM.02G029300.1	(1 of 2) PTHR31003//PTHR31003:SF5 - MYB FAMILY TRANSCRIPTION FACTOR // MYB FAMILY TRANSCRIPTION FACTOR
MSTRG.5683	4.45102742166959e-12	-1.57905059245229	Soltu.DM.02G029330.1	(1 of 1) PF05659//PF13401 - Arabidopsis broad-spectrum mildew resistance protein RPW8 (RPW8) // AAA domain (AAA_22)
MSTRG.5685	1.89661733019823e-29	-1.97304192961282	Soltu.DM.02G029370.1	(1 of 5) PTHR23155//PTHR23155:SF543 - LEUCINE-RICH REPEAT-CONTAINING PROTEIN // SUBFAMILY NOT NAMED
MSTRG.5689	1.43402843926409e-24	-1.5672345615752599	Soltu.DM.02G029390.1	(1 of 5) PTHR23155//PTHR23155:SF543 - LEUCINE-RICH REPEAT-CONTAINING PROTEIN // SUBFAMILY NOT NAMED
MSTRG.5692	5.3397446791660395e-18	-1.5452653850224798	Soltu.DM.02G029410.1	(1 of 5) PTHR23155//PTHR23155:SF543 - LEUCINE-RICH REPEAT-CONTAINING PROTEIN // SUBFAMILY NOT NAMED
MSTRG.5713	0.00157402419059505	-1.3617767721614098	Soltu.DM.02G029710.1
MSTRG.5714	0.00240860954628148	-1.5702819330485902	Soltu.DM.02G029710.1
MSTRG.5715	7.87616112515613e-40	-2.20402728151159	Soltu.DM.02G029720.1	(1 of 1) PTHR27005:SF34 - WALL-ASSOCIATED RECEPTOR KINASE-LIKE 14-RELATED
MSTRG.5732	0.0006512391928897679	-2.7684412106224303	Soltu.DM.02G029900.1	(1 of 3) PF01476//PF07714 - LysM domain (LysM) // Protein tyrosine kinase (Pkinase_Tyr)
MSTRG.5733	3.06486937088559e-06	-2.7308130086030604	Soltu.DM.02G029910.1	(1 of 1) PTHR27001:SF174 - LYSM DOMAIN RECEPTOR-LIKE KINASE 4
MSTRG.5746	9.65645191338193e-12	-2.09279601754878	Soltu.DM.02G030070.2	(1 of 3) K01180 - endo-1,3(4)-beta-glucanase (E3.2.1.6)
MSTRG.5752	0.00198949827660142	-1.0375932433815	Soltu.DM.02G030160.1	(1 of 2) 1.5.5.2 - Proline dehydrogenase
MSTRG.5766	0.00303568289578602	-1.17036838451645	Soltu.DM.02G030340.2
MSTRG.5772	4.0624991112392497e-10	-1.04353359205292	Soltu.DM.02G030410.1	(1 of 3) K14207 - solute carrier family 38 (sodium-coupled neutral amino acid transporter), member 2 (SLC38A2, SNAT2)
MSTRG.5797	1.6204432435076902e-13	-1.01413637693169	Soltu.DM.02G030720.1	(1 of 25) PF07714//PF11721 - Protein tyrosine kinase (Pkinase_Tyr) // Di-glucose binding within endoplasmic reticulum (Malectin)
MSTRG.5823	5.384675824754299e-59	-1.6664888868588799	Soltu.DM.02G031090.1	(1 of 4) PTHR32116//PTHR32116:SF2 - FAMILY NOT NAMED // GALACTURONOSYLTRANSFERASE 13-RELATED
MSTRG.5828	2.57362172295696e-10	-1.1668528040282802	Soltu.DM.02G031160.1	(1 of 4) PTHR33349//PTHR33349:SF1 - FAMILY NOT NAMED // CALMODULIN-BINDING PROTEIN-LIKE PROTEIN
MSTRG.5852	1.536426921001e-08	-1.5412846870324999	Soltu.DM.02G031490.1	(1 of 3) PTHR10783//PTHR10783:SF52 - XENOTROPIC AND POLYTROPIC RETROVIRUS RECEPTOR 1-RELATED // SUBFAMILY NOT NAMED
MSTRG.5864	1.64643831408822e-05	-2.6551441849357005	Soltu.DM.02G031620.1	(1 of 12) K02183 - calmodulin (CALM)
MSTRG.5894	7.158540750076559e-36	-1.50521591682592	Soltu.DM.02G032130.1	(1 of 8) PTHR31205:SF2 - ACTIN CROSS-LINKING PROTEIN
MSTRG.5900	2.21413553387099e-32	-1.6192230946956399	Soltu.DM.02G032250.1	(1 of 5) PTHR31558:SF3 - CW14 PROTEIN
MSTRG.5902	1.80887599739732e-13	-1.73662846429851	Soltu.DM.02G032280.1
MSTRG.5904	3.69320181867681e-12	-1.09650050003886	Soltu.DM.02G032300.3	(1 of 1) PTHR11200//PTHR11200:SF168 - INOSITOL 5-PHOSPHATASE // SUBFAMILY NOT NAMED
MSTRG.592	2.6413219941994897e-29	-1.4261391888064598	Soltu.DM.01G007260.1	(1 of 1) K19363 - lipopolysaccharide-induced tumor necrosis factor-alpha factor (LITAF)
MSTRG.5923	6.87803958160923e-06	-1.36535876910752	Soltu.DM.02G032550.1	(1 of 1) PTHR14677//PTHR14677:SF2 - ARSENITE INDUCUBLE RNA ASSOCIATED PROTEIN AIP-1-RELATED // AN1-TYPE ZINC FINGER PROTEIN 1
MSTRG.5981	4.6679379430454694e-18	-1.41221570057801	Soltu.DM.02G033230.1	(1 of 5) K06617 - raffinose synthase (E2.4.1.82)
MSTRG.5999	3.15512763424463e-16	-1.3914646726097	Soltu.DM.02G033450.1	(1 of 5) 2.4.1.144 - Beta-1,4-mannosyl-glycoprotein 4-beta-N-acetylglucosaminyltransferase / acetylglucosaminyltransferase III
MSTRG.6045	0.0014423482511786	-1.48729522196859	Soltu.DM.02G034070.1	(1 of 2) PTHR23359//PTHR23359:SF84 - NUCLEOTIDE KINASE // SUBFAMILY NOT NAMED
MSTRG.6059	2.29543920815351e-10	-1.84496260158212	Soltu.DM.02G034260.1	(1 of 3) PTHR21576//PTHR21576:SF44 - UNCHARACTERIZED NODULIN-LIKE PROTEIN // MAJOR FACILITATOR PROTEIN
MSTRG.6079	4.791475217264279e-39	-3.24724651280871	Soltu.DM.02G034460.1	(1 of 2) PTHR22958//PTHR22958:SF10 - RELATED TO MULTIFUNCTIONAL CYCLIN-DEPENDENT KINASE-RELATED // SUBFAMILY NOT NAMED
MSTRG.6135	1.5114390454566902e-07	-1.24637824606745	Soltu.DM.03G000420.1	(1 of 2) PTHR24343:SF102 - CBL-INTERACTING SERINE/THREONINE-PROTEIN KINASE 7
MSTRG.6163	1.07040065806308e-09	-1.14733694356926	Soltu.DM.03G000830.4	(1 of 16) K08912 - light-harvesting complex II chlorophyll a/b binding protein 1 (LHCB1)
MSTRG.6165	2.5609833890251204e-06	-1.01820016171365	Soltu.DM.03G000860.1	(1 of 16) K08912 - light-harvesting complex II chlorophyll a/b binding protein 1 (LHCB1)
MSTRG.6180	2.7223780327079e-19	-1.13423401062822	Soltu.DM.03G001120.1	(1 of 3) PTHR31506//PTHR31506:SF8 - FAMILY NOT NAMED // BES1/BZR1 HOMOLOG PROTEIN 3
MSTRG.6230	2.695849254589e-07	-1.23122820081463	Soltu.DM.03G001860.2	(1 of 1) PTHR22835//PTHR22835:SF210 - ZINC FINGER FYVE DOMAIN CONTAINING PROTEIN // SUBFAMILY NOT NAMED
MSTRG.6237	1.1427670470159698e-08	-1.97950828368621	Soltu.DM.03G001930.1	(1 of 160) PF00847 - AP2 domain (AP2)
MSTRG.6241	0.00911777020824059	-1.2599730637556599	Soltu.DM.03G001970.1	(1 of 4) PF05564 - Dormancy/auxin associated protein (Auxin_repressed)
MSTRG.6252	8.0827064660162e-42	-3.8758143222119505	Soltu.DM.03G002140.1	(1 of 2) PTHR11772//PTHR11772:SF15 - ASPARAGINE SYNTHETASE // SUBFAMILY NOT NAMED
MSTRG.6296	2.8914760762209394e-32	-1.43297154523685	Soltu.DM.03G002860.2	(1 of 2) K12184 - ESCRT-I complex subunit VPS28 (VPS28)
MSTRG.6304	2.44500504465476e-14	-2.23835304604704	Soltu.DM.03G003000.1	(1 of 3) KOG0887 - 60S ribosomal protein L35A/L37
MSTRG.6317	1.57041443436815e-07	-1.45728216944921	Soltu.DM.03G003170.1	(1 of 4) PF00139//PF07714 - Legume lectin domain (Lectin_legB) // Protein tyrosine kinase (Pkinase_Tyr)
MSTRG.6343	5.1929968250565996e-08	-1.8535669196416	Soltu.DM.03G003400.1	(1 of 4) PTHR10509//PTHR10509:SF29 - O-METHYLTRANSFERASE-RELATED // SUBFAMILY NOT NAMED
MSTRG.6367	1.33907917357445e-33	-1.5306081995419498	Soltu.DM.03G003710.2	(1 of 1) PTHR24349//PTHR24349:SF137 - SERINE/THREONINE-PROTEIN KINASE // SUBFAMILY NOT NAMED
MSTRG.6389	0.0018813146670350301	-1.55064273395251	Soltu.DM.03G003930.1	(1 of 17) PTHR23070//PTHR23070:SF24 - BCS1 AAA-TYPE ATPASE // SUBFAMILY NOT NAMED
MSTRG.6390	0.000743594288583109	-1.42124130288979	Soltu.DM.03G003950.2	(1 of 17) PTHR23070//PTHR23070:SF24 - BCS1 AAA-TYPE ATPASE // SUBFAMILY NOT NAMED
MSTRG.6392	1.1827663016972198e-05	-2.10380332975469	Soltu.DM.03G004010.1
MSTRG.6401	0.000113199643529776	-1.1472796624513302	Soltu.DM.03G004150.1	(1 of 2) PTHR12565//PTHR12565:SF132 - STEROL REGULATORY ELEMENT-BINDING PROTEIN // TRANSCRIPTION FACTOR BEE 2-RELATED
MSTRG.642	3.4324960813992895e-24	-2.20474797153965	Soltu.DM.01G008360.1	(1 of 8) PTHR31205//PTHR31205:SF2 - FAMILY NOT NAMED // ACTIN CROSS-LINKING PROTEIN
MSTRG.6453	0.000333130796799348	-1.06633479356306	Soltu.DM.03G004900.1	(1 of 10) K10775 - phenylalanine ammonia-lyase (E4.3.1.24)
MSTRG.6461	9.88936946336325e-10	-1.6135833367438701	Soltu.DM.03G004990.1	(1 of 3) PTHR23315//PTHR23315:SF65 - BETA CATENIN-RELATED ARMADILLO REPEAT-CONTAINING // ARM REPEAT SUPERFAMILY PROTEIN
MSTRG.6495	2.51620133753386e-09	-1.66558054823122	Soltu.DM.03G005560.1
MSTRG.6505	5.1690216506947e-10	-1.22306498041212	Soltu.DM.03G005660.1	(1 of 1) 1.1.1.1//1.1.1.284 - Alcohol dehydrogenase / Aldehyde reductase // S-(hydroxymethyl)glutathione dehydrogenase / NAD-linked formaldehyde dehydrogenase
MSTRG.6815	0.00568672319030815	-1.7722857067737	Soltu.DM.03G011440.1	(1 of 18) 4.3.1.24 - Phenylalanine ammonia-lyase
MSTRG.6859	0.0013072741755081401	-1.03021295611874	Soltu.DM.03G012060.1
MSTRG.6882	1.83617402136353e-12	-2.6500140645339703	Soltu.DM.03G012480.1	(1 of 3) PTHR13832:SF219 - PROTEIN PHOSPHATASE 2C 3-RELATED
MSTRG.6916	3.05680199800139e-06	-1.18408884430958	Soltu.DM.03G013150.1	(1 of 3) PTHR12565//PTHR12565:SF181 - STEROL REGULATORY ELEMENT-BINDING PROTEIN // SUBFAMILY NOT NAMED
MSTRG.6936	7.34678429866101e-18	-1.04970470047743	Soltu.DM.03G013520.2	(1 of 3) PF11331 - Probable zinc-ribbon domain (zinc_ribbon_12)
MSTRG.6942	1.78440528542186e-19	-1.22387875105079	Soltu.DM.03G013630.1	(1 of 2) PTHR15860//PTHR15860:SF5 - UNCHARACTERIZED RING FINGER-CONTAINING PROTEIN // SUBFAMILY NOT NAMED
MSTRG.6961	9.11863428483408e-06	-1.22664962629775	Soltu.DM.03G013830.1	(1 of 2) PTHR31773//PTHR31773:SF6 - FAMILY NOT NAMED // METACASPASE-3
MSTRG.6968	0.00146241124838524	-1.2075934864736002	Soltu.DM.03G013960.2	(1 of 1) PTHR14154//PTHR14154:SF13 - UPF0041 BRAIN PROTEIN 44-RELATED // SUBFAMILY NOT NAMED
MSTRG.7031	0.00204111430782414	-1.32892948242381	Soltu.DM.03G015060.1	(1 of 5) PTHR31062:SF32 - XYLOGLUCAN ENDOTRANSGLUCOSYLASE/HYDROLASE PROTEIN 25-RELATED
MSTRG.7145	0.000637713931988863	-1.07442447373101	Soltu.DM.03G016810.1	(1 of 2) PTHR11206:SF103 - MATE EFFLUX FAMILY PROTEIN
MSTRG.7155	4.6551090644129205e-06	-1.16157483000626	Soltu.DM.03G016950.1	(1 of 51) PTHR24298:SF122 - CYTOCHROME P450 MONOOXYGENASE-LIKE PROTEIN
MSTRG.7156	1.7801652530661702e-06	-1.13675984379424	Soltu.DM.03G016990.1	(1 of 51) PTHR24298//PTHR24298:SF122 - FAMILY NOT NAMED // CYTOCHROME P450 MONOOXYGENASE-LIKE PROTEIN
MSTRG.7202	6.22733456459051e-13	-1.37407230989844	Soltu.DM.03G017660.1	(1 of 3) 6.2.1.8 - Oxalate--CoA ligase / Oxalyl-CoA synthetase
MSTRG.7264	1.3054440009735701e-06	-2.9545043116816903	Soltu.DM.03G018440.1	(1 of 19) PTHR33107:SF5 - KUNITZ FAMILY TRYPSIN AND PROTEASE INHIBITOR PROTEIN-RELATED
MSTRG.7277	2.80349613214201e-12	-2.11221405797386	-
MSTRG.7281	0.00127103906075791	-1.448848655833	-
MSTRG.7288	8.03911475053748e-06	-1.88244464753402	Soltu.DM.03G018700.1	(1 of 26) PF02893 - GRAM domain (GRAM)
MSTRG.7344	3.7801048176587e-09	-1.14014955636999	Soltu.DM.03G019390.1	(1 of 12) K02183 - calmodulin (CALM)
MSTRG.7397	6.28854245176292e-25	-1.03546627125831	Soltu.DM.03G020010.1	(1 of 3) PTHR22883:SF80 - PROTEIN S-ACYLTRANSFERASE 5-RELATED
MSTRG.74	3.6344676177601096e-12	-1.83510658268206	Soltu.DM.01G000490.1	(1 of 1) K12116 - flavin-binding kelch repeat F-box protein 1 (FKF1)
MSTRG.7423	6.727380205445659e-18	-1.31456582651226	Soltu.DM.03G020340.1	(1 of 4) K11805 - WD repeat-containing protein 68 (WDR68, HAN11)
MSTRG.7457	8.89401949703606e-30	-1.1259606168823	Soltu.DM.03G020780.1	(1 of 1) 2.4.1.12//2.4.2.24 - Cellulose synthase (UDP-forming) / UDP-glucose-cellulose glucosyltransferase // 1,4-beta-D-xylan synthase
MSTRG.7500	3.8844723628541297e-22	-1.9227555387895	Soltu.DM.03G021360.1	(1 of 2) PTHR31989:SF5 - F11O4.3-RELATED
MSTRG.7509	3.26863686565239e-10	-1.5420252341812801	Soltu.DM.03G021450.2	(1 of 6) PTHR10209:SF111 - DOWNY MILDEW RESISTANCE 6 PROTEIN / OXIDOREDUCTASE
MSTRG.7514	1.10491167255239e-27	-3.12144529582982	Soltu.DM.03G021500.1	(1 of 2) K12130 - pseudo-response regulator 5 (PRR5)
MSTRG.7537	5.20056586985575e-17	-1.1884305890003501	Soltu.DM.03G021780.1	(1 of 1) PTHR24349//PTHR24349:SF90 - SERINE/THREONINE-PROTEIN KINASE // SUBFAMILY NOT NAMED
MSTRG.7542	0.0244819393984935	-1.22873825083622	Soltu.DM.03G021820.1	(1 of 101) PF02519 - Auxin responsive protein (Auxin_inducible)
MSTRG.7543	4.5743381663618205e-11	-1.4664392870264	Soltu.DM.03G021830.1
MSTRG.7554	2.64054411689833e-20	-1.03464855853006	Soltu.DM.03G021950.2	(1 of 3) PF05631 - Sugar-tranasporters, 12 TM (MFS_5)
MSTRG.7573	0.00017072872450990702	-1.07906347694207	Soltu.DM.03G022220.1
MSTRG.7579	1.7822923411545599e-53	-2.1347141007762303	Soltu.DM.03G022280.1	(1 of 1) 3.1.1.24 - 3-oxoadipate enol-lactonase / Carboxymethylbutenolide lactonase
MSTRG.7604	1.13277758556189e-05	-1.1382954164663701	Soltu.DM.03G022560.1	(1 of 1) PTHR31479:SF4 - GB|AAD29063.1
MSTRG.7614	5.40047101628274e-06	-2.69289708474182	Soltu.DM.03G022650.1	(1 of 72) 3.1.4.46 - Glycerophosphodiester phosphodiesterase / Glycerophosphoryl diester phosphodiesterase
MSTRG.7616	1.82928038529123e-05	-2.12524515296871	Soltu.DM.03G022670.1	(1 of 6) PF13947//PF14380 - Wall-associated receptor kinase galacturonan-binding (GUB_WAK_bind) // Wall-associated receptor kinase C-terminal (WAK_assoc)
MSTRG.7617	4.7488290615005e-22	-1.98862282026492	Soltu.DM.03G022680.1	(1 of 6) PF00069//PF13947//PF14380 - Protein kinase domain (Pkinase) // Wall-associated receptor kinase galacturonan-binding (GUB_WAK_bind) // Wall-associated receptor kinase C-terminal (WAK_assoc)
MSTRG.7618	0.00298774432859708	-1.78032192230077	Soltu.DM.03G022700.1
MSTRG.7619	0.000575594336665067	-1.30024890323578	Soltu.DM.03G022710.2	(1 of 3) PTHR13832//PTHR13832:SF326 - PROTEIN PHOSPHATASE 2C // SUBFAMILY NOT NAMED
MSTRG.7633	9.17720206796362e-13	-4.4086690765131	Soltu.DM.03G022860.1	(1 of 85) PF03106 - WRKY DNA -binding domain (WRKY)
MSTRG.7640	0.000163570618186258	-1.4491281412367298	Soltu.DM.03G022940.1	(1 of 2) PTHR31194//PTHR31194:SF16 - SHN SHINE , DNA BINDING / TRANSCRIPTION FACTOR // SUBFAMILY NOT NAMED
MSTRG.7695	0.0223642243034803	-1.4017470118013602	-
MSTRG.77	2.5726305681958e-15	-1.0488792647028198	Soltu.DM.01G000520.2	(1 of 1) KOG0502//KOG0508//KOG4412 - Integral membrane ankyrin-repeat protein Kidins220 (protein kinase D substrate) // Ankyrin repeat protein // 26S proteasome regulatory complex, subunit PSMD10
MSTRG.7762	0.000731196150074213	-1.05949441087719	Soltu.DM.03G024530.1	(1 of 3) 2.3.3.9 - Malate synthase / Malic-condensing enzyme
MSTRG.7763	0.00175730273349405	-1.8076518064641003	Soltu.DM.03G024540.1	(1 of 3) 2.3.3.9 - Malate synthase / Malic-condensing enzyme
MSTRG.7810	4.534259712272519e-68	-4.03071382115532	Soltu.DM.03G025100.1	(1 of 3) PTHR24413:SF75 - BTB/POZ AND TAZ DOMAIN-CONTAINING PROTEIN 2
MSTRG.7824	3.19854675395744e-26	-1.11932263368649	-
MSTRG.7872	5.6707011913970994e-05	-1.26328307636551	Soltu.DM.03G025940.1	(1 of 51) PF00564 - PB1 domain (PB1)
MSTRG.7971	5.897807640537439e-22	-1.0482652778950199	Soltu.DM.03G027330.1	(1 of 1) PTHR11654//PTHR11654:SF59 - OLIGOPEPTIDE TRANSPORTER-RELATED // PROTEIN NRT1/ PTR FAMILY 2.10-RELATED
MSTRG.7982	7.418362410331641e-05	-3.2292317335516296	Soltu.DM.03G027460.1	(1 of 1) PTHR10641:SF649 - MYB TRANSCRIPTION FACTOR
MSTRG.7997	4.00776764705686e-19	-2.06048669071913	Soltu.DM.03G027640.1	(1 of 2) PTHR26402//PTHR26402:SF526 - RESPONSE REGULATOR OF TWO-COMPONENT SYSTEM // TWO-COMPONENT RESPONSE REGULATOR ARR15-RELATED
MSTRG.8017	6.684856089943449e-11	-2.81958559745376	Soltu.DM.03G027860.1	(1 of 13) PF07887 - Calmodulin binding protein-like (Calmodulin_bind)
MSTRG.8021	1.3997005249192399e-40	-2.55460503784707	Soltu.DM.03G027890.1	(1 of 13) PF07887 - Calmodulin binding protein-like (Calmodulin_bind)
MSTRG.8030	2.60131229170967e-17	-1.3992906966864198	Soltu.DM.03G028040.1
MSTRG.8074	0.0014963002991997699	-1.1268916377798501	Soltu.DM.03G028670.1	(1 of 3) K04710 - ceramide synthetase (CERS)
MSTRG.8083	8.35715564056904e-05	-1.03210260947639	Soltu.DM.03G028830.1	(1 of 4) PTHR11926//PTHR11926:SF253 - GLUCOSYL/GLUCURONOSYL TRANSFERASES // UDP-GLYCOSYLTRANSFERASE 89B1
MSTRG.8084	4.9301227968331904e-06	-1.3545989680292498	Soltu.DM.03G028840.1	(1 of 4) PTHR11926:SF253 - UDP-GLYCOSYLTRANSFERASE 89B1
MSTRG.8101	1.63986216606623e-06	-1.61982185442521	Soltu.DM.03G029040.1	(1 of 18) PF04833 - COBRA-like protein (COBRA)
MSTRG.8115	1.7982665633517697e-35	-3.63004417260862	Soltu.DM.03G029200.1	(1 of 5) PTHR13683//PTHR13683:SF268 - ASPARTYL PROTEASES // EUKARYOTIC ASPARTYL PROTEASE FAMILY PROTEIN
MSTRG.8142	5.47343503994568e-07	-1.04928292430526	Soltu.DM.03G029540.1	(1 of 527) PF13855 - Leucine rich repeat (LRR_8)
MSTRG.8179	5.97514902446542e-13	-1.50395614991234	Soltu.DM.03G030000.1	(1 of 2) PTHR10438//PTHR10438:SF263 - THIOREDOXIN // THIOREDOXIN-LIKE 1-2, CHLOROPLASTIC
MSTRG.8183	3.77486325722133e-09	-1.1372490141673302	Soltu.DM.03G030050.1	(1 of 9) PTHR11685//PTHR11685:SF149 - RBR FAMILY RING FINGER AND IBR DOMAIN-CONTAINING // SUBFAMILY NOT NAMED
MSTRG.8184	0.004209631299375989	-1.00450862971543	Soltu.DM.03G030060.1	(1 of 7) PTHR10891//PTHR10891:SF574 - EF-HAND CALCIUM-BINDING DOMAIN CONTAINING PROTEIN // CALCIUM-BINDING PROTEIN CML30-RELATED
MSTRG.8205	1.06717466815625e-13	-1.3226616331457	-
MSTRG.8222	0.0017323355093703	-3.3415178932455496	Soltu.DM.03G030480.1
MSTRG.8256	8.935646565592269e-07	-2.72568869672239	Soltu.DM.03G030960.1	(1 of 4) PTHR31429//PTHR31429:SF3 - FAMILY NOT NAMED // WRKY TRANSCRIPTION FACTOR 40-RELATED
MSTRG.8314	4.334819449536859e-33	-2.8121652632760203	Soltu.DM.03G031820.1	(1 of 5) PTHR24078//PTHR24078:SF231 - DNAJ HOMOLOG SUBFAMILY C MEMBER // CHAPERONE PROTEIN DNAJ
MSTRG.8324	1.9443597826977e-24	-1.5609180230206101	Soltu.DM.03G031910.1
MSTRG.8339	1.3848711478340502e-12	-1.66834374523152	Soltu.DM.03G032080.1	(1 of 29) PF01485 - IBR domain, a half RING-finger domain (IBR)
MSTRG.8349	6.59286089436429e-35	-1.9392226770984098	Soltu.DM.03G032210.1	(1 of 3) PTHR11972:SF64 - RESPIRATORY BURST OXIDASE HOMOLOG PROTEIN A-RELATED
MSTRG.8368	0.00572183509186422	-1.1688499046661798	Soltu.DM.03G032420.1	(1 of 1) PF01698 - Floricaula / Leafy protein (FLO_LFY)
MSTRG.8424	0.000322920913112155	-2.27220138013596	Soltu.DM.03G033180.1	(1 of 7) PTHR10891:SF605 - CALCIUM-BINDING PROTEIN CML25-RELATED
MSTRG.8465	6.133652683831469e-13	-1.38970676311012	Soltu.DM.03G033670.1	(1 of 6) PF00069//PF13947//PF14380 - Protein kinase domain (Pkinase) // Wall-associated receptor kinase galacturonan-binding (GUB_WAK_bind) // Wall-associated receptor kinase C-terminal (WAK_assoc)
MSTRG.8466	0.00073579410537999	-2.26082077352475	Soltu.DM.03G033680.1	(1 of 2) PTHR31713:SF15 - PROTEIN SAR DEFICIENT 1
MSTRG.8474	3.41237734239405e-16	-1.53293286766877	Soltu.DM.03G033770.1	(1 of 38) K04733 - interleukin-1 receptor-associated kinase 4 (IRAK4)
MSTRG.8496	0.00023462280481801202	-1.08134626508108	Soltu.DM.03G034080.1
MSTRG.8503	2.0380281117997602e-05	-1.1667315843510602	Soltu.DM.03G034150.1	(1 of 1) PTHR15907//PTHR15907:SF49 - FAMILY NOT NAMED // PROTEIN PLANT CADMIUM RESISTANCE 4-RELATED
MSTRG.8509	4.92418448476344e-28	-1.8894634144670799	Soltu.DM.03G034200.1	(1 of 2) PTHR11005:SF17 - AB-HYDROLASE ASSOCIATED LIPASE REGION CONTAINING PROTEIN
MSTRG.8529	2.4344974304164802e-09	-1.19651220382556	Soltu.DM.03G034490.1	(1 of 1) PTHR31970//PTHR31970:SF0 - FAMILY NOT NAMED // MOLYBDATE TRANSPORTER 2
MSTRG.8538	2.96833156604267e-05	-2.5236006482577302	Soltu.DM.03G034580.1	(1 of 1) PTHR11453//PTHR11453:SF31 - ANION EXCHANGE PROTEIN // SUBFAMILY NOT NAMED
MSTRG.8556	1.03482641077903e-07	-1.69903990142499	Soltu.DM.03G034850.1	(1 of 1) KOG0286//KOG0315 - G-protein beta subunit // G-protein beta subunit-like protein (contains WD40 repeats)
MSTRG.8589	2.5060571954650296e-20	-2.20898396770595	Soltu.DM.03G035250.1	(1 of 6) PTHR11654:SF157 - PROTEIN NRT1/ PTR FAMILY 1.1-RELATED
MSTRG.8591	1.8668150393872e-21	-1.9048419747586998	Soltu.DM.03G035260.1	(1 of 6) PTHR11654:SF157 - PROTEIN NRT1/ PTR FAMILY 1.1-RELATED
MSTRG.8592	5.0734682458958305e-17	-1.2942504273804398	Soltu.DM.03G035270.1	(1 of 6) PTHR11654:SF157 - PROTEIN NRT1/ PTR FAMILY 1.1-RELATED
MSTRG.8594	5.22252702972039e-14	-1.0957038856591301	Soltu.DM.03G035290.1	(1 of 1) PF00854//PF07690 - POT family (PTR2) // Major Facilitator Superfamily (MFS_1)
MSTRG.86	0.00973985571109501	-1.31782414663264	Soltu.DM.01G000630.1	(1 of 15) 2.1.1.50 - Loganate O-methyltransferase
MSTRG.8624	2.1545231447231493e-99	-2.59072653552123	Soltu.DM.03G035620.1	(1 of 2) PTHR12265//PTHR12265:SF0 - UNCHARACTERIZED // TRANSMEMBRANE PROTEIN 53
MSTRG.8632	6.03398427483879e-06	-1.3723395383669401	Soltu.DM.03G035720.1	(1 of 6) K00029 - malate dehydrogenase (oxaloacetate-decarboxylating)(NADP+) (E1.1.1.40, maeB)
MSTRG.8642	1.8688576468086603e-07	-3.0950846385748	Soltu.DM.03G035840.1	(1 of 3) PTHR33172//PTHR33172:SF2 - FAMILY NOT NAMED // EMB|CAB83157.1
MSTRG.8658	0.0124443563535735	-1.17979984801572	Soltu.DM.03G036070.1	(1 of 3) PTHR10544 - 60S RIBOSOMAL PROTEIN L28
MSTRG.8664	1.32725580203746e-05	-1.51501593441731	Soltu.DM.03G036130.1	(1 of 36) PF02701 - Dof domain, zinc finger (zf-Dof)
MSTRG.8698	1.00049378143535e-05	-1.16866459555026	Soltu.DM.03G036620.1	(1 of 8) PF12023 - Domain of unknown function (DUF3511) (DUF3511)
MSTRG.8708	7.23667995707975e-28	-1.9382729307581499	Soltu.DM.03G036730.1	(1 of 4) K15121 - solute carrier family 25, member 44 (SLC25A44)
MSTRG.8740	5.99961279586344e-12	-1.76981776687722	Soltu.DM.03G037120.2	(1 of 1) PTHR11771//PTHR11771:SF38 - LIPOXYGENASE // LIPOXYGENASE 3, CHLOROPLASTIC-RELATED
MSTRG.8765	1.12510854273114e-09	-1.1774789162365902	Soltu.DM.03G037420.1	(1 of 2) PTHR31707//PTHR31707:SF42 - FAMILY NOT NAMED // PECTINESTERASE 1-RELATED
MSTRG.8778	6.67381277817559e-44	-1.6169116313071799	Soltu.DM.03G037560.1	(1 of 1) PTHR27000:SF208 - RECEPTOR LIKE PROTEIN 3-RELATED
MSTRG.8779	4.590749329382189e-31	-1.4772675570762699	Soltu.DM.03G037570.1	(1 of 6) K07300 - Ca2+:H+ antiporter (chaA, CAX)
MSTRG.8813	0.00112961943457401	-2.81048323237256	Soltu.DM.04G000060.1	(1 of 3) 3.4.24.23 - Matrilysin / Uterine metalloendopeptidase
MSTRG.8823	0.000226921620497104	-2.24729715384703	Soltu.DM.04G000180.1	(1 of 27) 1.14.13.21 - Flavonoid 3'-monooxygenase / Flavonoid 3'-hydroxylase
MSTRG.8824	9.9998662336353e-39	-2.06985431736318	Soltu.DM.04G000190.2	(1 of 1) PTHR11811//PTHR11811:SF34 - 6-PHOSPHOGLUCONATE DEHYDROGENASE // SUBFAMILY NOT NAMED
MSTRG.8836	0.000186364989882507	-3.1061757306498397	Soltu.DM.04G000340.1	(1 of 1) 1.14.13.117//1.14.13.124//2.4.99.18 - Isoleucine N-monooxygenase // Phenylalanine N-monooxygenase / Phenylalanine N-hydroxylase // Dolichyl-diphosphooligosaccharide--protein glycotransferase
MSTRG.8842	2.3365663084746497e-06	-1.22138796998796	Soltu.DM.04G000490.1	(1 of 3) PF16136 - Putative nuclear localisation signal (NINJA_B)
MSTRG.8859	2.1166431996364e-07	-1.50491320981033	Soltu.DM.04G000770.1
MSTRG.8904	4.0405794009311706e-07	-1.5990124714017702	Soltu.DM.04G001380.1	(1 of 2) K09287 - RAV-like factor (RAV)
MSTRG.8913	0.0019806674432672603	-1.18667218161546	Soltu.DM.04G001530.1	(1 of 29) PTHR23155//PTHR23155:SF619 - LEUCINE-RICH REPEAT-CONTAINING PROTEIN // SUBFAMILY NOT NAMED
MSTRG.8948	3.05082851039166e-08	-1.2545471161438	Soltu.DM.04G001960.1	(1 of 4) PTHR31793:SF5 - THIOESTERASE-LIKE PROTEIN
MSTRG.8953	7.104824570015541e-05	-1.36922625055814	Soltu.DM.04G002100.1
MSTRG.8962	1.21852196984776e-12	-2.58445492677111	Soltu.DM.04G002250.1	(1 of 13) K04730 - interleukin-1 receptor-associated kinase 1 (IRAK1)
MSTRG.8963	1.48208979745825e-15	-2.5692897041869704	Soltu.DM.04G002250.1	(1 of 13) K04730 - interleukin-1 receptor-associated kinase 1 (IRAK1)
MSTRG.8964	1.9663361584284397e-08	-2.7818792994835198	Soltu.DM.04G002270.1	(1 of 3) PTHR27005//PTHR27005:SF28 - FAMILY NOT NAMED // PROTEIN KINASE-LIKE PROTEIN
MSTRG.8970	0.00340579605531007	-2.83307204643415	Soltu.DM.04G002320.1	(1 of 3) PTHR12565//PTHR12565:SF86 - STEROL REGULATORY ELEMENT-BINDING PROTEIN // TRANSCRIPTION FACTOR PIF4-RELATED
MSTRG.9050	2.57075263872976e-11	-1.45853031221688	Soltu.DM.04G003290.1	(1 of 22) PF04749 - PLAC8 family (PLAC8)
MSTRG.91	2.4597211332392303e-09	-1.01673688934498	Soltu.DM.01G000710.1	(1 of 6) K17991 - peroxygenase (PXG)
MSTRG.9104	3.1878121948434805e-05	-1.00375013821874	Soltu.DM.04G004170.1	(1 of 3) PTHR30540//PTHR30540:SF5 - OSMOTIC STRESS POTASSIUM TRANSPORTER // SUBFAMILY NOT NAMED
MSTRG.9105	9.90608436460488e-10	-1.15447990633841	Soltu.DM.04G004220.1	(1 of 3) PTHR30540//PTHR30540:SF5 - OSMOTIC STRESS POTASSIUM TRANSPORTER // SUBFAMILY NOT NAMED
MSTRG.9167	1.2115445507017899e-17	-1.5217681278748199	-
MSTRG.9176	4.03012512591906e-06	-1.77173963867325	Soltu.DM.04G004940.1	(1 of 43) PF03140 - Plant protein of unknown function (DUF247)
MSTRG.9179	0.00436661864621664	-1.22437459233831	-
MSTRG.918	2.82551992802492e-30	-1.8147167954632801	Soltu.DM.01G015840.4	(1 of 1) PTHR22763//PTHR22763:SF59 - RING ZINC FINGER PROTEIN // GENOMIC DNA, CHROMOSOME 3, P1 CLONE: MRP15
MSTRG.9187	2.8009549124861098e-14	-1.2356912264514	Soltu.DM.04G005020.4	(1 of 43) PF03140 - Plant protein of unknown function (DUF247)
MSTRG.9192	2.27410696122105e-21	-1.22426443415884	Soltu.DM.04G005050.2	(1 of 43) PF03140 - Plant protein of unknown function (DUF247)
MSTRG.92	0.00667418559432635	-1.8282028186134898	-
MSTRG.9255	2.17721547496364e-05	-1.59521238149977	Soltu.DM.04G005970.1	(1 of 2) PTHR31719//PTHR31719:SF17 - FAMILY NOT NAMED // NAC DOMAIN-CONTAINING PROTEIN 102-RELATED
MSTRG.9301	4.73799949510571e-15	-1.05129075695331	Soltu.DM.04G006600.1	(1 of 4) PTHR24349:SF161 - CALCIUM-DEPENDENT PROTEIN KINASE 1-RELATED
MSTRG.9304	9.122872607076891e-05	-1.8114531412488701	-
MSTRG.9313	0.0393563959150491	-1.18109049560292	Soltu.DM.04G006720.1
MSTRG.9314	3.64675538605745e-08	-3.66263837638193	-
MSTRG.9315	4.61223367667368e-06	-1.4430055601101202	-
MSTRG.9352	1.48222313878879e-18	-2.58560853552611	Soltu.DM.04G007210.1	(1 of 1) PTHR11614//PTHR11614:SF92 - PHOSPHOLIPASE-RELATED // ALPHA/BETA-HYDROLASES SUPERFAMILY PROTEIN-RELATED
MSTRG.9377	3.4714268666611097e-07	-1.1560417020079	Soltu.DM.04G007550.1	(1 of 5) 2.3.1.82 - Aminoglycoside 6'-N-acetyltransferase / Kanamycin 6'-N-acetyltransferase
MSTRG.9397	7.39785458761368e-08	-4.37580925109958	Soltu.DM.04G007840.1	(1 of 5) PTHR10168//PTHR10168:SF71 - GLUTAREDOXIN // SUBFAMILY NOT NAMED
MSTRG.9398	4.60588228787415e-10	-5.694185811285009	Soltu.DM.04G007850.1	(1 of 10) PTHR10168//PTHR10168:SF102 - GLUTAREDOXIN // SUBFAMILY NOT NAMED
MSTRG.9400	3.11513857794229e-13	-5.11168127057942	Soltu.DM.04G007900.1	(1 of 5) PTHR10168//PTHR10168:SF71 - GLUTAREDOXIN // SUBFAMILY NOT NAMED
MSTRG.9401	1.0318246380444e-10	-2.45267258771738	Soltu.DM.04G007920.1	(1 of 10) PTHR10168//PTHR10168:SF102 - GLUTAREDOXIN // SUBFAMILY NOT NAMED
MSTRG.9402	1.0146397820637598e-09	-5.23682247165271	Soltu.DM.04G008000.1	(1 of 5) PTHR10168//PTHR10168:SF71 - GLUTAREDOXIN // SUBFAMILY NOT NAMED
MSTRG.9403	1.4790594235500201e-08	-4.50743787688587	Soltu.DM.04G008010.1	(1 of 5) PTHR10168//PTHR10168:SF71 - GLUTAREDOXIN // SUBFAMILY NOT NAMED
MSTRG.9431	6.5113815391422895e-09	-1.65209890120772	Soltu.DM.04G008490.1	(1 of 62) PF00560//PF08263//PF13855 - Leucine Rich Repeat (LRR_1) // Leucine rich repeat N-terminal domain (LRRNT_2) // Leucine rich repeat (LRR_8)
MSTRG.9460	2.4761002817846696e-13	-1.2933815895238898	Soltu.DM.04G008930.1	(1 of 8) K14516 - ethylene-responsive transcription factor 1 (ERF1)
MSTRG.9468	8.632367542332391e-10	-1.9852251554649902	Soltu.DM.04G009040.1	(1 of 1) PF00069//PF00560//PF08263//PF13561//PF13855 - Protein kinase domain (Pkinase) // Leucine Rich Repeat (LRR_1) // Leucine rich repeat N-terminal domain (LRRNT_2) // Enoyl-(Acyl carrier protein) reductase (adh_short_C2) // Leucine rich repeat (LRR_8)
MSTRG.9470	1.56767274208089e-13	-1.88315888527289	Soltu.DM.04G009070.1	(1 of 95) PF00560//PF13855 - Leucine Rich Repeat (LRR_1) // Leucine rich repeat (LRR_8)
MSTRG.9519	9.100916080689481e-28	-2.33904183966875	Soltu.DM.04G009960.1	(1 of 1440) 2.7.11.1 - Non-specific serine/threonine protein kinase / Threonine-specific protein kinase
MSTRG.954	7.444896045133991e-05	-1.1847140466977901	-
MSTRG.96	1.39831060292673e-11	-2.14793282378242	-
MSTRG.9608	0.0070004495236613605	-1.32222176863442	-
MSTRG.9639	3.46407565027408e-09	-1.09232155531533	Soltu.DM.04G011540.4
MSTRG.9658	4.1649765036715104e-14	-1.0280357982378399	Soltu.DM.04G011790.1	(1 of 1) PTHR33790//PTHR33790:SF1 - FAMILY NOT NAMED // PROTEIN EARLY RESPONSIVE TO DEHYDRATION 15
MSTRG.9665	0.00126963176978091	-1.7479243021905602	-
MSTRG.9713	8.04684514594692e-24	-2.2818309014674703	Soltu.DM.04G012730.1	(1 of 3) PTHR13789:SF1 - FAD/NAD(P)-BINDING OXIDOREDUCTASE FAMILY PROTEIN-RELATED
MSTRG.9714	1.4595810162788198e-25	-1.6868199760148899	Soltu.DM.04G012740.2	(1 of 3) PTHR13789//PTHR13789:SF1 - MONOOXYGENASE // FAD/NAD(P)-BINDING OXIDOREDUCTASE FAMILY PROTEIN-RELATED
MSTRG.9716	1.21298052427353e-30	-2.7900224332710803	Soltu.DM.04G012760.1	(1 of 3) PTHR13789//PTHR13789:SF1 - MONOOXYGENASE // FAD/NAD(P)-BINDING OXIDOREDUCTASE FAMILY PROTEIN-RELATED
MSTRG.9725	4.59451707501792e-08	-1.53356976323782	Soltu.DM.04G012960.1	(1 of 4) PTHR10788:SF14 - ALPHA,ALPHA-TREHALOSE-PHOSPHATE SYNTHASE [UDP-FORMING] 10-RELATED
MSTRG.9737	0.000133295332348305	-1.0568368115040199	-
MSTRG.9738	0.00035915731335792997	-1.0691967863858298	-
MSTRG.9756	0.00951912859230661	-1.67294931540098	Soltu.DM.04G013790.1	(1 of 15) PF07816 - Protein of unknown function (DUF1645) (DUF1645)
MSTRG.9777	0.000121538260848372	-4.68830748520796	-
MSTRG.9806	8.81771037399538e-18	-1.16669358659371	Soltu.DM.04G015020.2
MSTRG.9864	0.000468961973949045	-1.24083179606829	Soltu.DM.04G016240.1	(1 of 78) PF00407 - Pathogenesis-related protein Bet v I family (Bet_v_1)

## Sheet: PVY22_downregulated
ID	Transcript unique ID
padj	DESeq adjusted p-value (Benjamini–Hochberg adjustment)
log2FoldChange	DESeq log2FC comparing Mock, 22 and PVY, 22 plants
transcriptName_Solanum_tuberosum_v6.1	Ptytozome transcript ID
Define_Solanum_tuberosum_v6.1	Ptytozome transcript functional annotation
ID	padj	log2FoldChange	transcriptName_Solanum_tuberosum_v6.1	Define_Solanum_tuberosum_v6.1
MSTRG.10030	2.75206823166911e-27	-1.17457335754629	Soltu.DM.04G019420.2	(1 of 2) PTHR31314//PTHR31314:SF8 - FAMILY NOT NAMED // MYB-LIKE HTH TRANSCRIPTIONAL REGULATOR FAMILY PROTEIN
MSTRG.10046	3.8776651256994397e-31	-2.39488100701289	Soltu.DM.04G019680.1	(1 of 2) PTHR11730:SF39 - AMMONIUM TRANSPORTER 1 MEMBER 2
MSTRG.10093	0.00038913437792349	-1.4397483443026498	Soltu.DM.04G020570.1
MSTRG.10101	3.6099136252363e-08	-2.73885905174754	-
MSTRG.1012	2.88520615886907e-18	-5.501640665578471	Soltu.DM.01G017610.1	(1 of 1) PTHR31985//PTHR31985:SF3 - FAMILY NOT NAMED // ETHYLENE-RESPONSIVE TRANSCRIPTION FACTOR ERF019-RELATED
MSTRG.10130	6.40007917053671e-16	-1.01929024106151	Soltu.DM.04G021170.1	(1 of 2) 2.3.2.4 - Gamma-glutamylcyclotransferase
MSTRG.10175	3.5882547557064e-13	-1.3251599953730702	Soltu.DM.04G021800.1	(1 of 2) 5.5.1.4 - Inositol-3-phosphate synthase / Myo-inositol-1-phosphate synthase
MSTRG.10235	6.4360916617084e-24	-1.39736549660368	Soltu.DM.04G022860.2	(1 of 1) PTHR10566//PTHR10566:SF74 - CHAPERONE-ACTIVITY OF BC1 COMPLEX CABC1 -RELATED // ABC TRANSPORTER-LIKE
MSTRG.10250	0.037567230799272	-1.0904994532221899	-
MSTRG.10252	2.7601480546347698e-05	-1.68987121357832	Soltu.DM.04G023090.1	(1 of 35) PTHR31175//PTHR31175:SF7 - AUXIN-RESPONSIVE FAMILY PROTEIN // SUBFAMILY NOT NAMED
MSTRG.10254	0.00165891917477726	-1.2127442278045801	Soltu.DM.04G023120.1	(1 of 35) PTHR31175//PTHR31175:SF7 - AUXIN-RESPONSIVE FAMILY PROTEIN // SUBFAMILY NOT NAMED
MSTRG.10255	0.00964077897010131	-1.06299455003013	Soltu.DM.04G023130.1	(1 of 35) PTHR31175//PTHR31175:SF7 - AUXIN-RESPONSIVE FAMILY PROTEIN // SUBFAMILY NOT NAMED
MSTRG.10259	0.0132323969838181	-1.3550323621840399	Soltu.DM.04G023150.1	(1 of 35) PTHR31175//PTHR31175:SF7 - AUXIN-RESPONSIVE FAMILY PROTEIN // SUBFAMILY NOT NAMED
MSTRG.10260	0.0140829934485192	-1.05420649502915	Soltu.DM.04G023160.1	(1 of 35) PTHR31175//PTHR31175:SF7 - AUXIN-RESPONSIVE FAMILY PROTEIN // SUBFAMILY NOT NAMED
MSTRG.10262	0.000145884536626106	-1.5379415793622802	Soltu.DM.04G023180.1	(1 of 35) PTHR31175//PTHR31175:SF7 - AUXIN-RESPONSIVE FAMILY PROTEIN // SUBFAMILY NOT NAMED
MSTRG.10265	8.711396302994179e-07	-2.8086737847801806	Soltu.DM.04G023220.1	(1 of 35) PTHR31175//PTHR31175:SF7 - AUXIN-RESPONSIVE FAMILY PROTEIN // SUBFAMILY NOT NAMED
MSTRG.10266	0.00378220557376495	-1.6112869663954899	Soltu.DM.04G023230.1	(1 of 35) PTHR31175//PTHR31175:SF7 - AUXIN-RESPONSIVE FAMILY PROTEIN // SUBFAMILY NOT NAMED
MSTRG.10267	0.00799362142299671	-1.46660835340742	Soltu.DM.04G023230.1	(1 of 35) PTHR31175//PTHR31175:SF7 - AUXIN-RESPONSIVE FAMILY PROTEIN // SUBFAMILY NOT NAMED
MSTRG.10268	0.0176241059935256	-1.01420341664914	Soltu.DM.04G023250.1	(1 of 35) PTHR31175//PTHR31175:SF7 - AUXIN-RESPONSIVE FAMILY PROTEIN // SUBFAMILY NOT NAMED
MSTRG.10269	0.0013773181430179998	-1.3027593254702	Soltu.DM.04G023250.1	(1 of 35) PTHR31175//PTHR31175:SF7 - AUXIN-RESPONSIVE FAMILY PROTEIN // SUBFAMILY NOT NAMED
MSTRG.10270	1.3626810468361e-05	-1.5544606326355601	Soltu.DM.04G023270.1	(1 of 35) PTHR31175//PTHR31175:SF7 - AUXIN-RESPONSIVE FAMILY PROTEIN // SUBFAMILY NOT NAMED
MSTRG.10277	5.4083997502589505e-12	-1.17335759430191	Soltu.DM.04G023390.2
MSTRG.10286	9.77681467858002e-13	-2.34887685210834	Soltu.DM.04G023540.2	(1 of 85) PF03106 - WRKY DNA -binding domain (WRKY)
MSTRG.10287	3.23450634563518e-06	-4.37913997880876	Soltu.DM.04G023540.2	(1 of 85) PF03106 - WRKY DNA -binding domain (WRKY)
MSTRG.10367	1.06500548061148e-05	-1.14845522832408	Soltu.DM.04G024930.1	(1 of 2) PTHR10891//PTHR10891:SF530 - EF-HAND CALCIUM-BINDING DOMAIN CONTAINING PROTEIN // SUBFAMILY NOT NAMED
MSTRG.10381	1.39911876829165e-19	-1.2408502557325702	Soltu.DM.04G025080.2	(1 of 1) PTHR31750:SF2 - PROTEIN STAY-GREEN LIKE, CHLOROPLASTIC
MSTRG.10383	7.297068481259239e-08	-1.24828616917769	-
MSTRG.1041	1.0051166189954e-08	-1.19869926113877	Soltu.DM.01G018340.1	(1 of 2) PTHR11453//PTHR11453:SF44 - ANION EXCHANGE PROTEIN // BORON TRANSPORTER 1-RELATED
MSTRG.10425	2.1375708174060698e-05	-1.1118553374591202	Soltu.DM.04G025590.1	(1 of 2) K11228 - mitogen-activated protein kinase kinase kinase (STE11)
MSTRG.10429	7.570958006057149e-39	-1.9994114480354899	Soltu.DM.04G025670.1	(1 of 1) PTHR31407:SF18 - PSBP DOMAIN-CONTAINING PROTEIN 4, CHLOROPLASTIC
MSTRG.10488	8.464628494246979e-15	-1.0426734051693498	-
MSTRG.10506	2.89737313435015e-06	-2.5998400019820096	Soltu.DM.04G027140.1	(1 of 6) PF05633 - Protein of unknown function (DUF793) (DUF793)
MSTRG.10560	1.3028746099641498e-44	-1.74504041904098	Soltu.DM.04G027930.2	(1 of 1) PTHR11200:SF128 - TYPE I INOSITOL 1,4,5-TRISPHOSPHATE 5-PHOSPHATASE 1
MSTRG.10567	0.0114396031663624	-3.48208391009062	Soltu.DM.04G028050.1	(1 of 116) PF02365 - No apical meristem (NAM) protein (NAM)
MSTRG.10583	2.68865394882274e-24	-1.0921334358091301	Soltu.DM.04G028260.4	(1 of 1) PTHR10566//PTHR10566:SF83 - CHAPERONE-ACTIVITY OF BC1 COMPLEX CABC1 -RELATED // SUBFAMILY NOT NAMED
MSTRG.10621	0.000306359208293965	-1.58228681782857	Soltu.DM.04G028760.1
MSTRG.10626	1.65627550647824e-10	-1.70512950945618	Soltu.DM.04G028770.1
MSTRG.10627	0.0020107668269485897	-1.8282362257065299	-
MSTRG.10635	1.2308350627346e-24	-1.14949769679709	Soltu.DM.04G028940.2	(1 of 3) K17469 - sulfate transporter 2, low-affinity (SULTR2)
MSTRG.10638	2.02252777569663e-25	-1.6363264848378603	Soltu.DM.04G028990.1	(1 of 15) PF04570 - zinc-finger of the FCS-type, C2-C2 (zf-FLZ)
MSTRG.10657	7.90042923064958e-06	-1.35902032986166	Soltu.DM.04G029310.1	(1 of 1) PTHR12537:SF64 - PUMILIO HOMOLOG 11-RELATED
MSTRG.10696	4.032126688990679e-72	-2.0521068851981203	Soltu.DM.04G029820.1	(1 of 2) PTHR24365:SF368 - OUTER ARM DYNEIN LIGHT CHAIN 1 PROTEIN
MSTRG.10754	8.90248397160539e-24	-3.0629111575749803	Soltu.DM.04G030530.1	(1 of 2) PTHR22778//PTHR22778:SF19 - OVARIAN CANCER GENE-2 PROTEIN-RELATED // SUBFAMILY NOT NAMED
MSTRG.10760	7.09353160189967e-08	-1.67422748317969	Soltu.DM.04G030620.1
MSTRG.10787	7.0571282145578e-05	-1.8386526730601698	Soltu.DM.04G030940.1	(1 of 217) PF01535//PF13041 - PPR repeat (PPR) // PPR repeat family (PPR_2)
MSTRG.10806	0.0066347298392552	-2.9688653182347204	Soltu.DM.04G031270.1	(1 of 2) KOG4090 - Uncharacterized conserved protein
MSTRG.10833	1.4386463247411599e-11	-1.25007857197463	Soltu.DM.04G031570.1	(1 of 3) 1.2.1.70 - Glutamyl-tRNA reductase
MSTRG.1085	2.97588824369894e-45	-3.2671199195551197	Soltu.DM.01G019360.1	(1 of 1) PTHR10891//PTHR10891:SF629 - EF-HAND CALCIUM-BINDING DOMAIN CONTAINING PROTEIN // SUBFAMILY NOT NAMED
MSTRG.10852	1.5436034836553701e-12	-1.19612748398802	Soltu.DM.04G031830.1	(1 of 4) 2.7.1.134 - Inositol-tetrakisphosphate 1-kinase / Inositol-trisphosphate 6-kinase
MSTRG.10885	6.625972786875388e-52	-1.8304004058432002	Soltu.DM.04G032210.1	(1 of 1) PF11255 - Protein of unknown function (DUF3054) (DUF3054)
MSTRG.10933	1.11631866549909e-33	-2.7107943784688904	Soltu.DM.04G032910.2	(1 of 7) PF00560//PF07714//PF13855 - Leucine Rich Repeat (LRR_1) // Protein tyrosine kinase (Pkinase_Tyr) // Leucine rich repeat (LRR_8)
MSTRG.10952	2.93890144038993e-23	-2.51912185456379	Soltu.DM.04G033210.1	(1 of 1) PTHR10188:SF13 - ISOASPARTYL PEPTIDASE/L-ASPARAGINASE 2-RELATED
MSTRG.10961	0.00294000391753204	-1.2433617137088	Soltu.DM.04G033300.1
MSTRG.10964	1.0725861539999401e-05	-1.7253071740290902	Soltu.DM.04G033320.1	(1 of 1) PTHR31282//PTHR31282:SF27 - FAMILY NOT NAMED // WRKY TRANSCRIPTION FACTOR 7-RELATED
MSTRG.11001	1.2038317741102899e-30	-1.40079465616485	Soltu.DM.04G033750.1	(1 of 2) PTHR32054:SF2 - PROTEIN WEAK CHLOROPLAST MOVEMENT UNDER BLUE LIGHT 1-RELATED
MSTRG.11004	2.3047797167638e-19	-1.05700192833708	Soltu.DM.04G033800.3	(1 of 2) PTHR11802//PTHR11802:SF57 - SERINE PROTEASE FAMILY S10 SERINE CARBOXYPEPTIDASE // SUBFAMILY NOT NAMED
MSTRG.11011	9.002661838702052e-12	-1.1816979051570902	Soltu.DM.04G033900.1	(1 of 4) PTHR10891//PTHR10891:SF592 - EF-HAND CALCIUM-BINDING DOMAIN CONTAINING PROTEIN // CALCIUM-BINDING PROTEIN CML38-RELATED
MSTRG.11054	0.00115412811937854	-2.21321962404014	Soltu.DM.04G034380.1	(1 of 2) PTHR11461//PTHR11461:SF192 - SERINE PROTEASE INHIBITOR, SERPIN // SUBFAMILY NOT NAMED
MSTRG.11073	1.20658997571255e-32	-1.6677429163307602	Soltu.DM.04G034640.1	(1 of 233) KOG0156 - Cytochrome P450 CYP2 subfamily
MSTRG.11075	4.87919491660667e-18	-1.83537185582321	Soltu.DM.04G034660.1	(1 of 1) KOG0286//KOG0313//KOG1332 - G-protein beta subunit // Microtubule binding protein YTM1 (contains WD40 repeats) // Vesicle coat complex COPII, subunit SEC13
MSTRG.11086	0.0324683824616863	-1.13556996858831	Soltu.DM.04G034720.1	(1 of 5) PF03350 - Uncharacterized protein family, UPF0114 (UPF0114)
MSTRG.11112	3.0681827809853093e-115	-2.58821051380129	Soltu.DM.04G034990.2	(1 of 2) PTHR23172:SF36 - CHAPERONE DNAJ-DOMAIN-CONTAINING PROTEIN-RELATED
MSTRG.11132	1.63752208427699e-15	-1.0034769264516001	Soltu.DM.04G035290.2
MSTRG.11147	4.76127290630461e-11	-1.52623672052898	Soltu.DM.04G035460.1	(1 of 17) PTHR24078:SF279 - DUPLICATED SANT DNA-BINDING DOMAIN-CONTAINING PROTEIN
MSTRG.1116	1.6168017049776199e-19	-1.04238984191877	Soltu.DM.01G019990.1	(1 of 2) PTHR24095:SF169 - ACETATE/BUTYRATE--COA LIGASE AAE7, PEROXISOMAL
MSTRG.11178	1.95819819228178e-26	-1.29072003438349	Soltu.DM.04G035890.2	(1 of 2) PTHR11850//PTHR11850:SF65 - HOMEOBOX PROTEIN TRANSCRIPTION FACTORS // BEL1-LIKE HOMEODOMAIN PROTEIN 6-RELATED
MSTRG.11212	5.684649668218189e-43	-1.54891486889781	Soltu.DM.04G036380.1	(1 of 15) PTHR31580:SF4 - FILAMENT-LIKE PLANT PROTEIN 4-RELATED
MSTRG.11250	0.0111860199796242	-1.01531655962509	-
MSTRG.11254	7.1872201339828e-11	-1.08422689733071	Soltu.DM.04G036870.1
MSTRG.11265	1.92637415647277e-11	-1.25996746546071	Soltu.DM.04G036990.1	(1 of 2) PTHR31867//PTHR31867:SF4 - FAMILY NOT NAMED // EXPANSIN-A11
MSTRG.11297	0.000106184172985929	-1.05062308005441	Soltu.DM.04G037400.1	(1 of 1) PTHR22950//PTHR22950:SF267 - AMINO ACID TRANSPORTER // SUBFAMILY NOT NAMED
MSTRG.11304	3.4743338145658e-08	-1.32000093767414	Soltu.DM.04G037500.1
MSTRG.11322	3.00273575025862e-46	-1.9832476700170902	Soltu.DM.04G037680.1	(1 of 1) PTHR32002//PTHR32002:SF6 - FAMILY NOT NAMED // PROTEIN NLP4-RELATED
MSTRG.11336	2.4883865071535396e-17	-1.09833744529952	Soltu.DM.04G037850.1	(1 of 3) 1.2.1.12//1.2.1.13 - Glyceraldehyde-3-phosphate dehydrogenase (phosphorylating) / Triosephosphate dehydrogenase // Glyceraldehyde-3-phosphate dehydrogenase (NADP(+)) (phosphorylating) / Triosephosphate dehydrogenase (NADP+)
MSTRG.11369	1.1034710397641598e-23	-1.37928785455567	Soltu.DM.04G038210.1	(1 of 1) PTHR31065//PTHR31065:SF12 - FAMILY NOT NAMED // PLATZ TRANSCRIPTION FACTOR FAMILY PROTEIN
MSTRG.1137	0.00104691164336327	-1.23529775203521	Soltu.DM.01G020300.1	(1 of 1) PTHR31052//PTHR31052:SF3 - FAMILY NOT NAMED // COBRA-LIKE PROTEIN 7-RELATED
MSTRG.11401	4.085670979954431e-12	-1.0513072510058699	Soltu.DM.05G000210.1	(1 of 2) PTHR23155//PTHR23155:SF483 - LEUCINE-RICH REPEAT-CONTAINING PROTEIN // SUBFAMILY NOT NAMED
MSTRG.11428	4.3814660432295696e-12	-1.37600298913926	Soltu.DM.05G000580.2	(1 of 1) PTHR31221//PTHR31221:SF8 - FAMILY NOT NAMED // WRKY TRANSCRIPTION FACTOR 57-RELATED
MSTRG.11448	6.07320827731016e-88	-2.93516033240197	Soltu.DM.05G000830.1	(1 of 4) PTHR10693:SF23 - NUCLEAR TRANSPORT FACTOR 2 AND RNA RECOGNITION MOTIF DOMAIN-CONTAINING PROTEIN-RELATED
MSTRG.11477	4.23372981367886e-08	-1.14762412792076	Soltu.DM.05G001210.1	(1 of 4) K15639 - PHYB activation tagged suppressor 1 (CYP734A1, BAS1)
MSTRG.11480	3.3487765648327197e-18	-1.1370687682572	Soltu.DM.05G001260.1	(1 of 12) 2.7.7.59 - [Protein-PII] uridylyltransferase / Uridylyl removing enzyme
MSTRG.11517	2.4472200267753204e-15	-1.21818419542228	Soltu.DM.05G001840.1	(1 of 5) 4.1.1.50 - Adenosylmethionine decarboxylase / S-adenosyl-L-methionine decarboxylase
MSTRG.11530	5.214505281655981e-16	-1.0124558420591199	Soltu.DM.05G002120.1	(1 of 1) PTHR10668//PTHR10668:SF4 - PHYTOENE DEHYDROGENASE // FAD/NAD(P)-BINDING OXIDOREDUCTASE DOMAIN-CONTAINING PROTEIN
MSTRG.11586	0.000572008057500136	-1.80910503750091	-
MSTRG.11606	1.95796431915567e-09	-2.7484591175428	Soltu.DM.05G002980.1	(1 of 3) PTHR35735//PTHR35735:SF1 - FAMILY NOT NAMED // PROTEIN NIM1-INTERACTING 2
MSTRG.11607	0.00016410651223144199	-1.3695456094277298	Soltu.DM.05G002990.1	(1 of 3) PTHR35735:SF1 - PROTEIN NIM1-INTERACTING 2
MSTRG.11610	1.9168105243874498e-29	-1.95471654509418	Soltu.DM.05G003040.1
MSTRG.11638	0.0338626532501749	-1.10117181992421	Soltu.DM.05G003440.1
MSTRG.11669	4.674011726699769e-50	-1.5718416576165801	Soltu.DM.05G003810.1	(1 of 12) PF05623 - Protein of unknown function (DUF789) (DUF789)
MSTRG.11690	3.9651120050519796e-21	-1.08807064449027	Soltu.DM.05G004340.1	(1 of 2) 2.7.8.8 - CDP-diacylglycerol--serine O-phosphatidyltransferase / Phosphatidylserine synthase
MSTRG.1172	0.0171772209930918	-2.0900057368433202	-
MSTRG.1175	0.015929792076836	-1.03590991194973	Soltu.DM.01G021090.1
MSTRG.11753	3.99990337155621e-12	-1.3464625135761201	Soltu.DM.05G005140.1	(1 of 3) PTHR31089:SF1 - CYCLIC DOF FACTOR 4-RELATED
MSTRG.11759	2.72347647853794e-18	-1.64106954554164	Soltu.DM.05G005190.1	(1 of 36) PF01357//PF03330 - Pollen allergen (Pollen_allerg_1) // Rare lipoprotein A (RlpA)-like double-psi beta-barrel (DPBB_1)
MSTRG.11775	1.5382434412711697e-11	-1.25581972715782	-
MSTRG.1178	0.009748775999251679	-1.09073476169371	-
MSTRG.11784	1.89040217367204e-05	-1.26723596385414	-
MSTRG.1181	0.008474561723989159	-1.01363460265026	Soltu.DM.01G021220.1
MSTRG.11817	0.00147087360597354	-1.3815803714776	-
MSTRG.11848	2.2996643133393196e-11	-1.37305984695098	Soltu.DM.05G006410.1	(1 of 3) PTHR11654//PTHR11654:SF98 - OLIGOPEPTIDE TRANSPORTER-RELATED // PROTEIN NRT1/ PTR FAMILY 4.5-RELATED
MSTRG.11849	4.8732910936530505e-15	-1.8076782142375702	Soltu.DM.05G006420.1	(1 of 3) PTHR11654//PTHR11654:SF98 - OLIGOPEPTIDE TRANSPORTER-RELATED // PROTEIN NRT1/ PTR FAMILY 4.5-RELATED
MSTRG.11850	1.70824360425421e-07	-1.8481463002239902	Soltu.DM.05G006420.1	(1 of 3) PTHR11654//PTHR11654:SF98 - OLIGOPEPTIDE TRANSPORTER-RELATED // PROTEIN NRT1/ PTR FAMILY 4.5-RELATED
MSTRG.11871	9.92315556394233e-08	-1.45656770775334	Soltu.DM.05G006650.1	(1 of 8) PTHR31205:SF2 - ACTIN CROSS-LINKING PROTEIN
MSTRG.11879	4.4685906195668e-05	-1.01323480444095	Soltu.DM.05G006770.1	(1 of 62) PF00560//PF08263//PF13855 - Leucine Rich Repeat (LRR_1) // Leucine rich repeat N-terminal domain (LRRNT_2) // Leucine rich repeat (LRR_8)
MSTRG.11881	3.16627913225408e-48	-1.5147801661548002	Soltu.DM.05G006790.1	(1 of 1) PTHR12565:SF137 - TRANSCRIPTION FACTOR BHLH79
MSTRG.11902	5.35591320160946e-20	-2.2210362132806902	Soltu.DM.05G007070.1	(1 of 2) PTHR26402//PTHR26402:SF526 - RESPONSE REGULATOR OF TWO-COMPONENT SYSTEM // TWO-COMPONENT RESPONSE REGULATOR ARR15-RELATED
MSTRG.11906	1.3284020287389802e-05	-2.8136368685967406	Soltu.DM.05G007110.1
MSTRG.11918	2.81276644912162e-17	-2.44404139251257	Soltu.DM.05G007630.1	(1 of 2) 2.4.1.195 - N-hydroxythioamide S-beta-glucosyltransferase / Uridine diphosphoglucose-thiohydroximate glucosyltransferase
MSTRG.11919	2.5482284299084495e-38	-3.3924404305420603	Soltu.DM.05G007640.1	(1 of 2) 2.4.1.195 - N-hydroxythioamide S-beta-glucosyltransferase / Uridine diphosphoglucose-thiohydroximate glucosyltransferase
MSTRG.11926	1.0375960406033098e-17	-2.79678015767425	-
MSTRG.11933	1.38024887541392e-23	-1.17583740282968	Soltu.DM.05G007760.1	(1 of 3) PTHR11654//PTHR11654:SF123 - OLIGOPEPTIDE TRANSPORTER-RELATED // SUBFAMILY NOT NAMED
MSTRG.11945	2.7205768081376297e-24	-2.46448504933108	Soltu.DM.05G007940.1	(1 of 58) PF00892 - EamA-like transporter family (EamA)
MSTRG.11962	0.000585540648807775	-1.0426454671423	Soltu.DM.05G008140.1	(1 of 1) PTHR31062:SF25 - XYLOGLUCAN ENDOTRANSGLUCOSYLASE/HYDROLASE PROTEIN 33-RELATED
MSTRG.11965	0.00205722025687884	-1.7043422875661298	-
MSTRG.11989	9.49052411480834e-13	-1.6718926099403402	-
MSTRG.11990	5.43155650098733e-33	-1.29436982775662	Soltu.DM.05G008530.1	(1 of 1) PTHR11002//PTHR11002:SF15 - CARBONIC ANHYDRASE // CARBONIC ANHYDRASE
MSTRG.11995	0.00320428604495618	-2.6761065908105	Soltu.DM.05G008600.1	(1 of 255) PF00646 - F-box domain (F-box)
MSTRG.12017	4.28834097043693e-14	-1.35762722070866	Soltu.DM.05G009050.1	(1 of 1) PTHR31375//PTHR31375:SF34//PTHR31375:SF46 - FAMILY NOT NAMED // PECTIN LYASE-LIKE SUPERFAMILY PROTEIN // PECTIN LYASE-LIKE PROTEIN
MSTRG.12063	0.000433526621315204	-1.71515610459878	Soltu.DM.05G009590.1	(1 of 4) PTHR11945:SF176 - PROTEIN AGAMOUS-LIKE 82
MSTRG.12066	0.000446933725199602	-2.60635538751652	Soltu.DM.05G009650.1	(1 of 4) PTHR11945//PTHR11945:SF176 - MADS BOX PROTEIN // PROTEIN AGAMOUS-LIKE 82
MSTRG.12067	2.97428557638041e-36	-1.119096927339	Soltu.DM.05G009660.1	(1 of 1) 2.3.2.2//2.6.1.2//2.6.1.4//2.6.1.44 - Gamma-glutamyltransferase / Glutamyl transpeptidase // Alanine transaminase / Glutamic--pyruvic transaminase // Glycine transaminase / Glycine aminotransferase // Alanine--glyoxylate transaminase / Alanine--glyoxylate aminotransferase
MSTRG.12070	6.484359362358599e-76	-2.4347778715807302	Soltu.DM.05G009690.1	(1 of 1) PF08238//PF12937 - Sel1 repeat (Sel1) // F-box-like (F-box-like)
MSTRG.12082	2.06237809534845e-40	-1.29101766046398	Soltu.DM.05G009860.1	(1 of 1) K14640 - solute carrier family 20 (sodium-dependent phosphate transporter) (SLC20A, PIT)
MSTRG.12083	2.2473625555536497e-14	-1.5385226370085299	Soltu.DM.05G009870.4	(1 of 51) PF00564 - PB1 domain (PB1)
MSTRG.12086	7.191951204737209e-31	-1.4951443251257301	Soltu.DM.05G009920.1	(1 of 5) 2.4.1.144 - Beta-1,4-mannosyl-glycoprotein 4-beta-N-acetylglucosaminyltransferase / acetylglucosaminyltransferase III
MSTRG.12136	1.56468596599154e-17	-1.00796157477591	Soltu.DM.05G010500.1	(1 of 1) PTHR15315//PTHR15315:SF22 - RING FINGER PROTEIN 41, 151 // SUBFAMILY NOT NAMED
MSTRG.12139	5.896901123289499e-26	-1.74372692396507	Soltu.DM.05G010560.1
MSTRG.1217	4.38281413555219e-49	-2.29896972946704	Soltu.DM.01G021880.1	(1 of 1) PF00481//PF13672 - Protein phosphatase 2C (PP2C) // Protein phosphatase 2C (PP2C_2)
MSTRG.12203	9.37000479728373e-17	-1.35680875714576	Soltu.DM.05G011770.1	(1 of 4) PF02301 - HORMA domain (HORMA)
MSTRG.12208	4.1194283796197706e-17	-1.19619940726144	Soltu.DM.05G011830.1	(1 of 1) PTHR34687:SF1 - CHAPERONE PROTEIN DNAJ-LIKE PROTEIN
MSTRG.12231	1.51527509888014e-05	-1.00823094207696	Soltu.DM.05G012120.1	(1 of 16) PF03110 - SBP domain (SBP)
MSTRG.12243	6.529056224409988e-85	-3.03238933744954	Soltu.DM.05G012430.1	(1 of 4) PTHR10791:SF34 - BIDIRECTIONAL SUGAR TRANSPORTER SWEET15
MSTRG.12287	2.4214838257972296e-34	-1.38796471580217	Soltu.DM.05G013130.1	(1 of 13) PF05664 - Plant family of unknown function (DUF810) (DUF810)
MSTRG.12340	5.682571174297731e-08	-1.08496640128779	Soltu.DM.05G013800.1	(1 of 6) PF14364 - Domain of unknown function (DUF4408) (DUF4408)
MSTRG.12358	2.59774801737623e-08	-1.0839835342392499	Soltu.DM.05G014350.1	(1 of 3) PTHR33172:SF2 - EMB|CAB83157.1
MSTRG.12373	0.00237395085150991	-1.2906659394065	Soltu.DM.05G014640.1	(1 of 1440) 2.7.11.1 - Non-specific serine/threonine protein kinase / Threonine-specific protein kinase
MSTRG.12425	1.37404081777267e-07	-1.5902143279032999	-
MSTRG.12426	3.58853536044898e-30	-1.22594561938158	Soltu.DM.05G015790.1	(1 of 1) PTHR23091//PTHR23091:SF278 - N-TERMINAL ACETYLTRANSFERASE // ACYL-COA N-ACYLTRANSFERASES-LIKE PROTEIN
MSTRG.12432	3.07109070683662e-14	-1.12131956552756	-
MSTRG.12464	0.000404288993571595	-1.83273110897022	-
MSTRG.12472	0.0063154248925253705	-1.3635950853953098	-
MSTRG.12478	0.000668123847785212	-1.5870197087686797	Soltu.DM.05G017050.1	(1 of 4) 1.13.11.53 - Acireductone dioxygenase (Ni(2+)-requiring) / E-2
MSTRG.1252	0.00402770877844013	-1.01809936938855	Soltu.DM.01G022320.1	(1 of 1) PTHR10168//PTHR10168:SF105 - GLUTAREDOXIN // MONOTHIOL GLUTAREDOXIN-S10
MSTRG.12599	2.0484491774384998e-07	-1.0040196980679899	Soltu.DM.05G019240.1	(1 of 1) PTHR31707:SF39 - PECTINESTERASE/PECTINESTERASE INHIBITOR 12-RELATED
MSTRG.12617	1.76478329150307e-24	-2.5451084117670697	-
MSTRG.12629	1.6967582544647798e-17	-1.4184187754334798	Soltu.DM.05G019620.1	(1 of 3) PTHR22814:SF77 - HEAVY-METAL-ASSOCIATED DOMAIN-CONTAINING PROTEIN
MSTRG.12632	0.00868873909126232	-1.28460037160885	Soltu.DM.05G019660.1	(1 of 5) PTHR11751//PTHR11751:SF284 - SUBGROUP I AMINOTRANSFERASE RELATED // 1-AMINOCYCLOPROPANE-1-CARBOXYLATE SYNTHASE-LIKE PROTEIN 1
MSTRG.12633	2.8074417200555697e-12	-1.4030602599548	Soltu.DM.05G019670.1	(1 of 5) PTHR11751:SF284 - 1-AMINOCYCLOPROPANE-1-CARBOXYLATE SYNTHASE-LIKE PROTEIN 1
MSTRG.12638	3.55366730000911e-18	-1.21762182907735	Soltu.DM.05G019710.1	(1 of 1) PTHR22750//PTHR22750:SF43 - G-PROTEIN COUPLED RECEPTOR // SUBFAMILY NOT NAMED
MSTRG.12642	1.0263130796095e-14	-1.6292299969746598	Soltu.DM.05G019830.1	(1 of 2) PTHR22952//PTHR22952:SF125 - CAMP-RESPONSE ELEMENT BINDING PROTEIN-RELATED // SUBFAMILY NOT NAMED
MSTRG.12644	3.96847055252044e-13	-1.82600052181213	Soltu.DM.05G019850.1
MSTRG.1266	0.00477660743549655	-1.04128257086619	-
MSTRG.12678	5.387000317632248e-57	-4.0347127824217495	Soltu.DM.05G020480.1	(1 of 1) PTHR10891:SF578 - CALMODULIN-LIKE PROTEIN 4-RELATED
MSTRG.1272	6.51368234668709e-21	-1.63751532818506	Soltu.DM.01G022570.2	(1 of 1) PTHR31352:SF3 - INACTIVE BETA-AMYLASE 9
MSTRG.12728	4.75867462520707e-27	-1.8326836741224	Soltu.DM.05G021200.1	(1 of 3) PTHR22778//PTHR22778:SF23 - OVARIAN CANCER GENE-2 PROTEIN-RELATED // SUBFAMILY NOT NAMED
MSTRG.12729	5.466629837401049e-34	-1.84097517057555	Soltu.DM.05G021220.1	(1 of 3) PTHR22778//PTHR22778:SF23 - OVARIAN CANCER GENE-2 PROTEIN-RELATED // SUBFAMILY NOT NAMED
MSTRG.1273	1.3579287689861e-06	-1.96989528271887	Soltu.DM.01G022570.2	(1 of 1) PTHR31352:SF3 - INACTIVE BETA-AMYLASE 9
MSTRG.12743	9.8223551439153e-74	-3.24249446059736	Soltu.DM.05G021440.2	(1 of 1) PTHR32370//PTHR32370:SF37 - FAMILY NOT NAMED // BTB/POZ DOMAIN-CONTAINING PROTEIN DOT3-RELATED
MSTRG.12758	3.7005089556072095e-38	-2.00071969515658	Soltu.DM.05G021700.1	(1 of 11) PF05627 - Cleavage site for pathogenic type III effector avirulence factor Avr (AvrRpt-cleavage)
MSTRG.12770	5.76385960659311e-21	-1.2447556883638502	Soltu.DM.05G021870.1	(1 of 2) 5.5.1.4 - Inositol-3-phosphate synthase / Myo-inositol-1-phosphate synthase
MSTRG.12794	6.7445866077759485e-50	-3.11947885591896	Soltu.DM.05G022270.1
MSTRG.12795	6.783891351997371e-07	-1.33791050911534	Soltu.DM.05G022280.1	(1 of 1) PTHR28039:SF4 - CHALCONE--FLAVONONE ISOMERASE 3-RELATED
MSTRG.12800	6.087412592239869e-08	-1.32554558992578	Soltu.DM.05G022370.1	(1 of 2) PTHR22950//PTHR22950:SF323 - AMINO ACID TRANSPORTER // SUBFAMILY NOT NAMED
MSTRG.12826	3.61800153460236e-18	-1.02567113401633	Soltu.DM.05G022720.2
MSTRG.12847	1.2782996071177401e-43	-3.1321677837717004	Soltu.DM.05G022980.2	(1 of 1) PTHR22870//PTHR22870:SF172 - REGULATOR OF CHROMOSOME CONDENSATION // REGULATOR OF CHROMOSOME CONDENSATION (RCC1) FAMILY PROTEIN
MSTRG.12869	2.00483509685346e-41	-1.5862208006276102	Soltu.DM.05G023210.1	(1 of 1) PF00069//PF03822//PF07714 - Protein kinase domain (Pkinase) // NAF domain (NAF) // Protein tyrosine kinase (Pkinase_Tyr)
MSTRG.1287	2.6537869686440394e-31	-1.17137370895515	Soltu.DM.01G022910.1	(1 of 3) 2.2.1.7 - 1-deoxy-D-xylulose-5-phosphate synthase / DXP-synthase
MSTRG.12881	7.10962811264302e-09	-1.95656558345891	Soltu.DM.05G023320.1	(1 of 2) PTHR10209//PTHR10209:SF160 - OXIDOREDUCTASE, 2OG-FE II OXYGENASE FAMILY PROTEIN // GIBBERELLIN 2-BETA-DIOXYGENASE 4
MSTRG.12901	0.000427152468255659	-1.01273546122818	Soltu.DM.05G023610.1	(1 of 8) K00660 - chalcone synthase (CHS)
MSTRG.12907	0.00693935912007346	-1.37566652372181	Soltu.DM.05G023730.1	(1 of 10) PTHR19241//PTHR19241:SF221 - ATP-BINDING CASSETTE TRANSPORTER // SUBFAMILY NOT NAMED
MSTRG.12927	1.52182947626557e-25	-2.16398947218017	Soltu.DM.05G024030.1	(1 of 6) K16223 - protein FLOWERING LOCUS T (FT)
MSTRG.12928	1.27793809123476e-12	-1.81243384871906	Soltu.DM.05G024040.1	(1 of 6) K16223 - protein FLOWERING LOCUS T (FT)
MSTRG.12929	0.0013712233264357699	-2.18753475527949	Soltu.DM.05G024050.1
MSTRG.13036	6.32097176038468e-08	-1.87272373675852	Soltu.DM.05G025410.1	(1 of 2) PTHR33312:SF2 - MEMBRANE-ASSOCIATED KINASE REGULATOR 3-RELATED
MSTRG.13121	1.5480501373221198e-19	-1.3758319436631399	Soltu.DM.05G026490.1	(1 of 4) PTHR13832:SF286 - PROTEIN PHOSPHATASE 2C 33-RELATED
MSTRG.13143	3.27465993853739e-05	-1.19981798606591	Soltu.DM.05G026780.1
MSTRG.1316	1.3743543327286099e-24	-1.06385219633451	Soltu.DM.01G023400.1
MSTRG.13173	0.00018257119483686298	-1.4649931635321998	-
MSTRG.13178	1.6027469256534603e-15	-1.8725706428159299	Soltu.DM.05G027180.1	(1 of 1) PTHR19241:SF230 - ABC TRANSPORTER G FAMILY MEMBER 5
MSTRG.13212	5.76608738588802e-19	-3.3803104740654097	Soltu.DM.06G000240.1	(1 of 2) PTHR33124:SF13 - TRANSCRIPTION FACTOR UPBEAT1
MSTRG.13218	4.0885862710726193e-32	-1.38513452198715	Soltu.DM.06G000330.1	(1 of 4) PTHR13832:SF165 - PROTEIN PHOSPHATASE 2C 13-RELATED
MSTRG.1326	1.54104131501851e-06	-1.19163108371625	Soltu.DM.01G023530.1	(1 of 1) 2.7.9.1 - Pyruvate, phosphate dikinase / Pyruvate,phosphate dikinase
MSTRG.13314	3.38121162082606e-13	-1.07952829747477	Soltu.DM.06G001410.1	(1 of 1) PTHR24356:SF183 - AGC (CAMP-DEPENDENT, CGMP-DEPENDENT AND PROTEIN KINASE C) KINASE FAMILY PROTEIN
MSTRG.1333	7.11854448237925e-06	-1.27281805542944	Soltu.DM.01G023600.1	(1 of 4) 1.8.4.12 - Peptide-methionine (R)-S-oxide reductase / Selenoprotein R
MSTRG.1342	8.798445402282359e-06	-1.33132067191633	Soltu.DM.01G023750.1	(1 of 217) PF01535//PF13041 - PPR repeat (PPR) // PPR repeat family (PPR_2)
MSTRG.13437	0.000188632465009641	-3.7736568219460396	Soltu.DM.06G003060.1	(1 of 3) PTHR13832:SF117 - PROTEIN PHOSPHATASE 2C-LIKE PROTEIN-RELATED
MSTRG.13490	3.44120722940131e-07	-1.09104878151276	Soltu.DM.06G003760.1	(1 of 2) K14424 - 4-alpha-methyl-delta7-sterol-4alpha-methyl oxidase (SMO2)
MSTRG.13493	1.72414373693445e-07	-2.5799165928786696	Soltu.DM.06G003890.1	(1 of 11) 2.4.1.122 - Glycoprotein-N-acetylgalactosamine 3-beta-galactosyltransferase
MSTRG.13571	5.25820826172641e-06	-1.2216879949256	Soltu.DM.06G005160.1	(1 of 1) PTHR24055//PTHR24055:SF214 - MITOGEN-ACTIVATED PROTEIN KINASE // MITOGEN-ACTIVATED PROTEIN KINASE 3
MSTRG.13604	8.771516463321089e-44	-3.87789675872972	-
MSTRG.13673	3.2898971460406502e-12	-1.08837063861213	Soltu.DM.06G007170.1
MSTRG.1379	1.1780471839185698e-22	-1.79405368829385	Soltu.DM.01G024180.1	(1 of 11) PTHR13683//PTHR13683:SF295 - ASPARTYL PROTEASES // SUBFAMILY NOT NAMED
MSTRG.13790	1.8730990493953298e-27	-1.09806303805413	Soltu.DM.06G009560.2	(1 of 1) 1.14.99.33 - Delta(12)-fatty acid dehydrogenase / Linoleate Delta-12-fatty acid acetylenase (desaturase)
MSTRG.13795	6.19990439749666e-16	-1.1284751875250802	Soltu.DM.06G009650.1	(1 of 1) PF13839//PF14111 - GDSL/SGNH-like Acyl-Esterase family found in Pmr5 and Cas1p (PC-Esterase) // Domain of unknown function (DUF4283) (DUF4283)
MSTRG.1380	8.938951033281841e-09	-1.65762035842718	Soltu.DM.01G024190.1	(1 of 1) PTHR13683//PTHR13683:SF356 - ASPARTYL PROTEASES // SUBFAMILY NOT NAMED
MSTRG.13822	0.000482425433564775	-1.1337584242123402	Soltu.DM.06G010080.1	(1 of 1) PTHR23315//PTHR23315:SF132 - BETA CATENIN-RELATED ARMADILLO REPEAT-CONTAINING // SUBFAMILY NOT NAMED
MSTRG.13840	1.58847085966169e-06	-1.3116209606651101	-
MSTRG.13841	5.216028788053041e-06	-1.40348124559602	Soltu.DM.06G010320.1	(1 of 4) PTHR31241:SF2 - DEHYDRATION-RESPONSIVE ELEMENT-BINDING PROTEIN 2A-RELATED
MSTRG.13849	3.33676683480585e-24	-1.8606116290543797	Soltu.DM.06G010400.1	(1 of 1) PF04187 - Haem-binding uptake, Tiki superfamily, ChaN (Cofac_haem_bdg)
MSTRG.13851	1.0399055248573099e-07	-1.3959765980495602	Soltu.DM.06G010440.1	(1 of 65) KOG1603 - Copper chaperone
MSTRG.13889	4.552185284280549e-79	-2.8119171519521	Soltu.DM.06G010940.1	(1 of 1) PTHR13489//PTHR13489:SF0 - UNCHARACTERIZED // MINI-CHROMOSOME MAINTENANCE COMPLEX-BINDING PROTEIN
MSTRG.1389	5.78537696246352e-07	-1.9218984047975503	-
MSTRG.13907	8.774402981270408e-23	-1.9371936459072399	Soltu.DM.06G011420.1	(1 of 4) PTHR31867:SF22 - EXPANSIN-A8
MSTRG.13911	0.0105625527121967	-1.33924290077653	Soltu.DM.06G011450.1
MSTRG.13933	0.00012612720330730602	-1.35616385968014	-
MSTRG.13994	0.00012553247271093602	-1.9502875967839302	-
MSTRG.1400	1.53073176459382e-05	-1.95317104925754	Soltu.DM.01G024490.1	(1 of 2) PTHR33155:SF4 - PROTEIN FANTASTIC FOUR 3-RELATED
MSTRG.14028	1.45767348333599e-07	-1.04586279742753	Soltu.DM.06G013250.1	(1 of 1) KOG2639 - Sodium sulfate symporter and related arsenite permeases
MSTRG.14036	1.9651731463639695e-79	-2.35115313381358	Soltu.DM.06G013450.1	(1 of 2) K15746 - beta-carotene 3-hydroxylase (crtZ)
MSTRG.14037	1.95744175916569e-08	-2.6061746374343797	Soltu.DM.06G013460.1	(1 of 1) KOG0020 - Endoplasmic reticulum glucose-regulated protein (GRP94/endoplasmin), HSP90 family
MSTRG.14041	0.00022744992731325297	-1.33650990545079	Soltu.DM.06G013480.1	(1 of 3) PTHR22814:SF129 - COPPER TRANSPORT FAMILY PROTEIN-RELATED
MSTRG.14055	3.5931679239384397e-20	-3.1726404417059304	Soltu.DM.06G013670.1	(1 of 7) PTHR24282//PTHR24282:SF21 - CYTOCHROME P450 FAMILY MEMBER // SUBFAMILY NOT NAMED
MSTRG.14130	3.6634683628413104e-21	-1.02637602454305	Soltu.DM.06G014600.1	(1 of 6) K06269 - serine/threonine-protein phosphatase PP1 catalytic subunit (PPP1C)
MSTRG.14131	1.4613589870629e-06	-1.82288122213257	Soltu.DM.06G014610.1	(1 of 3) PTHR14155//PTHR14155:SF178 - RING FINGER DOMAIN-CONTAINING // SUBFAMILY NOT NAMED
MSTRG.14210	0.0144077128444948	-1.7753123734425902	Soltu.DM.06G015880.1	(1 of 1) PTHR31985//PTHR31985:SF19 - FAMILY NOT NAMED // ETHYLENE-RESPONSIVE TRANSCRIPTION FACTOR ERF017
MSTRG.14253	3.1082703509711797e-19	-1.7400019183912803	Soltu.DM.06G017010.1	(1 of 5) PTHR22950//PTHR22950:SF205 - AMINO ACID TRANSPORTER // AMINO ACID PERMEASE 3-RELATED
MSTRG.14271	2.6903628225254394e-37	-1.64591439879971	Soltu.DM.06G017270.1	(1 of 3) PF14234 - Domain of unknown function (DUF4336) (DUF4336)
MSTRG.14281	2.6542803097614193e-60	-2.16545823883993	Soltu.DM.06G017400.1	(1 of 2) 1.14.13.122 - Chlorophyllide-a oxygenase / Cholorophyll-b synthase
MSTRG.14283	3.88746342649945e-29	-1.3540071249879098	Soltu.DM.06G017440.1	(1 of 1) K03542 - photosystem II 22kDa protein (psbS)
MSTRG.14303	1.3702263186053798e-08	-2.14163588799635	Soltu.DM.06G017790.1	(1 of 26) PF14547 - Hydrophobic seed protein (Hydrophob_seed)
MSTRG.14325	0.0139989535609549	-1.55655261744834	Soltu.DM.06G018060.1	(1 of 1440) 2.7.11.1 - Non-specific serine/threonine protein kinase / Threonine-specific protein kinase
MSTRG.14341	7.88302628642084e-08	-1.02960322625598	Soltu.DM.06G018210.1	(1 of 1) PTHR11662:SF232 - GLYCEROL-3-PHOSPHATE TRANSPORTER 4-RELATED
MSTRG.14356	3.89669010464746e-11	-1.6377770575836297	Soltu.DM.06G018410.1	(1 of 1) PTHR10210//PTHR10210:SF54 - RIBOSE-PHOSPHATE PYROPHOSPHOKINASE // RIBOSE-PHOSPHATE PYROPHOSPHOKINASE 1, CHLOROPLASTIC-RELATED
MSTRG.14419	5.886820915776761e-13	-1.51406242361876	Soltu.DM.06G019440.1	(1 of 43) PF00234 - Protease inhibitor/seed storage/LTP family (Tryp_alpha_amyl)
MSTRG.14448	4.4412937508752796e-11	-1.71188244417543	Soltu.DM.06G019860.1	(1 of 9) 2.3.1.119 - Transferred entry: 1.1.1.330, 1.3.1.93, 2.3.1.199 and 4.2.1.134
MSTRG.14466	1.2092115189514599e-20	-1.46722818250408	Soltu.DM.06G020090.1	(1 of 2) PTHR24349//PTHR24349:SF117 - SERINE/THREONINE-PROTEIN KINASE // SUBFAMILY NOT NAMED
MSTRG.14506	6.678783912415988e-81	-1.92721701489079	Soltu.DM.06G020510.1	(1 of 143) PF00010 - Helix-loop-helix DNA-binding domain (HLH)
MSTRG.14528	3.6714363548574195e-24	-1.47422185014105	Soltu.DM.06G021200.1	(1 of 2) 1.1.1.3//2.7.2.4 - Homoserine dehydrogenase // Aspartate kinase / Aspartokinase
MSTRG.14552	0.00617044773740908	-1.5278216292086202	Soltu.DM.06G021800.1
MSTRG.14555	7.716186545983249e-35	-3.1405754666116805	Soltu.DM.06G021830.1	(1 of 3) PTHR31717:SF11 - B-BOX TYPE ZINC FINGER-CONTAINING PROTEIN
MSTRG.14582	2.20101016792996e-16	-1.49381631630416	Soltu.DM.06G022150.1	(1 of 1) PTHR13398:SF0 - GDP-FUCOSE PROTEIN O-FUCOSYLTRANSFERASE 2
MSTRG.14618	0.00910468886867241	-1.26560835637503	Soltu.DM.06G022600.2	(1 of 6) K11279 - nucleosome assembly protein 1-like 1 (NAP1L1, NRP)
MSTRG.1462	1.2503594779157199e-09	-1.13065278702205	Soltu.DM.01G025230.1	(1 of 1) PTHR11183//PTHR11183:SF54 - GLYCOGENIN // SUBFAMILY NOT NAMED
MSTRG.14620	3.18892705481705e-14	-1.22209452124726	Soltu.DM.06G022620.1	(1 of 1) PF00076//PF00956 - RNA recognition motif. (a.k.a. RRM, RBD, or RNP domain) (RRM_1) // Nucleosome assembly protein (NAP) (NAP)
MSTRG.1464	6.813610615471498e-62	-1.93423043620038	Soltu.DM.01G025250.2	(1 of 2) PTHR11453:SF44 - BORON TRANSPORTER 1-RELATED
MSTRG.14655	5.9484634534339295e-08	-1.40466094509816	Soltu.DM.06G023080.1	(1 of 11) PF07911 - Protein of unknown function (DUF1677) (DUF1677)
MSTRG.14673	4.70927106390478e-36	-2.77562342321361	Soltu.DM.06G023240.1	(1 of 3) PTHR12161:SF14 - REGULATOR OF VPS4
MSTRG.14734	3.11564923527485e-11	-1.95972729030827	Soltu.DM.06G024010.1
MSTRG.14749	9.569379875848121e-09	-1.6031544137623102	Soltu.DM.06G024260.1	(1 of 2) PTHR24347:SF186 - CBL-INTERACTING SERINE/THREONINE-PROTEIN KINASE 16
MSTRG.14772	2.5825046039925394e-42	-1.89928252448638	Soltu.DM.06G024540.1	(1 of 4) 6.2.1.12//6.2.1.34 - 4-coumarate--CoA ligase / 4-coumaryl-CoA synthetase // Trans-feruloyl-CoA synthase / Trans-feruloyl-CoA synthetase
MSTRG.14773	0.000167146555299707	-1.25582323916312	-
MSTRG.14777	0.00235528213587525	-2.13872969699481	Soltu.DM.06G024570.1	(1 of 3) PTHR11073:SF1 - CALNEXIN 14D-RELATED
MSTRG.14780	0.000158012663404124	-1.33508617093419	Soltu.DM.06G024590.1	(1 of 2) K08054 - calnexin (CANX)
MSTRG.14806	2.1736022436432297e-32	-1.43166981135008	Soltu.DM.06G024900.5	(1 of 3) 1.3.99.5 - 3-oxo-5-alpha-steroid 4-dehydrogenase (acceptor) / Steroid 5-alpha-reductase
MSTRG.14807	7.99446195100353e-29	-1.17291172410086	Soltu.DM.06G024920.1	(1 of 1) PTHR23257:SF466 - MAPKKK-LIKE KINASE-RELATED
MSTRG.14809	7.08924010807479e-18	-1.17215030023993	Soltu.DM.06G024940.1	(1 of 2) PTHR34056:SF1 - GENOMIC DNA, CHROMOSOME 3, P1 CLONE: MRC8
MSTRG.14813	0.00014643867155211398	-1.1458655900498798	-
MSTRG.14814	0.000100785411929811	-1.9910386129460902	-
MSTRG.14822	5.28110267435528e-09	-1.69499466209113	Soltu.DM.06G025110.1
MSTRG.14830	2.1957597584373e-10	-1.46577373730035	Soltu.DM.06G025240.1	(1 of 2) PTHR31964:SF13 - ADENINE NUCLEOTIDE ALPHA HYDROLASES-LIKE PROTEIN
MSTRG.14836	0.00442135673541757	-1.06261967437701	Soltu.DM.06G025320.1
MSTRG.14838	3.8381670780609997e-22	-1.1124306652438898	Soltu.DM.06G025350.1	(1 of 2) PTHR12565:SF153 - TRANSCRIPTION FACTOR BIM1
MSTRG.14869	2.47189788857583e-11	-1.05328224239151	Soltu.DM.06G025820.1	(1 of 2) K08910 - light-harvesting complex I chlorophyll a/b binding protein 4 (LHCA4)
MSTRG.14871	4.0209848691654707e-13	-1.0604746121985502	Soltu.DM.06G025850.1	(1 of 2) PTHR31089:SF4 - CYCLIC DOF FACTOR 2-RELATED
MSTRG.14885	7.4464120957471294e-09	-1.19398535107118	Soltu.DM.06G026050.1	(1 of 4) PTHR19229//PTHR19229:SF127 - ATP-BINDING CASSETTE TRANSPORTER SUBFAMILY A ABCA // SUBFAMILY NOT NAMED
MSTRG.14893	9.424752156931946e-120	-2.1226723608288602	Soltu.DM.06G026140.1	(1 of 1) K02552 - menaquinone-specific isochorismate synthase (menF)
MSTRG.14938	1.2671708863904799e-26	-1.02817152453396	Soltu.DM.06G026640.1	(1 of 1) PTHR11453//PTHR11453:SF51 - ANION EXCHANGE PROTEIN // SUBFAMILY NOT NAMED
MSTRG.14964	8.651265062682191e-16	-1.5179761101692801	Soltu.DM.06G026960.1	(1 of 3) PTHR24413//PTHR24413:SF75 - FAMILY NOT NAMED // BTB/POZ AND TAZ DOMAIN-CONTAINING PROTEIN 2
MSTRG.15032	9.8687976780569e-21	-1.2452779388575	Soltu.DM.06G028040.1	(1 of 3) K03086 - RNA polymerase primary sigma factor (SIG1, rpoD)
MSTRG.15035	1.52385423940862e-27	-1.6963507054050702	Soltu.DM.06G028070.1	(1 of 2) 2.7.1.158//2.7.1.159 - Inositol-pentakisphosphate 2-kinase / IP5 2-kinase // Inositol-1,3,4-trisphosphate 5/6-kinase / IP56K
MSTRG.15061	1.13302467622456e-06	-2.19217422249432	Soltu.DM.06G028380.1	(1 of 2) PTHR31989:SF5 - F11O4.3-RELATED
MSTRG.15072	1.2773738714124497e-78	-2.01502933366943	Soltu.DM.06G028530.4	(1 of 1) PTHR31832:SF8 - B-BOX TYPE ZINC FINGER-CONTAINING PROTEIN-RELATED
MSTRG.15085	3.37681963291788e-34	-1.60206903604855	Soltu.DM.06G028680.1	(1 of 2) 2.7.7.69 - GDP-L-galactose phosphorylase
MSTRG.15132	0.0308421034365903	-1.07618076736932	Soltu.DM.06G029230.1	(1 of 5) PTHR10891//PTHR10891:SF621 - EF-HAND CALCIUM-BINDING DOMAIN CONTAINING PROTEIN // SUBFAMILY NOT NAMED
MSTRG.15161	4.89483627769926e-05	-2.34790227952167	Soltu.DM.06G029520.1	(1 of 2) PTHR22849:SF0 - WD REPEAT, SAM AND U-BOX DOMAIN-CONTAINING PROTEIN 1
MSTRG.15202	2.09829239876394e-46	-2.0613558220704	Soltu.DM.06G030030.1	(1 of 3) K12449 - UDP-apiose/xylose synthase (AXS)
MSTRG.15225	3.5029803834282603e-07	-1.23631844290622	Soltu.DM.06G030360.1
MSTRG.15243	0.00417359168367441	-1.18848822564348	Soltu.DM.06G030630.1	(1 of 3) PTHR31189:SF2 - CUPIN DOMAIN-CONTAINING PROTEIN
MSTRG.15244	4.63333045251876e-07	-2.13786155074897	Soltu.DM.06G030630.1	(1 of 3) PTHR31189:SF2 - CUPIN DOMAIN-CONTAINING PROTEIN
MSTRG.15265	3.977492749391049e-58	-2.42022666291486	Soltu.DM.06G031000.1	(1 of 1) K18873 - pathogen-induced protein kinase (PIK1)
MSTRG.15280	0.00129465192713848	-1.63592530277014	Soltu.DM.06G031200.1	(1 of 59) PF13912 - C2H2-type zinc finger (zf-C2H2_6)
MSTRG.1529	0.000433526621315204	-2.0847754278148702	Soltu.DM.01G025960.1	(1 of 3) PTHR31752//PTHR31752:SF2 - FAMILY NOT NAMED // AUXIN EFFLUX CARRIER COMPONENT 8-RELATED
MSTRG.15294	0.0127581936546214	-1.7408972480362601	-
MSTRG.15297	0.0111547923556866	-2.00751602622861	Soltu.DM.06G031450.1
MSTRG.15298	2.2240467412452003e-18	-1.26960729153335	Soltu.DM.06G031470.1	(1 of 1) PTHR13832//PTHR13832:SF228 - PROTEIN PHOSPHATASE 2C // PROTEIN PHOSPHATASE 2C 36-RELATED
MSTRG.15335	5.6937568993353896e-18	-1.45066847216368	Soltu.DM.06G031980.1	(1 of 1) PTHR15241:SF4 - TRANSFORMER-SR RIBONUCLEOPROTEIN-RELATED
MSTRG.15343	8.017033807592659e-07	-2.34069169994943	-
MSTRG.15359	1.52679497924081e-13	-1.02660076740176	Soltu.DM.06G032300.1	(1 of 2) K06215 - pyridoxal 5'-phosphate synthase pdxS subunit (pdxS, pdx1)
MSTRG.15387	3.8601619489144506e-12	-1.4485657579207	Soltu.DM.06G032720.1	(1 of 25) PF06813 - Nodulin-like (Nodulin-like)
MSTRG.15398	9.09931818293051e-26	-1.4941787493319398	Soltu.DM.06G032860.1	(1 of 2) 1.14.13.11 - Trans-cinnamate 4-monooxygenase / Cinnamic acid 4-monooxygenase
MSTRG.15401	2.37509942483177e-09	-1.25617474411671	Soltu.DM.06G032890.1	(1 of 1) K13434 - pathogenesis-related genes transcriptional activator PTI6 (PTI6)
MSTRG.15418	7.68684194151221e-18	-1.17344096217541	Soltu.DM.06G033130.1	(1 of 2) PTHR23130//PTHR23130:SF78 - FAMILY NOT NAMED // CYTOCHROME B561/FERRIC REDUCTASE TRANSMEMBRANE WITH DOMON RELATED DOMAIN
MSTRG.15449	0.0152808644695675	-1.0094276556542299	Soltu.DM.06G033470.1	(1 of 3) PTHR31579//PTHR31579:SF4 - FAMILY NOT NAMED // F21O3.6 PROTEIN-RELATED
MSTRG.15471	5.36592005582941e-10	-1.45988588492073	Soltu.DM.06G033720.1	(1 of 2) PTHR13596//PTHR13596:SF5 - SMALL EDRK-RICH FACTOR 1 // SUBFAMILY NOT NAMED
MSTRG.15485	1.3774395641775899e-53	-3.19796572460273	Soltu.DM.06G033930.1
MSTRG.15623	7.629122815500481e-20	-1.9102824440912198	Soltu.DM.07G000450.1	(1 of 4) 4.2.1.78 - (S)-norcoclaurine synthase / (S)-norlaudanosoline synthase
MSTRG.15625	1.82354541582816e-14	-1.31421049401958	Soltu.DM.07G000470.1	(1 of 1) 1.2.1.9 - Glyceraldehyde-3-phosphate dehydrogenase (NADP(+)) / Triosephosphate dehydrogenase
MSTRG.15634	2.92291348050131e-43	-1.54700030686904	Soltu.DM.07G000550.1	(1 of 1) K10255 - omega-6 fatty acid desaturase (delta-12 desaturase) (FAD6, desA)
MSTRG.15685	3.58853536044898e-30	-1.8681141862790098	Soltu.DM.07G001170.1	(1 of 1) PTHR12601:SF9 - TETRATRICOPEPTIDE REPEAT DOMAIN PROTEIN
MSTRG.1570	1.6453835119395599e-19	-2.2346996990022796	Soltu.DM.01G026480.1	(1 of 3) PTHR13878//PTHR13878:SF53 - GULONOLACTONE OXIDASE // CYTOKININ DEHYDROGENASE 6
MSTRG.15703	4.0300522993774293e-07	-1.53653294202501	Soltu.DM.07G001340.1
MSTRG.15742	5.6200766160453696e-39	-2.89220065182594	Soltu.DM.07G001980.1	(1 of 1) PTHR10334//PTHR10334:SF229 - CYSTEINE-RICH SECRETORY PROTEIN-RELATED // SUBFAMILY NOT NAMED
MSTRG.15743	1.7699121633529998e-22	-2.23201467051202	Soltu.DM.07G001990.1	(1 of 2) PTHR10334//PTHR10334:SF204 - CYSTEINE-RICH SECRETORY PROTEIN-RELATED // ALLERGEN V5/TPX-1-RELATED FAMILY PROTEIN-RELATED
MSTRG.15790	1.31255296187485e-25	-1.71368838243126	Soltu.DM.07G002610.1	(1 of 2) PTHR14155//PTHR14155:SF158 - RING FINGER DOMAIN-CONTAINING // SUBFAMILY NOT NAMED
MSTRG.15814	4.011456201530979e-69	-1.91747079757596	Soltu.DM.07G002940.1	(1 of 1) PTHR11662:SF243 - ANION TRANSPORTER 6, CHLOROPLASTIC-RELATED
MSTRG.1582	2.4438908875586496e-33	-1.37936542451614	Soltu.DM.01G026630.1	(1 of 3) 3.4.24.71 - Endothelin-converting enzyme 1 / ECE-1
MSTRG.1585	8.687768510905859e-09	-2.50114099910566	Soltu.DM.01G026670.1	(1 of 3) PTHR11802:SF66 - SERINE CARBOXYPEPTIDASE-LIKE 36-RELATED
MSTRG.15855	3.0036313951570695e-05	-1.70134217702573	Soltu.DM.07G003370.1	(1 of 2) PTHR10891//PTHR10891:SF546 - EF-HAND CALCIUM-BINDING DOMAIN CONTAINING PROTEIN // SUBFAMILY NOT NAMED
MSTRG.15882	5.02404933752346e-07	-1.35509387278667	Soltu.DM.07G003670.1	(1 of 2) PF00042 - Globin (Globin)
MSTRG.15907	7.72469005783201e-06	-1.01773523316614	-
MSTRG.15908	2.64466660571409e-09	-1.1060990542271698	Soltu.DM.07G004010.1	(1 of 32) PF16913 - Purine nucleobase transmembrane transport (PUNUT)
MSTRG.15922	5.27336306546092e-12	-1.00181439193104	Soltu.DM.07G004270.1	(1 of 62) PF00560//PF08263//PF13855 - Leucine Rich Repeat (LRR_1) // Leucine rich repeat N-terminal domain (LRRNT_2) // Leucine rich repeat (LRR_8)
MSTRG.15923	0.00022660022317039702	-1.1805171710725701	Soltu.DM.07G004310.1	(1 of 62) PF00560//PF08263//PF13855 - Leucine Rich Repeat (LRR_1) // Leucine rich repeat N-terminal domain (LRRNT_2) // Leucine rich repeat (LRR_8)
MSTRG.15972	3.0544109989633096e-25	-1.0311729424915999	Soltu.DM.07G005020.1	(1 of 4) PTHR10566:SF72 - PROTEIN KINASE FAMILY PROTEIN
MSTRG.15975	1.92094898984308e-17	-1.7362959868388	Soltu.DM.07G005090.1	(1 of 3) PTHR10795//PTHR10795:SF410 - PROPROTEIN CONVERTASE SUBTILISIN/KEXIN // SUBFAMILY NOT NAMED
MSTRG.15976	1.34215012542749e-07	-1.2911930737151698	Soltu.DM.07G005100.1	(1 of 3) PTHR10795//PTHR10795:SF410 - PROPROTEIN CONVERTASE SUBTILISIN/KEXIN // SUBFAMILY NOT NAMED
MSTRG.16112	9.9139813157879e-30	-1.4799971497277298	Soltu.DM.07G007400.1	(1 of 2) 1.6.2.4 - NADPH--hemoprotein reductase / TPNH-cytochrome c reductase
MSTRG.16125	1.1103263702684098e-08	-1.59751537954163	-
MSTRG.1613	0.0129640558022926	-1.38876132975597	-
MSTRG.16172	2.44413124984888e-08	-1.13893809805032	Soltu.DM.07G008820.3	(1 of 2) PTHR10783:SF46 - EXS (ERD1/XPR1/SYG1) DOMAIN PROTEIN-RELATED
MSTRG.16213	0.0187919130821491	-1.48599334098845	-
MSTRG.16222	5.25284116898556e-37	-1.91065738118429	Soltu.DM.07G009540.1	(1 of 2) PTHR11654//PTHR11654:SF85 - OLIGOPEPTIDE TRANSPORTER-RELATED // PROTEIN NRT1/ PTR FAMILY 6.2
MSTRG.16277	5.712248098935109e-55	-1.85371494880363	Soltu.DM.07G010420.1	(1 of 4) K17710 - pentatricopeptide repeat domain-containing protein 1 (PTCD1)
MSTRG.16284	2.22217815094279e-23	-1.00758144643012	Soltu.DM.07G010560.1	(1 of 2) PTHR24193//PTHR24193:SF70 - ANKYRIN REPEAT PROTEIN // AAA-TYPE ATPASE FAMILY PROTEIN / ANKYRIN REPEAT FAMILY PROTEIN
MSTRG.16307	2.96154979128545e-07	-1.0487562834650899	Soltu.DM.07G010910.1	(1 of 4) PTHR12374//PTHR12374:SF19 - TRANSCRIPTIONAL ADAPTOR 2 ADA2 -RELATED // SUBFAMILY NOT NAMED
MSTRG.16381	2.36368498356158e-28	-1.167345625549	Soltu.DM.07G012060.1	(1 of 1) 5.1.99.1 - Methylmalonyl-CoA epimerase / Methylmalonyl-CoA racemase
MSTRG.16412	0.00218549820446266	-1.08590113161399	-
MSTRG.1645	3.2204102005356296e-21	-1.22237973480832	Soltu.DM.01G027360.1	(1 of 7) PTHR10283//PTHR10283:SF106 - SOLUTE CARRIER FAMILY 13 MEMBER // SUBFAMILY NOT NAMED
MSTRG.1646	5.18717642172167e-19	-1.0795078080504699	Soltu.DM.01G027370.2	(1 of 2) K11159 - carotenoid cleavage dioxygenase (K11159)
MSTRG.16461	0.00237395085150991	-1.3083472060056598	Soltu.DM.07G013260.1
MSTRG.16466	1.41140197780736e-23	-1.7490170233816498	Soltu.DM.07G013330.1	(1 of 1) PTHR10794//PTHR10794:SF47 - ABHYDROLASE DOMAIN-CONTAINING PROTEIN // ALPHA/BETA-HYDROLASES SUPERFAMILY PROTEIN
MSTRG.16501	1.7376853787717197e-19	-2.0869228134636204	Soltu.DM.07G013850.1	(1 of 1) PTHR11926//PTHR11926:SF242 - GLUCOSYL/GLUCURONOSYL TRANSFERASES // UDP-GLYCOSYLTRANSFERASE 71B2-RELATED
MSTRG.16502	4.4610594538904195e-20	-1.3751561481120602	Soltu.DM.07G013880.1	(1 of 1) PTHR32370:SF17 - ROOT PHOTOTROPISM PROTEIN 2
MSTRG.16536	1.67513627315341e-10	-1.13450091660825	Soltu.DM.07G014410.1	(1 of 49) PF13456 - Reverse transcriptase-like (RVT_3)
MSTRG.16537	2.8655863001093197e-08	-1.4651728176628798	-
MSTRG.16538	1.44850850713476e-12	-1.6737496891658998	-
MSTRG.16550	1.83393383186865e-06	-3.1999064712746	-
MSTRG.16551	0.000881566202319876	-1.8664659838578799	-
MSTRG.16572	0.0362605813615699	-1.0251809579777902	Soltu.DM.07G014900.1	(1 of 2) PTHR13683//PTHR13683:SF250 - ASPARTYL PROTEASES // ASPARTYL PROTEASE-LIKE PROTEIN
MSTRG.16603	8.546400367555498e-30	-1.32512757088039	Soltu.DM.07G015200.1	(1 of 1) PTHR10566//PTHR10566:SF50 - CHAPERONE-ACTIVITY OF BC1 COMPLEX CABC1 -RELATED // PROTEIN LACT-3
MSTRG.16649	4.35653480572109e-16	-1.4270836311535902	Soltu.DM.07G015950.2	(1 of 1) PTHR24009:SF4 - ZINC FINGER CCCH DOMAIN-CONTAINING PROTEIN 18
MSTRG.16655	0.000227145928885629	-1.4931724392597199	Soltu.DM.07G016010.1	(1 of 1) K13118 - protein DGCR14 (DGCR14)
MSTRG.1666	6.22552955103958e-05	-1.38682728577102	Soltu.DM.01G027660.2
MSTRG.16718	1.2614111048746698e-08	-1.09293397600232	Soltu.DM.07G016790.2	(1 of 4) K18045 - tyrosine-protein phosphatase SIW14 [EC:3.1.3.48] (SIW14, OCA3)
MSTRG.16743	5.758782039081879e-54	-2.12614092761622	Soltu.DM.07G017150.1	(1 of 1) PTHR13301//PTHR13301:SF53 - X-BOX TRANSCRIPTION FACTOR-RELATED // CELLULOSE SYNTHASE-LIKE PROTEIN B1-RELATED
MSTRG.16781	1.0486410304418598e-75	-5.61422362301256	Soltu.DM.07G017780.1	(1 of 83) 1.14.13.121 - Premnaspirodiene oxygenase / Hyoscymus muticus premnaspirodiene oxygenase
MSTRG.16791	1.55438948498591e-14	-2.21100292081361	Soltu.DM.07G017910.2	(1 of 2) PTHR10641//PTHR10641:SF657 - MYB-LIKE DNA-BINDING PROTEIN MYB // SUBFAMILY NOT NAMED
MSTRG.16800	3.60563884674007e-43	-1.29703991739564	Soltu.DM.07G018010.1	(1 of 4) PTHR15615:SF20 - CYCLIN FAMILY PROTEIN-RELATED
MSTRG.16801	0.000659465105461325	-1.25411912006355	Soltu.DM.07G018020.1	(1 of 3) PTHR31717:SF11 - B-BOX TYPE ZINC FINGER-CONTAINING PROTEIN
MSTRG.16806	8.47049243169146e-33	-1.34644064707901	Soltu.DM.07G018100.1	(1 of 3) PTHR31352:SF5 - BETA-AMYLASE 5-RELATED
MSTRG.16807	1.35314286978652e-17	-1.51175235488325	Soltu.DM.07G018130.1	(1 of 3) PTHR31352//PTHR31352:SF5 - FAMILY NOT NAMED // BETA-AMYLASE 5-RELATED
MSTRG.16808	3.0622419992601896e-22	-1.50697112185573	Soltu.DM.07G018140.1	(1 of 3) PTHR31352:SF5 - BETA-AMYLASE 5-RELATED
MSTRG.16834	7.27955797580999e-76	-3.83389397889067	Soltu.DM.07G018620.1	(1 of 4) PTHR31717:SF7 - B-BOX DOMAIN PROTEIN 26-RELATED
MSTRG.16841	1.5823878987900899e-53	-1.61350061591497	Soltu.DM.07G018700.1	(1 of 2) PTHR24365//PTHR24365:SF368 - TOLL-LIKE RECEPTOR // OUTER ARM DYNEIN LIGHT CHAIN 1 PROTEIN
MSTRG.16862	0.00043360841213016	-1.0972693650090302	Soltu.DM.07G019060.1
MSTRG.16919	4.78257431465536e-35	-1.5011604239462	Soltu.DM.07G019840.1
MSTRG.16928	1.5704925790067398e-24	-1.19839947383492	Soltu.DM.07G019940.1	(1 of 2) PTHR24056//PTHR24056:SF234 - CELL DIVISION PROTEIN KINASE // PROTEIN KINASE FAMILY PROTEIN
MSTRG.1694	0.000180505892227968	-1.16352383246178	-
MSTRG.1695	5.1003697938353095e-21	-2.06257678964077	Soltu.DM.01G028040.1	(1 of 1) PTHR21091//PTHR21091:SF16 - METHYLTETRAHYDROFOLATE:HOMOCYSTEINE METHYLTRANSFERASE RELATED // SIROHEME SYNTHASE
MSTRG.17008	5.10479744319462e-25	-1.25045020181833	Soltu.DM.07G021080.1	(1 of 1) PTHR24078:SF207 - PROTEIN DNJ-19
MSTRG.17024	0.000130858910913321	-1.0226901351408901	Soltu.DM.07G021430.1	(1 of 21) 1.14.13.173 - 11-oxo-beta-amyrin 30-oxidase / CYP72A154
MSTRG.17026	0.00871761327255855	-1.2082005177354098	Soltu.DM.07G021440.1	(1 of 13) PTHR24282//PTHR24282:SF33 - CYTOCHROME P450 FAMILY MEMBER // SUBFAMILY NOT NAMED
MSTRG.17031	2.1673410749203193e-91	-3.11595011210234	Soltu.DM.07G021500.1	(1 of 3) 1.14.13.173//1.3.3.9 - 11-oxo-beta-amyrin 30-oxidase / CYP72A154 // Secologanin synthase
MSTRG.17039	8.05535705446874e-10	-1.8778095275358	Soltu.DM.07G021660.2	(1 of 7) PF00069//PF00954//PF01453//PF08276 - Protein kinase domain (Pkinase) // S-locus glycoprotein domain (S_locus_glycop) // D-mannose binding lectin (B_lectin) // PAN-like domain (PAN_2)
MSTRG.17057	2.22633168027004e-13	-1.05767107390063	Soltu.DM.07G021940.2	(1 of 1) PTHR32116:SF30 - GALACTURONOSYLTRANSFERASE 15-RELATED
MSTRG.17063	7.05400996630558e-10	-2.7122014778484904	-
MSTRG.17069	2.53720594283232e-10	-1.6120383122742	Soltu.DM.07G022050.1	(1 of 1) PTHR15486:SF0 - ANCIENT UBIQUITOUS PROTEIN 1
MSTRG.17075	4.60456703366286e-33	-1.337328142747	Soltu.DM.07G022160.1	(1 of 1) PF04840//PF04841 - Vps16, C-terminal region (Vps16_C) // Vps16, N-terminal region (Vps16_N)
MSTRG.17102	0.0111413125272788	-1.16993763884264	-
MSTRG.17111	8.986284963816069e-100	-2.52000367083712	Soltu.DM.07G022560.1	(1 of 2) PTHR11260//PTHR11260:SF296 - GLUTATHIONE S-TRANSFERASE, GST, SUPERFAMILY, GST DOMAIN CONTAINING // SUBFAMILY NOT NAMED
MSTRG.17117	0.00394953884493844	-1.3392972124080802	Soltu.DM.07G022620.1	(1 of 1) PTHR10543:SF26 - 9-CIS-EPOXYCAROTENOID DIOXYGENASE NCED3, CHLOROPLASTIC-RELATED
MSTRG.17120	0.000214746386540821	-2.47026292015065	Soltu.DM.07G022660.1	(1 of 1) PTHR34777//PTHR34777:SF1 - FAMILY NOT NAMED // VQ MOTIF-CONTAINING PROTEIN
MSTRG.17134	1.7454674966905599e-34	-1.38437056536367	Soltu.DM.07G022830.1	(1 of 2) PTHR11220//PTHR11220:SF25 - HEME-BINDING PROTEIN-RELATED // F3F9.4
MSTRG.17153	1.9409965893066e-23	-1.37119429120606	Soltu.DM.07G023140.1	(1 of 1) 2.5.1.30 - Heptaprenyl diphosphate synthase / Trans-hexaprenyltranstransferase
MSTRG.17246	1.0197041892289698e-24	-2.1503023552813603	Soltu.DM.07G024270.1
MSTRG.17247	2.05776047519205e-30	-2.0129759989719798	Soltu.DM.07G024280.2	(1 of 1) KOG0296//KOG0316//KOG1332 - Angio-associated migratory cell protein (contains WD40 repeats) // Conserved WD40 repeat-containing protein // Vesicle coat complex COPII, subunit SEC13
MSTRG.17271	5.01304653271649e-07	-2.0918388286718796	Soltu.DM.07G024580.1	(1 of 3) PTHR10353//PTHR10353:SF42 - GLYCOSYL HYDROLASE // SUBFAMILY NOT NAMED
MSTRG.17272	2.8431917722350104e-13	-1.62407674293865	Soltu.DM.07G024580.1	(1 of 3) PTHR10353//PTHR10353:SF42 - GLYCOSYL HYDROLASE // SUBFAMILY NOT NAMED
MSTRG.17273	1.4915881273197998e-35	-1.32926482055095	Soltu.DM.07G024630.1	(1 of 3) PTHR10353//PTHR10353:SF42 - GLYCOSYL HYDROLASE // SUBFAMILY NOT NAMED
MSTRG.17277	2.22633168027004e-13	-1.1668916146885402	Soltu.DM.07G024730.1	(1 of 1) PTHR11266:SF16 - PEROXISOMAL MEMBRANE (MPV17/PMP22) FAMILY PROTEIN
MSTRG.17291	7.791619995542829e-12	-1.16113411481354	Soltu.DM.07G024920.1	(1 of 5) K10418 - dynein light chain LC8-type (DYNLL)
MSTRG.1730	2.5781308054291894e-50	-1.5954466033453998	Soltu.DM.01G028630.1	(1 of 2) PTHR33044//PTHR33044:SF28 - FAMILY NOT NAMED // BIFUNCTIONAL INHIBITOR/LIPID-TRANSFER PROTEIN/SEED STORAGE 2S ALBUMIN SUPERFAMILY PROTEIN
MSTRG.17303	7.08311285023677e-08	-1.18101025861276	Soltu.DM.07G025070.1	(1 of 26) PF00954//PF01453//PF07714//PF08276 - S-locus glycoprotein domain (S_locus_glycop) // D-mannose binding lectin (B_lectin) // Protein tyrosine kinase (Pkinase_Tyr) // PAN-like domain (PAN_2)
MSTRG.17307	3.37398655353195e-09	-1.00993294338705	Soltu.DM.07G025150.1	(1 of 2) PTHR16223:SF46 - TRANSCRIPTION FACTOR BHLH123
MSTRG.17318	7.05259381262687e-07	-2.0196798526038	Soltu.DM.07G025300.1	(1 of 56) PF03514 - GRAS domain family (GRAS)
MSTRG.17343	1.07153830532724e-09	-1.3258716386123899	-
MSTRG.17363	1.2879333649240299e-129	-3.89314536556894	Soltu.DM.07G026100.1	(1 of 2) PTHR24067:SF41 - AKT-INTERACTING PROTEIN
MSTRG.17364	6.1728492390777796e-18	-1.16215289609999	Soltu.DM.07G026110.1
MSTRG.17379	2.8366698405145604e-08	-1.38791336649527	Soltu.DM.07G026280.1	(1 of 2) PTHR10388//PTHR10388:SF16 - EUKARYOTIC TRANSLATION INITIATION FACTOR SUI1 // SUBFAMILY NOT NAMED
MSTRG.17388	0.0127300200673378	-1.2156133599014098	-
MSTRG.17391	4.1367509075050503e-07	-1.0500813517128	Soltu.DM.07G026390.1	(1 of 1) PTHR22835//PTHR22835:SF163 - ZINC FINGER FYVE DOMAIN CONTAINING PROTEIN // SUBFAMILY NOT NAMED
MSTRG.17396	4.70023565704526e-05	-2.07882967995384	Soltu.DM.07G026500.1	(1 of 10) PTHR24361//PTHR24361:SF306 - MITOGEN-ACTIVATED KINASE KINASE KINASE // PROTEIN KINASE FAMILY PROTEIN-RELATED
MSTRG.17401	4.70492806030019e-13	-1.81043206712116	Soltu.DM.07G026560.1	(1 of 1) PTHR22298:SF23 - GLYCOSYL HYDROLASE FAMILY 9 PROTEIN
MSTRG.17404	7.6616496839899e-44	-1.3016684586665301	Soltu.DM.07G026590.2	(1 of 4) PTHR31963:SF4 - F11F12.5 PROTEIN
MSTRG.17419	8.604583326059321e-12	-1.5365889283782899	Soltu.DM.07G026760.1	(1 of 14) 2.3.1.75 - Long-chain-alcohol O-fatty-acyltransferase / Wax synthase
MSTRG.17429	5.805545596790531e-12	-1.9192481996625	Soltu.DM.07G026860.1	(1 of 2) PTHR13903//PTHR13903:SF5 - PIRIN-RELATED // SUBFAMILY NOT NAMED
MSTRG.17441	3.6123265475411103e-09	-1.13409233117142	Soltu.DM.07G027020.2	(1 of 3) KOG0055 - Multidrug/pheromone exporter, ABC superfamily
MSTRG.17443	1.44939929077207e-36	-2.52168621861287	Soltu.DM.07G027060.1	(1 of 2) PTHR23416//PTHR23416:SF56 - SIALIC ACID SYNTHASE-RELATED // SERINE ACETYLTRANSFERASE 1, CHLOROPLASTIC-RELATED
MSTRG.1748	2.09769835838191e-14	-1.1532953728864799	Soltu.DM.01G028870.1
MSTRG.17591	1.44960384897267e-28	-3.1460858778344702	Soltu.DM.08G000370.1	(1 of 2) PTHR31096//PTHR31096:SF6 - FAMILY NOT NAMED // ACR7-RELATED
MSTRG.17599	8.570019189835541e-05	-1.12154269633722	Soltu.DM.08G000460.1	(1 of 3) PTHR33593//PTHR33593:SF2 - FAMILY NOT NAMED // F5O11.5
MSTRG.17611	4.2242047900221e-07	-2.78065637953295	Soltu.DM.08G000610.1	(1 of 20) PF01612 - 3'-5' exonuclease (DNA_pol_A_exo1)
MSTRG.1763	0.000428257787893631	-1.3263371727456001	Soltu.DM.01G029040.1	(1 of 1) PTHR11260//PTHR11260:SF307 - GLUTATHIONE S-TRANSFERASE, GST, SUPERFAMILY, GST DOMAIN CONTAINING // SUBFAMILY NOT NAMED
MSTRG.17697	3.847205821596879e-09	-1.4657565220453799	Soltu.DM.08G001740.1	(1 of 12) PTHR11746//PTHR11746:SF99 - O-METHYLTRANSFERASE // SUBFAMILY NOT NAMED
MSTRG.17748	0.000164750818619361	-2.22743349765339	Soltu.DM.08G002290.1	(1 of 2) PTHR31282:SF15 - WRKY TRANSCRIPTION FACTOR 11-RELATED
MSTRG.1789	1.05613851706159e-26	-1.35988716567079	Soltu.DM.01G029490.1	(1 of 3) 1.14.13.79 - Ent-kaurenoic acid oxidase
MSTRG.17891	6.38735239848117e-05	-1.22482047343226	Soltu.DM.08G004440.2	(1 of 8) KOG2714 - SETA binding protein SB1 and related proteins, contain BTB/POZ domain
MSTRG.17894	7.697765472243091e-05	-1.04287949111978	Soltu.DM.08G004500.1	(1 of 4) PTHR11751:SF380 - 1-AMINOCYCLOPROPANE-1-CARBOXYLATE SYNTHASE 2-RELATED
MSTRG.17905	0.0268290968324752	-1.33955609770805	Soltu.DM.08G004680.1
MSTRG.17916	6.71340993262933e-11	-2.0491914093938797	Soltu.DM.08G004770.1	(1 of 3) PTHR23056:SF45 - CALCINEURIN B-LIKE PROTEIN 4
MSTRG.17921	0.00997444508801218	-1.4514978785899197	Soltu.DM.08G004800.1	(1 of 1) PTHR10857//PTHR10857:SF38 - COPINE // SUBFAMILY NOT NAMED
MSTRG.17927	8.620904309545581e-08	-1.25338359882141	Soltu.DM.08G004870.1	(1 of 6) PTHR10641//PTHR10641:SF613 - MYB-LIKE DNA-BINDING PROTEIN MYB // SUBFAMILY NOT NAMED
MSTRG.1793	1.3327215563761399e-20	-2.03310255172649	Soltu.DM.01G029520.1	(1 of 1) PTHR11654//PTHR11654:SF90 - OLIGOPEPTIDE TRANSPORTER-RELATED // PROTEIN NRT1/ PTR FAMILY 7.2
MSTRG.17938	6.10131570318482e-08	-1.47090586265944	Soltu.DM.08G004980.1	(1 of 1) PTHR10108//PTHR10108:SF801 - METHYLTRANSFERASE // METHYLTRANSFERASE PMT18-RELATED
MSTRG.17939	6.24736831355789e-22	-1.0837146107200002	Soltu.DM.08G004990.1	(1 of 1) PTHR19139:SF102 - AQUAPORIN NIP5-1-RELATED
MSTRG.17947	6.69506291205289e-38	-1.04461920574469	Soltu.DM.08G005090.1	(1 of 3) 5.2.1.14 - Beta-carotene isomerase
MSTRG.17952	2.68657680262042e-26	-2.8932845086705696	Soltu.DM.08G005150.1	(1 of 30) PF04398 - Protein of unknown function, DUF538 (DUF538)
MSTRG.18011	9.745119322102621e-13	-1.1728735811851498	Soltu.DM.08G006010.1	(1 of 5) 2.3.1.196//2.3.1.232 - Benzyl alcohol O-benzoyltransferase // Methanol O-anthraniloyltransferase
MSTRG.18016	3.70684713525223e-17	-1.23004349468896	Soltu.DM.08G006060.1	(1 of 2) PTHR24413:SF140 - BTB/POZ AND TAZ DOMAIN-CONTAINING PROTEIN 3
MSTRG.18028	3.4614249295342497e-13	-2.48635506400037	Soltu.DM.08G006170.1	(1 of 3) PTHR11200//PTHR11200:SF133 - INOSITOL 5-PHOSPHATASE // TYPE I INOSITOL 1,4,5-TRISPHOSPHATE 5-PHOSPHATASE 12-RELATED
MSTRG.18035	3.21229224065681e-20	-1.19039811802398	Soltu.DM.08G006250.1	(1 of 3) PTHR30540//PTHR30540:SF9 - OSMOTIC STRESS POTASSIUM TRANSPORTER // POTASSIUM TRANSPORTER 4
MSTRG.18057	2.35035475046776e-09	-1.16459029631824	Soltu.DM.08G006490.2	(1 of 1) PTHR10366//PTHR10366:SF343 - NAD DEPENDENT EPIMERASE/DEHYDRATASE // SUBFAMILY NOT NAMED
MSTRG.18060	0.0210140333080273	-1.33414209472924	-
MSTRG.18061	0.00340272045249491	-1.02809969366028	Soltu.DM.08G006550.1
MSTRG.18063	0.0217924789953731	-1.06149387434025	Soltu.DM.08G006570.1
MSTRG.18103	9.714652762742929e-05	-1.22139462558747	Soltu.DM.08G006990.1	(1 of 1) PTHR10543:SF42 - 9-CIS-EPOXYCAROTENOID DIOXYGENASE NCED2, CHLOROPLASTIC-RELATED
MSTRG.18109	0.00043301238813096403	-2.37503188082636	-
MSTRG.18189	2.1727140504011903e-06	-1.22124232403346	-
MSTRG.18211	1.51071131387892e-05	-1.02890238234774	-
MSTRG.18233	1.14362265585857e-16	-1.2100472996983402	Soltu.DM.08G009720.1	(1 of 1) PTHR23160:SF7 - MYOSIN HEAVY CHAIN-RELATED PROTEIN
MSTRG.18261	0.00146487649234767	-1.19883110755361	Soltu.DM.08G010200.2	(1 of 83) 1.14.13.121 - Premnaspirodiene oxygenase / Hyoscymus muticus premnaspirodiene oxygenase
MSTRG.18356	1.3992720049676199e-56	-3.15647240293979	-
MSTRG.18382	6.76417054720253e-06	-2.3345297311501003	Soltu.DM.08G012300.1
MSTRG.18428	6.7247459887351e-08	-1.25522782989213	-
MSTRG.18516	0.00588765285215265	-1.19731263195224	Soltu.DM.08G014540.1	(1 of 2) PTHR27000:SF155 - LEUCINE-RICH REPEAT RECEPTOR-LIKE PROTEIN KINASE-RELATED
MSTRG.18518	0.000361991886746652	-1.8301505392664001	Soltu.DM.08G014560.1	(1 of 43) KOG4579 - Leucine-rich repeat (LRR) protein associated with apoptosis in muscle tissue
MSTRG.18571	0.0027281077807794103	-3.28087189274701	-
MSTRG.18615	4.86400402433142e-09	-8.08131468987821	-
MSTRG.18616	0.00116238433605176	-1.7945716045978701	Soltu.DM.08G015900.1	(1 of 4) PTHR31429:SF3 - WRKY TRANSCRIPTION FACTOR 40-RELATED
MSTRG.18626	0.000748342284990804	-1.07322330078502	-
MSTRG.18642	1.81666993847007e-35	-1.86687570799852	Soltu.DM.08G016150.1	(1 of 6) PTHR33076:SF1 - NON-SPECIFIC LIPID-TRANSFER PROTEIN 10-RELATED
MSTRG.18643	1.3928457046961498e-05	-2.6133458318065697	Soltu.DM.08G016160.1	(1 of 10) PTHR33076//PTHR33076:SF11 - FAMILY NOT NAMED // BIFUNCTIONAL INHIBITOR/LIPID-TRANSFER PROTEIN/SEED STORAGE 2S ALBUMIN SUPERFAMILY PROTEIN-RELATED
MSTRG.18744	1.20223296237021e-07	-1.6977714721372	Soltu.DM.08G017770.1	(1 of 1) PF00378//PF00725//PF02737 - Enoyl-CoA hydratase/isomerase (ECH_1) // 3-hydroxyacyl-CoA dehydrogenase, C-terminal domain (3HCDH) // 3-hydroxyacyl-CoA dehydrogenase, NAD binding domain (3HCDH_N)
MSTRG.18841	5.4650708435451094e-18	-1.10746912679901	Soltu.DM.08G019030.1	(1 of 1) PTHR10566//PTHR10566:SF53 - CHAPERONE-ACTIVITY OF BC1 COMPLEX CABC1 -RELATED // SUBFAMILY NOT NAMED
MSTRG.18873	1.7710460196824301e-09	-3.19969722479779	Soltu.DM.08G019740.1	(1 of 2) PTHR21576//PTHR21576:SF7 - UNCHARACTERIZED NODULIN-LIKE PROTEIN // MAJOR FACILITATOR PROTEIN-RELATED
MSTRG.18875	9.67901665317024e-19	-1.636921250586	-
MSTRG.18877	6.14305223129795e-42	-1.5437571067107299	Soltu.DM.08G019800.1	(1 of 3) PTHR21562//PTHR21562:SF13 - NOTUM-RELATED // SUBFAMILY NOT NAMED
MSTRG.18892	2.28969334538665e-28	-1.46398326760522	Soltu.DM.08G019990.2	(1 of 2) PTHR33101//PTHR33101:SF2 - FAMILY NOT NAMED // ROP GUANINE NUCLEOTIDE EXCHANGE FACTOR 14
MSTRG.18920	6.85495404883327e-36	-1.38362891589122	Soltu.DM.08G020320.1	(1 of 58) PF00892 - EamA-like transporter family (EamA)
MSTRG.1893	0.000377980211819942	-1.09914976512444	Soltu.DM.01G031000.1	(1 of 4) PTHR31190//PTHR31190:SF21 - FAMILY NOT NAMED // ETHYLENE-RESPONSIVE TRANSCRIPTION FACTOR 13
MSTRG.18930	1.2156210912457399e-29	-1.85193844470636	Soltu.DM.08G020430.1	(1 of 2) PTHR31803//PTHR31803:SF4 - FAMILY NOT NAMED // UBIQUINOL OXIDASE 1A, MITOCHONDRIAL-RELATED
MSTRG.18942	0.00236313598148445	-1.03956874898375	-
MSTRG.18980	0.00416770957506797	-1.08544220404327	-
MSTRG.19018	2.9126448804774e-07	-1.00431367403881	Soltu.DM.08G021580.1	(1 of 48) PTHR23155//PTHR23155:SF562 - LEUCINE-RICH REPEAT-CONTAINING PROTEIN // SUBFAMILY NOT NAMED
MSTRG.19037	1.81343811098472e-26	-1.2551389756353502	Soltu.DM.08G021800.1	(1 of 1) PF07714//PF08276//PF11883 - Protein tyrosine kinase (Pkinase_Tyr) // PAN-like domain (PAN_2) // Domain of unknown function (DUF3403) (DUF3403)
MSTRG.19046	1.9147693505536298e-10	-1.14907402393444	Soltu.DM.08G021900.1	(1 of 68) PF01535//PF13041//PF14432 - PPR repeat (PPR) // PPR repeat family (PPR_2) // DYW family of nucleic acid deaminases (DYW_deaminase)
MSTRG.19053	1.28510233048465e-09	-1.2896220578306399	Soltu.DM.08G021970.1	(1 of 14) PTHR24361:SF384 - PROTEIN KINASE FAMILY PROTEIN
MSTRG.19056	3.02791883775002e-11	-1.94500377774266	Soltu.DM.08G022010.1	(1 of 83) 1.14.13.121 - Premnaspirodiene oxygenase / Hyoscymus muticus premnaspirodiene oxygenase
MSTRG.19058	1.1917306073904e-26	-1.88310174126615	Soltu.DM.08G022030.1	(1 of 83) 1.14.13.121 - Premnaspirodiene oxygenase / Hyoscymus muticus premnaspirodiene oxygenase
MSTRG.19111	1.35975329266229e-22	-1.55873649226163	Soltu.DM.08G022700.1
MSTRG.1913	1.49516109451405e-08	-1.22410128065084	Soltu.DM.01G031210.1	(1 of 3) PTHR31985:SF11 - ETHYLENE-RESPONSIVE TRANSCRIPTION FACTOR ERF035
MSTRG.19140	2.0240701079589897e-37	-2.44378485975089	Soltu.DM.08G022990.2	(1 of 1) PTHR11817//PTHR11817:SF26 - PYRUVATE KINASE // PLASTIDIAL PYRUVATE KINASE 3, CHLOROPLASTIC
MSTRG.19244	1.8335815150949298e-06	-6.35443592043693	-
MSTRG.19257	0.0126993895489158	-1.05486643312148	-
MSTRG.19309	0.00146891541031002	-1.34952391753859	Soltu.DM.08G025210.1	(1 of 26) PF14547 - Hydrophobic seed protein (Hydrophob_seed)
MSTRG.1931	4.170394726591029e-78	-1.9396255177089	Soltu.DM.01G031430.2	(1 of 3) PTHR12565:SF173 - TRANSCRIPTION FACTOR UNE10
MSTRG.19317	1.28079640764328e-18	-1.5024230325594399	Soltu.DM.08G025310.1	(1 of 8) PF05904 - Plant protein of unknown function (DUF863) (DUF863)
MSTRG.1932	1.20230446171956e-06	-1.5439052010071	Soltu.DM.01G031440.1	(1 of 1) PTHR15615//PTHR15615:SF15 - UNCHARACTERIZED // CYCLIN-U2-1-RELATED
MSTRG.19326	1.41471205868387e-06	-1.64615742974004	Soltu.DM.08G025440.1	(1 of 45) K14488 - SAUR family protein (SAUR)
MSTRG.19333	5.851622856539239e-21	-1.36317969123537	Soltu.DM.08G025570.1	(1 of 14) PTHR24298//PTHR24298:SF114 - FAMILY NOT NAMED // CYTOCHROME P450 - LIKE PROTEIN-RELATED
MSTRG.19336	4.74043765993573e-06	-1.74914778019444	Soltu.DM.08G025580.1	(1 of 14) PTHR24298//PTHR24298:SF114 - FAMILY NOT NAMED // CYTOCHROME P450 - LIKE PROTEIN-RELATED
MSTRG.19342	4.2194962724489704e-07	-1.7322095834832	Soltu.DM.08G025660.2	(1 of 14) PTHR24298//PTHR24298:SF114 - FAMILY NOT NAMED // CYTOCHROME P450 - LIKE PROTEIN-RELATED
MSTRG.19352	8.670565130498491e-07	-1.3677975474638502	Soltu.DM.08G025750.1	(1 of 233) KOG0156 - Cytochrome P450 CYP2 subfamily
MSTRG.19358	1.7327889309601002e-06	-1.16912326041599	Soltu.DM.08G025790.1	(1 of 233) KOG0156 - Cytochrome P450 CYP2 subfamily
MSTRG.19359	4.96086004065485e-05	-1.3806832187204798	Soltu.DM.08G025790.1	(1 of 233) KOG0156 - Cytochrome P450 CYP2 subfamily
MSTRG.19369	3.22113947737778e-05	-1.24929995993524	Soltu.DM.08G025870.1	(1 of 8) K00276 - primary-amine oxidase (AOC3, AOC2, tynA)
MSTRG.19379	1.64133338573271e-22	-1.1603008556289198	Soltu.DM.08G025970.1	(1 of 1) PTHR10211//PTHR10211:SF0 - DEOXYRIBODIPYRIMIDINE PHOTOLYASE // PHOTOREPAIR, ISOFORM A
MSTRG.19419	1.9201621209481197e-19	-1.30212864889531	Soltu.DM.08G026660.1	(1 of 16) PF00307 - Calponin homology (CH) domain (CH)
MSTRG.19422	0.00127449212426356	-1.51340738798779	Soltu.DM.08G026700.1	(1 of 1) K05277 - leucoanthocyanidin dioxygenase (E1.14.11.19)
MSTRG.19426	2.0333217281817698e-18	-1.17035223587429	Soltu.DM.08G026750.1	(1 of 3) PTHR31750:SF4 - PROTEIN STAY-GREEN 1, CHLOROPLASTIC-RELATED
MSTRG.1944	1.7483052410837498e-19	-1.25988358495626	Soltu.DM.01G031610.1	(1 of 26) PF14547 - Hydrophobic seed protein (Hydrophob_seed)
MSTRG.19446	4.5371759581414595e-08	-1.22254305940185	Soltu.DM.08G026930.1
MSTRG.19477	6.44694933679819e-08	-1.0827423792264899	-
MSTRG.19478	2.9742706957568696e-52	-2.10508300257839	Soltu.DM.08G027430.1	(1 of 11) PTHR31087:SF25 - PROTEIN LURP-ONE-RELATED 4
MSTRG.19542	3.62718715903507e-06	-2.0408378345864	Soltu.DM.08G028350.1	(1 of 85) PF03106 - WRKY DNA -binding domain (WRKY)
MSTRG.19547	0.0005422049954552941	-2.06243552130157	Soltu.DM.08G028450.1
MSTRG.19563	5.95200004167155e-13	-1.06116303156749	Soltu.DM.08G028670.1	(1 of 34) PF00069//PF08263//PF13855 - Protein kinase domain (Pkinase) // Leucine rich repeat N-terminal domain (LRRNT_2) // Leucine rich repeat (LRR_8)
MSTRG.19565	2.39840365257988e-10	-1.64393419345815	Soltu.DM.08G028690.1	(1 of 4) PTHR31194:SF0 - ETHYLENE-RESPONSIVE TRANSCRIPTION FACTOR CRF3-RELATED
MSTRG.19569	3.57483144907479e-30	-1.421119651394	Soltu.DM.08G028750.1	(1 of 1) PTHR13140//PTHR13140:SF431 - MYOSIN // SUBFAMILY NOT NAMED
MSTRG.19583	5.64139230327293e-28	-1.0043498726868	Soltu.DM.08G028930.1	(1 of 3) PTHR31213//PTHR31213:SF4 - FAMILY NOT NAMED // ABSCISIC ACID RECEPTOR PYL7-RELATED
MSTRG.19617	4.2487759008449705e-08	-1.4830155838745902	Soltu.DM.08G029490.1	(1 of 3) PF13474 - SnoaL-like domain (SnoaL_3)
MSTRG.19619	5.258497773423648e-182	-2.67184408547789	Soltu.DM.08G029510.1	(1 of 1) PTHR13215//PTHR13215:SF6 - RNA POLYMERASE II TRANSCRIPTIONAL COACTIVATOR // RNA POLYMERASE II TRANSCRIPTIONAL COACTIVATOR KELP
MSTRG.19681	1.94527440326274e-22	-1.17403212314543	Soltu.DM.08G030230.2	(1 of 1) 2.4.1.242 - NDP-glucose--starch glucosyltransferase / Waxy protein
MSTRG.19682	1.29024748398885e-18	-1.16737100794267	Soltu.DM.08G030240.1	(1 of 2) PTHR19308//PTHR19308:SF12 - PHOSPHATIDYLCHOLINE TRANSFER PROTEIN // SUBFAMILY NOT NAMED
MSTRG.19683	3.83409469369848e-07	-1.5606405908811498	Soltu.DM.08G030240.1	(1 of 2) PTHR19308//PTHR19308:SF12 - PHOSPHATIDYLCHOLINE TRANSFER PROTEIN // SUBFAMILY NOT NAMED
MSTRG.19705	7.882424829234809e-85	-1.8173712366851398	Soltu.DM.09G000460.1	(1 of 2) 3.2.1.3 - Glucan 1,4-alpha-glucosidase / Lysosomal alpha-glucosidase
MSTRG.19737	2.12707088648377e-05	-1.531637540672	Soltu.DM.09G001010.1	(1 of 45) PF10250 - GDP-fucose protein O-fucosyltransferase (O-FucT)
MSTRG.19738	0.0159882916747012	-1.1321840000236798	Soltu.DM.09G001010.1	(1 of 45) PF10250 - GDP-fucose protein O-fucosyltransferase (O-FucT)
MSTRG.19803	3.7511998117085697e-73	-2.56660671945106	Soltu.DM.09G001770.1	(1 of 1) PTHR22870//PTHR22870:SF204 - REGULATOR OF CHROMOSOME CONDENSATION // REGULATOR OF CHROMOSOME CONDENSATION REPEAT-CONTAINING PROTEIN
MSTRG.19804	5.4078788905428994e-52	-1.65163571568764	Soltu.DM.09G001780.1	(1 of 12) K08081 - Tropinone reductase 1 (TR1)
MSTRG.19809	1.3807494215199499e-06	-1.04286382228146	Soltu.DM.09G001920.1	(1 of 1) PTHR13683//PTHR13683:SF347 - ASPARTYL PROTEASES // CYSTEINE-RICH PEPTIDE FAMILY PROTEIN
MSTRG.19816	0.0114074953370231	-1.4248962108860002	Soltu.DM.09G002000.1
MSTRG.19852	7.3014414752307e-10	-3.32856051206588	Soltu.DM.09G002430.1	(1 of 1) PTHR32468//PTHR32468:SF10 - FAMILY NOT NAMED // CATION/H(+) ANTIPORTER 20
MSTRG.19868	3.16389745204413e-07	-1.14527630243658	Soltu.DM.09G002620.1	(1 of 58) PF00892 - EamA-like transporter family (EamA)
MSTRG.19884	3.89669010464746e-11	-1.9253203042323601	Soltu.DM.09G002820.1	(1 of 116) PF02365 - No apical meristem (NAM) protein (NAM)
MSTRG.19914	1.11473737489448e-53	-1.9130469236125	Soltu.DM.09G003200.1	(1 of 1) PTHR18952//PTHR18952:SF129 - CARBONIC ANHYDRASE // SUBFAMILY NOT NAMED
MSTRG.19937	2.4300030308118398e-08	-1.6935077184796101	Soltu.DM.09G003630.1	(1 of 255) PF00646 - F-box domain (F-box)
MSTRG.2003	5.2931306241070985e-31	-1.1471180946185602	Soltu.DM.01G032330.1	(1 of 2) PTHR24057//PTHR24057:SF19 - GLYCOGEN SYNTHASE KINASE-3 ALPHA // SHAGGY-RELATED PROTEIN KINASE BETA-RELATED
MSTRG.20110	1.15599181486069e-27	-1.35684628168087	Soltu.DM.09G005980.2	(1 of 1) PTHR23012//PTHR23012:SF79 - MEMBRANE ASSOCIATED RING FINGER // SUBFAMILY NOT NAMED
MSTRG.20188	1.11364093491978e-15	-2.4324651125675802	Soltu.DM.09G007150.1	(1 of 11) 1.2.1.42//1.2.1.50 - Hexadecanal dehydrogenase (acylating) / Fatty acyl-CoA reductase // Long-chain-fatty-acyl-CoA reductase / Acyl-CoA reductase
MSTRG.20197	8.239181494166449e-23	-1.78799230088082	Soltu.DM.09G007260.1	(1 of 30) PF12796//PF13962 - Ankyrin repeats (3 copies) (Ank_2) // Domain of unknown function (PGG)
MSTRG.20225	4.29456937264257e-05	-1.2858039892357098	Soltu.DM.09G007770.1	(1 of 24) PTHR31907//PTHR31907:SF4 - FAMILY NOT NAMED // MLP-LIKE PROTEIN 165-RELATED
MSTRG.2027	1.54896315214665e-08	-1.19227785260138	Soltu.DM.01G032600.3	(1 of 4) KOG2325 - Predicted transporter/transmembrane protein
MSTRG.20286	4.62786712609811e-07	-1.40860977562383	Soltu.DM.09G008790.1	(1 of 7) PTHR27004//PTHR27004:SF37 - FAMILY NOT NAMED // DISEASE RESISTANCE FAMILY PROTEIN/LRR FAMILY PROTEIN-RELATED
MSTRG.20300	3.642881273191839e-11	-1.6392300490921203	Soltu.DM.09G008990.1	(1 of 56) PF03514 - GRAS domain family (GRAS)
MSTRG.2033	0.00387392690334579	-1.03644514370891	-
MSTRG.20341	1.8276422778264702e-09	-1.24550428056321	Soltu.DM.09G009540.1	(1 of 3) PF07107 - Wound-induced protein WI12 (WI12)
MSTRG.20360	4.1122297837507393e-50	-2.78294107604223	Soltu.DM.09G009880.1
MSTRG.20377	7.165796807906509e-13	-1.19693561954704	Soltu.DM.09G010450.1	(1 of 1) PTHR13902//PTHR13902:SF68 - SERINE/THREONINE-PROTEIN KINASE WNK WITH NO LYSINE -RELATED // SUBFAMILY NOT NAMED
MSTRG.204	1.9782495453326797e-31	-1.33905780571634	Soltu.DM.01G001990.1	(1 of 14) K10256 - omega-6 fatty acid desaturase (delta-12 desaturase) (FAD2)
MSTRG.20422	6.201196276517989e-05	-1.79732176733697	Soltu.DM.09G011140.1	(1 of 85) PF03106 - WRKY DNA -binding domain (WRKY)
MSTRG.20428	1.5845193789896799e-27	-1.1563946015775	Soltu.DM.09G011220.1	(1 of 1) PTHR27003:SF53 - RECEPTOR-LIKE PROTEIN KINASE FERONIA
MSTRG.20484	7.997443416107601e-15	-1.1364628288283602	-
MSTRG.20489	4.5388005172654903e-26	-1.4349145219685302	Soltu.DM.09G012750.1	(1 of 8) 2.4.1.1 - Glycogen phosphorylase / Polyphosphorylase
MSTRG.20493	1.23007045989176e-15	-1.19928740532121	Soltu.DM.09G012790.1	(1 of 5) PTHR32212:SF112 - FBD / LEUCINE RICH REPEAT DOMAINS CONTAINING PROTEIN-RELATED
MSTRG.20535	1.2504234058481098e-09	-1.10581395217603	Soltu.DM.09G013590.1	(1 of 1) K10140 - DNA damage-binding protein 2 (DDB2)
MSTRG.20571	7.53414650985407e-19	-1.1903987074776001	Soltu.DM.09G014530.1	(1 of 1) PF11210 - Protein of unknown function (DUF2996) (DUF2996)
MSTRG.20679	2.3200576835142998e-10	-1.30412607864139	-
MSTRG.20690	2.56715429536497e-09	-1.58453419572786	Soltu.DM.09G017080.1	(1 of 8) 1.6.5.5 - NADPH:quinone reductase / Zeta-crystallin
MSTRG.20691	5.01980226705964e-08	-1.75005176244126	Soltu.DM.09G017110.2	(1 of 8) 1.6.5.5 - NADPH:quinone reductase / Zeta-crystallin
MSTRG.20695	1.3730534004665303e-09	-1.56698721966326	Soltu.DM.09G017160.1	(1 of 1) PTHR11926//PTHR11926:SF359 - GLUCOSYL/GLUCURONOSYL TRANSFERASES // SUBFAMILY NOT NAMED
MSTRG.20698	2.25079664788713e-41	-2.8278920721894596	Soltu.DM.09G017200.1	(1 of 2) K17961 - cytochrome P450, family 82, subfamily G, polypeptide 1 (CYP82G1)
MSTRG.2075	7.83608631684984e-16	-2.38541413421767	Soltu.DM.01G033120.1	(1 of 30) KOG1208 - Dehydrogenases with different specificities (related to short-chain alcohol dehydrogenases)
MSTRG.20776	3.4061337190378403e-14	-4.6134622685982904	Soltu.DM.09G018230.1
MSTRG.20846	9.18304065958943e-15	-3.2452383320753397	Soltu.DM.09G019340.1	(1 of 1) PTHR11088//PTHR11088:SF34 - TRNA DELTA 2 -ISOPENTENYLPYROPHOSPHATE TRANSFERASE-RELATED // SUBFAMILY NOT NAMED
MSTRG.20887	1.17839830872273e-06	-1.44208914789302	Soltu.DM.09G019940.1	(1 of 3) PTHR31174//PTHR31174:SF7 - SEED MATURATION FAMILY PROTEIN // LEA PROTEIN-RELATED
MSTRG.20888	7.384456495464011e-06	-2.2353200329776297	Soltu.DM.09G019940.1	(1 of 3) PTHR31174//PTHR31174:SF7 - SEED MATURATION FAMILY PROTEIN // LEA PROTEIN-RELATED
MSTRG.20914	5.36295259030512e-07	-4.41292408500769	Soltu.DM.09G020330.1	(1 of 3) PTHR10015//PTHR10015:SF160 - HEAT SHOCK TRANSCRIPTION FACTOR // SUBFAMILY NOT NAMED
MSTRG.20915	1.1025569541944798e-46	-4.36097090548689	Soltu.DM.09G020340.3	(1 of 3) PTHR10015//PTHR10015:SF160 - HEAT SHOCK TRANSCRIPTION FACTOR // SUBFAMILY NOT NAMED
MSTRG.20916	5.858805152130789e-68	-4.5717641130583395	Soltu.DM.09G020350.4	(1 of 3) PTHR10015//PTHR10015:SF160 - HEAT SHOCK TRANSCRIPTION FACTOR // SUBFAMILY NOT NAMED
MSTRG.20968	7.996373828006309e-19	-1.0167734018769798	Soltu.DM.09G020930.1	(1 of 1) PTHR10584//PTHR10584:SF184 - SUGAR KINASE // RIBOKINASE
MSTRG.20972	2.9323726944131104e-09	-2.43108171726082	-
MSTRG.20999	2.12724780791087e-06	-1.1024903475451002	Soltu.DM.09G021440.1	(1 of 3) PTHR23324//PTHR23324:SF48 - SEC14 RELATED PROTEIN // PATELLIN-3-RELATED
MSTRG.21040	3.3068232347887897e-10	-1.3831367552570502	Soltu.DM.09G022100.1	(1 of 51) PF00069//PF00560//PF08263//PF13855 - Protein kinase domain (Pkinase) // Leucine Rich Repeat (LRR_1) // Leucine rich repeat N-terminal domain (LRRNT_2) // Leucine rich repeat (LRR_8)
MSTRG.21054	2.54397424350124e-33	-1.75845674152544	Soltu.DM.09G022330.1
MSTRG.21058	0.00294255065823157	-1.0089245998740202	Soltu.DM.09G022390.1
MSTRG.21093	0.000260397964528785	-1.1340926817388601	Soltu.DM.09G022790.1	(1 of 4) PTHR23023//PTHR23023:SF142 - DIMETHYLANILINE MONOOXYGENASE // SUBFAMILY NOT NAMED
MSTRG.21151	8.28965323923873e-36	-1.19514682992369	Soltu.DM.09G023440.1	(1 of 1) PTHR31348//PTHR31348:SF4 - FAMILY NOT NAMED // PHYTOCHROME A-ASSOCIATED F-BOX PROTEIN
MSTRG.21165	2.3351624260057998e-05	-1.6791864631283	Soltu.DM.09G023580.1	(1 of 2) PTHR33509//PTHR33509:SF5 - FAMILY NOT NAMED // LATE EMBRYOGENESIS ABUNDANT 3 (LEA3) FAMILY PROTEIN
MSTRG.21184	1.82011919875407e-45	-3.4537655471668796	Soltu.DM.09G023780.1	(1 of 1) PTHR24078:SF166 - LD21896P
MSTRG.21228	3.04761078786305e-29	-1.0824133161951202	Soltu.DM.09G024320.1	(1 of 2) PTHR13902:SF21 - SERINE/THREONINE-PROTEIN KINASE WNK1-RELATED
MSTRG.21245	0.0024256940472424	-1.34028852853655	Soltu.DM.09G024550.1	(1 of 11) PF07911 - Protein of unknown function (DUF1677) (DUF1677)
MSTRG.21249	0.0311273129256977	-1.05696103238033	Soltu.DM.09G024590.1	(1 of 1) 2.3.1.57 - Diamine N-acetyltransferase / Spermidine N(1)-acetyltransferase
MSTRG.21273	1.6257100434961e-41	-1.13488928126352	Soltu.DM.09G025010.1	(1 of 1) PTHR23418//PTHR23418:SF4 - ACIREDUCTONE DIOXYGENASE // 1,2-DIHYDROXY-3-KETO-5-METHYLTHIOPENTENE DIOXYGENASE 4
MSTRG.21278	1.0547528060687798e-10	-1.27906083488984	Soltu.DM.09G025070.1	(1 of 1) PTHR14154//PTHR14154:SF5 - UPF0041 BRAIN PROTEIN 44-RELATED // EARLY LIGHT-INDUCED PROTEIN 1, CHLOROPLASTIC-RELATED
MSTRG.21291	0.00022083936965623598	-2.4250794564875897	-
MSTRG.21295	0.000731066703690545	-2.20026179717564	Soltu.DM.09G025230.1	(1 of 4) PF00122//PF00689//PF00690//PF00702 - E1-E2 ATPase (E1-E2_ATPase) // Cation transporting ATPase, C-terminus (Cation_ATPase_C) // Cation transporter/ATPase, N-terminus (Cation_ATPase_N) // haloacid dehalogenase-like hydrolase (Hydrolase)
MSTRG.21296	8.45581555959443e-10	-1.7246246687284899	Soltu.DM.09G025240.1	(1 of 15) K01537 - Ca2+-transporting ATPase (E3.6.3.8)
MSTRG.21320	2.2786637119522305e-09	-1.0576624445433	Soltu.DM.09G025570.1	(1 of 2) PTHR24343//PTHR24343:SF102 - SERINE/THREONINE KINASE // CBL-INTERACTING SERINE/THREONINE-PROTEIN KINASE 7
MSTRG.21346	4.194472593366369e-58	-1.69631236831435	Soltu.DM.09G025800.2	(1 of 9) PF03126 - Plus-3 domain (Plus-3)
MSTRG.21372	9.21987188998541e-10	-1.07415220206796	Soltu.DM.09G026030.1	(1 of 12) PTHR10209//PTHR10209:SF156 - OXIDOREDUCTASE, 2OG-FE II OXYGENASE FAMILY PROTEIN // SUBFAMILY NOT NAMED
MSTRG.21373	0.000841635560075766	-2.70781163060823	-
MSTRG.21377	1.82898074946185e-07	-1.27600951785683	Soltu.DM.09G026080.1
MSTRG.21380	1.91140581821849e-05	-1.3858917053926998	Soltu.DM.09G026120.1	(1 of 7) K14509 - ethylene receptor (ETR, ERS)
MSTRG.21385	3.10206387783422e-23	-1.25929879620326	Soltu.DM.09G026210.1	(1 of 1) PTHR10209//PTHR10209:SF104 - OXIDOREDUCTASE, 2OG-FE II OXYGENASE FAMILY PROTEIN // SUBFAMILY NOT NAMED
MSTRG.2139	1.31642021461481e-19	-1.02545731825024	Soltu.DM.01G034090.1	(1 of 6) PF10184 - Uncharacterized conserved protein (DUF2358) (DUF2358)
MSTRG.21401	1.7235419795354598e-12	-1.20109040062006	Soltu.DM.09G026450.1	(1 of 46) PF04535 - Domain of unknown function (DUF588) (DUF588)
MSTRG.21409	1.5874438561005697e-11	-1.3019168218787902	Soltu.DM.09G026550.1	(1 of 6) PTHR31373//PTHR31373:SF0 - FAMILY NOT NAMED // EMB|CAB86628.1
MSTRG.21410	4.09117004352808e-18	-2.53400098535138	-
MSTRG.2143	3.07846288644848e-37	-1.56477772469601	Soltu.DM.01G034130.1	(1 of 2) PTHR12802//PTHR12802:SF48 - SWI/SNF COMPLEX-RELATED // SUBFAMILY NOT NAMED
MSTRG.21436	1.2244247693684499e-08	-1.6317173944269	Soltu.DM.09G026960.1	(1 of 1) PTHR10783:SF53 - PHOSPHATE TRANSPORTER PHO1
MSTRG.21455	1.88566048816135e-31	-1.5930980844379101	Soltu.DM.09G027250.1
MSTRG.2148	1.6664937030191998e-43	-1.17417460470397	Soltu.DM.01G034170.1	(1 of 3) PTHR22814//PTHR22814:SF77 - COPPER TRANSPORT PROTEIN ATOX1-RELATED // HEAVY-METAL-ASSOCIATED DOMAIN-CONTAINING PROTEIN
MSTRG.21488	9.563128230752249e-17	-1.1918988137696398	Soltu.DM.09G027680.1	(1 of 31) KOG0131 - Splicing factor 3b, subunit 4
MSTRG.21495	8.277092793596699e-38	-1.34858751348882	Soltu.DM.09G027770.1	(1 of 6) K01177 - beta-amylase (E3.2.1.2)
MSTRG.2151	1.2427105252619601e-31	-2.9976625718646606	Soltu.DM.01G034200.1	(1 of 2) K13425 - WRKY transcription factor 22 (WRKY22)
MSTRG.21533	1.13219022808324e-08	-1.6429850071911498	Soltu.DM.09G028480.1	(1 of 2) PTHR23257//PTHR23257:SF478 - SERINE-THREONINE PROTEIN KINASE // SUBFAMILY NOT NAMED
MSTRG.21537	1.31430916418209e-06	-1.77094354633358	Soltu.DM.09G028570.1	(1 of 12) 2.3.1.74 - Naringenin-chalcone synthase / Flavonone synthase
MSTRG.21542	3.03812598382162e-33	-1.40470326097745	Soltu.DM.09G028630.1	(1 of 1) PTHR10566//PTHR10566:SF86 - CHAPERONE-ACTIVITY OF BC1 COMPLEX CABC1 -RELATED // ABC1 PROTEIN KINASE 6
MSTRG.21544	2.9063266121225197e-46	-4.31504774957952	Soltu.DM.09G028650.1	(1 of 1) PTHR36326:SF1 - PROTEIN MALE STERILE 5
MSTRG.2155	0.013007437738073	-1.15360532508734	Soltu.DM.01G034250.1	(1 of 3) PTHR31459:SF3 - DESICCATION-RELATED PROTEIN LEA14-RELATED
MSTRG.21569	4.44195990457787e-75	-2.7196881505857005	Soltu.DM.09G029020.1	(1 of 3) PTHR13711//PTHR13711:SF202 - SWI/SNF-RELATED CHROMATIN BINDING PROTEIN // HIGH MOBILITY GROUP B PROTEIN 10-RELATED
MSTRG.21588	4.06928583217787e-15	-1.22155552162405	Soltu.DM.09G029230.1	(1 of 1) PTHR12526:SF360 - SUCROSE-PHOSPHATE SYNTHASE 3-RELATED
MSTRG.21635	1.90336593820113e-12	-2.53420454923475	Soltu.DM.09G029810.1	(1 of 2) K12338 - anthocyanidin 3-O-glucoside 5-O-glucosyltransferase (UGT75C1)
MSTRG.21642	4.86016260394764e-30	-2.7534548243482297	Soltu.DM.09G029950.1	(1 of 2) K12338 - anthocyanidin 3-O-glucoside 5-O-glucosyltransferase (UGT75C1)
MSTRG.21714	1.00701103314815e-11	-1.8760230255631398	Soltu.DM.09G030940.1	(1 of 48) 1.14.13.152 - Geraniol 8-hydroxylase / G10H
MSTRG.21792	2.66535011300593e-81	-2.1690521300605603	Soltu.DM.10G000040.1	(1 of 2) K12130 - pseudo-response regulator 5 (PRR5)
MSTRG.21796	2.87161604377836e-19	-2.63218684882482	Soltu.DM.10G000080.1	(1 of 2) K12133 - MYB-related transcription factor LHY (LHY)
MSTRG.21797	1.0418195134281098e-70	-2.8226145757774	Soltu.DM.10G000090.1	(1 of 2) K12133 - MYB-related transcription factor LHY (LHY)
MSTRG.21824	8.53700131572024e-10	-1.85611252703841	Soltu.DM.10G000560.1	(1 of 1) PTHR34049:SF1 - F-BOX PROTEIN SKIP27
MSTRG.21864	5.2511945487165695e-28	-1.9847338787008202	Soltu.DM.10G001010.1	(1 of 5) K04079 - molecular chaperone HtpG (htpG, HSP90A)
MSTRG.2188	7.53320490910839e-07	-1.29395727558831	Soltu.DM.01G034620.1	(1 of 4) PTHR31194//PTHR31194:SF0 - SHN SHINE , DNA BINDING / TRANSCRIPTION FACTOR // ETHYLENE-RESPONSIVE TRANSCRIPTION FACTOR CRF3-RELATED
MSTRG.21896	4.1104769618221197e-32	-1.16119910001683	Soltu.DM.10G001390.1	(1 of 2) K06997 - uncharacterized protein (K06997)
MSTRG.2191	5.02944122789557e-42	-2.1466792796939003	Soltu.DM.01G034640.1	(1 of 4) PF06376 - Protein of unknown function (DUF1070) (DUF1070)
MSTRG.21913	4.35728167708778e-26	-1.26886209520306	Soltu.DM.10G001600.2	(1 of 3) PTHR22957//PTHR22957:SF276 - TBC1 DOMAIN FAMILY MEMBER GTPASE-ACTIVATING PROTEIN // SUBFAMILY NOT NAMED
MSTRG.21924	1.77073643211768e-18	-1.24085449605903	Soltu.DM.10G001740.2	(1 of 13) PTHR23213//PTHR23213:SF195 - FORMIN-RELATED // FORMIN-LIKE PROTEIN 12-RELATED
MSTRG.21925	6.8335782031496405e-09	-1.3527914396351999	Soltu.DM.10G001770.1	(1 of 1) PTHR10742//PTHR10742:SF280//PTHR23213//PTHR23213:SF195 - AMINE OXIDASE // SUBFAMILY NOT NAMED // FORMIN-RELATED // FORMIN-LIKE PROTEIN 12-RELATED
MSTRG.21938	1.39843000017093e-44	-2.12857697531095	Soltu.DM.10G001980.1	(1 of 8) PTHR31901:SF2 - INDOLE-3-ACETIC ACID-AMIDO SYNTHETASE GH3.5-RELATED
MSTRG.2194	4.392106342810789e-61	-2.01032248964615	Soltu.DM.01G034680.1	(1 of 2) PTHR24089:SF325 - MITOCHONDRIAL ADENINE NUCLEOTIDE TRANSPORTER ADNT1
MSTRG.21943	3.4657049146801397e-18	-1.2945606567914498	Soltu.DM.10G002030.1	(1 of 2) PTHR16223:SF46 - TRANSCRIPTION FACTOR BHLH123
MSTRG.2198	7.481863846996309e-26	-1.4837598488849597	Soltu.DM.01G034740.1	(1 of 3) 2.4.1.218 - Hydroquinone glucosyltransferase / Hydroquinone:O-glucosyltransferase
MSTRG.21982	3.9616763109300496e-70	-1.7704884626675401	Soltu.DM.10G002500.1	(1 of 1) PTHR11751:SF387 - AMINOTRANSFERASE TAT2-RELATED
MSTRG.2199	0.0115086997861902	-1.49704730224753	Soltu.DM.01G034750.1	(1 of 85) PF03106 - WRKY DNA -binding domain (WRKY)
MSTRG.21993	2.0641630341854103e-09	-3.79341625641727	Soltu.DM.10G002800.1	(1 of 5) PTHR31614//PTHR31614:SF2 - FAMILY NOT NAMED // F28N24.16 PROTEIN
MSTRG.220	7.00111711453381e-09	-1.70546350449867	Soltu.DM.01G002180.1	(1 of 18) PTHR10209:SF211 - 2-OXOGLUTARATE (2OG) AND FE(II)-DEPENDENT OXYGENASE SUPERFAMILY PROTEIN-RELATED
MSTRG.22021	1.28844483282977e-05	-2.22821911788219	Soltu.DM.10G003240.1	(1 of 4) PTHR10209//PTHR10209:SF91 - OXIDOREDUCTASE, 2OG-FE II OXYGENASE FAMILY PROTEIN // GIBBERELLIN 2-BETA-DIOXYGENASE 1
MSTRG.22038	3.16056216143247e-15	-1.81227188714979	Soltu.DM.10G003400.1	(1 of 4) PF04450 - Peptidase of plants and bacteria (BSP)
MSTRG.22073	1.61733870226106e-10	-1.23202863139147	Soltu.DM.10G003750.1	(1 of 2) PTHR31165//PTHR31165:SF10 - FAMILY NOT NAMED // PROTEIN LIGHT-DEPENDENT SHORT HYPOCOTYLS 10-RELATED
MSTRG.22085	3.868980971852249e-82	-2.94847716707825	Soltu.DM.10G003970.3	(1 of 2) PTHR31312//PTHR31312:SF1 - FAMILY NOT NAMED // TRANSCRIPTION ACTIVATOR GLK1-RELATED
MSTRG.22130	3.34524386511957e-42	-1.7477458136381399	Soltu.DM.10G004570.1	(1 of 6) 2.3.1.153 - Anthocyanin 5-(6'''-hydroxycinnamoyltransferase)
MSTRG.22131	1.38722154341106e-16	-1.23793496177522	Soltu.DM.10G004580.1	(1 of 6) 2.3.1.153 - Anthocyanin 5-(6'''-hydroxycinnamoyltransferase)
MSTRG.22135	0.0013583724402118698	-1.32681421553295	-
MSTRG.22146	4.61537243965695e-05	-1.02170987883681	Soltu.DM.10G004720.2	(1 of 2) PTHR22835//PTHR22835:SF261 - ZINC FINGER FYVE DOMAIN CONTAINING PROTEIN // SUBFAMILY NOT NAMED
MSTRG.22148	6.97921780968894e-15	-1.35183459253716	Soltu.DM.10G004760.1	(1 of 3) 2.4.1.297 - Anthocyanidin 3-O-glucoside 2''-O-glucosyltransferase
MSTRG.22179	1.3204431345306799e-67	-1.5051751011776	Soltu.DM.10G005250.1
MSTRG.2219	9.17906586373536e-14	-1.04309275138489	Soltu.DM.01G035100.1	(1 of 1) PTHR31446//PTHR31446:SF4 - FAMILY NOT NAMED // ACID PHOSPHATASE/VANADIUM-DEPENDENT HALOPEROXIDASE-RELATED PROTEIN
MSTRG.22211	2.6553815055222396e-15	-3.02222852347384	Soltu.DM.10G005660.1
MSTRG.22215	1.0488910942944699e-19	-1.93337477989037	Soltu.DM.10G005730.1	(1 of 12) K06689 - ubiquitin-conjugating enzyme E2 D/E (UBE2D_E, UBC4, UBC5)
MSTRG.22232	6.881425060399581e-06	-1.98350226404798	Soltu.DM.10G005890.1	(1 of 2) K13425 - WRKY transcription factor 22 (WRKY22)
MSTRG.22319	7.40276777375903e-10	-1.14679532385497	-
MSTRG.22384	2.09803985301758e-19	-1.9137068782048001	Soltu.DM.10G008950.1
MSTRG.224	1.8720780233858897e-07	-1.6507826863803703	Soltu.DM.01G002210.1	(1 of 18) PTHR10209//PTHR10209:SF211 - OXIDOREDUCTASE, 2OG-FE II OXYGENASE FAMILY PROTEIN // 2-OXOGLUTARATE (2OG) AND FE(II)-DEPENDENT OXYGENASE SUPERFAMILY PROTEIN-RELATED
MSTRG.22448	6.77796546477542e-14	-2.2094706427832795	Soltu.DM.10G010450.1	(1 of 2) PTHR31741//PTHR31741:SF11 - FAMILY NOT NAMED // AXI 1 PROTEIN-LIKE PROTEIN
MSTRG.225	9.5313351862126e-06	-1.75115449288789	-
MSTRG.2251	1.14379454305751e-06	-1.92338028143845	Soltu.DM.01G035490.1	(1 of 4) PTHR24326//PTHR24326:SF122 - FAMILY NOT NAMED // HOMEOBOX-LEUCINE ZIPPER PROTEIN ATHB-12-RELATED
MSTRG.2252	5.15303155321869e-14	-1.31181014757403	Soltu.DM.01G035500.1	(1 of 101) PF02519 - Auxin responsive protein (Auxin_inducible)
MSTRG.22571	6.035108589865899e-05	-2.46495945778899	Soltu.DM.10G013450.2	(1 of 2) PTHR13832//PTHR13832:SF362 - PROTEIN PHOSPHATASE 2C // PROTEIN PHOSPHATASE 2C 63-RELATED
MSTRG.22586	1.3265239262267402e-09	-1.4415984394174701	Soltu.DM.10G013720.1	(1 of 8) PF06075 - Plant protein of unknown function (DUF936) (DUF936)
MSTRG.22591	8.953088124326279e-05	-1.19519330766112	-
MSTRG.22632	5.55285110016181e-07	-1.12529030461352	Soltu.DM.10G014810.1	(1 of 20) PTHR10024 - SYNAPTOTAGMIN
MSTRG.22652	0.0263863652102008	-1.0502812581083198	-
MSTRG.22654	0.0078078732107559	-1.29096930685073	-
MSTRG.22655	0.0043862791367822	-1.81204123276465	-
MSTRG.22667	4.5419713525051096e-07	-1.48385309183963	Soltu.DM.10G015410.1	(1 of 2) K00366 - ferredoxin-nitrite reductase (nirA)
MSTRG.22672	1.37399100721719e-08	-1.0793588357613	Soltu.DM.10G015470.1	(1 of 10) PTHR24282//PTHR24282:SF16 - CYTOCHROME P450 FAMILY MEMBER // SUBFAMILY NOT NAMED
MSTRG.22687	0.0102261329928382	-2.27323653849771	-
MSTRG.22691	1.21543164073608e-20	-2.30660569861018	Soltu.DM.10G015800.1	(1 of 5) PTHR24078:SF177 - PROTEIN DNJ-23-RELATED
MSTRG.227	0.000108399629225928	-1.3858903015266202	Soltu.DM.01G002240.1	(1 of 18) PTHR10209:SF211 - 2-OXOGLUTARATE (2OG) AND FE(II)-DEPENDENT OXYGENASE SUPERFAMILY PROTEIN-RELATED
MSTRG.22702	0.000734321625723105	-1.43261044303105	Soltu.DM.10G015880.1	(1 of 4) PTHR31175//PTHR31175:SF11 - AUXIN-RESPONSIVE FAMILY PROTEIN // SUBFAMILY NOT NAMED
MSTRG.22703	0.0005393313198838	-1.3531626275918702	Soltu.DM.10G015890.1	(1 of 4) PTHR31175//PTHR31175:SF11 - AUXIN-RESPONSIVE FAMILY PROTEIN // SUBFAMILY NOT NAMED
MSTRG.22705	0.0133308594348783	-1.3250797834986299	Soltu.DM.10G015910.1	(1 of 101) PF02519 - Auxin responsive protein (Auxin_inducible)
MSTRG.22706	2.9126448804774e-07	-1.32649183008491	Soltu.DM.10G015920.1	(1 of 12) PTHR10209//PTHR10209:SF156 - OXIDOREDUCTASE, 2OG-FE II OXYGENASE FAMILY PROTEIN // SUBFAMILY NOT NAMED
MSTRG.22707	0.00299423282830405	-2.42175526102836	Soltu.DM.10G015930.1	(1 of 35) PTHR31175//PTHR31175:SF7 - AUXIN-RESPONSIVE FAMILY PROTEIN // SUBFAMILY NOT NAMED
MSTRG.22708	4.12099179448078e-09	-2.91076186467814	-
MSTRG.22709	4.05688961353148e-10	-3.1065951124835096	Soltu.DM.10G015940.1	(1 of 35) PTHR31175//PTHR31175:SF7 - AUXIN-RESPONSIVE FAMILY PROTEIN // SUBFAMILY NOT NAMED
MSTRG.22710	3.14682223325639e-07	-2.3937598158138	Soltu.DM.10G015950.1	(1 of 4) PTHR10108//PTHR10108:SF720 - METHYLTRANSFERASE // SUBFAMILY NOT NAMED
MSTRG.22720	0.00097623516809245	-1.3778853066569499	-
MSTRG.22758	8.68556693160784e-20	-2.0493444284896003	Soltu.DM.10G016630.1	(1 of 2) K01583 - arginine decarboxylase (E4.1.1.19)
MSTRG.22777	2.0471125554725696e-31	-1.66185984245245	Soltu.DM.10G016900.1	(1 of 7) PTHR19139//PTHR19139:SF162 - AQUAPORIN TRANSPORTER // SUBFAMILY NOT NAMED
MSTRG.2283	2.576164574255339e-84	-2.8049901593049102	Soltu.DM.01G035820.3	(1 of 1) PTHR33334//PTHR33334:SF2 - FAMILY NOT NAMED // GENOMIC DNA, CHROMOSOME 3, P1 CLONE: MQC3
MSTRG.22833	3.27188899030734e-07	-1.2740821632226202	Soltu.DM.10G017750.1	(1 of 1) PTHR31618//PTHR31618:SF1 - FAMILY NOT NAMED // MECHANOSENSITIVE ION CHANNEL PROTEIN 6-RELATED
MSTRG.2284	4.48343829510205e-31	-2.63895126754874	Soltu.DM.01G035830.1	(1 of 1) PTHR11783//PTHR11783:SF72 - SULFOTRANSFERASE SULT // SUBFAMILY NOT NAMED
MSTRG.22847	7.0443438633242095e-06	-1.28704440534869	Soltu.DM.10G017830.1	(1 of 2) PTHR22950//PTHR22950:SF261 - AMINO ACID TRANSPORTER // SUBFAMILY NOT NAMED
MSTRG.22931	2.61528317534471e-06	-2.08860362572789	Soltu.DM.10G019240.1	(1 of 5) PF01344//PF10539 - Kelch motif (Kelch_1) // Development and cell death domain (Dev_Cell_Death)
MSTRG.22935	1.54908368273579e-17	-2.67412343924519	-
MSTRG.22958	0.00139737314120232	-1.43385314768123	Soltu.DM.10G019570.2
MSTRG.23011	0.00483625688304225	-1.4614388385959398	Soltu.DM.10G020230.1
MSTRG.2302	1.1062730569607302e-13	-1.30519977292672	Soltu.DM.01G036060.1	(1 of 2) PTHR11654//PTHR11654:SF120 - OLIGOPEPTIDE TRANSPORTER-RELATED // SUBFAMILY NOT NAMED
MSTRG.23024	4.88331573433524e-11	-1.03845454188803	Soltu.DM.10G020490.2	(1 of 2) PTHR31636:SF14 - SCARECROW-LIKE PROTEIN 9
MSTRG.23031	1.36518638513276e-05	-1.22787840112956	Soltu.DM.10G020560.1	(1 of 16) K10355 - actin, other eukaryote (ACTF)
MSTRG.23046	2.0111613478279898e-12	-1.3550174269554902	Soltu.DM.10G020750.2	(1 of 2) PTHR23086:SF42 - PHOSPHATIDYLINOSITOL 4-PHOSPHATE 5-KINASE 9
MSTRG.23049	2.3521701098920002e-05	-1.7443225296890899	Soltu.DM.10G020780.1	(1 of 5) PTHR10641//PTHR10641:SF526 - MYB-LIKE DNA-BINDING PROTEIN MYB // TRANSCRIPTION FACTOR MYB113-RELATED
MSTRG.23082	0.0110161400963165	-1.49631118681508	Soltu.DM.10G021000.1	(1 of 3) 3.5.1.4 - Amidase / Acylase
MSTRG.23107	1.6109928941462998e-52	-2.85733957879053	Soltu.DM.10G021370.1	(1 of 9) K13496 - UDP-glucosyl transferase 73C [EC:2.4.1.-] Glc - brassinosteroid (UGT73C)
MSTRG.23108	5.013377020862179e-88	-3.6614713353258996	Soltu.DM.10G021400.4	(1 of 9) K13496 - UDP-glucosyl transferase 73C [EC:2.4.1.-] Glc - brassinosteroid (UGT73C)
MSTRG.23109	5.660327957011488e-61	-3.13113025741619	Soltu.DM.10G021420.1	(1 of 11) PTHR11926//PTHR11926:SF248 - GLUCOSYL/GLUCURONOSYL TRANSFERASES // UDP-GLYCOSYLTRANSFERASE 73C7
MSTRG.23110	3.1175323975506895e-43	-3.6157018348027004	Soltu.DM.10G021450.3	(1 of 9) K13496 - UDP-glucosyl transferase 73C [EC:2.4.1.-] Glc - brassinosteroid (UGT73C)
MSTRG.23113	4.41849681075272e-29	-1.17254186485046	Soltu.DM.10G021480.1	(1 of 2) PTHR11746//PTHR11746:SF90 - O-METHYLTRANSFERASE // SUBFAMILY NOT NAMED
MSTRG.23179	0.00057444108686291	-1.2225052687137499	Soltu.DM.10G022380.1	(1 of 4) PTHR31087//PTHR31087:SF11 - FAMILY NOT NAMED // PROTEIN LURP-ONE-RELATED 1-RELATED
MSTRG.23180	1.7465865888802298e-16	-2.19286877838631	Soltu.DM.10G022390.1	(1 of 1) PTHR21737//PTHR21737:SF4 - POLYGLUTAMINE BINDING PROTEIN 1/MARVEL MEMBRANE-ASSOCIATING DOMAIN CONTAINING 3 // CACTIN
MSTRG.23205	4.59269571147421e-13	-1.5216494025462	Soltu.DM.10G022720.1	(1 of 9) K11778 - ditrans,polycis-polyprenyl diphosphate synthase (DHDDS, RER2, SRT1)
MSTRG.23214	8.994443774644537e-96	-2.59250595045765	Soltu.DM.10G022870.1	(1 of 8) PF04832 - SOUL heme-binding protein (SOUL)
MSTRG.23230	1.4534464536020202e-32	-2.18488431077228	Soltu.DM.10G023150.1	(1 of 6) PTHR11926//PTHR11926:SF322 - GLUCOSYL/GLUCURONOSYL TRANSFERASES // SUBFAMILY NOT NAMED
MSTRG.23233	4.17289202991051e-09	-1.5991500641064298	Soltu.DM.10G023210.1	(1 of 2) PTHR27007:SF63 - L-TYPE LECTIN-DOMAIN CONTAINING RECEPTOR KINASE I.1-RELATED
MSTRG.23266	1.6407976464507695e-141	-4.00851540625838	Soltu.DM.10G023720.1	(1 of 2) PTHR22763//PTHR22763:SF20 - RING ZINC FINGER PROTEIN // E3 LIGASE SHOOT GRAVITROPISM 9
MSTRG.23269	1.08208237442471e-18	-1.12530543132269	Soltu.DM.10G023760.1	(1 of 85) PF03106 - WRKY DNA -binding domain (WRKY)
MSTRG.23271	1.2123407988258197e-100	-3.9086286896235403	Soltu.DM.10G023770.1	(1 of 1) PTHR12802:SF52 - PROTEIN REVEILLE 4-RELATED
MSTRG.23283	2.74524603322146e-06	-1.2132864793498501	Soltu.DM.10G023950.1	(1 of 9) PF07939 - Protein of unknown function (DUF1685) (DUF1685)
MSTRG.23289	6.692124626319919e-28	-1.51173156656519	Soltu.DM.10G024030.1	(1 of 2) PTHR31223:SF17 - CYTOKININ RIBOSIDE 5'-MONOPHOSPHATE PHOSPHORIBOHYDROLASE LOG3-RELATED
MSTRG.23291	2.1563239451611298e-17	-2.19492702181484	Soltu.DM.10G024050.1	(1 of 4) PTHR19139//PTHR19139:SF153 - AQUAPORIN TRANSPORTER // AQUAPORIN PIP1-1-RELATED
MSTRG.23307	0.00127876380419037	-1.6727581779127902	Soltu.DM.10G024390.1	(1 of 2) PTHR22814:SF100 - HEAVY METAL TRANSPORT/DETOXIFICATION DOMAIN-CONTAINING PROTEIN-RELATED
MSTRG.23331	2.27390914155169e-11	-1.5362661828503101	Soltu.DM.10G024690.1	(1 of 233) KOG0156 - Cytochrome P450 CYP2 subfamily
MSTRG.2340	3.57174765594549e-05	-5.316278398586991	Soltu.DM.01G036530.1
MSTRG.23421	1.1871610638475099e-43	-1.79680484705098	Soltu.DM.10G025800.1	(1 of 2) PF00106//PF08659 - short chain dehydrogenase (adh_short) // KR domain (KR)
MSTRG.23455	4.936725545240819e-07	-1.2846864525136499	-
MSTRG.23482	4.64826078826099e-22	-1.25624340530643	Soltu.DM.10G026480.1	(1 of 3) KOG0725//KOG1611 - Reductases with broad range of substrate specificities // Predicted short chain-type dehydrogenase
MSTRG.23487	7.22420817877384e-10	-1.28822679774984	Soltu.DM.10G026540.2	(1 of 17) PTHR24296:SF1 - ALKANE HYDROXYLASE CYP96A15-RELATED
MSTRG.23489	1.3785274898647901e-08	-1.02023045685139	Soltu.DM.10G026560.1	(1 of 17) PTHR24296//PTHR24296:SF1 - FAMILY NOT NAMED // ALKANE HYDROXYLASE CYP96A15-RELATED
MSTRG.23496	1.7174549253211396e-78	-2.4842613737364503	Soltu.DM.10G026660.2	(1 of 2) PTHR10438:SF245 - THIOREDOXIN-LIKE 1-1, CHLOROPLASTIC-RELATED
MSTRG.23537	3.60397350699841e-35	-2.2661658425112003	Soltu.DM.10G027130.1	(1 of 18) PF03763 - Remorin, C-terminal region (Remorin_C)
MSTRG.23575	0.000617830682434204	-1.32072382950877	Soltu.DM.10G027590.1
MSTRG.23584	4.05155311326285e-28	-2.8775536830751096	Soltu.DM.10G027680.1	(1 of 3) PTHR26402:SF507 - TWO-COMPONENT RESPONSE REGULATOR ARR8-RELATED
MSTRG.23585	7.69211583110287e-06	-2.60183320597862	Soltu.DM.10G027720.1
MSTRG.23589	7.078813209196808e-104	-4.14521924779139	Soltu.DM.10G027790.1	(1 of 2) 3.1.3.29 - N-acylneuraminate-9-phosphatase
MSTRG.23590	2.9693614102527597e-28	-1.18111292043418	Soltu.DM.10G027800.1	(1 of 5) PTHR10426//PTHR10426:SF22 - STRICTOSIDINE SYNTHASE-RELATED // SUBFAMILY NOT NAMED
MSTRG.23592	2.6717011660495798e-24	-2.59801543013042	Soltu.DM.10G027810.1	(1 of 3) PTHR26402:SF507 - TWO-COMPONENT RESPONSE REGULATOR ARR8-RELATED
MSTRG.23625	8.60308662136351e-39	-1.5952264172539699	Soltu.DM.10G028240.1	(1 of 3) PTHR24089:SF341 - MITOCHONDRIAL CARNITINE/ACYLCARNITINE CARRIER-LIKE PROTEIN
MSTRG.23629	0.0150077064122675	-1.15220874363102	Soltu.DM.10G028300.2	(1 of 3) PTHR12632//PTHR12632:SF14 - TRANSCRIPTION FACTOR NF-Y ALPHA-RELATED // NUCLEAR TRANSCRIPTION FACTOR Y SUBUNIT A-1-RELATED
MSTRG.23647	3.3294206188930694e-20	-2.46975515580986	Soltu.DM.10G028620.3	(1 of 31) PTHR23155//PTHR23155:SF510 - LEUCINE-RICH REPEAT-CONTAINING PROTEIN // SUBFAMILY NOT NAMED
MSTRG.23695	1.35984479498322e-06	-1.57923202697184	Soltu.DM.10G029490.1	(1 of 3) PTHR31250//PTHR31250:SF4 - FAMILY NOT NAMED // CALMODULIN-BINDING FAMILY PROTEIN-RELATED
MSTRG.23707	7.63562588860007e-06	-1.0669227461287099	Soltu.DM.10G029560.1	(1 of 12) 3.1.1.26 - Galactolipase
MSTRG.23715	0.00025029420382618	-1.0363578677265	Soltu.DM.10G029650.1	(1 of 2) PTHR33624:SF2 - SIGMA FACTOR BINDING PROTEIN 1, CHLOROPLASTIC-RELATED
MSTRG.23719	7.578115339330769e-34	-1.86010820709382	Soltu.DM.10G029690.1	(1 of 255) PF00646 - F-box domain (F-box)
MSTRG.23725	2.11029557976128e-15	-2.09600431149298	Soltu.DM.10G029740.1	(1 of 16) 1.1.1.100 - 3-oxoacyl-[acyl-carrier-protein] reductase
MSTRG.23726	2.42027601411299e-18	-2.54899290859608	Soltu.DM.10G029760.1	(1 of 64) PF13561 - Enoyl-(Acyl carrier protein) reductase (adh_short_C2)
MSTRG.23727	3.476906173998689e-49	-3.26947069470887	Soltu.DM.10G029800.1	(1 of 3) KOG0725//KOG1611 - Reductases with broad range of substrate specificities // Predicted short chain-type dehydrogenase
MSTRG.23729	5.5426068396034506e-12	-1.85086677910947	Soltu.DM.10G029820.1	(1 of 4) PF00106//PF13561 - short chain dehydrogenase (adh_short) // Enoyl-(Acyl carrier protein) reductase (adh_short_C2)
MSTRG.23739	1.43543504994846e-27	-1.66612206298414	Soltu.DM.10G029960.1	(1 of 9) K09754 - coumaroylquinate(coumaroylshikimate) 3'-monooxygenase (CYP98A3, C3'H)
MSTRG.23762	1.17797059835725e-27	-1.5829788828404001	Soltu.DM.10G030260.1	(1 of 1) 1.14.13.81 - Magnesium-protoporphyrin IX monomethyl ester (oxidative) cyclase / Mg-protoporphyrin IX monomethyl ester oxidative cyclase
MSTRG.23789	1.0152605627424998e-66	-2.3900684114677	Soltu.DM.11G000200.1	(1 of 2) PTHR22814//PTHR22814:SF94 - COPPER TRANSPORT PROTEIN ATOX1-RELATED // SUBFAMILY NOT NAMED
MSTRG.23815	1.85530316265386e-21	-2.7809937890518	Soltu.DM.11G000570.1	(1 of 1) K14445 - solute carrier family 13 (sodium-dependent dicarboxylate transporter), member 2/3/5 (SLC13A2_3_5)
MSTRG.23825	4.407577186474629e-05	-1.07358102327451	Soltu.DM.11G000690.1	(1 of 14) 2.3.1.75 - Long-chain-alcohol O-fatty-acyltransferase / Wax synthase
MSTRG.23851	5.29376732247616e-34	-1.13475366524264	Soltu.DM.11G001010.1	(1 of 3) K10143 - E3 ubiquitin-protein ligase RFWD2 (RFWD2, COP1)
MSTRG.23868	1.4715560875412802e-05	-1.14910336253624	Soltu.DM.11G001280.1
MSTRG.23870	6.78928500605855e-16	-2.4005936339422203	Soltu.DM.11G001310.1	(1 of 160) PF00847 - AP2 domain (AP2)
MSTRG.23876	0.0132789889931139	-1.09243060592942	Soltu.DM.11G001390.1	(1 of 35) PTHR31175//PTHR31175:SF7 - AUXIN-RESPONSIVE FAMILY PROTEIN // SUBFAMILY NOT NAMED
MSTRG.23878	0.0129004572526482	-1.05243723975177	Soltu.DM.11G001400.1	(1 of 45) K14488 - SAUR family protein (SAUR)
MSTRG.23891	2.6806477951048903e-06	-2.7023988577677	-
MSTRG.23900	1.37540806051174e-11	-2.14289889414586	-
MSTRG.23901	2.0489493640663098e-16	-1.12831865641045	Soltu.DM.11G001630.1	(1 of 2) PTHR10217:SF478 - POTASSIUM CHANNEL GORK-RELATED
MSTRG.23976	0.008661263326763159	-1.60205922848613	Soltu.DM.11G002290.1	(1 of 1) PTHR32018:SF6 - GALACTOSE-BINDING PROTEIN-RELATED
MSTRG.23988	3.869277287677179e-61	-1.21124572688339	Soltu.DM.11G002410.1	(1 of 1) PTHR36725//PTHR36725:SF1 - FAMILY NOT NAMED // SENESCENCE-ASSOCIATED PROTEIN-RELATED
MSTRG.2400	1.3059318152708999e-11	-1.29298639730074	Soltu.DM.01G037580.1	(1 of 7) PTHR23024:SF219 - CARBOXYLESTERASE 120-RELATED
MSTRG.24006	0.00206795280215381	-2.18823600268319	Soltu.DM.11G002540.1	(1 of 2) PTHR10641:SF498 - MYB TRANSCRIPTION FACTOR
MSTRG.24053	1.3369401718682798e-33	-1.37175190067472	Soltu.DM.11G003060.1	(1 of 1) PTHR24115//PTHR24115:SF469 - FAMILY NOT NAMED // KINESIN-LIKE PROTEIN KCA1-RELATED
MSTRG.24057	0.00567569315337237	-1.44344166213312	Soltu.DM.11G003140.1	(1 of 3) K15104 - solute carrier family 25 (mitochondrial oxoglutarate transporter), member 11 (SLC25A11, OGC)
MSTRG.24066	3.44014395661632e-49	-1.6255736447296398	Soltu.DM.11G003220.1	(1 of 1) PTHR22778//PTHR22778:SF25 - OVARIAN CANCER GENE-2 PROTEIN-RELATED // ALPHA/BETA-HYDROLASES SUPERFAMILY PROTEIN
MSTRG.24068	1.76483526908136e-49	-2.3852577972682996	Soltu.DM.11G003270.1	(1 of 1) PTHR11206//PTHR11206:SF80 - MULTIDRUG RESISTANCE PROTEIN // SUBFAMILY NOT NAMED
MSTRG.24098	3.85549486594584e-10	-1.1627600451875801	Soltu.DM.11G003640.1	(1 of 2) PTHR10992//PTHR10992:SF742 - ALPHA/BETA HYDROLASE FOLD-CONTAINING PROTEIN // ALPHA/BETA-HYDROLASES SUPERFAMILY PROTEIN
MSTRG.24099	3.59985856495838e-07	-1.10853362911719	Soltu.DM.11G003640.3	(1 of 2) PTHR10992//PTHR10992:SF742 - ALPHA/BETA HYDROLASE FOLD-CONTAINING PROTEIN // ALPHA/BETA-HYDROLASES SUPERFAMILY PROTEIN
MSTRG.24143	5.0325998292805205e-11	-1.0741904379518001	Soltu.DM.11G004150.1	(1 of 5) K11592 - endoribonuclease Dicer (DICER1, DCR1)
MSTRG.2420	0.00036024177953224	-1.14090398571419	Soltu.DM.01G037890.1	(1 of 1) PTHR27001//PTHR27001:SF188 - FAMILY NOT NAMED // RECEPTOR-LIKE CYTOSOLIC SERINE/THREONINE-PROTEIN KINASE RBK2
MSTRG.24218	2.86617946525114e-16	-1.18421468062881	Soltu.DM.11G005130.1	(1 of 10) PF05003//PF11961 - Protein of unknown function (DUF668) (DUF668) // Domain of unknown function (DUF3475) (DUF3475)
MSTRG.24257	1.00346714791012e-05	-1.12351246249614	Soltu.DM.11G006210.2	(1 of 1) PTHR22835//PTHR22835:SF224 - ZINC FINGER FYVE DOMAIN CONTAINING PROTEIN // SUBFAMILY NOT NAMED
MSTRG.24287	0.00159221587097456	-1.1808153907457701	Soltu.DM.11G006490.1	(1 of 1) PTHR19370//PTHR19370:SF103 - NADH-CYTOCHROME B5 REDUCTASE // SUBFAMILY NOT NAMED
MSTRG.24289	0.00321120418089853	-1.54129135342808	Soltu.DM.11G006510.1
MSTRG.24301	1.49337100904293e-05	-1.86627792353591	Soltu.DM.11G006750.1	(1 of 17) PTHR24078:SF279 - DUPLICATED SANT DNA-BINDING DOMAIN-CONTAINING PROTEIN
MSTRG.24302	9.9858894155177e-10	-1.43871725755579	Soltu.DM.11G006790.1	(1 of 17) PTHR24078:SF279 - DUPLICATED SANT DNA-BINDING DOMAIN-CONTAINING PROTEIN
MSTRG.24304	1.06065404609291e-14	-1.2164070004561298	Soltu.DM.11G006910.1	(1 of 1) PF00190//PF00249 - Cupin (Cupin_1) // Myb-like DNA-binding domain (Myb_DNA-binding)
MSTRG.24305	0.0030091757940325	-1.07463954412578	Soltu.DM.11G006920.1	(1 of 3) PTHR11785//PTHR11785:SF331 - AMINO ACID TRANSPORTER // SUBFAMILY NOT NAMED
MSTRG.2433	9.78901264000415e-25	-1.68723883518954	Soltu.DM.01G038070.1	(1 of 14) PF11250 - Fantastic Four meristem regulator (FAF)
MSTRG.24334	7.55813272911418e-11	-2.4971943507994903	-
MSTRG.24338	4.63035039342202e-21	-1.11307431770671	Soltu.DM.11G007360.1	(1 of 1) PTHR34213:SF2 - NUCLEAR TRANSPORT FACTOR 2 (NTF2) FAMILY PROTEIN
MSTRG.24352	2.9535014052718597e-08	-1.0739487576626099	Soltu.DM.11G007520.1	(1 of 6) PTHR31182//PTHR31182:SF2 - FAMILY NOT NAMED // F26K24.5 PROTEIN
MSTRG.24368	1.1653250169086195e-111	-3.7259901149291896	Soltu.DM.11G007690.1	(1 of 2) K10258 - very-long-chain enoyl-CoA reductase (TER, TSC13, CER10)
MSTRG.24369	1.4753644375059399e-36	-3.31503445876234	Soltu.DM.11G007700.1	(1 of 5) 1.3.1.22 - 3-oxo-5-alpha-steroid 4-dehydrogenase (NADP(+)) / Cholestenone 5-alpha-reductase
MSTRG.24393	7.54962286286247e-32	-4.0010349342691205	Soltu.DM.11G008080.1
MSTRG.24454	9.93618860188352e-17	-1.5398474253027201	Soltu.DM.11G008980.1	(1 of 15) PF04755 - PAP_fibrillin (PAP_fibrillin)
MSTRG.24458	2.12470766314278e-05	-1.23313944837419	Soltu.DM.11G009060.1	(1 of 5) K19040 - E3 ubiquitin-protein ligase ATL10/75/76/77/78 [EC:6.3.2.19] (ATL76S)
MSTRG.2446	1.03053590847931e-08	-2.8855130659193997	Soltu.DM.01G038230.1	(1 of 62) PF00560//PF08263//PF13855 - Leucine Rich Repeat (LRR_1) // Leucine rich repeat N-terminal domain (LRRNT_2) // Leucine rich repeat (LRR_8)
MSTRG.24464	1.12682693090759e-53	-2.83593524423447	Soltu.DM.11G009280.1	(1 of 1) KOG0265//KOG0296 - U5 snRNP-specific protein-like factor and related proteins // Angio-associated migratory cell protein (contains WD40 repeats)
MSTRG.24486	2.11448424988272e-15	-1.25254591489555	Soltu.DM.11G009600.1	(1 of 5) PTHR22950:SF205 - AMINO ACID PERMEASE 3-RELATED
MSTRG.24495	1.15191720286181e-12	-1.11435731054714	Soltu.DM.11G009740.1	(1 of 1) PTHR31719//PTHR31719:SF16 - FAMILY NOT NAMED // NAC DOMAIN-CONTAINING PROTEIN 2
MSTRG.24547	2.52188557786019e-15	-1.85833895153512	Soltu.DM.11G010380.1	(1 of 1) 1.7.1.1 - Nitrate reductase (NADH) / Nitrate reductase (NADH(2))
MSTRG.2455	6.8363917715459e-36	-1.2490911355058503	Soltu.DM.01G038370.1	(1 of 5) K13754 - solute carrier family 24 (sodium/potassium/calcium exchanger), member 6 (SLC24A6, NCKX6)
MSTRG.24622	2.0940929878971195e-105	-2.83669484941971	Soltu.DM.11G011270.1	(1 of 1) PTHR21266//PTHR21266:SF19 - IRON-SULFUR DOMAIN CONTAINING PROTEIN // CHLOROPHYLLIDE A OXYGENASE, CHLOROPLASTIC
MSTRG.24645	0.000927320473566383	-1.27398155790816	-
MSTRG.24673	0.0174954791097508	-1.92402357502977	-
MSTRG.24677	0.0101888490680622	-1.55426464766998	Soltu.DM.11G012150.1	(1 of 1) PTHR27003:SF38 - SERINE/THREONINE-PROTEIN KINASE-LIKE PROTEIN CCR4
MSTRG.24696	2.70703659431057e-06	-1.45014669825451	Soltu.DM.11G012390.1
MSTRG.24697	0.002969462086201	-1.00555142534631	-
MSTRG.2472	8.614575374458141e-21	-1.12240750310118	Soltu.DM.01G038630.1	(1 of 11) 2.3.1.98 - Chlorogenate--glucarate O-hydroxycinnamoyltransferase
MSTRG.2475	4.83315899859854e-09	-1.8364089259977001	Soltu.DM.01G038650.1	(1 of 11) 2.3.1.98 - Chlorogenate--glucarate O-hydroxycinnamoyltransferase
MSTRG.2477	4.0664734557449996e-17	-2.58258565670814	Soltu.DM.01G038680.1	(1 of 11) 2.3.1.98 - Chlorogenate--glucarate O-hydroxycinnamoyltransferase
MSTRG.24773	1.7607826613831e-15	-1.94688875692745	Soltu.DM.11G013910.1	(1 of 2) PTHR10426//PTHR10426:SF29 - STRICTOSIDINE SYNTHASE-RELATED // SUBFAMILY NOT NAMED
MSTRG.24774	2.97588824369894e-45	-2.30573246674542	Soltu.DM.11G013930.1	(1 of 2) PTHR10426//PTHR10426:SF29 - STRICTOSIDINE SYNTHASE-RELATED // SUBFAMILY NOT NAMED
MSTRG.2478	1.4792451230763501e-08	-2.38208215337061	-
MSTRG.24888	5.943416053223301e-11	-2.2072062220275397	Soltu.DM.11G015740.1
MSTRG.24903	4.9365592448175994e-08	-2.7248107189781	-
MSTRG.24906	3.869277287677179e-61	-3.19240202572284	Soltu.DM.11G016150.1	(1 of 17) PF04720 - PDDEXK-like family of unknown function (PDDEXK_6)
MSTRG.24929	9.761262404943018e-26	-1.29466141505435	Soltu.DM.11G016610.1	(1 of 2) PTHR16254:SF6 - K(+) EFFLUX ANTIPORTER 3, CHLOROPLASTIC
MSTRG.24930	2.0676434341384104e-06	-1.81020035544112	-
MSTRG.25041	6.830700816423749e-26	-2.26772232966575	Soltu.DM.11G018220.1	(1 of 9) PTHR32002:SF4 - PROTEIN NLP6-RELATED
MSTRG.25043	7.629122815500481e-20	-2.14444987014191	Soltu.DM.11G018270.1
MSTRG.25045	7.18882259452927e-11	-1.69932814519357	Soltu.DM.11G018300.1	(1 of 5) PTHR32002//PTHR32002:SF7 - FAMILY NOT NAMED // PROTEIN NLP8-RELATED
MSTRG.25047	4.8531950060309996e-24	-2.42615274764618	Soltu.DM.11G018350.2	(1 of 9) PTHR32002:SF4 - PROTEIN NLP6-RELATED
MSTRG.25048	3.5760379499799895e-05	-1.03335974350484	-
MSTRG.25052	3.3592173774615597e-32	-1.8385992123453798	Soltu.DM.11G018430.2	(1 of 20) PF00564//PF02042 - PB1 domain (PB1) // RWP-RK domain (RWP-RK)
MSTRG.25053	0.0105318493377152	-1.10474902276407	Soltu.DM.11G018440.1	(1 of 28) PF02042 - RWP-RK domain (RWP-RK)
MSTRG.25055	1.7151071334528698e-11	-1.94846411874991	Soltu.DM.11G018460.1	(1 of 20) PF00564//PF02042 - PB1 domain (PB1) // RWP-RK domain (RWP-RK)
MSTRG.25057	4.14775661625917e-14	-2.14039995496075	Soltu.DM.11G018480.1	(1 of 9) PTHR32002:SF4 - PROTEIN NLP6-RELATED
MSTRG.2506	0.0162852045652994	-1.01859071793774	Soltu.DM.01G039100.1	(1 of 120) PF00168 - C2 domain (C2)
MSTRG.25099	2.6274665655487696e-51	-1.1577496868130501	Soltu.DM.11G019050.1	(1 of 255) PF00646 - F-box domain (F-box)
MSTRG.25150	1.80091878358577e-05	-2.59291160845932	Soltu.DM.11G019840.1	(1 of 7) PTHR24286:SF66 - CYTOCHROME P450 FAMILY PROTEIN-RELATED
MSTRG.2516	3.45702159165436e-10	-1.5089839859245402	Soltu.DM.01G039230.1	(1 of 2) PTHR33136:SF13 - PROTEIN RALF-LIKE 22
MSTRG.25165	1.43873101140362e-10	-1.6358831817916202	Soltu.DM.11G020050.1	(1 of 1) PTHR10283//PTHR10283:SF76 - SOLUTE CARRIER FAMILY 13 MEMBER // DICARBOXYLATE TRANSPORTER 1, CHLOROPLASTIC
MSTRG.25194	2.94234179299887e-44	-1.69582729771467	Soltu.DM.11G020400.1	(1 of 4) PTHR19375:SF232 - MEDIATOR OF RNA POLYMERASE II TRANSCRIPTION SUBUNIT 37E-RELATED
MSTRG.25198	7.166879066779379e-25	-3.04559973532157	Soltu.DM.11G020440.4	(1 of 1) PTHR19375:SF218 - HEAT SHOCK 70 KDA PROTEIN 18
MSTRG.25209	1.64820145426932e-14	-2.06538813861048	Soltu.DM.11G020640.1	(1 of 35) K08235 - xyloglucan:xyloglucosyl transferase (E2.4.1.207)
MSTRG.25241	0.0288647703095762	-1.07832972536187	Soltu.DM.11G020990.1	(1 of 1) K13083 - flavonoid 3',5'-hydroxylase (CYP75A)
MSTRG.25306	1.39876727831484e-06	-3.31259569238368	Soltu.DM.11G021690.1	(1 of 47) 2.3.1.107 - Deacetylvindoline O-acetyltransferase / Deacetylvindoline acetyltransferase
MSTRG.25314	1.98704410884106e-39	-3.6630945451174504	Soltu.DM.11G021810.1
MSTRG.25329	3.565450869859909e-30	-1.50932846019227	Soltu.DM.11G021950.1	(1 of 14) PF11250 - Fantastic Four meristem regulator (FAF)
MSTRG.2539	6.24000763668664e-06	-1.49787615618002	Soltu.DM.01G039540.1	(1 of 4) PF04588 - Hypoxia induced protein conserved region (HIG_1_N)
MSTRG.25537	3.3803489213141807e-09	-1.36994141128072	-
MSTRG.25548	3.47517745155494e-21	-1.24898058951252	Soltu.DM.11G024550.1
MSTRG.25549	1.9019805307065e-11	-1.6845051319280202	Soltu.DM.11G024560.1	(1 of 1) PTHR23024//PTHR23024:SF189 - MEMBER OF 'GDXG' FAMILY OF LIPOLYTIC ENZYMES // SUBFAMILY NOT NAMED
MSTRG.25595	8.424587894241449e-57	-2.67133822721937	Soltu.DM.11G025100.1	(1 of 11) K06892 - feruloyl-CoA ortho-hydroxylase (F6H1)
MSTRG.25597	4.946030837987559e-50	-1.60314519220025	Soltu.DM.11G025120.1	(1 of 11) K06892 - feruloyl-CoA ortho-hydroxylase (F6H1)
MSTRG.25656	9.004123289823441e-06	-1.4956560776074197	Soltu.DM.11G025970.1
MSTRG.25674	2.04378646953988e-06	-1.94562795628254	Soltu.DM.11G026290.1	(1 of 1) PTHR31319:SF1 - CCT MOTIF FAMILY PROTEIN
MSTRG.25687	0.00864452394705574	-1.3621018604761397	Soltu.DM.11G026460.1	(1 of 3) PTHR12542//PTHR12542:SF17 - EXOCYST COMPLEX PROTEIN EXO70 // SUBFAMILY NOT NAMED
MSTRG.25693	0.000649934366020112	-1.75764969812742	Soltu.DM.11G026510.1	(1 of 59) PF13912 - C2H2-type zinc finger (zf-C2H2_6)
MSTRG.25695	0.0137822866421974	-2.2344361912695	Soltu.DM.11G026550.1	(1 of 59) PF13912 - C2H2-type zinc finger (zf-C2H2_6)
MSTRG.25701	6.13465670179207e-42	-2.2428625347738196	Soltu.DM.11G026620.1	(1 of 4) PTHR10641//PTHR10641:SF484 - MYB-LIKE DNA-BINDING PROTEIN MYB // TRANSCRIPTION FACTOR MYB48-RELATED
MSTRG.25782	2.63208514921424e-34	-1.2241493292710801	Soltu.DM.12G001000.1	(1 of 1) 2.6.1.45 - Serine--glyoxylate transaminase / SGAT
MSTRG.25800	1.62858168425605e-81	-3.1026722772194	Soltu.DM.12G001210.1	(1 of 6) PTHR10811:SF16 - FRINGE-LIKE PROTEIN
MSTRG.25808	1.0937264134979999e-06	-1.04757762278226	Soltu.DM.12G001320.2	(1 of 2) PTHR13832//PTHR13832:SF309 - PROTEIN PHOSPHATASE 2C // PROTEIN PHOSPHATASE 2C 40-RELATED
MSTRG.25818	0.000133564479793071	-1.05335711290348	Soltu.DM.12G001430.1
MSTRG.25855	6.70479510193986e-11	-1.2273901087581498	Soltu.DM.12G001940.1	(1 of 2) PTHR11964:SF16 - S-ADENOSYLMETHIONINE SYNTHASE 4
MSTRG.25871	7.089371188720841e-09	-1.02764888979115	Soltu.DM.12G002170.1	(1 of 2) PTHR22595//PTHR22595:SF42 - CHITINASE-RELATED // CHITINASE-LIKE PROTEIN 1
MSTRG.25895	0.00137197680935601	-1.6506890736698703	Soltu.DM.12G002520.1	(1 of 4) PTHR11926//PTHR11926:SF98 - GLUCOSYL/GLUCURONOSYL TRANSFERASES // UDP-GLYCOSYLTRANSFERASE 75B1-RELATED
MSTRG.2597	0.0121690135407467	-1.1327452083161	Soltu.DM.01G040240.1	(1 of 1) 2.5.1.43 - Nicotianamine synthase
MSTRG.25980	1.3106005147420899e-19	-1.00809317008477	Soltu.DM.12G003840.1	(1 of 3) PTHR30540:SF9 - POTASSIUM TRANSPORTER 4
MSTRG.25997	0.00138928489085679	-1.92642175211622	Soltu.DM.12G004050.1	(1 of 2) PTHR31282//PTHR31282:SF15 - FAMILY NOT NAMED // WRKY TRANSCRIPTION FACTOR 11-RELATED
MSTRG.26005	0.0214066565793287	-1.4801332390087398	Soltu.DM.12G004140.1	(1 of 104) PF12796 - Ankyrin repeats (3 copies) (Ank_2)
MSTRG.26029	3.7330402895268197e-16	-1.24960078015088	Soltu.DM.12G004360.1	(1 of 4) PTHR13832//PTHR13832:SF335 - PROTEIN PHOSPHATASE 2C // PROTEIN PHOSPHATASE 2C 16-RELATED
MSTRG.26055	2.78083579672718e-21	-1.72553103958116	Soltu.DM.12G004630.1	(1 of 2) PTHR31651//PTHR31651:SF5 - FAMILY NOT NAMED // AUXIN EFFLUX CARRIER FAMILY PROTEIN-RELATED
MSTRG.2606	5.090838457153949e-38	-1.17654032928379	Soltu.DM.01G040360.2	(1 of 1) PTHR11660:SF53 - SOLUTE CARRIER FAMILY 40 MEMBER 3, CHLOROPLASTIC
MSTRG.26065	2.08146552889245e-14	-1.13582391099677	Soltu.DM.12G004790.1	(1 of 3) 1.2.1.12//1.2.1.13 - Glyceraldehyde-3-phosphate dehydrogenase (phosphorylating) / Triosephosphate dehydrogenase // Glyceraldehyde-3-phosphate dehydrogenase (NADP(+)) (phosphorylating) / Triosephosphate dehydrogenase (NADP+)
MSTRG.26071	0.00129465211167717	-1.33839870787628	Soltu.DM.12G004870.1
MSTRG.26084	6.85328779759331e-35	-2.25064208446083	Soltu.DM.12G005010.1	(1 of 3) PTHR13711//PTHR13711:SF202 - SWI/SNF-RELATED CHROMATIN BINDING PROTEIN // HIGH MOBILITY GROUP B PROTEIN 10-RELATED
MSTRG.26109	0.00169714036362822	-1.07386655677135	Soltu.DM.12G005330.1	(1 of 5) PTHR24078//PTHR24078:SF177 - DNAJ HOMOLOG SUBFAMILY C MEMBER // PROTEIN DNJ-23-RELATED
MSTRG.26157	7.66835447700499e-10	-1.24811443656239	Soltu.DM.12G006060.1	(1 of 592) PF00067 - Cytochrome P450 (p450)
MSTRG.26161	2.0005772985020397e-09	-1.0592126017152699	Soltu.DM.12G006110.1	(1 of 2) 1.14.13.53//1.14.13.89 - 4'-methoxyisoflavone 2'-hydroxylase / Isoflavone 2'-monooxygenase // Isoflavone 2'-hydroxylase / Isoflavone 2'-monooxygenase
MSTRG.26174	0.0011923301890504401	-1.5487131690386298	Soltu.DM.12G006270.1	(1 of 3) 2.3.1.91 - Sinapoylglucose--choline O-sinapoyltransferase / Sinapine synthase
MSTRG.26180	1.67691162653455e-11	-1.27390967055964	Soltu.DM.12G006380.1	(1 of 3) PTHR22950:SF278 - AMINO ACID PERMEASE 1-RELATED
MSTRG.26188	2.49942010940339e-09	-1.12049636300448	Soltu.DM.12G006540.1	(1 of 8) PF00069//PF13947 - Protein kinase domain (Pkinase) // Wall-associated receptor kinase galacturonan-binding (GUB_WAK_bind)
MSTRG.26202	3.5843712745806304e-08	-1.02728487538208	Soltu.DM.12G006720.1	(1 of 6) KOG2234 - Predicted UDP-galactose transporter
MSTRG.26210	9.6980892694881e-06	-1.10591473932377	Soltu.DM.12G006790.1	(1 of 5) PTHR11945//PTHR11945:SF190 - MADS BOX PROTEIN // SUBFAMILY NOT NAMED
MSTRG.26216	1.21180524422954e-11	-1.1773324448326898	Soltu.DM.12G006900.2	(1 of 2) KOG0198//KOG0580//KOG0583 - MEKK and related serine/threonine protein kinases // Serine/threonine protein kinase // Serine/threonine protein kinase
MSTRG.2623	2.83342017422557e-26	-1.56834411153328	Soltu.DM.01G040600.1	(1 of 1) PTHR12847//PTHR12847:SF5 - ATP-BINDING CASSETTE ABC TRANSPORTER-RELATED // CCR4-ASSOCIATED FACTOR 16
MSTRG.26234	5.6846557783246204e-05	-1.20135391657935	Soltu.DM.12G007120.1	(1 of 6) PTHR31657:SF9 - ETHYLENE-RESPONSIVE TRANSCRIPTION FACTOR CRF5-RELATED
MSTRG.26243	1.70811038214673e-05	-1.43922314830019	-
MSTRG.26266	7.81282911492052e-17	-1.1251042268816003	Soltu.DM.12G007540.1	(1 of 2) PTHR14154//PTHR14154:SF12 - UPF0041 BRAIN PROTEIN 44-RELATED // SUBFAMILY NOT NAMED
MSTRG.26272	4.08729229291629e-11	-1.0630093991005	Soltu.DM.12G007620.2	(1 of 2) PTHR11527//PTHR11527:SF169 - SMALL HEAT-SHOCK PROTEIN HSP20 FAMILY // ALPHA-CRYSTALLIN DOMAIN OF HEAT SHOCK PROTEIN-CONTAINING PROTEIN
MSTRG.26287	6.134838116935309e-12	-1.4493722616487699	Soltu.DM.12G007810.1	(1 of 2) PTHR31960:SF2 - F-BOX PROTEIN PP2-A11-RELATED
MSTRG.2629	1.3872847303828502e-12	-1.14233231673188	Soltu.DM.01G040670.2	(1 of 58) PF00892 - EamA-like transporter family (EamA)
MSTRG.26298	0.000463498557687474	-1.68440674371308	Soltu.DM.12G008000.1	(1 of 35) PTHR31175//PTHR31175:SF7 - AUXIN-RESPONSIVE FAMILY PROTEIN // SUBFAMILY NOT NAMED
MSTRG.263	0.0190798112184472	-1.37710533619455	Soltu.DM.01G002770.1	(1 of 6) PTHR22849//PTHR22849:SF48 - WDSAM1 PROTEIN // SUBFAMILY NOT NAMED
MSTRG.2630	1.8645011124208798e-16	-1.1055384599178402	Soltu.DM.01G040680.1	(1 of 1) PTHR22835:SF275 - GDSL ESTERASE/LIPASE LIP-4
MSTRG.26301	2.3481066460932102e-05	-2.16726860823298	-
MSTRG.26380	7.937557032002141e-29	-2.10032144705178	Soltu.DM.12G009290.1	(1 of 69) KOG0725 - Reductases with broad range of substrate specificities
MSTRG.26408	1.41921462890553e-15	-5.2364208341163305	-
MSTRG.26409	1.62342432506458e-20	-1.87315975874284	Soltu.DM.12G009720.1	(1 of 592) PF00067 - Cytochrome P450 (p450)
MSTRG.26436	1.22618321414241e-07	-1.4402042840550602	Soltu.DM.12G010320.2	(1 of 3) PTHR31985//PTHR31985:SF23 - FAMILY NOT NAMED // DEHYDRATION-RESPONSIVE ELEMENT-BINDING PROTEIN 3-RELATED
MSTRG.26447	2.783909952188549e-56	-2.84059155758509	Soltu.DM.12G010430.1	(1 of 5) PTHR33101//PTHR33101:SF10 - FAMILY NOT NAMED // RHO GUANINE NUCLEOTIDE EXCHANGE FACTOR 8-RELATED
MSTRG.26448	6.624669359197989e-23	-1.10809389149088	Soltu.DM.12G010440.1	(1 of 5) 1.1.1.237 - Hydroxyphenylpyruvate reductase
MSTRG.26451	1.5775594197092299e-18	-1.06089122204495	Soltu.DM.12G010470.15	(1 of 3) PTHR14255//PTHR14255:SF6 - ATP-DEPENDENT PROTEASE CEREBLON // SUBFAMILY NOT NAMED
MSTRG.26491	0.00518506400083731	-1.07050502642381	Soltu.DM.12G011140.1
MSTRG.26533	1.6781170141332596e-53	-2.02420197466647	Soltu.DM.12G011660.1	(1 of 4) PTHR23180:SF290 - C2 DOMAIN-CONTAINING PROTEIN-RELATED
MSTRG.26534	6.462941926544079e-27	-1.88772988389622	Soltu.DM.12G011670.1	(1 of 3) K05929 - phosphoethanolamine N-methyltransferase (E2.1.1.103, NMT)
MSTRG.26595	1.2388594967788001e-14	-1.58406391017375	Soltu.DM.12G013090.1	(1 of 2) PTHR10509//PTHR10509:SF23 - O-METHYLTRANSFERASE-RELATED // SUBFAMILY NOT NAMED
MSTRG.26613	0.000541844439689629	-1.0954534312509498	-
MSTRG.26650	6.44068762712913e-10	-1.39527849745567	Soltu.DM.12G014530.1	(1 of 34) 2.3.1.224 - Acetyl-CoA-benzylalcohol acetyltransferase
MSTRG.26652	1.8802544793647898e-14	-1.03867681291562	Soltu.DM.12G014540.1	(1 of 3) PTHR22847:SF499 - TOPLESS-RELATED PROTEIN 4
MSTRG.26676	4.44155351797576e-06	-1.03063861294854	Soltu.DM.12G015100.2	(1 of 4) PTHR23115:SF164 - EUKARYOTIC TRANSLATION INITIATION FACTOR 2 SUBUNIT 3
MSTRG.267	0.0051689644662672105	-1.88212801601566	Soltu.DM.01G002800.1	(1 of 6) PTHR22849//PTHR22849:SF48 - WDSAM1 PROTEIN // SUBFAMILY NOT NAMED
MSTRG.26729	0.00129149558238615	-1.68191060495732	-
MSTRG.26784	7.61144108022284e-07	-1.17071492334491	Soltu.DM.12G017900.1
MSTRG.26786	1.01474657725837e-05	-3.0804524155505697	-
MSTRG.26798	0.000890014407017874	-1.1627146625054299	-
MSTRG.26808	4.0739184691883204e-07	-1.5053890559237	-
MSTRG.26809	4.0742159744504206e-11	-1.34524264948527	-
MSTRG.26815	2.64895633571389e-06	-1.00775162893637	-
MSTRG.26828	4.55652371713229e-07	-1.51470040939342	-
MSTRG.26853	1.5407936266959598e-19	-1.4432743458490198	Soltu.DM.12G019540.1	(1 of 1) PTHR37182//PTHR37182:SF1 - FAMILY NOT NAMED // F24J8.11 PROTEIN
MSTRG.26858	2.93545389388695e-10	-3.8602723083843897	-
MSTRG.2688	1.9760081583655397e-107	-3.4878217502158	Soltu.DM.01G041410.3	(1 of 1) KOG0039//KOG0534 - Ferric reductase, NADH/NADPH oxidase and related proteins // NADH-cytochrome b-5 reductase
MSTRG.269	0.0135411921546286	-1.85220341072862	Soltu.DM.01G002820.1	(1 of 6) PTHR22849//PTHR22849:SF48 - WDSAM1 PROTEIN // SUBFAMILY NOT NAMED
MSTRG.26930	0.0168336227389571	-1.44357640168731	Soltu.DM.12G020770.1	(1 of 8) 3.2.1.151 - Xyloglucan-specific endo-beta-1,4-glucanase / Xyloglucanendohydrolase
MSTRG.26952	1.73733741239186e-52	-2.1209033717573202	Soltu.DM.12G021100.1	(1 of 3) PTHR13301//PTHR13301:SF57 - X-BOX TRANSCRIPTION FACTOR-RELATED // SUBFAMILY NOT NAMED
MSTRG.26953	6.712638238726771e-07	-1.70492933439729	-
MSTRG.26966	1.03797665474715e-12	-1.09453710121562	Soltu.DM.12G021250.1	(1 of 1) PF08792 - A2L zinc ribbon domain (A2L_zn_ribbon)
MSTRG.26975	1.1629182137072799e-24	-2.24846548446802	Soltu.DM.12G021340.1	(1 of 2) PTHR13903//PTHR13903:SF5 - PIRIN-RELATED // SUBFAMILY NOT NAMED
MSTRG.26980	9.05995857667001e-22	-1.35183756708226	Soltu.DM.12G021410.1	(1 of 1) 1.4.3.16 - L-aspartate oxidase / LASPO
MSTRG.27036	0.0116497975724426	-1.1887704858310801	Soltu.DM.12G022230.1	(1 of 56) PF03514 - GRAS domain family (GRAS)
MSTRG.27037	0.00770072278809229	-1.4808886465248101	Soltu.DM.12G022240.1	(1 of 3) 1.1.1.219 - Dihydrokaempferol 4-reductase / NADPH-dihydromyricetin reductase
MSTRG.27047	6.65686072586877e-41	-3.4508531662909596	-
MSTRG.27067	2.45355556552787e-50	-1.8323228563096101	Soltu.DM.12G022990.1	(1 of 4) PTHR31717//PTHR31717:SF7 - FAMILY NOT NAMED // B-BOX DOMAIN PROTEIN 26-RELATED
MSTRG.27079	3.96009051616248e-11	-1.75295668125786	Soltu.DM.12G023230.1	(1 of 5) K07976 - Rab family, other (RAB)
MSTRG.27083	1.72338052792625e-13	-1.02770702647752	Soltu.DM.12G023270.1	(1 of 2) PF01762//PF02434//PF13334 - Galactosyltransferase (Galactosyl_T) // Fringe-like (Fringe) // Domain of unknown function (DUF4094) (DUF4094)
MSTRG.27093	3.5298142365659996e-24	-1.99547583324289	Soltu.DM.12G023420.1	(1 of 2) PTHR22951:SF26 - CLATHRIN COAT ASSEMBLY PROTEIN AP180
MSTRG.27095	5.3573246902205106e-05	-1.06851492886795	Soltu.DM.12G023440.1	(1 of 8) PTHR31319:SF10 - ZINC FINGER PROTEIN CONSTANS-RELATED
MSTRG.27097	0.000906087320620023	-2.76807825314098	Soltu.DM.12G023450.1	(1 of 62) PF00560//PF08263//PF13855 - Leucine Rich Repeat (LRR_1) // Leucine rich repeat N-terminal domain (LRRNT_2) // Leucine rich repeat (LRR_8)
MSTRG.2710	2.21367943492365e-27	-1.5330876844277501	Soltu.DM.01G041640.2	(1 of 16) PTHR11017//PTHR11017:SF161 - LEUCINE-RICH REPEAT-CONTAINING PROTEIN // SUBFAMILY NOT NAMED
MSTRG.27101	1.89319525104952e-07	-1.43027917375656	Soltu.DM.12G023520.1	(1 of 2) PTHR11654//PTHR11654:SF154 - OLIGOPEPTIDE TRANSPORTER-RELATED // PROTEIN NRT1/ PTR FAMILY 6.4
MSTRG.27170	0.000918890491143083	-1.60881026144196	Soltu.DM.12G024480.1	(1 of 3) 4.2.3.126 - Gamma-muurolene synthase
MSTRG.27176	0.00862791220001765	-1.34830286527441	Soltu.DM.12G024550.1
MSTRG.27183	0.00926343781348817	-1.1911027366918798	Soltu.DM.12G024610.1
MSTRG.27187	0.0328629280005107	-1.1534423274387	Soltu.DM.12G024650.1
MSTRG.27218	3.5088359616275097e-31	-1.2191639157865	Soltu.DM.12G024980.1	(1 of 2) PTHR24193//PTHR24193:SF70 - ANKYRIN REPEAT PROTEIN // AAA-TYPE ATPASE FAMILY PROTEIN / ANKYRIN REPEAT FAMILY PROTEIN
MSTRG.27236	3.4430236378291396e-07	-1.32224924616468	Soltu.DM.12G025240.1	(1 of 160) PF00847 - AP2 domain (AP2)
MSTRG.27292	0.000749002217256506	-3.54000734717696	Soltu.DM.12G025950.1	(1 of 6) KOG4585 - Predicted transposase
MSTRG.273	3.15530605546303e-26	-1.13407383057643	Soltu.DM.01G002900.1	(1 of 4) K09480 - digalactosyldiacylglycerol synthase (E2.4.1.241)
MSTRG.27339	0.00235776478158024	-1.2156787439706498	Soltu.DM.12G026610.2	(1 of 3) KOG0472//KOG4579 - Leucine-rich repeat protein // Leucine-rich repeat (LRR) protein associated with apoptosis in muscle tissue
MSTRG.2741	9.557790112125281e-14	-1.1910496294931399	Soltu.DM.01G042120.1	(1 of 3) K01528 - dynamin GTPase (DNM)
MSTRG.27424	4.8394719794469696e-21	-1.09130700416805	Soltu.DM.12G027440.1	(1 of 10) K07198 - 5'-AMP-activated protein kinase, catalytic alpha subunit (PRKAA, AMPK)
MSTRG.27457	0.0015434376775708	-2.12338684002362	Soltu.DM.12G027920.1	(1 of 3) PTHR10366//PTHR10366:SF459 - NAD DEPENDENT EPIMERASE/DEHYDRATASE // SUBFAMILY NOT NAMED
MSTRG.27476	2.19890786775017e-05	-1.0930950357949	Soltu.DM.12G028280.2	(1 of 1) PTHR23500//PTHR23500:SF13 - FAMILY NOT NAMED // POLYOL TRANSPORTER 4-RELATED
MSTRG.27508	8.215189980290941e-05	-1.17718458932459	Soltu.DM.12G028730.1	(1 of 35) K08235 - xyloglucan:xyloglucosyl transferase (E2.4.1.207)
MSTRG.27564	1.00250532229609e-19	-1.04584827148763	Soltu.DM.12G029500.1	(1 of 7) PTHR13789//PTHR13789:SF185 - MONOOXYGENASE // FAD/NAD(P)-BINDING OXIDOREDUCTASE FAMILY PROTEIN
MSTRG.27568	1.18537282397045e-06	-1.4801511012693402	Soltu.DM.12G029560.1	(1 of 7) PTHR13789//PTHR13789:SF185 - MONOOXYGENASE // FAD/NAD(P)-BINDING OXIDOREDUCTASE FAMILY PROTEIN
MSTRG.27570	1.60066005706502e-18	-1.4954780536021999	Soltu.DM.12G029580.1	(1 of 62) PF00560//PF08263//PF13855 - Leucine Rich Repeat (LRR_1) // Leucine rich repeat N-terminal domain (LRRNT_2) // Leucine rich repeat (LRR_8)
MSTRG.27571	3.42947915594837e-08	-1.80247428456099	Soltu.DM.12G029590.1	(1 of 7) PTHR13789:SF185 - FAD/NAD(P)-BINDING OXIDOREDUCTASE FAMILY PROTEIN
MSTRG.27572	3.1982810364212e-10	-1.1989353358476598	Soltu.DM.12G029590.1	(1 of 7) PTHR13789:SF185 - FAD/NAD(P)-BINDING OXIDOREDUCTASE FAMILY PROTEIN
MSTRG.27580	3.55120841377863e-48	-1.7708321467266699	Soltu.DM.12G029670.3	(1 of 1) KOG0296//KOG1332 - Angio-associated migratory cell protein (contains WD40 repeats) // Vesicle coat complex COPII, subunit SEC13
MSTRG.27581	0.0019069268527361898	-1.6904458985474597	Soltu.DM.12G029680.1	(1 of 3) PTHR19297:SF75 - CORE-2/I-BRANCHING BETA-1,6-N-ACETYLGLUCOSAMINYLTRANSFERASE FAMILY PROTEIN
MSTRG.27585	4.98307610000832e-18	-1.01027554775866	Soltu.DM.12G029740.1	(1 of 1) PTHR33021:SF1 - EARLY NODULIN-LIKE PROTEIN 2
MSTRG.27684	0.000173248639367155	-1.26840868101512	-
MSTRG.27686	0.012773956084643998	-1.00584504089038	Soltu.DM.S000860.1
MSTRG.2856	1.1831730473543098e-50	-1.3706494180673998	Soltu.DM.01G043680.2	(1 of 1) PTHR24361//PTHR24361:SF328 - MITOGEN-ACTIVATED KINASE KINASE KINASE // SUBFAMILY NOT NAMED
MSTRG.2857	9.077614978626421e-07	-2.88909462514936	Soltu.DM.01G043680.1	(1 of 1) PTHR24361//PTHR24361:SF328 - MITOGEN-ACTIVATED KINASE KINASE KINASE // SUBFAMILY NOT NAMED
MSTRG.2900	5.561720323735e-22	-1.1184668225886398	Soltu.DM.01G044250.1	(1 of 1) PTHR12320//PTHR12320:SF9 - PROTEIN PHOSPHATASE 2C // PROTEIN PHOSPHATASE 2C 62-RELATED
MSTRG.2908	5.016892644986669e-80	-2.16301620560494	Soltu.DM.01G044350.1	(1 of 2) PTHR33334//PTHR33334:SF5 - FAMILY NOT NAMED // DENTIN SIALOPHOSPHOPROTEIN-LIKE PROTEIN
MSTRG.2921	3.9714541822156297e-32	-1.52266267798594	Soltu.DM.01G044510.1
MSTRG.2922	8.15005031678181e-06	-2.2331288732617502	Soltu.DM.01G044520.1	(1 of 8) KOG1546 - Metacaspase involved in regulation of apoptosis
MSTRG.2927	9.234572481071939e-08	-1.04598649602508	Soltu.DM.01G044570.1	(1 of 6) PTHR11926//PTHR11926:SF280 - GLUCOSYL/GLUCURONOSYL TRANSFERASES // SUBFAMILY NOT NAMED
MSTRG.2942	4.4427486447400106e-13	-1.18715481103643	Soltu.DM.01G044750.1	(1 of 2) K03319 - divalent anion:Na+ symporter, DASS family (TC.DASS)
MSTRG.2944	8.798223080663721e-07	-1.11147965092473	Soltu.DM.01G044770.1	(1 of 34) 2.3.1.224 - Acetyl-CoA-benzylalcohol acetyltransferase
MSTRG.2969	1.5881135900085e-14	-1.21231289849369	Soltu.DM.01G045170.2	(1 of 99) PF01397//PF03936 - Terpene synthase, N-terminal domain (Terpene_synth) // Terpene synthase family, metal binding domain (Terpene_synth_C)
MSTRG.2997	0.00573859297964816	-1.29194960733998	-
MSTRG.3012	2.31496868749387e-15	-1.2948178340168999	Soltu.DM.01G045780.1
MSTRG.3031	0.0113437985183125	-1.47782914420865	-
MSTRG.3044	1.3215903370584999e-06	-2.68004293987305	Soltu.DM.01G046230.1	(1 of 4) PTHR33285//PTHR33285:SF1 - FAMILY NOT NAMED // GROWTH FACTOR PROTEIN-RELATED
MSTRG.3064	0.00442135673541757	-1.03386193135228	Soltu.DM.01G046560.1	(1 of 12) PTHR26374//PTHR26374:SF208 - FAMILY NOT NAMED // ZINC FINGER PROTEIN AZF3-RELATED
MSTRG.3087	7.243856908988628e-72	-4.39155859278124	Soltu.DM.01G046840.1
MSTRG.3104	6.332668949829579e-07	-2.59186350094249	Soltu.DM.01G047100.1	(1 of 20) PTHR10024 - SYNAPTOTAGMIN
MSTRG.3112	2.39991610974432e-10	-1.17009914280963	Soltu.DM.01G047220.1	(1 of 10) PF04669 - Polysaccharide biosynthesis (Polysacc_synt_4)
MSTRG.3114	2.2148293229810898e-12	-1.5656827055802198	Soltu.DM.01G047250.1	(1 of 6) 2.4.1.128 - Scopoletin glucosyltransferase
MSTRG.3115	2.84905311363229e-10	-1.59059272896063	Soltu.DM.01G047260.1	(1 of 1) PTHR11926//PTHR11926:SF190 - GLUCOSYL/GLUCURONOSYL TRANSFERASES // SUBFAMILY NOT NAMED
MSTRG.3121	3.84563810735142e-17	-1.3653003541955802	Soltu.DM.01G047320.1	(1 of 1) PTHR10509//PTHR10509:SF19//PTHR10509:SF23 - O-METHYLTRANSFERASE-RELATED // SUBFAMILY NOT NAMED // SUBFAMILY NOT NAMED
MSTRG.3122	9.73088500793848e-05	-1.10770689876502	Soltu.DM.01G047330.1	(1 of 6) KOG4585 - Predicted transposase
MSTRG.3126	0.0015617428978107698	-1.31680709714878	Soltu.DM.01G047400.1	(1 of 1) PTHR22849//PTHR22849:SF52 - WDSAM1 PROTEIN // E3 UBIQUITIN-PROTEIN LIGASE PUB24-RELATED
MSTRG.3132	0.0036400018138358398	-2.11359090390269	-
MSTRG.3149	2.69809996829309e-30	-1.6096094728158399	Soltu.DM.01G047740.2	(1 of 7) 1.14.13.93 - (+)-abscisic acid 8'-hydroxylase / ABA 8'-hydroxylase
MSTRG.3150	0.000288701325394221	-2.0160765703778702	-
MSTRG.3152	0.000381278190116058	-2.9709020769100296	Soltu.DM.01G047760.1	(1 of 160) PF00847 - AP2 domain (AP2)
MSTRG.3159	5.00473197611162e-07	-1.17289731567504	Soltu.DM.01G047820.1	(1 of 2) PTHR31003//PTHR31003:SF5 - MYB FAMILY TRANSCRIPTION FACTOR // MYB FAMILY TRANSCRIPTION FACTOR
MSTRG.3176	2.7319667438896403e-14	-1.54101028146994	Soltu.DM.01G048090.1	(1 of 3) PTHR23024//PTHR23024:SF131 - MEMBER OF 'GDXG' FAMILY OF LIPOLYTIC ENZYMES // CARBOXYLESTERASE 2-RELATED
MSTRG.3181	1.53054180734013e-07	-1.00533220291149	Soltu.DM.01G048130.1	(1 of 5) PTHR23024//PTHR23024:SF157 - MEMBER OF 'GDXG' FAMILY OF LIPOLYTIC ENZYMES // CARBOXYLESTERASE 12-RELATED
MSTRG.3187	2.35558484829946e-10	-1.35423309554297	Soltu.DM.01G048190.1	(1 of 2) K00366 - ferredoxin-nitrite reductase (nirA)
MSTRG.3193	0.0365304769104424	-1.04940049736571	-
MSTRG.3228	3.8683116703375704e-07	-1.05412516306034	Soltu.DM.01G048760.1	(1 of 1) KOG0316//KOG0645 - Conserved WD40 repeat-containing protein // WD40 repeat protein
MSTRG.3279	0.00019061175103769198	-1.3147322014315501	Soltu.DM.01G049450.1	(1 of 5) PTHR24078:SF177 - PROTEIN DNJ-23-RELATED
MSTRG.3282	1.4540656953278196e-31	-2.08138765341651	Soltu.DM.01G049480.1	(1 of 5) PTHR24078//PTHR24078:SF177 - DNAJ HOMOLOG SUBFAMILY C MEMBER // PROTEIN DNJ-23-RELATED
MSTRG.3292	1.3151174077020801e-08	-1.6861267718677602	Soltu.DM.01G049600.1
MSTRG.3293	1.9603952785927102e-05	-1.45740194657399	Soltu.DM.01G049610.1
MSTRG.3304	1.57869000974823e-19	-1.02850751446337	Soltu.DM.01G049730.1	(1 of 2) PTHR24078//PTHR24078:SF219 - DNAJ HOMOLOG SUBFAMILY C MEMBER // DNAJ HEAT SHOCK N-TERMINAL DOMAIN-CONTAINING PROTEIN
MSTRG.3334	2.3880918193514597e-10	-1.14450542001134	Soltu.DM.01G050210.1	(1 of 1) PTHR11627//PTHR11627:SF16 - FRUCTOSE-BISPHOSPHATE ALDOLASE // FRUCTOSE-BISPHOSPHATE ALDOLASE 1, CHLOROPLASTIC-RELATED
MSTRG.3335	2.1452994002907097e-72	-2.3395588488015697	Soltu.DM.01G050220.1	(1 of 2) PTHR31832//PTHR31832:SF5 - FAMILY NOT NAMED // B-BOX TYPE ZINC FINGER-CONTAINING PROTEIN
MSTRG.3344	2.36195982706622e-15	-1.3687921619158403	Soltu.DM.01G050330.1	(1 of 2) PTHR13690//PTHR13690:SF76 - FAMILY NOT NAMED // BASIC-LEUCINE ZIPPER (BZIP) TRANSCRIPTION FACTOR FAMILY PROTEIN
MSTRG.3350	8.650660881247019e-14	-1.7855766203535401	Soltu.DM.01G050400.1	(1 of 45) K14488 - SAUR family protein (SAUR)
MSTRG.3351	9.0986361565034e-08	-2.2856796367963503	-
MSTRG.3352	4.5851103771577904e-08	-1.2888201445996599	Soltu.DM.01G050410.1	(1 of 1) PTHR31374:SF41 - AUXIN-INDUCED PROTEIN-LIKE-RELATED
MSTRG.3357	0.0109708955860053	-1.27065065825242	Soltu.DM.01G050430.1	(1 of 45) K14488 - SAUR family protein (SAUR)
MSTRG.3358	4.1282043964390006e-05	-1.50234275334692	Soltu.DM.01G050450.1	(1 of 45) K14488 - SAUR family protein (SAUR)
MSTRG.3360	1.50170905230201e-12	-1.9284380909159398	Soltu.DM.01G050460.1
MSTRG.3361	7.29631561428078e-05	-1.4019631965331598	Soltu.DM.01G050490.1	(1 of 45) K14488 - SAUR family protein (SAUR)
MSTRG.3371	3.97843844012889e-10	-1.06178494280089	Soltu.DM.01G050530.1
MSTRG.3373	0.0018932826046396802	-1.19163727214224	Soltu.DM.01G050560.1
MSTRG.3376	0.0043840763371741295	-1.38446313432205	Soltu.DM.01G050580.1	(1 of 45) K14488 - SAUR family protein (SAUR)
MSTRG.3377	0.0174855323471386	-1.03382767161726	-
MSTRG.3378	0.0020057841463743896	-1.4576566243850202	Soltu.DM.01G050590.1	(1 of 45) K14488 - SAUR family protein (SAUR)
MSTRG.3413	2.4428620475719394e-17	-1.6395679105470902	Soltu.DM.01G051010.1	(1 of 5) PF06911 - Senescence-associated protein (Senescence)
MSTRG.3491	6.469205886806329e-75	-2.07938985019975	Soltu.DM.01G051940.1	(1 of 6) K15102 - solute carrier family 25 (mitochondrial phosphate transporter), member 3 (SLC25A3, PHC, PIC)
MSTRG.3555	3.74079054714955e-26	-1.1135880582080901	Soltu.DM.02G000470.1	(1 of 5) PTHR23500:SF62 - SUGAR TRANSPORTER ERD6-LIKE 14-RELATED
MSTRG.3557	0.00521448219681955	-1.09622297828434	-
MSTRG.3573	2.73053379263348e-18	-2.7486084158842794	-
MSTRG.3580	6.0946768055897605e-05	-1.16126409813468	-
MSTRG.3582	9.39089790872496e-11	-3.3406322068027996	-
MSTRG.3591	2.81848264371825e-06	-2.2003196607830398	Soltu.DM.02G000950.1	(1 of 12) PTHR31645//PTHR31645:SF1 - FAMILY NOT NAMED // GB|AAD49762.1-RELATED
MSTRG.3633	5.11106473084212e-10	-1.05559737072386	Soltu.DM.02G001700.1	(1 of 2) PTHR20932:SF8 - PEPTIDOGLYCAN-BINDING LYSM DOMAIN-CONTAINING PROTEIN
MSTRG.3656	9.62475602022569e-30	-1.38021142985334	Soltu.DM.02G002070.2	(1 of 1) PTHR14773:SF0 - WD REPEAT-CONTAINING PROTEIN 76
MSTRG.3663	4.30594966444786e-05	-1.2958576802622	-
MSTRG.3703	1.78252353330122e-18	-1.5632976512679602	Soltu.DM.02G002820.1	(1 of 3) PTHR32448:SF34 - F22M8.11 PROTEIN-RELATED
MSTRG.3790	3.8087608139732995e-75	-4.05521610439137	Soltu.DM.02G004130.1	(1 of 3) 1.8.4.10 - Adenylyl-sulfate reductase (thioredoxin) / Thioredoxin-dependent 5'-adenylylsulfate reductase
MSTRG.3810	9.29043202458432e-10	-1.62297481544211	Soltu.DM.02G004510.1	(1 of 2) PTHR12802//PTHR12802:SF60 - SWI/SNF COMPLEX-RELATED // PROTEIN REVEILLE 1-RELATED
MSTRG.3886	0.00334502302184895	-1.6732400454426202	Soltu.DM.02G005700.1
MSTRG.3899	5.98803712869702e-05	-1.09331001953741	Soltu.DM.02G006020.1
MSTRG.3912	9.705512830617159e-21	-1.23155867143999	Soltu.DM.02G006160.1	(1 of 3) PTHR11627//PTHR11627:SF15 - FRUCTOSE-BISPHOSPHATE ALDOLASE // FRUCTOSE-BISPHOSPHATE ALDOLASE 2, CHLOROPLASTIC-RELATED
MSTRG.3929	3.95713655138879e-24	-1.1326154942727902	Soltu.DM.02G006380.2	(1 of 2) PTHR10992//PTHR10992:SF701 - ALPHA/BETA HYDROLASE FOLD-CONTAINING PROTEIN // SERINE HYDROLASE-RELATED
MSTRG.3940	2.25978208523526e-08	-1.40134308852827	Soltu.DM.02G006510.1	(1 of 10) PTHR31896:SF12 - ANTHRANILATE N-HYDROXYCINNAMOYL/BENZOYLTRANSFERASE-LIKE PROTEIN-RELATED
MSTRG.3960	1.7975915422593399e-07	-7.39082734963527	Soltu.DM.02G006790.1	(1 of 3) K12356 - coniferyl-alcohol glucosyltransferase (UGT72E)
MSTRG.3961	5.1445236462224486e-164	-5.97265782714764	Soltu.DM.02G006800.1	(1 of 2) 2.4.1.126 - Hydroxycinnamate 4-beta-glucosyltransferase
MSTRG.40	0.00424541868992675	-2.95415316378218	Soltu.DM.01G000050.1	(1 of 2) PTHR10110//PTHR10110:SF86 - SODIUM/HYDROGEN EXCHANGER // SODIUM/HYDROGEN EXCHANGER 7-RELATED
MSTRG.4008	0.0317736255748291	-1.86791956489553	Soltu.DM.02G007380.1	(1 of 2) PTHR10108//PTHR10108:SF914 - METHYLTRANSFERASE // SUBFAMILY NOT NAMED
MSTRG.4017	3.25164588240752e-34	-1.22464013071733	Soltu.DM.02G007460.2	(1 of 2) 1.14.13.132 - Squalene monooxygenase / Squalene epoxidase
MSTRG.4025	5.01434739339272e-18	-1.48878807288568	Soltu.DM.02G007590.1	(1 of 1) PF00122//PF00689//PF00690//PF12515//PF12710//PF13246 - E1-E2 ATPase (E1-E2_ATPase) // Cation transporting ATPase, C-terminus (Cation_ATPase_C) // Cation transporter/ATPase, N-terminus (Cation_ATPase_N) // Ca2+-ATPase N terminal autoinhibitory domain (CaATP_NAI) // haloacid dehalogenase-like hydrolase (HAD) // Cation transport ATPase (P-type) (Cation_ATPase)
MSTRG.4040	0.000219945038977413	-1.6037372301312398	Soltu.DM.02G007770.1	(1 of 22) PF03321 - GH3 auxin-responsive promoter (GH3)
MSTRG.4056	1.7091080944614997e-55	-1.63519495381829	Soltu.DM.02G008200.1	(1 of 5) 1.1.1.102 - 3-dehydrosphinganine reductase / KTS reductase
MSTRG.4076	1.8161325591865302e-10	-1.7623254558750798	Soltu.DM.02G008560.1	(1 of 9) PTHR10992:SF820 - METHYLESTERASE 1-RELATED
MSTRG.409	0.000304533873922342	-1.45213468324481	-
MSTRG.4099	8.027639045166349e-08	-1.4847394734491202	Soltu.DM.02G008920.1	(1 of 5) KOG2966 - Uncharacterized conserved protein
MSTRG.4102	2.58682870973878e-43	-2.37658837963506	Soltu.DM.02G008950.3	(1 of 2) K15889 - prenylcysteine alpha-carboxyl methylesterase (PCME)
MSTRG.4104	5.40571699040354e-25	-1.53800945735068	Soltu.DM.02G008970.1	(1 of 58) PF13839//PF14416 - GDSL/SGNH-like Acyl-Esterase family found in Pmr5 and Cas1p (PC-Esterase) // PMR5 N terminal Domain (PMR5N)
MSTRG.4145	6.638581426611999e-25	-2.7611759719395095	Soltu.DM.02G009620.2	(1 of 3) PTHR31089//PTHR31089:SF1 - FAMILY NOT NAMED // CYCLIC DOF FACTOR 4-RELATED
MSTRG.4151	5.01416493132563e-17	-1.38685013688473	Soltu.DM.02G009690.1	(1 of 12) 6.4.1.2 - Acetyl-CoA carboxylase
MSTRG.4153	0.0259179456334005	-1.1605749126204699	Soltu.DM.02G009690.1	(1 of 12) 6.4.1.2 - Acetyl-CoA carboxylase
MSTRG.418	3.1475475410217096e-45	-4.392005136608979	-
MSTRG.4210	9.18061691181196e-18	-2.41298474663561	Soltu.DM.02G010460.1	(1 of 1) PTHR23515:SF5 - HIGH AFFINITY NITRATE TRANSPORTER 2.7
MSTRG.4246	2.59746473155714e-11	-1.04430610015961	Soltu.DM.02G010880.2	(1 of 3) PTHR21576//PTHR21576:SF44 - UNCHARACTERIZED NODULIN-LIKE PROTEIN // MAJOR FACILITATOR PROTEIN
MSTRG.4293	0.0109708955860053	-2.19055804857343	Soltu.DM.02G011540.1	(1 of 1) PTHR13871//PTHR13871:SF42 - THIOREDOXIN // CYSTEINE/HISTIDINE-RICH C1 DOMAIN-CONTAINING PROTEIN-RELATED
MSTRG.4309	1.0913645591000601e-06	-1.27670418148718	Soltu.DM.02G011720.1	(1 of 7) PF00560//PF07714//PF13855 - Leucine Rich Repeat (LRR_1) // Protein tyrosine kinase (Pkinase_Tyr) // Leucine rich repeat (LRR_8)
MSTRG.4312	0.00135963971113185	-1.11705384618987	Soltu.DM.02G011770.1	(1 of 9) PF07714//PF13855 - Protein tyrosine kinase (Pkinase_Tyr) // Leucine rich repeat (LRR_8)
MSTRG.4328	8.609076928294399e-09	-3.15303593406104	Soltu.DM.02G011980.1	(1 of 3) PTHR32278//PTHR32278:SF8 - FAMILY NOT NAMED // PHLOEM PROTEIN 2-A10-RELATED
MSTRG.4342	2.28793249087723e-08	-1.91627394007777	Soltu.DM.02G012180.1	(1 of 5) PTHR11040:SF48 - ZINC TRANSPORTER 10-RELATED
MSTRG.4348	1.20442680609257e-05	-1.0004719699166	-
MSTRG.435	2.13021670386611e-06	-1.53086153529504	Soltu.DM.01G004980.1
MSTRG.4384	8.39740707194099e-10	-1.13334591648139	Soltu.DM.02G012730.1	(1 of 1) PTHR10694//PTHR10694:SF41 - JUMONJI DOMAIN CONTAINING PROTEIN // JUMONJI DOMAIN-CONTAINING PROTEIN 18-RELATED
MSTRG.4385	1.00395670613975e-41	-1.7561366742879598	Soltu.DM.02G012740.1	(1 of 2) 2.7.1.32//2.7.1.82 - Choline kinase // Ethanolamine kinase
MSTRG.4388	1.63339826217378e-10	-1.58376321397091	Soltu.DM.02G012780.1
MSTRG.4401	1.0400203277426798e-84	-1.7763723474735302	Soltu.DM.02G012890.2	(1 of 11) K08064 - nuclear transcription factor Y, alpha (NFYA)
MSTRG.4421	1.17196299178399e-20	-1.11296877095971	Soltu.DM.02G013180.1	(1 of 3) PTHR32448:SF34 - F22M8.11 PROTEIN-RELATED
MSTRG.4468	4.39642239696106e-06	-2.6643505615318195	-
MSTRG.4481	4.5384298123547e-11	-1.54199993156907	Soltu.DM.02G013990.1
MSTRG.4485	5.0373022282622003e-08	-1.1980441082706101	Soltu.DM.02G014010.1	(1 of 8) PTHR21649//PTHR21649:SF25 - CHLOROPHYLL A/B BINDING PROTEIN // SUBFAMILY NOT NAMED
MSTRG.4505	3.8800662327729694e-125	-5.738223928556041	Soltu.DM.02G014240.1	(1 of 1) PTHR26402//PTHR26402:SF574 - RESPONSE REGULATOR OF TWO-COMPONENT SYSTEM // SUBFAMILY NOT NAMED
MSTRG.4511	1.36539470530153e-19	-1.02287542942284	Soltu.DM.02G014300.1	(1 of 1) K12123 - phytochrome E (PHYE)
MSTRG.4516	2.21036863598182e-35	-1.24189013077708	Soltu.DM.02G014370.1
MSTRG.4523	2.5530427520335898e-09	-1.0556068597319002	Soltu.DM.02G014420.1	(1 of 6) PTHR10209//PTHR10209:SF168 - OXIDOREDUCTASE, 2OG-FE II OXYGENASE FAMILY PROTEIN // 2-OXOGLUTARATE (2OG) AND FE(II)-DEPENDENT OXYGENASE SUPERFAMILY PROTEIN-RELATED
MSTRG.4556	1.1109158412867899e-54	-2.08072157488648	Soltu.DM.02G014850.1	(1 of 1) PTHR33199//PTHR33199:SF3 - FAMILY NOT NAMED // MACPF DOMAIN-CONTAINING PROTEIN CAD1
MSTRG.4581	0.00029623464842992795	-1.21214946772957	Soltu.DM.02G015060.1	(1 of 2) PTHR19139//PTHR19139:SF155 - AQUAPORIN TRANSPORTER // SUBFAMILY NOT NAMED
MSTRG.459	1.29856246720019e-05	-1.45966371355755	Soltu.DM.01G005290.1	(1 of 83) 1.14.13.121 - Premnaspirodiene oxygenase / Hyoscymus muticus premnaspirodiene oxygenase
MSTRG.4596	3.69152839205288e-09	-1.03382739403539	Soltu.DM.02G015310.1	(1 of 3) PTHR10788//PTHR10788:SF18 - TREHALOSE-6-PHOSPHATE SYNTHASE // ALPHA,ALPHA-TREHALOSE-PHOSPHATE SYNTHASE [UDP-FORMING] 7-RELATED
MSTRG.4604	0.009411213241422309	-1.65988880578717	Soltu.DM.02G015390.1	(1 of 9) PF07939 - Protein of unknown function (DUF1685) (DUF1685)
MSTRG.4607	1.6246177817041498e-19	-1.0538136039577701	Soltu.DM.02G015430.1	(1 of 1) PTHR34449//PTHR34449:SF1 - FAMILY NOT NAMED // RHO TERMINATION FACTOR
MSTRG.4623	5.47539560548866e-21	-1.94880283888825	Soltu.DM.02G015770.1	(1 of 6) PTHR24347:SF167 - CBL-INTERACTING SERINE/THREONINE-PROTEIN KINASE 2
MSTRG.465	4.94094332750142e-37	-1.67859850575755	Soltu.DM.01G005390.1	(1 of 83) 1.14.13.121 - Premnaspirodiene oxygenase / Hyoscymus muticus premnaspirodiene oxygenase
MSTRG.4668	2.54329589379287e-05	-1.0998579360878897	Soltu.DM.02G016390.1	(1 of 7) PF05057 - Putative serine esterase (DUF676) (DUF676)
MSTRG.4697	1.28795807313179e-05	-1.4254608791085601	Soltu.DM.02G016760.1
MSTRG.4749	7.60585368117301e-12	-1.6939706491439	-
MSTRG.4750	2.91815997901359e-06	-1.50345817571145	Soltu.DM.02G017530.1
MSTRG.4752	0.0061812292949839	-2.2313286478647103	-
MSTRG.4753	5.33595143669148e-07	-1.56275027538764	Soltu.DM.02G017550.1	(1 of 1) PTHR13935//PTHR13935:SF46 - ACHAETE-SCUTE TRANSCRIPTION FACTOR-RELATED // BASIC HELIX-LOOP-HELIX DOMAIN-CONTAINING PROTEIN
MSTRG.4779	3.5019632907633396e-30	-2.1866083791079096	Soltu.DM.02G017880.1	(1 of 3) PTHR13780//PTHR13780:SF55 - AMP-ACTIVATED PROTEIN KINASE, GAMMA REGULATORY SUBUNIT // SUBFAMILY NOT NAMED
MSTRG.4783	3.54293415696885e-11	-1.44707374266727	Soltu.DM.02G017920.1	(1 of 38) K04733 - interleukin-1 receptor-associated kinase 4 (IRAK4)
MSTRG.4793	5.23869836653111e-06	-1.3206666768560802	Soltu.DM.02G018030.1	(1 of 7) PTHR31992//PTHR31992:SF8 - FAMILY NOT NAMED // DOF ZINC FINGER PROTEIN DOF1.1-RELATED
MSTRG.4800	2.2852696986514094e-72	-1.62052506763439	Soltu.DM.02G018140.1	(1 of 2) PF00954//PF01453//PF07714 - S-locus glycoprotein domain (S_locus_glycop) // D-mannose binding lectin (B_lectin) // Protein tyrosine kinase (Pkinase_Tyr)
MSTRG.4804	2.25126527179499e-38	-1.34938782359878	Soltu.DM.02G018180.1	(1 of 1) PTHR19845:SF5 - KATANIN P80 WD40 REPEAT-CONTAINING SUBUNIT B1 HOMOLOG
MSTRG.4819	8.509449483752059e-39	-1.03695715396531	Soltu.DM.02G018330.1	(1 of 2) PTHR23423//PTHR23423:SF15 - ORGANIC SOLUTE TRANSPORTER-RELATED // SUBFAMILY NOT NAMED
MSTRG.482	4.51205934162143e-18	-1.0053935676562902	Soltu.DM.01G005580.4	(1 of 5) 3.1.1.4 - Phospholipase A(2) / Phospholipase A2
MSTRG.4863	6.16539401836117e-11	-1.1320403476584	Soltu.DM.02G018950.1	(1 of 4) PTHR31717//PTHR31717:SF7 - FAMILY NOT NAMED // B-BOX DOMAIN PROTEIN 26-RELATED
MSTRG.4869	6.21406081329687e-21	-1.05839680915242	Soltu.DM.02G019100.1	(1 of 26) PF00954//PF01453//PF07714//PF08276 - S-locus glycoprotein domain (S_locus_glycop) // D-mannose binding lectin (B_lectin) // Protein tyrosine kinase (Pkinase_Tyr) // PAN-like domain (PAN_2)
MSTRG.4870	1.06642196724552e-28	-1.19091966118604	Soltu.DM.02G019130.1	(1 of 26) PF00954//PF01453//PF07714//PF08276 - S-locus glycoprotein domain (S_locus_glycop) // D-mannose binding lectin (B_lectin) // Protein tyrosine kinase (Pkinase_Tyr) // PAN-like domain (PAN_2)
MSTRG.4871	2.06699508827223e-05	-1.0047473463623902	Soltu.DM.02G019150.1	(1 of 26) PF00954//PF01453//PF07714//PF08276 - S-locus glycoprotein domain (S_locus_glycop) // D-mannose binding lectin (B_lectin) // Protein tyrosine kinase (Pkinase_Tyr) // PAN-like domain (PAN_2)
MSTRG.488	2.8374287220626806e-17	-1.38306031418898	Soltu.DM.01G005660.1	(1 of 2) PTHR24343//PTHR24343:SF189 - SERINE/THREONINE KINASE // CBL-INTERACTING SERINE/THREONINE-PROTEIN KINASE 3
MSTRG.4930	5.8978699724741105e-12	-2.1841576031886203	Soltu.DM.02G019740.1	(1 of 2) PTHR10209//PTHR10209:SF90 - OXIDOREDUCTASE, 2OG-FE II OXYGENASE FAMILY PROTEIN // GIBBERELLIN 2-BETA-DIOXYGENASE 7-RELATED
MSTRG.4975	1.44443578504716e-48	-4.29736195319213	Soltu.DM.02G020240.1	(1 of 3) 1.8.4.10 - Adenylyl-sulfate reductase (thioredoxin) / Thioredoxin-dependent 5'-adenylylsulfate reductase
MSTRG.50	6.64662238097844e-20	-1.53464594860578	Soltu.DM.01G000160.1	(1 of 2) PTHR31062//PTHR31062:SF44 - FAMILY NOT NAMED // XYLOGLUCAN ENDOTRANSGLUCOSYLASE/HYDROLASE PROTEIN 27-RELATED
MSTRG.5009	2.86246104895651e-20	-1.28868969064146	Soltu.DM.02G020670.1	(1 of 15) PF04755 - PAP_fibrillin (PAP_fibrillin)
MSTRG.5049	4.05123543042349e-07	-1.4517878306028997	Soltu.DM.02G021070.1	(1 of 8) PF00069//PF13947 - Protein kinase domain (Pkinase) // Wall-associated receptor kinase galacturonan-binding (GUB_WAK_bind)
MSTRG.5068	0.0112534720064874	-1.2788857584139999	Soltu.DM.02G021370.2	(1 of 1) PTHR23076:SF54 - ATP-DEPENDENT ZINC METALLOPROTEASE FTSH 6, CHLOROPLASTIC
MSTRG.5072	1.38704239732254e-09	-1.08799027779074	Soltu.DM.02G021410.1	(1 of 2) PTHR11040//PTHR11040:SF71 - ZINC/IRON TRANSPORTER // SUBFAMILY NOT NAMED
MSTRG.5145	6.248972520898199e-25	-1.11827037004466	Soltu.DM.02G022470.1	(1 of 4) PTHR13832//PTHR13832:SF304 - PROTEIN PHOSPHATASE 2C // PROTEIN PHOSPHATASE 2C 47-RELATED
MSTRG.5154	8.49969532753097e-06	-1.21058740427055	Soltu.DM.02G022550.3
MSTRG.5168	2.7705009618021e-26	-1.3338272183922701	Soltu.DM.02G022700.1	(1 of 2) 1.11.1.21 - Catalase peroxidase
MSTRG.5174	5.2158437138367e-35	-1.20323702061408	Soltu.DM.02G022850.2	(1 of 1) PTHR23416:SF63 - SERINE ACETYLTRANSFERASE 2-RELATED
MSTRG.5175	5.63712173210016e-13	-1.06909178059474	Soltu.DM.02G022860.1	(1 of 4) 1.1.1.41 - Isocitrate dehydrogenase (NAD(+)) / Nicotinamide adenine dinucleotide isocitrate dehydrogenase
MSTRG.5182	0.000642770587878622	-1.9212688915814	Soltu.DM.02G023050.1	(1 of 20) PF03087 - Arabidopsis protein of unknown function (DUF241)
MSTRG.5210	0.00680533151534889	-1.8162590609091398	-
MSTRG.5241	3.809669895620669e-12	-1.80644704002235	Soltu.DM.02G023780.1	(1 of 34) PF00314 - Thaumatin family (Thaumatin)
MSTRG.5274	9.88887919552121e-40	-1.4335515402471102	Soltu.DM.02G024250.2	(1 of 3) PTHR10566//PTHR10566:SF93 - CHAPERONE-ACTIVITY OF BC1 COMPLEX CABC1 -RELATED // SUBFAMILY NOT NAMED
MSTRG.5277	4.4068988941378686e-141	-3.72650879046463	Soltu.DM.02G024270.1	(1 of 2) PTHR31832//PTHR31832:SF5 - FAMILY NOT NAMED // B-BOX TYPE ZINC FINGER-CONTAINING PROTEIN
MSTRG.5278	1.53434619369027e-30	-1.33120089227142	Soltu.DM.02G024280.2	(1 of 2) KOG1557 - Fructose-biphosphate aldolase
MSTRG.5283	6.3719465082328e-25	-1.4513940877698202	Soltu.DM.02G024350.1	(1 of 1) KOG2385 - Uncharacterized conserved protein
MSTRG.529	0.0171456671957707	-1.50264027981819	Soltu.DM.01G006200.1	(1 of 2) PTHR31852:SF0 - LATE EMBRYOGENESIS ABUNDANT HYDROXYPROLINE-RICH GLYCOPROTEIN
MSTRG.5321	6.52162973681014e-26	-1.44459493474681	Soltu.DM.02G024830.1	(1 of 1) PTHR31451:SF8 - MANNAN ENDO-1,4-BETA-MANNOSIDASE 3-RELATED
MSTRG.5322	9.371544658738408e-52	-2.00346586376474	Soltu.DM.02G024840.1
MSTRG.5324	1.54053627950332e-05	-1.27300646354344	Soltu.DM.02G024870.1
MSTRG.5336	5.18495715708688e-09	-3.37690937674946	Soltu.DM.02G025020.1	(1 of 2) PTHR23241//PTHR23241:SF54 - LATE EMBRYOGENESIS ABUNDANT PLANTS LEA-RELATED // LATE EMBRYOGENESIS ABUNDANT (LEA) PROTEIN-RELATED
MSTRG.5432	2.91550873267418e-29	-1.40896016927616	Soltu.DM.02G026230.2	(1 of 1) PTHR32054:SF5 - PROTEIN PLASTID MOVEMENT IMPAIRED 15-RELATED
MSTRG.5445	6.078185549792829e-32	-1.6827430450937502	Soltu.DM.02G026450.1	(1 of 1) PTHR31009:SF14 - ATPP-LIKE PROTEIN-RELATED
MSTRG.5473	2.3316286121115e-13	-2.9190506394460805	Soltu.DM.02G026800.1	(1 of 7) PTHR10891//PTHR10891:SF605 - EF-HAND CALCIUM-BINDING DOMAIN CONTAINING PROTEIN // CALCIUM-BINDING PROTEIN CML25-RELATED
MSTRG.5489	2.50924884568847e-11	-1.8143625138312802	Soltu.DM.02G026950.1	(1 of 2) PTHR31066:SF2 - GB|AAD14519.1
MSTRG.5495	4.24489982711925e-31	-1.5307512963191598	Soltu.DM.02G027010.1	(1 of 2) K15193 - protein SPT2 (SPTY2D1, SPT2)
MSTRG.5508	1.33039196873993e-16	-1.1430922429308898	Soltu.DM.02G027190.1	(1 of 1) PTHR31062:SF48 - XYLOGLUCAN ENDOTRANSGLUCOSYLASE/HYDROLASE PROTEIN 6-RELATED
MSTRG.5524	8.32816556652006e-48	-3.1667002477188397	Soltu.DM.02G027430.1	(1 of 4) PTHR33285:SF1 - GROWTH FACTOR PROTEIN-RELATED
MSTRG.5538	1.7843581113356302e-25	-1.11220688478341	Soltu.DM.02G027570.1	(1 of 83) 1.14.13.121 - Premnaspirodiene oxygenase / Hyoscymus muticus premnaspirodiene oxygenase
MSTRG.5554	1.3911701027135802e-13	-1.23648045684854	Soltu.DM.02G027740.1	(1 of 3) PTHR24093:SF262 - CALCIUM-TRANSPORTING ATPASE 2, PLASMA MEMBRANE-TYPE-RELATED
MSTRG.5562	3.1505212337089696e-10	-1.70214483341186	Soltu.DM.02G027820.1	(1 of 51) PF03195 - Protein of unknown function DUF260 (DUF260)
MSTRG.5575	4.12338382437676e-39	-1.7216643450392601	Soltu.DM.02G027940.1	(1 of 1) PTHR34214:SF3 - GB|AAC18972.1
MSTRG.5576	2.3442608152362897e-77	-2.00792373201953	Soltu.DM.02G027950.4	(1 of 2) PTHR10869:SF66 - OXIDOREDUCTASE, 2OG-FE(II) OXYGENASE FAMILY PROTEIN-RELATED
MSTRG.5635	6.407774173136609e-11	-1.77108543833557	Soltu.DM.02G028720.1	(1 of 3) PTHR24361//PTHR24361:SF303 - MITOGEN-ACTIVATED KINASE KINASE KINASE // SUBFAMILY NOT NAMED
MSTRG.5643	1.92028729626135e-25	-1.2991075500467901	Soltu.DM.02G028810.2	(1 of 18) PF03763 - Remorin, C-terminal region (Remorin_C)
MSTRG.5644	2.58503397075379e-17	-1.1059895147366399	Soltu.DM.02G028820.1	(1 of 1) K09838 - zeaxanthin epoxidase (ZEP, ABA1)
MSTRG.5651	7.2976218144195e-08	-6.3062781150027005	-
MSTRG.5652	9.83010232523196e-10	-7.06470845013502	Soltu.DM.02G028900.1
MSTRG.5680	1.00166593735827e-22	-1.7000684666115	Soltu.DM.02G029300.1	(1 of 2) PTHR31003//PTHR31003:SF5 - MYB FAMILY TRANSCRIPTION FACTOR // MYB FAMILY TRANSCRIPTION FACTOR
MSTRG.572	2.86016415590299e-08	-1.2670945282746	Soltu.DM.01G006850.1	(1 of 3) PTHR10992//PTHR10992:SF774 - ALPHA/BETA HYDROLASE FOLD-CONTAINING PROTEIN // ALPHA/BETA-HYDROLASES SUPERFAMILY PROTEIN-RELATED
MSTRG.5720	1.18954525817969e-14	-1.36747740792975	Soltu.DM.02G029770.2	(1 of 3) PTHR11550//PTHR11550:SF11 - CTP SYNTHASE // CTP SYNTHASE
MSTRG.5732	0.0008297587057957371	-2.57080935007592	Soltu.DM.02G029900.1	(1 of 3) PF01476//PF07714 - LysM domain (LysM) // Protein tyrosine kinase (Pkinase_Tyr)
MSTRG.5733	0.0017881259605401101	-1.65124950601023	Soltu.DM.02G029910.1	(1 of 1) PTHR27001:SF174 - LYSM DOMAIN RECEPTOR-LIKE KINASE 4
MSTRG.5736	1.3806863963706602e-14	-1.29678993160334	Soltu.DM.02G029940.1	(1 of 2) PTHR13778:SF15 - GALACTURONOSYLTRANSFERASE-LIKE 2-RELATED
MSTRG.5743	3.5610722010579e-21	-2.2198945243740202	Soltu.DM.02G030040.1	(1 of 1) PTHR10366//PTHR10366:SF445 - NAD DEPENDENT EPIMERASE/DEHYDRATASE // SUBFAMILY NOT NAMED
MSTRG.5746	4.9951666423737505e-08	-1.63367012192662	Soltu.DM.02G030070.2	(1 of 3) K01180 - endo-1,3(4)-beta-glucanase (E3.2.1.6)
MSTRG.5754	2.1695070042250695e-105	-2.93719906615042	Soltu.DM.02G030190.1	(1 of 5) 4.1.1.50 - Adenosylmethionine decarboxylase / S-adenosyl-L-methionine decarboxylase
MSTRG.5756	2.91847982038051e-18	-1.18459740196231	-
MSTRG.5760	7.053582621330517e-164	-3.8093405830644103	Soltu.DM.02G030260.1	(1 of 17) KOG1601 - GATA-4/5/6 transcription factors
MSTRG.5766	0.00490066519938811	-1.06941221699024	Soltu.DM.02G030340.2
MSTRG.579	0.000537187520473229	-3.46389257518323	-
MSTRG.5793	1.0957746146467697e-21	-1.08927091501826	Soltu.DM.02G030670.1	(1 of 2) PTHR31673:SF3 - COBRA-LIKE EXTRACELLULAR GLYCOSYL-PHOSPHATIDYL INOSITOL-ANCHORED FAMILY PROTEIN-RELATED
MSTRG.5807	8.63588147147715e-15	-1.75921751176803	Soltu.DM.02G030840.1	(1 of 1) PTHR31413:SF0 - NINJA-FAMILY PROTEIN AFP3
MSTRG.5823	1.45603692190465e-47	-1.4839070576641202	Soltu.DM.02G031090.1	(1 of 4) PTHR32116//PTHR32116:SF2 - FAMILY NOT NAMED // GALACTURONOSYLTRANSFERASE 13-RELATED
MSTRG.5825	1.08165383927491e-13	-1.03903395483259	-
MSTRG.5855	2.21874240142118e-13	-1.50324920492071	Soltu.DM.02G031520.1	(1 of 5) KOG1161 - Protein involved in vacuolar polyphosphate accumulation, contains SPX domain
MSTRG.5870	0.0166207672546977	-1.35423215003784	-
MSTRG.5871	8.92372596787668e-23	-1.18863416534738	Soltu.DM.02G031740.2	(1 of 2) PTHR10759//PTHR10759:SF1 - 60S RIBOSOMAL PROTEIN L34 // SUBFAMILY NOT NAMED
MSTRG.5878	1.92977279330931e-32	-1.1886630155043898	Soltu.DM.02G031830.1	(1 of 2) PTHR12565//PTHR12565:SF172 - STEROL REGULATORY ELEMENT-BINDING PROTEIN // BHLH TRANSCRIPTION FACTOR PRE1-RELATED
MSTRG.5905	2.56511209303526e-05	-1.16372532258384	Soltu.DM.02G032300.1	(1 of 1) PTHR11200//PTHR11200:SF168 - INOSITOL 5-PHOSPHATASE // SUBFAMILY NOT NAMED
MSTRG.5910	3.4009281774849293e-37	-1.42143805038461	Soltu.DM.02G032390.1	(1 of 8) PF05542 - Protein of unknown function (DUF760) (DUF760)
MSTRG.5923	1.3064083821901801e-05	-1.28344842822819	Soltu.DM.02G032550.1	(1 of 1) PTHR14677//PTHR14677:SF2 - ARSENITE INDUCUBLE RNA ASSOCIATED PROTEIN AIP-1-RELATED // AN1-TYPE ZINC FINGER PROTEIN 1
MSTRG.594	1.15599181486069e-27	-1.20463988387528	Soltu.DM.01G007280.2
MSTRG.6012	4.2812965116144e-15	-1.12056306041981	Soltu.DM.02G033680.1	(1 of 1) PTHR24015//PTHR24015:SF641 - FAMILY NOT NAMED // PENTATRICOPEPTIDE REPEAT REPEAT-CONTAINING PROTEIN
MSTRG.6021	4.95157654778058e-30	-1.92115897629945	Soltu.DM.02G033780.5	(1 of 2) PTHR31358//PTHR31358:SF12 - FAMILY NOT NAMED // TPX2 (TARGETING PROTEIN FOR XKLP2) PROTEIN FAMILY
MSTRG.6044	2.53755757538408e-22	-1.11347383590954	Soltu.DM.02G034060.1	(1 of 2) PTHR31344//PTHR31344:SF1 - FAMILY NOT NAMED // F28J7.14 PROTEIN
MSTRG.6059	1.23527021306002e-06	-1.37353414953951	Soltu.DM.02G034260.1	(1 of 3) PTHR21576//PTHR21576:SF44 - UNCHARACTERIZED NODULIN-LIKE PROTEIN // MAJOR FACILITATOR PROTEIN
MSTRG.6075	6.5028844606322895e-24	-1.65437506240985	Soltu.DM.02G034390.1	(1 of 56) PF03514 - GRAS domain family (GRAS)
MSTRG.6079	5.424533463587029e-50	-3.7172308685235094	Soltu.DM.02G034460.1	(1 of 2) PTHR22958//PTHR22958:SF10 - RELATED TO MULTIFUNCTIONAL CYCLIN-DEPENDENT KINASE-RELATED // SUBFAMILY NOT NAMED
MSTRG.6122	4.13430096209382e-06	-1.11237863720578	Soltu.DM.03G000240.1
MSTRG.6123	1.54629658887494e-06	-1.1495308061283898	Soltu.DM.03G000250.1	(1 of 1) PTHR33044:SF23 - BIFUNCTIONAL INHIBITOR/LIPID-TRANSFER PROTEIN/SEED STORAGE 2S ALBUMIN SUPERFAMILY PROTEIN-RELATED
MSTRG.615	1.13397568230829e-45	-1.83927073778438	Soltu.DM.01G007750.1	(1 of 12) 2.7.7.59 - [Protein-PII] uridylyltransferase / Uridylyl removing enzyme
MSTRG.6165	4.404519230997651e-08	-1.1707317043497099	Soltu.DM.03G000860.1	(1 of 16) K08912 - light-harvesting complex II chlorophyll a/b binding protein 1 (LHCB1)
MSTRG.6166	2.65485202045194e-06	-1.08966844501828	Soltu.DM.03G000870.1	(1 of 16) K08912 - light-harvesting complex II chlorophyll a/b binding protein 1 (LHCB1)
MSTRG.618	8.66371200653279e-30	-1.18791266660373	Soltu.DM.01G007790.1	(1 of 5) 4.1.1.50 - Adenosylmethionine decarboxylase / S-adenosyl-L-methionine decarboxylase
MSTRG.6205	0.000350409560572877	-1.06524101584309	Soltu.DM.03G001490.1	(1 of 7) PTHR27001:SF83 - LRR RECEPTOR-LIKE SERINE/THREONINE-PROTEIN KINASE MRH1-RELATED
MSTRG.6207	1.8790429145919202e-10	-1.01100524803087	Soltu.DM.03G001570.1	(1 of 62) PF00560//PF08263//PF13855 - Leucine Rich Repeat (LRR_1) // Leucine rich repeat N-terminal domain (LRRNT_2) // Leucine rich repeat (LRR_8)
MSTRG.6218	0.00754307683162765	-1.2649572702526002	-
MSTRG.6246	8.44385707532028e-07	-1.24129555339194	Soltu.DM.03G002060.2	(1 of 1) PTHR31579:SF11 - EXPRESSED PROTEIN
MSTRG.6251	0.000159120483612614	-1.06754814074362	Soltu.DM.03G002110.1	(1 of 3) PTHR13780//PTHR13780:SF55 - AMP-ACTIVATED PROTEIN KINASE, GAMMA REGULATORY SUBUNIT // SUBFAMILY NOT NAMED
MSTRG.6271	0.000199245092441276	-2.13961999548903	Soltu.DM.03G002340.1	(1 of 2) PTHR33098//PTHR33098:SF10 - FAMILY NOT NAMED // T28P6.11 PROTEIN
MSTRG.6274	4.4646072542749e-22	-1.4221639868536202	Soltu.DM.03G002380.1
MSTRG.6288	2.8599700888593695e-07	-1.1884203271274798	Soltu.DM.03G002670.1	(1 of 3) 1.8.4.10 - Adenylyl-sulfate reductase (thioredoxin) / Thioredoxin-dependent 5'-adenylylsulfate reductase
MSTRG.6296	9.85208591484822e-20	-1.0996953924643602	Soltu.DM.03G002860.2	(1 of 2) K12184 - ESCRT-I complex subunit VPS28 (VPS28)
MSTRG.6302	8.17410271596392e-32	-1.5776181286403101	Soltu.DM.03G002970.1	(1 of 3) K02291 - phytoene synthase (crtB)
MSTRG.6349	2.27483887932858e-25	-1.42048483515657	Soltu.DM.03G003480.1	(1 of 5) PTHR13683//PTHR13683:SF232 - ASPARTYL PROTEASES // ASPARTYL PROTEASE FAMILY PROTEIN
MSTRG.6355	9.23930100608157e-08	-1.2848647246198202	Soltu.DM.03G003550.1	(1 of 12) K06689 - ubiquitin-conjugating enzyme E2 D/E (UBE2D_E, UBC4, UBC5)
MSTRG.6374	6.969194702635279e-32	-2.4609528845173596	-
MSTRG.6406	4.636141463242439e-25	-1.95580412075029	Soltu.DM.03G004240.1	(1 of 1) PF02439 - Adenovirus E3 region protein CR2 (Adeno_E3_CR2)
MSTRG.6450	5.56238878884191e-10	-1.2471354403108201	Soltu.DM.03G004880.1
MSTRG.6528	7.0693617988826595e-22	-1.1333849753240302	Soltu.DM.03G006030.1	(1 of 1) PF03745 - Domain of unknown function (DUF309) (DUF309)
MSTRG.6539	1.15826662505919e-36	-1.62671152068861	Soltu.DM.03G006120.1	(1 of 3) PTHR10992//PTHR10992:SF56 - ALPHA/BETA HYDROLASE FOLD-CONTAINING PROTEIN // METHYLESTERASE 4-RELATED
MSTRG.6540	3.18844013070195e-29	-1.5991644007953603	Soltu.DM.03G006130.1	(1 of 3) PTHR10992:SF56 - METHYLESTERASE 4-RELATED
MSTRG.6541	2.7978868096999795e-33	-1.5632832730677801	Soltu.DM.03G006130.1	(1 of 3) PTHR10992:SF56 - METHYLESTERASE 4-RELATED
MSTRG.6542	3.3099788370856894e-05	-1.4036989892613798	-
MSTRG.6543	3.48341421945628e-26	-1.95305154643228	Soltu.DM.03G006160.1	(1 of 3) PTHR10992//PTHR10992:SF56 - ALPHA/BETA HYDROLASE FOLD-CONTAINING PROTEIN // METHYLESTERASE 4-RELATED
MSTRG.6596	9.81402653224373e-12	-1.27348354727041	Soltu.DM.03G007180.2	(1 of 3) PF14234 - Domain of unknown function (DUF4336) (DUF4336)
MSTRG.6672	1.49051416847851e-07	-1.1832706702472	Soltu.DM.03G009170.1	(1 of 1) PTHR27008//PTHR27008:SF41 - FAMILY NOT NAMED // LEUCINE-RICH REPEAT PROTEIN KINASE-LIKE PROTEIN
MSTRG.6682	2.1696798037034996e-23	-1.26869508035561	Soltu.DM.03G009320.1	(1 of 1) PTHR32060:SF5 - PEPTIDASE S41 FAMILY PROTEIN
MSTRG.6700	1.0580295453850801e-15	-1.23937561771301	-
MSTRG.6800	2.9543731600455396e-30	-1.66850527378536	Soltu.DM.03G011170.1	(1 of 3) PTHR22950:SF240 - TRANSMEMBRANE AMINO ACID TRANSPORTER-RELATED
MSTRG.6859	2.42220815826436e-08	-1.79924106243568	Soltu.DM.03G012060.1
MSTRG.6916	7.358216215538748e-46	-4.1221408481093995	Soltu.DM.03G013150.1	(1 of 3) PTHR12565//PTHR12565:SF181 - STEROL REGULATORY ELEMENT-BINDING PROTEIN // SUBFAMILY NOT NAMED
MSTRG.6926	2.5364994735761102e-09	-2.54974080874365	Soltu.DM.03G013350.1	(1 of 85) PF03106 - WRKY DNA -binding domain (WRKY)
MSTRG.6936	1.7804621399774798e-22	-1.17606502595235	Soltu.DM.03G013520.2	(1 of 3) PF11331 - Probable zinc-ribbon domain (zinc_ribbon_12)
MSTRG.6940	0.0027856167327092803	-1.3087935741252699	-
MSTRG.6978	1.99125607111489e-05	-1.12524333309859	-
MSTRG.7028	1.96058851145824e-22	-2.54432717196825	Soltu.DM.03G015030.1	(1 of 3) 3.6.3.20 - Glycerol-3-phosphate-transporting ATPase
MSTRG.7041	0.0165797007915563	-1.44325412857342	-
MSTRG.7064	2.89564551225835e-06	-1.17181585198431	-
MSTRG.7065	7.848122215780591e-07	-1.56246259572141	Soltu.DM.03G015620.1	(1 of 24) PTHR31907//PTHR31907:SF4 - FAMILY NOT NAMED // MLP-LIKE PROTEIN 165-RELATED
MSTRG.7120	7.45151574107419e-27	-1.1444814315540601	Soltu.DM.03G016470.2	(1 of 135) PF00319 - SRF-type transcription factor (DNA-binding and dimerisation domain) (SRF-TF)
MSTRG.7143	6.463772738297328e-45	-1.17084855317358	Soltu.DM.03G016770.1	(1 of 1) PTHR21530:SF1 - TRAB FAMILY PROTEIN
MSTRG.7146	2.01077677879376e-34	-1.33765719223151	Soltu.DM.03G016820.1	(1 of 3) PTHR12329//PTHR12329:SF11 - BCL2-ASSOCIATED ATHANOGENE // BAG FAMILY MOLECULAR CHAPERONE REGULATOR 2-RELATED
MSTRG.7160	1.25757603502161e-15	-1.1449846646761201	Soltu.DM.03G017060.1	(1 of 1) PTHR33076:SF5 - NON-SPECIFIC LIPID-TRANSFER PROTEIN 14-RELATED
MSTRG.7166	2.6248896165196603e-09	-1.49321179341261	-
MSTRG.717	0.0271030790177933	-1.39684816792727	-
MSTRG.7202	3.13545663488738e-16	-1.53337084845202	Soltu.DM.03G017660.1	(1 of 3) 6.2.1.8 - Oxalate--CoA ligase / Oxalyl-CoA synthetase
MSTRG.7203	1.0580333995110999e-44	-2.08702839206548	Soltu.DM.03G017680.1	(1 of 3) PTHR23091//PTHR23091:SF253 - N-TERMINAL ACETYLTRANSFERASE // GCN5-RELATED N-ACETYLTRANSFERASE
MSTRG.7245	4.56774248874833e-24	-1.07782901446979	Soltu.DM.03G018180.1	(1 of 7) PTHR11206//PTHR11206:SF147 - MULTIDRUG RESISTANCE PROTEIN // SUBFAMILY NOT NAMED
MSTRG.7277	9.49370693536933e-06	-1.27989319611126	-
MSTRG.7298	3.5991393874213e-33	-1.21179412008681	Soltu.DM.03G018850.2	(1 of 2) PTHR24320//PTHR24320:SF73 - FAMILY NOT NAMED // OXIDOREDUCTASE FEY3-RELATED
MSTRG.7312	5.011497465765919e-24	-1.9968317318858502	Soltu.DM.03G019030.1	(1 of 2) PTHR12802:SF60 - PROTEIN REVEILLE 1-RELATED
MSTRG.7345	2.52783722505824e-09	-1.1051142373921201	Soltu.DM.03G019420.1	(1 of 1) K01099 - phosphatidylinositol-bisphosphatase (E3.1.3.36)
MSTRG.7346	2.0402183212467297e-59	-1.30280036409901	Soltu.DM.03G019430.1	(1 of 1) PTHR11614:SF87 - MONOGLYCERIDE LIPASE
MSTRG.7376	0.00021540875178496498	-1.07787871920608	Soltu.DM.03G019810.1	(1 of 9) 2.1.1.240 - Trans-resveratrol di-O-methyltransferase / Resveratrol O-methyltransferase
MSTRG.7381	0.00124503633302594	-1.1052042879806498	-
MSTRG.7403	7.578816367960801e-07	-1.80159683825248	Soltu.DM.03G020090.1	(1 of 6) PTHR10791//PTHR10791:SF33 - RAG1-ACTIVATING PROTEIN 1 // SUBFAMILY NOT NAMED
MSTRG.7420	6.21366026477395e-41	-1.89909494748453	Soltu.DM.03G020310.1	(1 of 1) PTHR10887:SF320 - P-LOOP CONTAINING NUCLEOSIDE TRIPHOSPHATE HYDROLASES SUPERFAMILY PROTEIN
MSTRG.7425	3.4639436191745496e-20	-1.04041866121959	Soltu.DM.03G020370.1	(1 of 3) K03086 - RNA polymerase primary sigma factor (SIG1, rpoD)
MSTRG.7444	5.7234197742196e-11	-1.2860018655363201	Soltu.DM.03G020570.2	(1 of 2) PTHR10366//PTHR10366:SF428 - NAD DEPENDENT EPIMERASE/DEHYDRATASE // SUBFAMILY NOT NAMED
MSTRG.7458	8.189922973904339e-16	-1.1118890021992098	Soltu.DM.03G020790.1	(1 of 1) PTHR24096//PTHR24096:SF169 - FAMILY NOT NAMED // 4-COUMARATE--COA LIGASE 3
MSTRG.7485	2.8654175015238297e-41	-3.78442607849298	Soltu.DM.03G021180.1
MSTRG.7486	1.6119385183421598e-47	-6.256735018895661	Soltu.DM.03G021190.1
MSTRG.7487	1.8364207762483898e-19	-6.086155460143959	Soltu.DM.03G021200.1
MSTRG.7499	4.56916459573672e-41	-1.7533931273691399	Soltu.DM.03G021350.2	(1 of 1) PTHR12121//PTHR12121:SF44 - CARBON CATABOLITE REPRESSOR PROTEIN 4 // SUBFAMILY NOT NAMED
MSTRG.7500	1.4308066900706e-12	-1.4042687134467802	Soltu.DM.03G021360.1	(1 of 2) PTHR31989:SF5 - F11O4.3-RELATED
MSTRG.7521	0.0103938720924101	-1.27358737390454	Soltu.DM.03G021630.2
MSTRG.7532	1.3615579476960701e-08	-1.01095360590352	Soltu.DM.03G021750.1	(1 of 2) PTHR27000//PTHR27000:SF44 - FAMILY NOT NAMED // F12K21.25
MSTRG.7538	1.67516259947669e-09	-1.23876644463588	Soltu.DM.03G021790.1	(1 of 45) K14488 - SAUR family protein (SAUR)
MSTRG.7550	3.49058923232519e-23	-1.28691137187674	Soltu.DM.03G021900.1	(1 of 15) PF04520 - Senescence regulator (Senescence_reg)
MSTRG.7579	9.513113424246258e-27	-1.47907159973827	Soltu.DM.03G022280.1	(1 of 1) 3.1.1.24 - 3-oxoadipate enol-lactonase / Carboxymethylbutenolide lactonase
MSTRG.7580	0.000166145159514722	-1.39226290145484	Soltu.DM.03G022280.1	(1 of 1) 3.1.1.24 - 3-oxoadipate enol-lactonase / Carboxymethylbutenolide lactonase
MSTRG.7602	0.00523657540264254	-1.10409866208333	Soltu.DM.03G022540.1	(1 of 1) PTHR10666//PTHR10666:SF135 - UBIQUITIN // F15I1.6 PROTEIN-RELATED
MSTRG.7614	0.00435152788357605	-1.4832641557686201	Soltu.DM.03G022650.1	(1 of 72) 3.1.4.46 - Glycerophosphodiester phosphodiesterase / Glycerophosphoryl diester phosphodiesterase
MSTRG.7616	0.0153261911062667	-1.02758509319262	Soltu.DM.03G022670.1	(1 of 6) PF13947//PF14380 - Wall-associated receptor kinase galacturonan-binding (GUB_WAK_bind) // Wall-associated receptor kinase C-terminal (WAK_assoc)
MSTRG.7617	2.9126448804774e-07	-1.04179401563748	Soltu.DM.03G022680.1	(1 of 6) PF00069//PF13947//PF14380 - Protein kinase domain (Pkinase) // Wall-associated receptor kinase galacturonan-binding (GUB_WAK_bind) // Wall-associated receptor kinase C-terminal (WAK_assoc)
MSTRG.7632	1.7340728948226297e-70	-2.04874555738677	Soltu.DM.03G022850.1	(1 of 1) PTHR30603//PTHR30603:SF4 - RNA POLYMERASE SIGMA FACTOR RPO // RNA POLYMERASE SIGMA FACTOR SIGE, CHLOROPLASTIC/MITOCHONDRIAL
MSTRG.7637	2.6006491605028694e-59	-2.07769445766555	Soltu.DM.03G022900.1	(1 of 2) K15119 - solute carrier family 25, member 39/40 (SLC25A39_40)
MSTRG.7657	2.57571857609766e-06	-1.12271189790049	Soltu.DM.03G023150.1	(1 of 2) PTHR34576//PTHR34576:SF3 - FAMILY NOT NAMED // MEMBRANE-ASSOCIATED KINASE REGULATOR 6-RELATED
MSTRG.7683	2.7014466908219197e-15	-2.7406914504659103	Soltu.DM.03G023460.1	(1 of 1440) 2.7.11.1 - Non-specific serine/threonine protein kinase / Threonine-specific protein kinase
MSTRG.7748	6.7458537594815996e-65	-1.62278915333897	Soltu.DM.03G024340.5	(1 of 1) PF01163//PF03109 - RIO1 family (RIO1) // ABC1 family (ABC1)
MSTRG.7762	9.755766880667809e-05	-1.2067108751009	Soltu.DM.03G024530.1	(1 of 3) 2.3.3.9 - Malate synthase / Malic-condensing enzyme
MSTRG.7810	4.12624266664392e-08	-1.25983330434324	Soltu.DM.03G025100.1	(1 of 3) PTHR24413:SF75 - BTB/POZ AND TAZ DOMAIN-CONTAINING PROTEIN 2
MSTRG.7828	1.47048912612527e-22	-1.37522039636704	Soltu.DM.03G025330.1	(1 of 1) PTHR24298//PTHR24298:SF182 - FAMILY NOT NAMED // CYTOCHROME P450 71A12-RELATED
MSTRG.7831	0.0079813396730728	-1.1254904299055	Soltu.DM.03G025380.1	(1 of 233) KOG0156 - Cytochrome P450 CYP2 subfamily
MSTRG.7833	4.36265156065724e-30	-1.3331144432981101	Soltu.DM.03G025410.1	(1 of 592) PF00067 - Cytochrome P450 (p450)
MSTRG.7835	1.3330492568019797e-121	-5.854608474274929	Soltu.DM.03G025430.1	(1 of 592) PF00067 - Cytochrome P450 (p450)
MSTRG.7836	5.874545683049639e-71	-4.2037500368798	Soltu.DM.03G025440.1	(1 of 592) PF00067 - Cytochrome P450 (p450)
MSTRG.7838	5.812336329260639e-57	-2.28123527471325	Soltu.DM.03G025450.1	(1 of 592) PF00067 - Cytochrome P450 (p450)
MSTRG.7839	1.7545936358576802e-11	-1.03783398114413	Soltu.DM.03G025480.1	(1 of 592) PF00067 - Cytochrome P450 (p450)
MSTRG.7841	4.18675540518621e-07	-1.0324781606897901	Soltu.DM.03G025500.1	(1 of 592) PF00067 - Cytochrome P450 (p450)
MSTRG.7843	0.00338866295804192	-2.66992985184236	Soltu.DM.03G025530.1	(1 of 6) 1.14.13.102 - Psoralen synthase
MSTRG.7844	8.93900628768365e-07	-1.34892079759424	Soltu.DM.03G025530.1	(1 of 6) 1.14.13.102 - Psoralen synthase
MSTRG.7846	4.5500559918106395e-05	-2.16283008291925	Soltu.DM.03G025560.1	(1 of 233) KOG0156 - Cytochrome P450 CYP2 subfamily
MSTRG.7847	2.70921637266296e-20	-1.4710019306011999	Soltu.DM.03G025590.1	(1 of 592) PF00067 - Cytochrome P450 (p450)
MSTRG.785	0.000357862463394711	-1.1391487127867401	Soltu.DM.01G012110.1
MSTRG.7872	1.7103252040996202e-09	-1.86149185967831	Soltu.DM.03G025940.1	(1 of 51) PF00564 - PB1 domain (PB1)
MSTRG.7884	2.02983059173684e-31	-2.20807247347292	Soltu.DM.03G026090.1	(1 of 7) K16903 - L-tryptophan---pyruvate aminotransferase (TAA1)
MSTRG.7885	1.3852260185166998e-12	-2.00259165168833	Soltu.DM.03G026160.1	(1 of 5) K06617 - raffinose synthase (E2.4.1.82)
MSTRG.7964	3.0702002773952003e-29	-1.31258626923745	Soltu.DM.03G027250.1	(1 of 1) PTHR21576:SF33 - F14D16.8-RELATED
MSTRG.7967	1.14151015952161e-48	-1.0782672828375301	Soltu.DM.03G027290.1	(1 of 217) PF01535//PF13041 - PPR repeat (PPR) // PPR repeat family (PPR_2)
MSTRG.797	1.70315093608522e-24	-1.03492332847168	Soltu.DM.01G012550.1	(1 of 1) PF01535//PF05623 - PPR repeat (PPR) // Protein of unknown function (DUF789) (DUF789)
MSTRG.798	3.2800589352891305e-13	-1.62331902379475	Soltu.DM.01G012570.1
MSTRG.7982	8.34079923930707e-05	-3.10682860970339	Soltu.DM.03G027460.1	(1 of 1) PTHR10641:SF649 - MYB TRANSCRIPTION FACTOR
MSTRG.7997	2.00236986745888e-06	-1.06630733158512	Soltu.DM.03G027640.1	(1 of 2) PTHR26402//PTHR26402:SF526 - RESPONSE REGULATOR OF TWO-COMPONENT SYSTEM // TWO-COMPONENT RESPONSE REGULATOR ARR15-RELATED
MSTRG.8021	2.23672915474827e-09	-1.08834301173309	Soltu.DM.03G027890.1	(1 of 13) PF07887 - Calmodulin binding protein-like (Calmodulin_bind)
MSTRG.8022	4.035359501624189e-73	-1.7040205978108303	Soltu.DM.03G027900.1	(1 of 3) PF04134 - Protein of unknown function, DUF393 (DUF393)
MSTRG.8036	8.804439155679969e-10	-1.94769577427558	Soltu.DM.03G028100.1	(1 of 1) PF04564//PF05160 - U-box domain (U-box) // DSS1/SEM1 family (DSS1_SEM1)
MSTRG.804	3.9685095102344e-32	-4.732092439812	-
MSTRG.8052	1.62558084764255e-34	-1.2542627661552501	Soltu.DM.03G028350.1	(1 of 15) PF07816 - Protein of unknown function (DUF1645) (DUF1645)
MSTRG.8060	2.5726136098688795e-54	-1.3058633530449701	Soltu.DM.03G028480.1
MSTRG.8082	3.4688758333440604e-08	-1.34950780202041	Soltu.DM.03G028820.1	(1 of 4) PTHR11926:SF253 - UDP-GLYCOSYLTRANSFERASE 89B1
MSTRG.8083	1.1495740235473e-05	-1.1256553384789099	Soltu.DM.03G028830.1	(1 of 4) PTHR11926//PTHR11926:SF253 - GLUCOSYL/GLUCURONOSYL TRANSFERASES // UDP-GLYCOSYLTRANSFERASE 89B1
MSTRG.8084	1.62764380464982e-06	-1.3850940162550198	Soltu.DM.03G028840.1	(1 of 4) PTHR11926:SF253 - UDP-GLYCOSYLTRANSFERASE 89B1
MSTRG.8104	0.000648288499383213	-1.1382321786470502	Soltu.DM.03G029090.2	(1 of 1) PTHR24298//PTHR24298:SF112 - FAMILY NOT NAMED // CYTOCHROME P450 78A5-RELATED
MSTRG.8153	1.7736744799346497e-54	-2.21608725543586	Soltu.DM.03G029660.1	(1 of 2) PTHR12565:SF165 - TRANSCRIPTION FACTOR PIF7
MSTRG.8168	2.6189445632419e-35	-1.04963467524816	Soltu.DM.03G029850.2	(1 of 1) PTHR23327//PTHR23327:SF9 - RING FINGER PROTEIN 127 // ZINC FINGER (C3HC4-TYPE RING FINGER) FAMILY PROTEIN
MSTRG.8186	0.000112258305180655	-1.4928838750977298	Soltu.DM.03G030080.1
MSTRG.8212	3.65048006654813e-06	-1.73730243124151	Soltu.DM.03G030400.2	(1 of 1) PTHR10209//PTHR10209:SF105//PTHR10209:SF188 - OXIDOREDUCTASE, 2OG-FE II OXYGENASE FAMILY PROTEIN // SUBFAMILY NOT NAMED // SUBFAMILY NOT NAMED
MSTRG.8213	1.1481947072122401e-12	-1.00743434641129	Soltu.DM.03G030400.2	(1 of 1) PTHR10209//PTHR10209:SF105//PTHR10209:SF188 - OXIDOREDUCTASE, 2OG-FE II OXYGENASE FAMILY PROTEIN // SUBFAMILY NOT NAMED // SUBFAMILY NOT NAMED
MSTRG.8224	0.0009389344089711301	-1.06849266971906	Soltu.DM.03G030550.1	(1 of 57) PF12937 - F-box-like (F-box-like)
MSTRG.8236	5.18084392980076e-26	-2.27105520301579	Soltu.DM.03G030700.1
MSTRG.8242	6.49176660133167e-29	-1.3087076888819098	Soltu.DM.03G030770.1	(1 of 1) PTHR31087:SF2 - PROTEIN LURP-ONE-RELATED 12-RELATED
MSTRG.8243	8.58785950876952e-30	-1.90005140805853	Soltu.DM.03G030790.1	(1 of 1) K00507 - stearoyl-CoA desaturase (delta-9 desaturase) (SCD, desC)
MSTRG.8258	3.8010297680750097e-19	-1.3940138495918402	Soltu.DM.03G030980.1	(1 of 2) K09753 - cinnamoyl-CoA reductase (CCR)
MSTRG.8272	5.248734944641179e-11	-1.8682616946217299	Soltu.DM.03G031200.1	(1 of 1) PTHR19139:SF170 - AQUAPORIN NIP6-1
MSTRG.8279	2.7618759336172106e-15	-1.31650125521825	Soltu.DM.03G031310.1	(1 of 3) PTHR31194:SF4 - ETHYLENE-RESPONSIVE TRANSCRIPTION FACTOR ERF003
MSTRG.8284	1.8521991118863e-40	-1.3939028151391102	Soltu.DM.03G031410.1
MSTRG.8297	0.000150760544643301	-1.77377841943987	Soltu.DM.03G031550.1	(1 of 8) K14516 - ethylene-responsive transcription factor 1 (ERF1)
MSTRG.8320	0.00060884858428169	-1.00789371697287	Soltu.DM.03G031870.1	(1 of 14) PTHR24361//PTHR24361:SF384 - MITOGEN-ACTIVATED KINASE KINASE KINASE // PROTEIN KINASE FAMILY PROTEIN
MSTRG.8366	8.43903820567224e-14	-1.00248372905723	Soltu.DM.03G032390.1	(1 of 1) PTHR17130//PTHR17130:SF25 - MITOCHONDRIAL OUTER MEMBRANE PROTEIN 25 // SUBFAMILY NOT NAMED
MSTRG.838	0.0162138204180023	-1.95870917129842	-
MSTRG.8424	0.0255097147329491	-1.09658171464269	Soltu.DM.03G033180.1	(1 of 7) PTHR10891:SF605 - CALCIUM-BINDING PROTEIN CML25-RELATED
MSTRG.8430	3.5498900776555797e-10	-1.00843804309706	Soltu.DM.03G033250.2	(1 of 3) PTHR11005//PTHR11005:SF2 - LYSOSOMAL ACID LIPASE-RELATED // SUBFAMILY NOT NAMED
MSTRG.847	0.0020782975426200303	-1.1662334776005	Soltu.DM.01G013610.1	(1 of 2) PTHR13789:SF90 - FAD-BINDING MONOOXYGENASE
MSTRG.8496	1.4926317609672303e-17	-2.48420256020202	Soltu.DM.03G034080.1
MSTRG.8506	1.15807052305377e-28	-1.07700752542672	Soltu.DM.03G034180.1	(1 of 1) K06891 - ATP-dependent Clp protease adaptor protein ClpS (clpS)
MSTRG.8509	3.8947485011969504e-13	-1.2413082879986201	Soltu.DM.03G034200.1	(1 of 2) PTHR11005:SF17 - AB-HYDROLASE ASSOCIATED LIPASE REGION CONTAINING PROTEIN
MSTRG.8527	6.0833746807468796e-05	-1.00134664610439	Soltu.DM.03G034470.1	(1 of 2) PTHR10209//PTHR10209:SF95 - OXIDOREDUCTASE, 2OG-FE II OXYGENASE FAMILY PROTEIN // GIBBERELLIN 3-BETA-DIOXYGENASE 1-RELATED
MSTRG.8538	6.03531568085535e-07	-5.64810984595482	Soltu.DM.03G034580.1	(1 of 1) PTHR11453//PTHR11453:SF31 - ANION EXCHANGE PROTEIN // SUBFAMILY NOT NAMED
MSTRG.8576	9.68880331317703e-05	-1.87081843442879	-
MSTRG.8589	1.01616824464625e-08	-1.3580649100038897	Soltu.DM.03G035250.1	(1 of 6) PTHR11654:SF157 - PROTEIN NRT1/ PTR FAMILY 1.1-RELATED
MSTRG.8591	6.05966705959963e-12	-1.36047768715525	Soltu.DM.03G035260.1	(1 of 6) PTHR11654:SF157 - PROTEIN NRT1/ PTR FAMILY 1.1-RELATED
MSTRG.8624	5.559218964822338e-122	-2.8744139735884704	Soltu.DM.03G035620.1	(1 of 2) PTHR12265//PTHR12265:SF0 - UNCHARACTERIZED // TRANSMEMBRANE PROTEIN 53
MSTRG.8626	5.808450674025789e-32	-2.2571794266938503	Soltu.DM.03G035650.1	(1 of 11) PF07911 - Protein of unknown function (DUF1677) (DUF1677)
MSTRG.8664	1.7348597574939198e-07	-1.77787006487571	Soltu.DM.03G036130.1	(1 of 36) PF02701 - Dof domain, zinc finger (zf-Dof)
MSTRG.8760	0.000767456183233743	-1.04009377683033	Soltu.DM.03G037330.1	(1 of 1) PTHR11527//PTHR11527:SF106 - SMALL HEAT-SHOCK PROTEIN HSP20 FAMILY // 17.4 KDA CLASS III HEAT SHOCK PROTEIN
MSTRG.8761	1.2038755538527098e-33	-1.1110201151215	Soltu.DM.03G037350.1	(1 of 5) PTHR24078//PTHR24078:SF193 - DNAJ HOMOLOG SUBFAMILY C MEMBER // DNAJ HOMOLOG SUBFAMILY C MEMBER 2
MSTRG.8778	3.8196280685393394e-80	-2.24028933392037	Soltu.DM.03G037560.1	(1 of 1) PTHR27000:SF208 - RECEPTOR LIKE PROTEIN 3-RELATED
MSTRG.8819	1.76635551722831e-29	-2.04994425346318	Soltu.DM.04G000120.2	(1 of 3) PTHR12374//PTHR12374:SF26 - TRANSCRIPTIONAL ADAPTOR 2 ADA2 -RELATED // F25A4.19 PROTEIN
MSTRG.8851	0.000145734679266429	-1.9846757566634199	Soltu.DM.04G000670.1
MSTRG.8878	4.4045590576224595e-26	-3.3233160721962203	-
MSTRG.8879	1.71397235777811e-11	-1.27729570020377	Soltu.DM.04G001040.1	(1 of 5) PTHR31558:SF3 - CW14 PROTEIN
MSTRG.8962	0.000115183413384739	-1.3078491505762901	Soltu.DM.04G002250.1	(1 of 13) K04730 - interleukin-1 receptor-associated kinase 1 (IRAK1)
MSTRG.8963	1.7627055494598103e-05	-1.2958243083022398	Soltu.DM.04G002250.1	(1 of 13) K04730 - interleukin-1 receptor-associated kinase 1 (IRAK1)
MSTRG.8964	0.000535059873117677	-1.5929209596551397	Soltu.DM.04G002270.1	(1 of 3) PTHR27005//PTHR27005:SF28 - FAMILY NOT NAMED // PROTEIN KINASE-LIKE PROTEIN
MSTRG.8965	3.991302930046209e-24	-1.2735962284506002	Soltu.DM.04G002280.1	(1 of 1) K05354 - tropinone reductase (TR2)
MSTRG.8983	0.0221689440779152	-1.4198141030329499	Soltu.DM.04G002490.1	(1 of 34) PF14009 - Domain of unknown function (DUF4228) (DUF4228)
MSTRG.8986	5.3284162071879206e-05	-1.09134680177829	Soltu.DM.04G002540.1	(1 of 2) PTHR11934//PTHR11934:SF7 - RIBOSE-5-PHOSPHATE ISOMERASE // RIBOSE-5-PHOSPHATE ISOMERASE 1-RELATED
MSTRG.8987	0.000182365401992084	-2.39206334162005	Soltu.DM.04G002550.1
MSTRG.899	3.8875653590976194e-103	-3.8763080995359998	Soltu.DM.01G015000.1	(1 of 133) KOG0157 - Cytochrome P450 CYP4/CYP19/CYP26 subfamilies
MSTRG.9082	3.7727679517507e-09	-1.59859822172647	Soltu.DM.04G003740.1	(1 of 3) PF13229 - Right handed beta helix region (Beta_helix)
MSTRG.9088	3.12074355007053e-49	-1.36815408078617	Soltu.DM.04G003820.1	(1 of 34) PTHR11926//PTHR11926:SF409 - GLUCOSYL/GLUCURONOSYL TRANSFERASES // SUBFAMILY NOT NAMED
MSTRG.9092	3.0348249107547803e-15	-1.59618663682509	Soltu.DM.04G003890.1	(1 of 13) 2.4.2.40 - Zeatin O-beta-D-xylosyltransferase / Zeatin O-xylosyltransferase
MSTRG.91	1.3457012579153e-09	-1.01648847550615	Soltu.DM.01G000710.1	(1 of 6) K17991 - peroxygenase (PXG)
MSTRG.9115	9.272709590472309e-09	-1.5515543896654698	Soltu.DM.04G004380.1	(1 of 217) PF01535//PF13041 - PPR repeat (PPR) // PPR repeat family (PPR_2)
MSTRG.9166	0.00011061618074643201	-1.01023556215788	-
MSTRG.9167	1.0374109491261099e-23	-1.77969542204495	-
MSTRG.9176	2.08902235706887e-05	-1.57532308244395	Soltu.DM.04G004940.1	(1 of 43) PF03140 - Plant protein of unknown function (DUF247)
MSTRG.9179	2.71669677140047e-06	-2.2281094314357404	-
MSTRG.918	1.13322808455466e-22	-1.54468415876123	Soltu.DM.01G015840.4	(1 of 1) PTHR22763//PTHR22763:SF59 - RING ZINC FINGER PROTEIN // GENOMIC DNA, CHROMOSOME 3, P1 CLONE: MRP15
MSTRG.9187	1.3765712748038198e-38	-2.07220761174	Soltu.DM.04G005020.4	(1 of 43) PF03140 - Plant protein of unknown function (DUF247)
MSTRG.9192	4.3004574513938204e-63	-2.16707869560251	Soltu.DM.04G005050.2	(1 of 43) PF03140 - Plant protein of unknown function (DUF247)
MSTRG.9200	4.85494244854174e-13	-1.2945724127499298	Soltu.DM.04G005160.1	(1 of 9) PTHR31969//PTHR31969:SF1 - FAMILY NOT NAMED // GEM-LIKE PROTEIN 4-RELATED
MSTRG.9210	2.912145744453199e-107	-2.9287645696966296	Soltu.DM.04G005260.2	(1 of 2) PTHR33334:SF5 - DENTIN SIALOPHOSPHOPROTEIN-LIKE PROTEIN
MSTRG.9255	0.0015771734720543302	-1.11388738658571	Soltu.DM.04G005970.1	(1 of 2) PTHR31719//PTHR31719:SF17 - FAMILY NOT NAMED // NAC DOMAIN-CONTAINING PROTEIN 102-RELATED
MSTRG.9275	2.78441054284058e-20	-2.05908597990253	Soltu.DM.04G006180.1	(1 of 23) PF00069//PF00560//PF13855 - Protein kinase domain (Pkinase) // Leucine Rich Repeat (LRR_1) // Leucine rich repeat (LRR_8)
MSTRG.9282	0.000881333066276241	-1.74318978315786	-
MSTRG.9354	9.47866902023052e-11	-2.7453129350516896	Soltu.DM.04G007230.1	(1 of 2) PTHR21495//PTHR21495:SF51 - NUCLEOPORIN-RELATED // DIRIGENT PROTEIN 24-RELATED
MSTRG.9369	3.84847594528576e-07	-1.52823277623602	Soltu.DM.04G007430.1	(1 of 4) PTHR19375//PTHR19375:SF232 - HEAT SHOCK PROTEIN 70KDA // MEDIATOR OF RNA POLYMERASE II TRANSCRIPTION SUBUNIT 37E-RELATED
MSTRG.9376	9.029020426200771e-06	-1.7828467570639899	Soltu.DM.04G007540.2	(1 of 7) PTHR13256//PTHR13256:SF35 - N-ACETYLTRANSFERASE 9 // ALANINE ACETYL TRANSFERASE-LIKE PROTEIN
MSTRG.9377	2.76256181456155e-11	-1.4944217556827	Soltu.DM.04G007550.1	(1 of 5) 2.3.1.82 - Aminoglycoside 6'-N-acetyltransferase / Kanamycin 6'-N-acetyltransferase
MSTRG.9390	3.52520505648927e-25	-1.22308668492477	Soltu.DM.04G007720.1	(1 of 27) 1.14.13.21 - Flavonoid 3'-monooxygenase / Flavonoid 3'-hydroxylase
MSTRG.9403	0.0018916123026206698	-1.98036302602546	Soltu.DM.04G008010.1	(1 of 5) PTHR10168//PTHR10168:SF71 - GLUTAREDOXIN // SUBFAMILY NOT NAMED
MSTRG.9468	9.55593265373058e-06	-1.36893260133398	Soltu.DM.04G009040.1	(1 of 1) PF00069//PF00560//PF08263//PF13561//PF13855 - Protein kinase domain (Pkinase) // Leucine Rich Repeat (LRR_1) // Leucine rich repeat N-terminal domain (LRRNT_2) // Enoyl-(Acyl carrier protein) reductase (adh_short_C2) // Leucine rich repeat (LRR_8)
MSTRG.9470	1.42543749955033e-06	-1.19396069015197	Soltu.DM.04G009070.1	(1 of 95) PF00560//PF13855 - Leucine Rich Repeat (LRR_1) // Leucine rich repeat (LRR_8)
MSTRG.9478	1.2122858171828e-06	-1.83787099141477	-
MSTRG.9491	2.3805421117747195e-91	-4.01512808097155	Soltu.DM.04G009350.1	(1 of 1) PTHR11003//PTHR11003:SF121 - POTASSIUM CHANNEL, SUBFAMILY K // SUBFAMILY NOT NAMED
MSTRG.9519	1.18934787476815e-13	-1.57477700882222	Soltu.DM.04G009960.1	(1 of 1440) 2.7.11.1 - Non-specific serine/threonine protein kinase / Threonine-specific protein kinase
MSTRG.9540	0.00868873909126232	-1.22325119072528	-
MSTRG.9548	6.30901040173917e-07	-1.14132529483467	Soltu.DM.04G010410.1
MSTRG.9561	8.81012595658711e-11	-1.10229856233848	Soltu.DM.04G010560.1	(1 of 18) PF03763 - Remorin, C-terminal region (Remorin_C)
MSTRG.9580	4.2699403297626504e-16	-1.56196237135918	Soltu.DM.04G010810.1	(1 of 1) K03403 - magnesium chelatase subunit H (chlH, bchH)
MSTRG.9618	5.20599399507887e-05	-1.18007078123388	Soltu.DM.04G011290.1	(1 of 38) K13495 - cis-zeatin O-glucosyltransferase (CISZOG)
MSTRG.9662	1.8605705893536e-12	-1.23170933285487	Soltu.DM.04G011830.1	(1 of 1) PTHR23201//PTHR23201:SF8 - EXTENSIN, PROLINE-RICH PROTEIN // SUBFAMILY NOT NAMED
MSTRG.9663	0.000365679381435827	-1.15262184004354	Soltu.DM.04G011840.1	(1 of 5) PTHR31260//PTHR31260:SF29 - FAMILY NOT NAMED // CYSTATIN-RELATED DOMAIN PROTEIN-RELATED
MSTRG.9679	9.771829438173828e-25	-1.53208923471762	Soltu.DM.04G012120.1	(1 of 2) K06443 - lycopene beta-cyclase (lcyB, crtL1, crtY)
MSTRG.968	8.21012559226322e-11	-1.22294275638117	Soltu.DM.01G016680.1	(1 of 4) K00423 - L-ascorbate oxidase (E1.10.3.3)
MSTRG.9682	7.976157284676959e-33	-1.11317352864551	Soltu.DM.04G012170.1	(1 of 4) 1.14.12.20 - Pheophorbide a oxygenase / Pheide a oxygenase
MSTRG.9687	8.70926081878535e-05	-1.47889093270047	Soltu.DM.04G012220.1	(1 of 3) PTHR10168//PTHR10168:SF70 - GLUTAREDOXIN // GLUTAREDOXIN FAMILY PROTEIN
MSTRG.9716	1.6298334653861698e-07	-1.25980387216089	Soltu.DM.04G012760.1	(1 of 3) PTHR13789//PTHR13789:SF1 - MONOOXYGENASE // FAD/NAD(P)-BINDING OXIDOREDUCTASE FAMILY PROTEIN-RELATED
MSTRG.9726	4.59964973609007e-18	-1.32084786229249	-
MSTRG.9846	0.00103458154291245	-2.21469237143232	-

## Sheet: PVY22_upregulated
ID	Transcript unique ID
padj	DESeq adjusted p-value (Benjamini–Hochberg adjustment)
log2FoldChange	DESeq log2FC comparing Mock, 22 and PVY, 22 plants
transcriptName_Solanum_tuberosum_v6.1	Ptytozome transcript ID
Define_Solanum_tuberosum_v6.1	Ptytozome transcript functional annotation
ID	padj	log2FoldChange	transcriptName_Solanum_tuberosum_v6.1	Define_Solanum_tuberosum_v6.1
MSTRG.7168	4.1028875067277987e-122	6.6642332116439995	Soltu.DM.03G017160.1
MSTRG.22963	3.57511788269144e-12	6.490402489613	Soltu.DM.10G019650.1	(1 of 5) 1.14.11.19 - Leucocyanidin oxygenase / Leucoanthocyanidin dioxygenase
MSTRG.13462	9.757750604466088e-112	5.390392237387901	Soltu.DM.06G003380.1
MSTRG.10995	8.62976199551213e-38	5.231664486815459	Soltu.DM.04G033650.1	(1 of 3) PTHR33676//PTHR33676:SF3 - FAMILY NOT NAMED // COLD REGULATED PROTEIN 27
MSTRG.235	3.487932800969488e-230	5.2308657664462	Soltu.DM.01G002360.1	(1 of 1) K10277 - lysine-specific demethylase 8 [EC:1.14.11.27] (KDM8, JMJD5)
MSTRG.2781	1.07734876577254e-35	5.16204119791609	Soltu.DM.01G042560.1	(1 of 2) PTHR10374//PTHR10374:SF13 - LACTOYLGLUTATHIONE LYASE GLYOXALASE I // SUBFAMILY NOT NAMED
MSTRG.8823	9.94013951628088e-19	5.012672754879629	Soltu.DM.04G000180.1	(1 of 27) 1.14.13.21 - Flavonoid 3'-monooxygenase / Flavonoid 3'-hydroxylase
MSTRG.15362	1.69265138104419e-32	4.95623077450517	Soltu.DM.06G032330.1	(1 of 1) PTHR10209:SF206 - GIBBERELLIN OXIDASE-LIKE PROTEIN-RELATED
MSTRG.7046	2.03747525092684e-35	4.80649649825592	Soltu.DM.03G015440.1	(1 of 8) PTHR31080:SF19 - PLANT INVERTASE/PECTIN METHYLESTERASE INHIBITOR SUPERFAMILY PROTEIN
MSTRG.17632	4.228607125194009e-78	4.77505354293324	Soltu.DM.08G000920.1	(1 of 10) 3.6.1.13//3.6.1.22//3.6.1.53 - ADP-ribose diphosphatase / ADPR-PPase // NAD(+) diphosphatase / NADP pyrophosphatase // Mn(2+)-dependent ADP-ribose/CDP-alcohol diphosphatase / Mn(2+)-dependent ADP-ribose/CDP-alcohol pyrophosphatase
MSTRG.27118	4.0233296236157576e-208	4.76068662160985	Soltu.DM.12G023800.1	(1 of 3) PTHR31717:SF8 - ZINC FINGER PROTEIN CONSTANS-LIKE 10-RELATED
MSTRG.17625	0.00426164978020252	4.69452615329223	Soltu.DM.08G000830.1	(1 of 39) PTHR23155:SF442 - PH DOMAIN LEUCINE-RICH REPEAT-CONTAINING PROTEIN PHOSPHATASE 2
MSTRG.13496	8.94546957310177e-43	4.54988791636993	Soltu.DM.06G003930.1	(1 of 293) PF00249 - Myb-like DNA-binding domain (Myb_DNA-binding)
MSTRG.23740	1.5442743823035997e-09	4.50863164063329	Soltu.DM.10G029970.1	(1 of 9) K09754 - coumaroylquinate(coumaroylshikimate) 3'-monooxygenase (CYP98A3, C3'H)
MSTRG.7051	8.228953950223428e-50	4.492142351416111	Soltu.DM.03G015490.1	(1 of 8) PTHR31080:SF19 - PLANT INVERTASE/PECTIN METHYLESTERASE INHIBITOR SUPERFAMILY PROTEIN
MSTRG.18117	9.623274198991891e-08	4.47706756882779	Soltu.DM.08G007130.1	(1 of 6) PTHR33077:SF17 - PROTEIN TIFY 5A-RELATED
MSTRG.5000	2.2188043368897292e-124	4.4748401614599	Soltu.DM.02G020570.1	(1 of 1) PTHR33791//PTHR33791:SF1 - FAMILY NOT NAMED // CHAPERONIN-LIKE RBCX PROTEIN
MSTRG.13463	3.7058085729580597e-28	4.44163843449015	Soltu.DM.06G003390.1
MSTRG.7056	9.620999117191148e-60	4.30408904594438	Soltu.DM.03G015510.1	(1 of 8) PTHR31080//PTHR31080:SF19 - FAMILY NOT NAMED // PLANT INVERTASE/PECTIN METHYLESTERASE INHIBITOR SUPERFAMILY PROTEIN
MSTRG.1717	5.9191770755812195e-08	4.28765824250125	Soltu.DM.01G028390.1	(1 of 8) PF03107//PF07649 - C1 domain (C1_2) // C1-like domain (C1_3)
MSTRG.12308	1.9785542708878594e-185	4.23785783608172	Soltu.DM.05G013350.1	(1 of 1) PTHR10992//PTHR10992:SF841 - ALPHA/BETA HYDROLASE FOLD-CONTAINING PROTEIN // SUBFAMILY NOT NAMED
MSTRG.452	4.86789076184983e-14	4.220999876265971	Soltu.DM.01G005200.1	(1 of 82) 3.2.1.39 - Glucan endo-1,3-beta-D-glucosidase / Laminarinase
MSTRG.13769	1.5355501725251097e-104	4.20358422408217	Soltu.DM.06G009180.1	(1 of 3) PTHR33469//PTHR33469:SF5 - FAMILY NOT NAMED // PROTEIN EARLY FLOWERING 4
MSTRG.7313	8.98184619505853e-49	4.18830448580782	Soltu.DM.03G019040.1	(1 of 3) K01581 - ornithine decarboxylase (E4.1.1.17, ODC1, speC, speF)
MSTRG.879	2.1219989710501998e-49	4.1449158265301795	Soltu.DM.01G014500.1	(1 of 3) PTHR31250:SF4 - CALMODULIN-BINDING FAMILY PROTEIN-RELATED
MSTRG.12058	2.45831369014734e-09	4.080982810674451	Soltu.DM.05G009500.1	(1 of 9) K02575 - MFS transporter, NNP family, nitrate/nitrite transporter (NRT, narK, nrtP, nasA)
MSTRG.21174	9.204811751703778e-46	4.07333216054286	Soltu.DM.09G023650.1	(1 of 1) PTHR31707//PTHR31707:SF38 - FAMILY NOT NAMED // PECTINESTERASE/PECTINESTERASE INHIBITOR 20-RELATED
MSTRG.25679	4.26955136055905e-26	4.0253122310801395	Soltu.DM.11G026360.1	(1 of 1) PTHR27003//PTHR27003:SF13 - FAMILY NOT NAMED // LEUCINE-RICH REPEAT PROTEIN KINASE-LIKE PROTEIN
MSTRG.7047	4.94382108336757e-41	4.02130594109007	Soltu.DM.03G015460.1	(1 of 8) PTHR31080:SF19 - PLANT INVERTASE/PECTIN METHYLESTERASE INHIBITOR SUPERFAMILY PROTEIN
MSTRG.3137	3.76374015875342e-30	3.9187789996723597	Soltu.DM.01G047590.1	(1 of 3) PTHR33676//PTHR33676:SF3 - FAMILY NOT NAMED // COLD REGULATED PROTEIN 27
MSTRG.20398	7.571594022763198e-100	3.83671677847409	Soltu.DM.09G010720.1	(1 of 4) PTHR31867//PTHR31867:SF22 - FAMILY NOT NAMED // EXPANSIN-A8
MSTRG.2555	1.5750950299383398e-39	3.8313922925398396	Soltu.DM.01G039720.1	(1 of 1) PF12937//PF14299 - F-box-like (F-box-like) // Phloem protein 2 (PP2)
MSTRG.11745	4.92825951086543e-16	3.8153564075793303	Soltu.DM.05G005060.1	(1 of 3) PTHR11240//PTHR11240:SF20 - RIBONUCLEASE T2 // SUBFAMILY NOT NAMED
MSTRG.15310	9.703009038228669e-94	3.8040876676669297	Soltu.DM.06G031660.1	(1 of 293) PF00249 - Myb-like DNA-binding domain (Myb_DNA-binding)
MSTRG.1961	1.2319456716136899e-14	3.79646423113558	Soltu.DM.01G031820.4	(1 of 2) 3.5.3.1 - Arginase / Canavanase
MSTRG.12156	1.6285182253343101e-07	3.74576017563837	Soltu.DM.05G010910.1	(1 of 143) PF00010 - Helix-loop-helix DNA-binding domain (HLH)
MSTRG.18111	3.05615764288518e-44	3.71887545370542	Soltu.DM.08G007100.1	(1 of 6) PTHR33077:SF17 - PROTEIN TIFY 5A-RELATED
MSTRG.1716	8.94002287728628e-16	3.65432684751738	Soltu.DM.01G028300.1	(1 of 8) PF03107//PF07649 - C1 domain (C1_2) // C1-like domain (C1_3)
MSTRG.19792	9.26122089078896e-06	3.61344589091734	Soltu.DM.09G001660.1	(1 of 3) PTHR13871//PTHR13871:SF30 - THIOREDOXIN // CYSTEINE/HISTIDINE-RICH C1 DOMAIN FAMILY PROTEIN-RELATED
MSTRG.11729	4.85613990803119e-56	3.5990209762479	Soltu.DM.05G004810.1	(1 of 104) PF00226 - DnaJ domain (DnaJ)
MSTRG.16903	1.2504082969725e-25	3.57385142563843	Soltu.DM.07G019570.1	(1 of 6) PTHR11999//PTHR11999:SF93 - GROUP II PYRIDOXAL-5-PHOSPHATE DECARBOXYLASE // SUBFAMILY NOT NAMED
MSTRG.10549	4.128893172253299e-18	3.55555776716428	Soltu.DM.04G027760.1	(1 of 2) K12124 - GIGANTEA (GI)
MSTRG.17629	1.2253274774451697e-73	3.53555115633461	Soltu.DM.08G000860.1	(1 of 5) PTHR13994//PTHR13994:SF9 - NUDIX HYDROLASE RELATED // NUDIX HYDROLASE 8
MSTRG.6902	5.818748614292579e-30	3.51649954010044	Soltu.DM.03G012920.1	(1 of 38) K13495 - cis-zeatin O-glucosyltransferase (CISZOG)
MSTRG.23749	6.57690241568819e-05	3.51434782811661	Soltu.DM.10G030050.1	(1 of 9) K09754 - coumaroylquinate(coumaroylshikimate) 3'-monooxygenase (CYP98A3, C3'H)
MSTRG.10548	1.6752839832484988e-300	3.50096083474701	Soltu.DM.04G027760.1	(1 of 2) K12124 - GIGANTEA (GI)
MSTRG.7320	3.8011089401704297e-13	3.4978196539480604	Soltu.DM.03G019080.1	(1 of 3) K01581 - ornithine decarboxylase (E4.1.1.17, ODC1, speC, speF)
MSTRG.25758	1.69501214672469e-10	3.49565408727916	Soltu.DM.12G000720.1	(1 of 32) PF08263//PF13855 - Leucine rich repeat N-terminal domain (LRRNT_2) // Leucine rich repeat (LRR_8)
MSTRG.9446	7.560084744670301e-18	3.4934169225849105	Soltu.DM.04G008750.1	(1 of 95) PF00560//PF13855 - Leucine Rich Repeat (LRR_1) // Leucine rich repeat (LRR_8)
MSTRG.16436	9.82995683178656e-22	3.4326516316451094	Soltu.DM.07G012900.1
MSTRG.74	2.00483509685346e-41	3.4315500061384703	Soltu.DM.01G000490.1	(1 of 1) K12116 - flavin-binding kelch repeat F-box protein 1 (FKF1)
MSTRG.17634	6.267704789836969e-39	3.41121482073497	Soltu.DM.08G000940.1	(1 of 10) 3.6.1.13//3.6.1.22//3.6.1.53 - ADP-ribose diphosphatase / ADPR-PPase // NAD(+) diphosphatase / NADP pyrophosphatase // Mn(2+)-dependent ADP-ribose/CDP-alcohol diphosphatase / Mn(2+)-dependent ADP-ribose/CDP-alcohol pyrophosphatase
MSTRG.69	3.75795578757458e-15	3.3952817451834703	-
MSTRG.17627	4.5975664126039196e-33	3.37445740807577	Soltu.DM.08G000850.1	(1 of 10) 3.6.1.13//3.6.1.22 - ADP-ribose diphosphatase / ADPR-PPase // NAD(+) diphosphatase / NADP pyrophosphatase
MSTRG.26290	2.4863337719627895e-49	3.36503523968741	Soltu.DM.12G007860.1	(1 of 34) PF00314 - Thaumatin family (Thaumatin)
MSTRG.9300	5.56866696050576e-46	3.3628644535961003	Soltu.DM.04G006580.2	(1 of 8) PTHR11206//PTHR11206:SF137 - MULTIDRUG RESISTANCE PROTEIN // SUBFAMILY NOT NAMED
MSTRG.14642	1.97347848721e-08	3.3388003631451295	Soltu.DM.06G022910.1	(1 of 1) PTHR36328//PTHR36328:SF1 - FAMILY NOT NAMED // CRYPTDIN PROTEIN-LIKE PROTEIN
MSTRG.15326	2.1107174814239002e-37	3.33233921765949	Soltu.DM.06G031880.1	(1 of 6) PTHR11527:SF158 - 17.6 KDA CLASS I HEAT SHOCK PROTEIN 1-RELATED
MSTRG.6470	4.05499470560459e-31	3.3285227204640297	Soltu.DM.03G005230.1	(1 of 3) 3.6.1.22//3.6.1.55 - NAD(+) diphosphatase / NADP pyrophosphatase // 8-oxo-dGTP diphosphatase / 8-oxo-dGTPase
MSTRG.18856	2.8254009355047196e-72	3.31151552439771	Soltu.DM.08G019220.1	(1 of 12) PTHR11474//PTHR11474:SF40 - TYROSINASE // SUBFAMILY NOT NAMED
MSTRG.18556	2.80490685299275e-20	3.30047611385484	Soltu.DM.08G015120.1	(1 of 4) PTHR10543//PTHR10543:SF30 - BETA-CAROTENE DIOXYGENASE // SUBFAMILY NOT NAMED
MSTRG.3215	1.5911203754654196e-84	3.26537645379641	Soltu.DM.01G048600.1
MSTRG.2915	2.3679774266400295e-32	3.2290411237625998	Soltu.DM.01G044420.1	(1 of 5) PF12315 - Protein of unknown function (DUF3633) (DUF3633)
MSTRG.8839	2.01332615513894e-06	3.2099001063802097	-
MSTRG.11510	1.8130788196521997e-20	3.20415842007489	Soltu.DM.05G001660.1
MSTRG.7698	0.00032195142392447203	3.2035191364244104	Soltu.DM.03G023590.1	(1 of 23) PF02428 - Potato type II proteinase inhibitor family (Prot_inhib_II)
MSTRG.13999	2.94160550829851e-21	3.19948436752093	Soltu.DM.06G012790.1	(1 of 7) K05282 - gibberellin 20-oxidase (E1.14.11.12)
MSTRG.14759	2.43414904553877e-07	3.1940684472213103	Soltu.DM.06G024350.1
MSTRG.18859	1.0245580150918499e-72	3.1900145776059596	Soltu.DM.08G019270.1	(1 of 7) 1.10.3.1 - Catechol oxidase / Tyrosinase
MSTRG.26388	1.67931066949461e-39	3.1555740710992497	Soltu.DM.12G009400.1	(1 of 16) 1.1.1.100 - 3-oxoacyl-[acyl-carrier-protein] reductase
MSTRG.3325	6.42721159032819e-22	3.1446864099221803	Soltu.DM.01G050010.1	(1 of 28) PF00643 - B-box zinc finger (zf-B_box)
MSTRG.19600	0.00043044209582312	3.14367187050777	Soltu.DM.08G029210.1
MSTRG.19120	3.9864189734961697e-10	3.1425085308018197	Soltu.DM.08G022820.1	(1 of 3) 3.5.1.16 - Acetylornithine deacetylase / N-acetylornithinase
MSTRG.13772	1.9542424562115798e-60	3.13589907139515	Soltu.DM.06G009240.1	(1 of 3) PTHR33469:SF5 - PROTEIN EARLY FLOWERING 4
MSTRG.7049	1.56926456172668e-29	3.13375626645491	Soltu.DM.03G015480.1	(1 of 8) PTHR31080:SF19 - PLANT INVERTASE/PECTIN METHYLESTERASE INHIBITOR SUPERFAMILY PROTEIN
MSTRG.22568	1.7739745916090994e-149	3.13194695831241	Soltu.DM.10G013400.1	(1 of 2) 1.3.99.6 - 3-oxo-5-beta-steroid 4-dehydrogenase / Delta(4)-3-ketosteroid 5-beta-reductase
MSTRG.20724	0.0112033952377155	3.13122911206683	-
MSTRG.24194	4.74760457685167e-25	3.1271023990860294	Soltu.DM.11G004860.1	(1 of 1) PTHR10209//PTHR10209:SF224 - OXIDOREDUCTASE, 2OG-FE II OXYGENASE FAMILY PROTEIN // SUBFAMILY NOT NAMED
MSTRG.23617	4.1331359894635e-42	3.10926836437588	Soltu.DM.10G028110.1	(1 of 38) K13495 - cis-zeatin O-glucosyltransferase (CISZOG)
MSTRG.13934	1.15541433081369e-16	3.1085256948459796	Soltu.DM.06G011830.1	(1 of 11) K13420 - LRR receptor-like serine/threonine-protein kinase FLS2 (FLS2)
MSTRG.7774	4.3676407549772496e-64	3.10116675085318	Soltu.DM.03G024660.1	(1 of 5) PTHR24296//PTHR24296:SF5 - FAMILY NOT NAMED // CYTOCHROME P450 94B1-RELATED
MSTRG.5492	7.19709336865627e-69	3.1006875382380996	Soltu.DM.02G026980.1
MSTRG.2216	4.0601474852721295e-50	3.09222444794406	Soltu.DM.01G035070.1	(1 of 7) 2.3.1.20//2.3.1.75 - Diacylglycerol O-acyltransferase / Diglyceride acyltransferase // Long-chain-alcohol O-fatty-acyltransferase / Wax synthase
MSTRG.18433	1.3135087995013896e-88	3.0905709400124706	Soltu.DM.08G013140.3	(1 of 1) PTHR10015:SF186 - HEAT STRESS TRANSCRIPTION FACTOR A-2-RELATED
MSTRG.3615	6.962132973934439e-97	3.05675027040488	Soltu.DM.02G001450.1	(1 of 2) KOG0716 - Molecular chaperone (DnaJ superfamily)
MSTRG.7176	6.035068894163889e-10	3.0300147200993597	Soltu.DM.03G017250.1
MSTRG.21276	1.5761380489963502e-09	3.02397496318447	Soltu.DM.09G025050.1	(1 of 2) PTHR10015//PTHR10015:SF139 - HEAT SHOCK TRANSCRIPTION FACTOR // HEAT STRESS TRANSCRIPTION FACTOR A-6A-RELATED
MSTRG.20229	1.089766288325e-05	3.01274905701561	Soltu.DM.09G007860.1
MSTRG.2245	7.505735996943481e-44	2.99071343969709	Soltu.DM.01G035400.1
MSTRG.14321	3.40222525950599e-43	2.9761350425793	Soltu.DM.06G018020.1	(1 of 1) PTHR19139:SF134 - AQUAPORIN TIP2-3-RELATED
MSTRG.20004	1.6616566393521498e-12	2.9680508155569703	Soltu.DM.09G004660.1	(1 of 3) K01754 - threonine dehydratase (E4.3.1.19, ilvA, tdcB)
MSTRG.8503	3.8205739798687396e-35	2.96105198788696	Soltu.DM.03G034150.1	(1 of 1) PTHR15907//PTHR15907:SF49 - FAMILY NOT NAMED // PROTEIN PLANT CADMIUM RESISTANCE 4-RELATED
MSTRG.12799	3.6730111095939304e-08	2.95261157107922	Soltu.DM.05G022340.1	(1 of 2) PTHR31388//PTHR31388:SF24 - FAMILY NOT NAMED // PEROXIDASE 52
MSTRG.9583	2.343746245588299e-222	2.94411331477503	Soltu.DM.04G010850.1	(1 of 5) PTHR11802//PTHR11802:SF108 - SERINE PROTEASE FAMILY S10 SERINE CARBOXYPEPTIDASE // SUBFAMILY NOT NAMED
MSTRG.9421	1.27120940597739e-05	2.90732336333133	Soltu.DM.04G008340.1	(1 of 28) PF03181 - BURP domain (BURP)
MSTRG.3745	3.54855829342603e-06	2.89900241175268	Soltu.DM.02G003400.1	(1 of 2) PTHR33492//PTHR33492:SF2 - FAMILY NOT NAMED // HOMEODOMAIN-LIKE SUPERFAMILY PROTEIN-RELATED
MSTRG.4472	1.5984556458161397e-163	2.86328622205912	Soltu.DM.02G013850.1	(1 of 1) PF04481 - Protein of unknown function (DUF561) (DUF561)
MSTRG.6629	4.09889505493243e-06	2.8597942170116095	-
MSTRG.7528	5.15401271228441e-10	2.84448037841204	Soltu.DM.03G021710.1	(1 of 12) PF08879//PF08880 - WRC (WRC) // QLQ (QLQ)
MSTRG.454	8.37113318874719e-08	2.83689528466099	-
MSTRG.20780	0.00131348483514148	2.82029423185647	-
MSTRG.8616	7.36267269721897e-32	2.81406365125337	Soltu.DM.03G035540.1	(1 of 3) PTHR31985:SF23 - DEHYDRATION-RESPONSIVE ELEMENT-BINDING PROTEIN 3-RELATED
MSTRG.3951	2.3981771090190097e-20	2.81344269624456	Soltu.DM.02G006700.1	(1 of 52) KOG0254 - Predicted transporter (major facilitator superfamily)
MSTRG.5383	4.0299769658334e-05	2.81320325505876	Soltu.DM.02G025610.1
MSTRG.4494	8.684986413130069e-16	2.8079661755116403	Soltu.DM.02G014150.1	(1 of 3) PTHR31221:SF37 - WRKY TRANSCRIPTION FACTOR 71-RELATED
MSTRG.5580	2.15635294503542e-21	2.8060225267409105	Soltu.DM.02G028000.1	(1 of 2) PTHR10992//PTHR10992:SF891 - ALPHA/BETA HYDROLASE FOLD-CONTAINING PROTEIN // STRIGOLACTONE ESTERASE D14 HOMOLOG-RELATED
MSTRG.318	7.97819234543402e-18	2.79625740161115	Soltu.DM.01G003480.1	(1 of 8) PTHR27002:SF70 - CYSTEINE-RICH RECEPTOR-LIKE PROTEIN KINASE 2
MSTRG.10529	1.01379438996519e-13	2.7929254409924704	Soltu.DM.04G027450.1	(1 of 160) PF00847 - AP2 domain (AP2)
MSTRG.5373	3.13848210615366e-05	2.78678663513805	Soltu.DM.02G025490.1	(1 of 2) PTHR24326//PTHR24326:SF281 - FAMILY NOT NAMED // HOMEOBOX-LEUCINE ZIPPER PROTEIN ATHB-21-RELATED
MSTRG.22926	4.49153252259651e-24	2.77286580818871	Soltu.DM.10G019160.1	(1 of 1) K14685 - solute carrier family 40 (iron-regulated transporter), member 1 (SLC40A1, FPN1)
MSTRG.11842	2.3016418197991896e-118	2.7725538180635603	Soltu.DM.05G006330.1	(1 of 1) 3.2.1.1//3.2.1.141//4.2.2.2 - Alpha-amylase / Glycogenase // 4-alpha-D-((1->4)-alpha-D-glucano)trehalose trehalohydrolase / Maltooligosyl trehalose trehalohydrolase // Pectate lyase / PPase-N
MSTRG.17174	3.3316112400265795e-51	2.7715855986318396	Soltu.DM.07G023410.1	(1 of 3) PTHR31506//PTHR31506:SF8 - FAMILY NOT NAMED // BES1/BZR1 HOMOLOG PROTEIN 3
MSTRG.19879	1.30882765704524e-25	2.76520247088935	Soltu.DM.09G002760.1	(1 of 1) PTHR11010//PTHR11010:SF48 - PROTEASE S28 PRO-X CARBOXYPEPTIDASE-RELATED // SUBFAMILY NOT NAMED
MSTRG.14754	1.0786241411421199e-29	2.76287050891273	Soltu.DM.06G024310.1	(1 of 104) PF00226 - DnaJ domain (DnaJ)
MSTRG.17224	2.6793021457329197e-24	2.7560583296842003	Soltu.DM.07G023990.2	(1 of 1) 2.6.1.21 - D-amino-acid transaminase / D-aspartic aminotransferase
MSTRG.8075	4.53679477911733e-06	2.75088647270895	Soltu.DM.03G028700.1	(1 of 7) 3.4.19.12//3.4.22.69 - Ubiquitinyl hydrolase 1 / Ubiquitin thiolesterase // SARS coronavirus main proteinase / Severe acute respiratory syndrome coronavirus main protease
MSTRG.8859	5.280271172450019e-26	2.73470188485726	Soltu.DM.04G000770.1
MSTRG.1296	6.19413292276811e-11	2.7252898278074302	-
MSTRG.16764	1.5388002880344699e-15	2.7245348856247995	Soltu.DM.07G017530.1	(1 of 1) PF00067//PF00097//PF00176//PF00271//PF01189//PF17125 - Cytochrome P450 (p450) // Zinc finger, C3HC4 type (RING finger) (zf-C3HC4) // SNF2 family N-terminal domain (SNF2_N) // Helicase conserved C-terminal domain (Helicase_C) // 16S rRNA methyltransferase RsmF (Nol1_Nop2_Fmu) // N-terminal domain of 16S rRNA methyltransferase RsmF (Methyltr_RsmF_N)
MSTRG.5108	3.3783944760872997e-37	2.7232751685705203	Soltu.DM.02G021920.1	(1 of 83) 1.14.13.121 - Premnaspirodiene oxygenase / Hyoscymus muticus premnaspirodiene oxygenase
MSTRG.21610	7.72725629397647e-32	2.71089867518075	Soltu.DM.09G029480.2	(1 of 2) PTHR24078//PTHR24078:SF222 - DNAJ HOMOLOG SUBFAMILY C MEMBER // SUBFAMILY NOT NAMED
MSTRG.26185	4.0728122686315704e-05	2.71012138814564	Soltu.DM.12G006490.1	(1 of 3) PTHR11945//PTHR11945:SF184 - MADS BOX PROTEIN // SUBFAMILY NOT NAMED
MSTRG.5849	3.4160761565423793e-28	2.6936693528979703	Soltu.DM.02G031460.1	(1 of 5) PF09366 - Protein of unknown function (DUF1997) (DUF1997)
MSTRG.18115	5.90441806813183e-06	2.69042690436911	-
MSTRG.24303	4.55244285255316e-06	2.6891711527115696	Soltu.DM.11G006850.1	(1 of 68) PF00190 - Cupin (Cupin_1)
MSTRG.23850	2.083188559999989e-87	2.67179776031479	Soltu.DM.11G001000.1	(1 of 1) PTHR31803:SF10 - UBIQUINOL OXIDASE 4, CHLOROPLASTIC/CHROMOPLASTIC
MSTRG.16009	1.19125686591582e-46	2.67078539381076	Soltu.DM.07G005750.1	(1 of 1) K01047 - secretory phospholipase A2 (PLA2G, SPLA2)
MSTRG.13181	2.7107506386856396e-11	2.64666083826315	Soltu.DM.05G027220.1	(1 of 1) PTHR22849//PTHR22849:SF34 - WDSAM1 PROTEIN // SUBFAMILY NOT NAMED
MSTRG.14116	1.1177075621309699e-05	2.6457155514415	Soltu.DM.06G014450.1	(1 of 5) K00797 - spermidine synthase (speE, SRM)
MSTRG.1960	0.00126250194871195	2.6435964466565203	-
MSTRG.14638	9.352995271114379e-18	2.64240510301729	Soltu.DM.06G022820.1	(1 of 2) PTHR12565//PTHR12565:SF174 - STEROL REGULATORY ELEMENT-BINDING PROTEIN // TRANSCRIPTION FACTOR BHLH87
MSTRG.19878	3.7260457434483097e-35	2.6351183218786804	Soltu.DM.09G002760.1	(1 of 1) PTHR11010//PTHR11010:SF48 - PROTEASE S28 PRO-X CARBOXYPEPTIDASE-RELATED // SUBFAMILY NOT NAMED
MSTRG.8449	0.0012291910349422099	2.62857216908489	-
MSTRG.27625	3.60343114480437e-40	2.61405547331235	Soltu.DM.12G030190.2	(1 of 3) PTHR32285:SF58 - PROTEIN TRICHOME BIREFRINGENCE-LIKE 41
MSTRG.25649	1.6825529444196199e-29	2.60633209726759	Soltu.DM.11G025890.2	(1 of 2) PTHR32467//PTHR32467:SF29 - FAMILY NOT NAMED // ETHYLENE-RESPONSIVE TRANSCRIPTION FACTOR RAP2-7
MSTRG.27417	1.27994769259783e-11	2.60358805956457	Soltu.DM.12G027320.1	(1 of 2) K01255 - leucyl aminopeptidase (CARP, pepA)
MSTRG.24085	4.98291576079343e-19	2.60232834053285	Soltu.DM.11G003480.1	(1 of 1) PTHR12736//PTHR12736:SF14 - LANC-LIKE PROTEIN // LANC-LIKE PROTEIN GCL1
MSTRG.9418	5.57404454350893e-05	2.59826188576542	Soltu.DM.04G008320.1	(1 of 2) PTHR23042:SF72 - TRANSCRIPTION FACTOR BHLH104-RELATED
MSTRG.493	2.60614687732623e-16	2.59679466166258	Soltu.DM.01G005780.1	(1 of 56) PF03514 - GRAS domain family (GRAS)
MSTRG.23608	5.58090725626079e-14	2.59488150873319	Soltu.DM.10G028030.1
MSTRG.12252	2.8441661430837096e-154	2.5901056907068996	Soltu.DM.05G012520.1	(1 of 1) PTHR31717:SF3 - ZINC FINGER PROTEIN CONSTANS-LIKE 14-RELATED
MSTRG.2355	5.555375652226659e-69	2.5861627623047596	Soltu.DM.01G036680.1	(1 of 2) PTHR10502//PTHR10502:SF104 - ANNEXIN // ANNEXIN D4
MSTRG.15963	1.62269242349921e-41	2.5832545182802003	Soltu.DM.07G004780.1	(1 of 1) KOG2210 - Oxysterol-binding protein
MSTRG.424	0.00292820295261565	2.56740455072659	-
MSTRG.1234	4.98562476447567e-24	2.55972917235089	Soltu.DM.01G022070.1	(1 of 11) K03347 - cullin 1 (CUL1, CDC53)
MSTRG.14682	3.7624860500640295e-19	2.55403492410817	Soltu.DM.06G023410.1	(1 of 2) PTHR31734//PTHR31734:SF12 - FAMILY NOT NAMED // AUXIN-RESPONSIVE PROTEIN IAA19-RELATED
MSTRG.27386	1.58604259385309e-05	2.55002077121108	Soltu.DM.12G027030.1
MSTRG.17195	1.43273401283132e-06	2.54588519960529	Soltu.DM.07G023610.1	(1 of 7) PTHR24282//PTHR24282:SF21 - CYTOCHROME P450 FAMILY MEMBER // SUBFAMILY NOT NAMED
MSTRG.11521	3.1927262531528294e-79	2.53894774649856	Soltu.DM.05G001930.1	(1 of 3) PTHR10285//PTHR10285:SF76 - URIDINE KINASE // URIDINE KINASE
MSTRG.7055	0.00906553182917052	2.5308349888844197	-
MSTRG.14160	1.24999201048917e-08	2.52054925955747	Soltu.DM.06G015000.1	(1 of 1) PTHR10015//PTHR10015:SF139//PTHR10015:SF160 - HEAT SHOCK TRANSCRIPTION FACTOR // HEAT STRESS TRANSCRIPTION FACTOR A-6A-RELATED // SUBFAMILY NOT NAMED
MSTRG.5682	2.3363503733534596e-87	2.5194160236260097	Soltu.DM.02G029320.1	(1 of 2) PTHR24343//PTHR24343:SF160 - SERINE/THREONINE KINASE // SUBFAMILY NOT NAMED
MSTRG.22157	1.0903495789722999e-05	2.5183603851817997	Soltu.DM.10G004860.2	(1 of 2) PTHR11132//PTHR11132:SF124 - SOLUTE CARRIER FAMILY 35 // SUBFAMILY NOT NAMED
MSTRG.15002	3.22270176477019e-05	2.51573349128903	Soltu.DM.06G027540.1	(1 of 3) PTHR32258:SF3 - F11A17.4-RELATED
MSTRG.27216	7.83829388556491e-08	2.51220070096706	Soltu.DM.12G024960.1	(1 of 1) PTHR33057//PTHR33057:SF24 - FAMILY NOT NAMED // OVATE FAMILY PROTEIN 8
MSTRG.15051	3.87801783765331e-06	2.50292021722172	Soltu.DM.06G028250.1	(1 of 86) PF00046 - Homeobox domain (Homeobox)
[truncated: 1,166 more rows]

## Sheet: Factor_interaction_downregulate
ID	Transcript unique ID
[truncated: 448 more rows]

## Sheet: Factor_interaction_upregulated_
ID	Transcript unique ID
[truncated: 510 more rows]

## Sheet: Complex downregulated
ID	Transcript unique ID
[truncated: 1,346 more rows]

## Sheet: Complex upregulated
ID	Transcript unique ID
[truncated: 1,006 more rows]
