# Supplementary material for: Transcriptomic Reprogramming, Alternative Splicing and RNA Methylation in Potato (Solanum tuberosum L.) Plants in Response to Potato Virus Y Infection
Source: Plants (Basel). 2022 Feb 25;11(5):635. doi: 10.3390/plants11050635 (PMC8912425; doi:10.3390/plants11050635)
Supplement: Supplementary file 1 [file plants-11-00635-s001.zip › Supplementary tables/Table.S4.xlsx]

## Sheet: Mock, 28 upregulated
source	Term data source: GO molecular function, GO cellular component, GO biological process, KEGG
term_name	Term defline
term_id	Term ID
adjusted_p_value	Enrichment significance
negative_log10_of_adjusted_p_value	Negative log10 of adjusted p-value
term_size	Total number of genes with the term
query_size	Number of genes in the query
intersection_size	Number of genes with the term in the query
effective_domain_size	the total number of genes “in the universe” used for the enrichment analysis
intersections	Accession of genes with the term in the query
source	term_name	term_id	adjusted_p_value	negative_log10_of_adjusted_p_value	term_size	query_size	intersection_size	effective_domain_size	intersections
GO:MF	protein self-association	GO:0043621	4.5985390371082436e-9	8.33738012242721	51	114	9	19322	PGSC0003DMG400011630,PGSC0003DMG400011632,PGSC0003DMG400023622,PGSC0003DMG400011631,PGSC0003DMG400008187,PGSC0003DMG400030339,PGSC0003DMG400021737,PGSC0003DMG400003219,PGSC0003DMG400020718
GO:MF	unfolded protein binding	GO:0051082	1.0396312458884573e-7	6.983120676349731	132	114	11	19322	PGSC0003DMG400009509,PGSC0003DMG400011630,PGSC0003DMG400011632,PGSC0003DMG400023622,PGSC0003DMG400011631,PGSC0003DMG400027750,PGSC0003DMG400008187,PGSC0003DMG400030339,PGSC0003DMG400021737,PGSC0003DMG400020718,PGSC0003DMG400002987
GO:MF	sequence-specific DNA binding	GO:0043565	0.0005870133607070071	3.231352013888172	839	114	18	19322	PGSC0003DMG400016148,PGSC0003DMG400028469,PGSC0003DMG400012071,PGSC0003DMG400007962,PGSC0003DMG400027979,PGSC0003DMG400029773,PGSC0003DMG400022738,PGSC0003DMG400001556,PGSC0003DMG400012105,PGSC0003DMG400013708,PGSC0003DMG400034306,PGSC0003DMG400026643,PGSC0003DMG400000418,PGSC0003DMG400020421,PGSC0003DMG400013213,PGSC0003DMG400022709,PGSC0003DMG400004624,PGSC0003DMG400003701
GO:MF	DNA-binding transcription factor activity	GO:0003700	0.019136429919841675	1.7181390807039352	1086	114	18	19322	PGSC0003DMG400016148,PGSC0003DMG400028469,PGSC0003DMG400012071,PGSC0003DMG400007962,PGSC0003DMG400027979,PGSC0003DMG400022738,PGSC0003DMG400001556,PGSC0003DMG400012105,PGSC0003DMG400013708,PGSC0003DMG400034306,PGSC0003DMG400026643,PGSC0003DMG400005486,PGSC0003DMG400005725,PGSC0003DMG400013213,PGSC0003DMG400026035,PGSC0003DMG400022709,PGSC0003DMG400004624,PGSC0003DMG400003701
GO:MF	transcription regulator activity	GO:0140110	0.022568532356259188	1.646496682406619	1204	114	19	19322	PGSC0003DMG400016148,PGSC0003DMG400028469,PGSC0003DMG400012071,PGSC0003DMG400007962,PGSC0003DMG400027979,PGSC0003DMG400029773,PGSC0003DMG400022738,PGSC0003DMG400001556,PGSC0003DMG400012105,PGSC0003DMG400013708,PGSC0003DMG400034306,PGSC0003DMG400026643,PGSC0003DMG400005486,PGSC0003DMG400005725,PGSC0003DMG400013213,PGSC0003DMG400026035,PGSC0003DMG400022709,PGSC0003DMG400004624,PGSC0003DMG400003701
GO:BP	response to heat	GO:0009408	3.5195920774186197e-11	10.453507668565086	110	96	13	16620	PGSC0003DMG400009509,PGSC0003DMG400011630,PGSC0003DMG400011632,PGSC0003DMG400029773,PGSC0003DMG400023622,PGSC0003DMG400011631,PGSC0003DMG400008187,PGSC0003DMG400030339,PGSC0003DMG400021737,PGSC0003DMG400024644,PGSC0003DMG400003219,PGSC0003DMG400020718,PGSC0003DMG400002987
GO:BP	response to hydrogen peroxide	GO:0042542	1.1336386420994849e-9	8.945525358804572	42	96	9	16620	PGSC0003DMG400011630,PGSC0003DMG400011632,PGSC0003DMG400023622,PGSC0003DMG400011631,PGSC0003DMG400008187,PGSC0003DMG400030339,PGSC0003DMG400021737,PGSC0003DMG400003219,PGSC0003DMG400020718
GO:BP	response to temperature stimulus	GO:0009266	4.05390671340693e-8	7.392126249308216	190	96	13	16620	PGSC0003DMG400009509,PGSC0003DMG400011630,PGSC0003DMG400011632,PGSC0003DMG400029773,PGSC0003DMG400023622,PGSC0003DMG400011631,PGSC0003DMG400008187,PGSC0003DMG400030339,PGSC0003DMG400021737,PGSC0003DMG400024644,PGSC0003DMG400003219,PGSC0003DMG400020718,PGSC0003DMG400002987
GO:BP	protein complex oligomerization	GO:0051259	3.429687537388677e-7	6.464745444671293	52	96	8	16620	PGSC0003DMG400011630,PGSC0003DMG400011632,PGSC0003DMG400023622,PGSC0003DMG400011631,PGSC0003DMG400008187,PGSC0003DMG400030339,PGSC0003DMG400021737,PGSC0003DMG400020718
GO:BP	response to reactive oxygen species	GO:0000302	3.476159700185804e-7	6.458900279600745	77	96	9	16620	PGSC0003DMG400011630,PGSC0003DMG400011632,PGSC0003DMG400023622,PGSC0003DMG400011631,PGSC0003DMG400008187,PGSC0003DMG400030339,PGSC0003DMG400021737,PGSC0003DMG400003219,PGSC0003DMG400020718
GO:BP	protein folding	GO:0006457	0.0000020217070676790222	5.694281770657344	212	96	12	16620	PGSC0003DMG400000079,PGSC0003DMG400009509,PGSC0003DMG400011630,PGSC0003DMG400011632,PGSC0003DMG400023622,PGSC0003DMG400011631,PGSC0003DMG400027750,PGSC0003DMG400008187,PGSC0003DMG400030339,PGSC0003DMG400021737,PGSC0003DMG400020718,PGSC0003DMG400002987
GO:BP	response to salt stress	GO:0009651	0.0004830999806164379	3.3159629799388046	129	96	8	16620	PGSC0003DMG400011630,PGSC0003DMG400011632,PGSC0003DMG400023622,PGSC0003DMG400011631,PGSC0003DMG400008187,PGSC0003DMG400030339,PGSC0003DMG400021737,PGSC0003DMG400020718
GO:BP	response to inorganic substance	GO:0010035	0.0006767134738664602	3.1695951763056573	237	96	10	16620	PGSC0003DMG400011630,PGSC0003DMG400011632,PGSC0003DMG400029773,PGSC0003DMG400023622,PGSC0003DMG400011631,PGSC0003DMG400008187,PGSC0003DMG400030339,PGSC0003DMG400021737,PGSC0003DMG400003219,PGSC0003DMG400020718
GO:BP	response to osmotic stress	GO:0006970	0.0012971310384646648	2.8870161485053676	147	96	8	16620	PGSC0003DMG400011630,PGSC0003DMG400011632,PGSC0003DMG400023622,PGSC0003DMG400011631,PGSC0003DMG400008187,PGSC0003DMG400030339,PGSC0003DMG400021737,PGSC0003DMG400020718
GO:BP	regulation of cellular metabolic process	GO:0031323	0.004253987733603522	2.3712037667219557	2649	96	33	16620	PGSC0003DMG400016148,PGSC0003DMG400022983,PGSC0003DMG400028469,PGSC0003DMG400015267,PGSC0003DMG400012071,PGSC0003DMG400007962,PGSC0003DMG400027979,PGSC0003DMG400023932,PGSC0003DMG400031168,PGSC0003DMG400022738,PGSC0003DMG400029660,PGSC0003DMG400001556,PGSC0003DMG400029534,PGSC0003DMG400012105,PGSC0003DMG400013708,PGSC0003DMG400013105,PGSC0003DMG400010027,PGSC0003DMG400034306,PGSC0003DMG400046446,…
GO:BP	response to oxygen-containing compound	GO:1901700	0.004903389282825642	2.3095036265025715	515	96	13	16620	PGSC0003DMG400011630,PGSC0003DMG400011632,PGSC0003DMG400029773,PGSC0003DMG400023622,PGSC0003DMG400011631,PGSC0003DMG400008187,PGSC0003DMG400021991,PGSC0003DMG400030339,PGSC0003DMG400021737,PGSC0003DMG400003219,PGSC0003DMG400005486,PGSC0003DMG400022709,PGSC0003DMG400020718
GO:BP	regulation of nitrogen compound metabolic process	GO:0051171	0.0063976488701126	2.1939795995062417	2571	96	32	16620	PGSC0003DMG400016148,PGSC0003DMG400022983,PGSC0003DMG400028469,PGSC0003DMG400015267,PGSC0003DMG400012071,PGSC0003DMG400007962,PGSC0003DMG400027979,PGSC0003DMG400031168,PGSC0003DMG400022738,PGSC0003DMG400029660,PGSC0003DMG400001556,PGSC0003DMG400029534,PGSC0003DMG400012105,PGSC0003DMG400013708,PGSC0003DMG400013105,PGSC0003DMG400010027,PGSC0003DMG400034306,PGSC0003DMG400046446,PGSC0003DMG400013701,…
GO:BP	regulation of primary metabolic process	GO:0080090	0.007839368777922509	2.1057189050836063	2596	96	32	16620	PGSC0003DMG400016148,PGSC0003DMG400022983,PGSC0003DMG400028469,PGSC0003DMG400015267,PGSC0003DMG400012071,PGSC0003DMG400007962,PGSC0003DMG400027979,PGSC0003DMG400031168,PGSC0003DMG400022738,PGSC0003DMG400029660,PGSC0003DMG400001556,PGSC0003DMG400029534,PGSC0003DMG400012105,PGSC0003DMG400013708,PGSC0003DMG400013105,PGSC0003DMG400010027,PGSC0003DMG400034306,PGSC0003DMG400046446,PGSC0003DMG400013701,…
GO:BP	response to oxidative stress	GO:0006979	0.01371716482093184	1.8627356429925133	265	96	9	16620	PGSC0003DMG400011630,PGSC0003DMG400011632,PGSC0003DMG400023622,PGSC0003DMG400011631,PGSC0003DMG400008187,PGSC0003DMG400030339,PGSC0003DMG400021737,PGSC0003DMG400003219,PGSC0003DMG400020718
GO:BP	regulation of metabolic process	GO:0019222	0.01684337022151895	1.7735710053444094	2825	96	33	16620	PGSC0003DMG400016148,PGSC0003DMG400022983,PGSC0003DMG400028469,PGSC0003DMG400015267,PGSC0003DMG400012071,PGSC0003DMG400007962,PGSC0003DMG400027979,PGSC0003DMG400023932,PGSC0003DMG400031168,PGSC0003DMG400022738,PGSC0003DMG400029660,PGSC0003DMG400001556,PGSC0003DMG400029534,PGSC0003DMG400012105,PGSC0003DMG400013708,PGSC0003DMG400013105,PGSC0003DMG400010027,PGSC0003DMG400034306,PGSC0003DMG400046446,…
GO:BP	regulation of macromolecule metabolic process	GO:0060255	0.0254367068367683	1.5945391153190691	2749	96	32	16620	PGSC0003DMG400016148,PGSC0003DMG400022983,PGSC0003DMG400028469,PGSC0003DMG400015267,PGSC0003DMG400012071,PGSC0003DMG400007962,PGSC0003DMG400027979,PGSC0003DMG400031168,PGSC0003DMG400022738,PGSC0003DMG400029660,PGSC0003DMG400001556,PGSC0003DMG400029534,PGSC0003DMG400012105,PGSC0003DMG400013708,PGSC0003DMG400013105,PGSC0003DMG400010027,PGSC0003DMG400034306,PGSC0003DMG400046446,PGSC0003DMG400013701,…
GO:BP	response to abiotic stimulus	GO:0009628	0.029455598338516197	1.5308321509121459	611	96	13	16620	PGSC0003DMG400009509,PGSC0003DMG400011630,PGSC0003DMG400011632,PGSC0003DMG400029773,PGSC0003DMG400023622,PGSC0003DMG400011631,PGSC0003DMG400008187,PGSC0003DMG400030339,PGSC0003DMG400021737,PGSC0003DMG400024644,PGSC0003DMG400003219,PGSC0003DMG400020718,PGSC0003DMG400002987
KEGG	Protein processing in endoplasmic reticulum	KEGG:04141	7.50315189137235e-12	11.124756261744269	177	26	15	3242	PGSC0003DMG400009509,PGSC0003DMG400004808,PGSC0003DMG400011630,PGSC0003DMG400011632,PGSC0003DMG400023622,PGSC0003DMG400011631,PGSC0003DMG400027750,PGSC0003DMG400008187,PGSC0003DMG400030339,PGSC0003DMG400007436,PGSC0003DMG400021737,PGSC0003DMG400003219,PGSC0003DMG400020718,PGSC0003DMG400011977,PGSC0003DMG400002987

## Sheet: Mock, 28 downregulated
source	Term data source: GO molecular function, GO cellular component, GO biological process, KEGG
term_name	Term defline
term_id	Term ID
adjusted_p_value	Enrichment significance
negative_log10_of_adjusted_p_value	Negative log10 of adjusted p-value
term_size	Total number of genes with the term
query_size	Number of genes in the query
intersection_size	Number of genes with the term in the query
effective_domain_size	the total number of genes “in the universe” used for the enrichment analysis
intersections	Accession of genes with the term in the query
source	term_name	term_id	adjusted_p_value	negative_log10_of_adjusted_p_value	term_size	query_size	intersection_size	effective_domain_size	intersections
GO:MF	calmodulin binding	GO:0005516	2.428897742152938e-9	8.614590768831567	99	378	17	19322	PGSC0003DMG400013022,PGSC0003DMG400021421,PGSC0003DMG400007947,PGSC0003DMG400009451,PGSC0003DMG400022562,PGSC0003DMG400000994,PGSC0003DMG400024785,PGSC0003DMG400008149,PGSC0003DMG400025435,PGSC0003DMG400003213,PGSC0003DMG400007200,PGSC0003DMG400005390,PGSC0003DMG400022413,PGSC0003DMG400005649,PGSC0003DMG400001352,PGSC0003DMG400024478,PGSC0003DMG400009883
GO:MF	catalytic activity, acting on a protein	GO:0140096	7.906288580797728e-8	7.102027337885694	2875	378	103	19322	PGSC0003DMG400026384,PGSC0003DMG400024941,PGSC0003DMG400020909,PGSC0003DMG400009985,PGSC0003DMG400024944,PGSC0003DMG400008907,PGSC0003DMG400012581,PGSC0003DMG400029544,PGSC0003DMG400012635,PGSC0003DMG400001853,PGSC0003DMG400029765,PGSC0003DMG400041402,PGSC0003DMG400017286,PGSC0003DMG402000674,PGSC0003DMG400032498,PGSC0003DMG400008021,PGSC0003DMG400027124,PGSC0003DMG400027196,PGSC0003DMG400020564,…
GO:MF	protein serine/threonine kinase activity	GO:0004674	8.018834324087203e-8	7.095888759323152	778	378	44	19322	PGSC0003DMG400026384,PGSC0003DMG400020909,PGSC0003DMG400009985,PGSC0003DMG400008907,PGSC0003DMG400001853,PGSC0003DMG400017286,PGSC0003DMG402000674,PGSC0003DMG400032498,PGSC0003DMG400020564,PGSC0003DMG400023742,PGSC0003DMG400017763,PGSC0003DMG400023508,PGSC0003DMG400041311,PGSC0003DMG400018677,PGSC0003DMG400025472,PGSC0003DMG400002038,PGSC0003DMG400030462,PGSC0003DMG400017330,PGSC0003DMG400013524,…
GO:MF	protein kinase activity	GO:0004672	1.0945704205393406e-7	6.960756292325541	1262	378	59	19322	PGSC0003DMG400026384,PGSC0003DMG400020909,PGSC0003DMG400009985,PGSC0003DMG400008907,PGSC0003DMG400001853,PGSC0003DMG400017286,PGSC0003DMG402000674,PGSC0003DMG400032498,PGSC0003DMG400027124,PGSC0003DMG400020564,PGSC0003DMG400023742,PGSC0003DMG400017763,PGSC0003DMG400033667,PGSC0003DMG400023508,PGSC0003DMG401029358,PGSC0003DMG400041311,PGSC0003DMG400018677,PGSC0003DMG402005729,PGSC0003DMG400047346,…
GO:MF	phosphotransferase activity, alcohol group as acceptor	GO:0016773	0.0000040196651047451386	5.395810128313484	1390	378	59	19322	PGSC0003DMG400026384,PGSC0003DMG400020909,PGSC0003DMG400009985,PGSC0003DMG400008907,PGSC0003DMG400001853,PGSC0003DMG400017286,PGSC0003DMG402000674,PGSC0003DMG400032498,PGSC0003DMG400027124,PGSC0003DMG400020564,PGSC0003DMG400023742,PGSC0003DMG400017763,PGSC0003DMG400033667,PGSC0003DMG400023508,PGSC0003DMG401029358,PGSC0003DMG400041311,PGSC0003DMG400018677,PGSC0003DMG402005729,PGSC0003DMG400047346,…
GO:MF	DNA-binding transcription factor activity	GO:0003700	0.000004723722007232702	5.325715668695547	1086	378	50	19322	PGSC0003DMG400027042,PGSC0003DMG400022578,PGSC0003DMG400028459,PGSC0003DMG400024961,PGSC0003DMG400000064,PGSC0003DMG400001659,PGSC0003DMG400007458,PGSC0003DMG400023619,PGSC0003DMG400030246,PGSC0003DMG400010724,PGSC0003DMG400029371,PGSC0003DMG400031140,PGSC0003DMG400007947,PGSC0003DMG400012154,PGSC0003DMG400036493,PGSC0003DMG400024853,PGSC0003DMG400019824,PGSC0003DMG400012828,PGSC0003DMG400027820,…
GO:MF	kinase activity	GO:0016301	0.000005576214862443653	5.253660500373489	1474	378	61	19322	PGSC0003DMG400026384,PGSC0003DMG400020909,PGSC0003DMG400009985,PGSC0003DMG400008907,PGSC0003DMG400001853,PGSC0003DMG400000114,PGSC0003DMG400017286,PGSC0003DMG402000674,PGSC0003DMG400032498,PGSC0003DMG400027124,PGSC0003DMG400020564,PGSC0003DMG400023742,PGSC0003DMG400017763,PGSC0003DMG400033667,PGSC0003DMG400023508,PGSC0003DMG401029358,PGSC0003DMG400041311,PGSC0003DMG400018677,PGSC0003DMG402005729,…
GO:MF	transcription regulator activity	GO:0140110	0.000047309812706111546	4.3250487712679275	1204	378	51	19322	PGSC0003DMG400027042,PGSC0003DMG400022578,PGSC0003DMG400028459,PGSC0003DMG400024961,PGSC0003DMG400000064,PGSC0003DMG400001659,PGSC0003DMG400007458,PGSC0003DMG400023619,PGSC0003DMG400030246,PGSC0003DMG400010724,PGSC0003DMG400029371,PGSC0003DMG400031140,PGSC0003DMG400007947,PGSC0003DMG400012154,PGSC0003DMG400036493,PGSC0003DMG400024853,PGSC0003DMG400019824,PGSC0003DMG400012828,PGSC0003DMG400027820,…
GO:MF	transferase activity, transferring phosphorus-containing groups	GO:0016772	0.00006946348119554411	4.1582434556044285	1657	378	63	19322	PGSC0003DMG400026384,PGSC0003DMG400020909,PGSC0003DMG400009985,PGSC0003DMG400008907,PGSC0003DMG400001853,PGSC0003DMG400000114,PGSC0003DMG400017286,PGSC0003DMG402000674,PGSC0003DMG400032498,PGSC0003DMG400027124,PGSC0003DMG400020564,PGSC0003DMG400020365,PGSC0003DMG400023742,PGSC0003DMG400017763,PGSC0003DMG400033667,PGSC0003DMG400023508,PGSC0003DMG401029358,PGSC0003DMG400041311,PGSC0003DMG400018677,…
GO:MF	calcium ion binding	GO:0005509	0.00038571932328169105	3.413728603850055	240	378	18	19322	PGSC0003DMG400014797,PGSC0003DMG400013888,PGSC0003DMG400028797,PGSC0003DMG400014168,PGSC0003DMG400019527,PGSC0003DMG400026159,PGSC0003DMG400030608,PGSC0003DMG400009451,PGSC0003DMG400033685,PGSC0003DMG400022562,PGSC0003DMG400000994,PGSC0003DMG400008149,PGSC0003DMG400025435,PGSC0003DMG400023028,PGSC0003DMG402009727,PGSC0003DMG400005745,PGSC0003DMG400001333,PGSC0003DMG400009883
GO:MF	sequence-specific DNA binding	GO:0043565	0.0027524803612084168	2.5602757710117032	839	378	36	19322	PGSC0003DMG400024961,PGSC0003DMG400000064,PGSC0003DMG400030246,PGSC0003DMG400029371,PGSC0003DMG400031140,PGSC0003DMG400007947,PGSC0003DMG400024853,PGSC0003DMG400019824,PGSC0003DMG400005836,PGSC0003DMG400027117,PGSC0003DMG400016769,PGSC0003DMG400009703,PGSC0003DMG400010067,PGSC0003DMG400015015,PGSC0003DMG400000380,PGSC0003DMG400019236,PGSC0003DMG400024785,PGSC0003DMG400028144,PGSC0003DMG402007388,…
GO:MF	calcium-dependent protein kinase activity	GO:0010857	0.002801771486843099	2.5525672887683295	39	378	7	19322	PGSC0003DMG400009451,PGSC0003DMG400022562,PGSC0003DMG400000994,PGSC0003DMG400008149,PGSC0003DMG400025435,PGSC0003DMG400003213,PGSC0003DMG400009883
GO:MF	calcium-dependent protein serine/threonine kinase activity	GO:0009931	0.002801771486843099	2.5525672887683295	39	378	7	19322	PGSC0003DMG400009451,PGSC0003DMG400022562,PGSC0003DMG400000994,PGSC0003DMG400008149,PGSC0003DMG400025435,PGSC0003DMG400003213,PGSC0003DMG400009883
GO:MF	calmodulin-dependent protein kinase activity	GO:0004683	0.002801771486843099	2.5525672887683295	39	378	7	19322	PGSC0003DMG400009451,PGSC0003DMG400022562,PGSC0003DMG400000994,PGSC0003DMG400008149,PGSC0003DMG400025435,PGSC0003DMG400003213,PGSC0003DMG400009883
GO:MF	phosphoprotein phosphatase activity	GO:0004721	0.007323578360805609	2.1352766672166843	166	378	13	19322	PGSC0003DMG400024944,PGSC0003DMG400012581,PGSC0003DMG400008021,PGSC0003DMG400027196,PGSC0003DMG400009112,PGSC0003DMG400032820,PGSC0003DMG400005213,PGSC0003DMG400027327,PGSC0003DMG400030410,PGSC0003DMG400016290,PGSC0003DMG400011726,PGSC0003DMG400016742,PGSC0003DMG400010831
GO:MF	protein serine/threonine phosphatase activity	GO:0004722	0.012261987290384078	1.9114391383571228	127	378	11	19322	PGSC0003DMG400024944,PGSC0003DMG400012581,PGSC0003DMG400008021,PGSC0003DMG400027196,PGSC0003DMG400009112,PGSC0003DMG400032820,PGSC0003DMG400005213,PGSC0003DMG400030410,PGSC0003DMG400016290,PGSC0003DMG400016742,PGSC0003DMG400010831
GO:MF	ATP binding	GO:0005524	0.049476147169217236	1.3056041273189387	2206	378	67	19322	PGSC0003DMG400026384,PGSC0003DMG400013022,PGSC0003DMG400020909,PGSC0003DMG400009985,PGSC0003DMG400008907,PGSC0003DMG400001853,PGSC0003DMG400017286,PGSC0003DMG402000674,PGSC0003DMG400032498,PGSC0003DMG400021265,PGSC0003DMG400021421,PGSC0003DMG400027124,PGSC0003DMG400020564,PGSC0003DMG400023742,PGSC0003DMG400017763,PGSC0003DMG400033667,PGSC0003DMG400023508,PGSC0003DMG401029358,PGSC0003DMG400041311,…
GO:BP	protein phosphorylation	GO:0006468	0.000026565524012614832	4.575681613085975	1367	351	60	16620	PGSC0003DMG400026384,PGSC0003DMG400020909,PGSC0003DMG400009985,PGSC0003DMG400008907,PGSC0003DMG400001853,PGSC0003DMG400017286,PGSC0003DMG402000674,PGSC0003DMG400032498,PGSC0003DMG400027124,PGSC0003DMG400020564,PGSC0003DMG400023742,PGSC0003DMG400017763,PGSC0003DMG400033667,PGSC0003DMG400023508,PGSC0003DMG401029358,PGSC0003DMG400041311,PGSC0003DMG400018677,PGSC0003DMG402005729,PGSC0003DMG400022383,…
GO:BP	regulation of biological process	GO:0050789	0.000029692964652512695	4.527346438714196	3987	351	129	16620	PGSC0003DMG400000584,PGSC0003DMG400027042,PGSC0003DMG400009245,PGSC0003DMG400029237,PGSC0003DMG400022578,PGSC0003DMG400028459,PGSC0003DMG400024961,PGSC0003DMG400010870,PGSC0003DMG400000064,PGSC0003DMG400001659,PGSC0003DMG400010132,PGSC0003DMG400007458,PGSC0003DMG400023619,PGSC0003DMG400030618,PGSC0003DMG400010724,PGSC0003DMG400018435,PGSC0003DMG400029341,PGSC0003DMG400029371,PGSC0003DMG400020564,…
GO:BP	regulation of cellular process	GO:0050794	0.00005825952560347639	4.234633056073461	3702	351	121	16620	PGSC0003DMG400000584,PGSC0003DMG400027042,PGSC0003DMG400009245,PGSC0003DMG400029237,PGSC0003DMG400022578,PGSC0003DMG400028459,PGSC0003DMG400024961,PGSC0003DMG400010870,PGSC0003DMG400000064,PGSC0003DMG400001659,PGSC0003DMG400010132,PGSC0003DMG400007458,PGSC0003DMG400023619,PGSC0003DMG400030618,PGSC0003DMG400010724,PGSC0003DMG400018435,PGSC0003DMG400029341,PGSC0003DMG400029371,PGSC0003DMG400020564,…
GO:BP	biological regulation	GO:0065007	0.00010648796758556173	3.972699461769024	4619	351	142	16620	PGSC0003DMG400000584,PGSC0003DMG400027042,PGSC0003DMG400009245,PGSC0003DMG400029237,PGSC0003DMG402017902,PGSC0003DMG400022578,PGSC0003DMG400028459,PGSC0003DMG400024961,PGSC0003DMG400010870,PGSC0003DMG400000064,PGSC0003DMG400001659,PGSC0003DMG400010132,PGSC0003DMG400007458,PGSC0003DMG400014797,PGSC0003DMG400023619,PGSC0003DMG400030618,PGSC0003DMG400010724,PGSC0003DMG400018435,PGSC0003DMG400029341,…
GO:BP	phosphate-containing compound metabolic process	GO:0006796	0.0018683389646684358	2.7285443287855973	2370	351	82	16620	PGSC0003DMG400026384,PGSC0003DMG400020909,PGSC0003DMG400009985,PGSC0003DMG400024944,PGSC0003DMG400008907,PGSC0003DMG400012581,PGSC0003DMG400001853,PGSC0003DMG400017286,PGSC0003DMG402000674,PGSC0003DMG400032498,PGSC0003DMG400008021,PGSC0003DMG400027124,PGSC0003DMG400027196,PGSC0003DMG400029341,PGSC0003DMG400020564,PGSC0003DMG400023912,PGSC0003DMG400023742,PGSC0003DMG400017763,PGSC0003DMG400033667,…
GO:BP	phosphorus metabolic process	GO:0006793	0.0031098508931791924	2.50726043342393	2401	351	82	16620	PGSC0003DMG400026384,PGSC0003DMG400020909,PGSC0003DMG400009985,PGSC0003DMG400024944,PGSC0003DMG400008907,PGSC0003DMG400012581,PGSC0003DMG400001853,PGSC0003DMG400017286,PGSC0003DMG402000674,PGSC0003DMG400032498,PGSC0003DMG400008021,PGSC0003DMG400027124,PGSC0003DMG400027196,PGSC0003DMG400029341,PGSC0003DMG400020564,PGSC0003DMG400023912,PGSC0003DMG400023742,PGSC0003DMG400017763,PGSC0003DMG400033667,…
GO:BP	phosphorylation	GO:0016310	0.0034950840956386865	2.456542370180833	1617	351	61	16620	PGSC0003DMG400026384,PGSC0003DMG400020909,PGSC0003DMG400009985,PGSC0003DMG400008907,PGSC0003DMG400001853,PGSC0003DMG400017286,PGSC0003DMG402000674,PGSC0003DMG400032498,PGSC0003DMG400027124,PGSC0003DMG400020564,PGSC0003DMG400023742,PGSC0003DMG400017763,PGSC0003DMG400033667,PGSC0003DMG400023508,PGSC0003DMG401029358,PGSC0003DMG400041311,PGSC0003DMG400018677,PGSC0003DMG402005729,PGSC0003DMG400022383,…
GO:BP	regulation of salicylic acid biosynthetic process	GO:0080142	0.006867672636747197	2.163190414653039	15	351	5	16620	PGSC0003DMG400024785,PGSC0003DMG400005390,PGSC0003DMG400022413,PGSC0003DMG400005649,PGSC0003DMG400024478
GO:BP	salicylic acid biosynthetic process	GO:0009697	0.009816789583527788	2.0080305177241837	16	351	5	16620	PGSC0003DMG400024785,PGSC0003DMG400005390,PGSC0003DMG400022413,PGSC0003DMG400005649,PGSC0003DMG400024478
GO:BP	regulation of salicylic acid metabolic process	GO:0010337	0.009816789583527788	2.0080305177241837	16	351	5	16620	PGSC0003DMG400024785,PGSC0003DMG400005390,PGSC0003DMG400022413,PGSC0003DMG400005649,PGSC0003DMG400024478
GO:BP	protein modification process	GO:0036211	0.0143653292472845	1.8426844157117004	2900	351	92	16620	PGSC0003DMG400026384,PGSC0003DMG400024941,PGSC0003DMG400020909,PGSC0003DMG400009985,PGSC0003DMG400024944,PGSC0003DMG400008907,PGSC0003DMG400012581,PGSC0003DMG400029544,PGSC0003DMG400012635,PGSC0003DMG400001853,PGSC0003DMG400001708,PGSC0003DMG400017286,PGSC0003DMG402000674,PGSC0003DMG400032498,PGSC0003DMG400027124,PGSC0003DMG400027196,PGSC0003DMG400029341,PGSC0003DMG400020564,PGSC0003DMG400023912,…
GO:BP	cellular protein modification process	GO:0006464	0.0143653292472845	1.8426844157117004	2900	351	92	16620	PGSC0003DMG400026384,PGSC0003DMG400024941,PGSC0003DMG400020909,PGSC0003DMG400009985,PGSC0003DMG400024944,PGSC0003DMG400008907,PGSC0003DMG400012581,PGSC0003DMG400029544,PGSC0003DMG400012635,PGSC0003DMG400001853,PGSC0003DMG400001708,PGSC0003DMG400017286,PGSC0003DMG402000674,PGSC0003DMG400032498,PGSC0003DMG400027124,PGSC0003DMG400027196,PGSC0003DMG400029341,PGSC0003DMG400020564,PGSC0003DMG400023912,…
GO:BP	regulation of transcription, DNA-templated	GO:0006355	0.014454184978651002	1.840006391662198	1995	351	69	16620	PGSC0003DMG400027042,PGSC0003DMG400009245,PGSC0003DMG400022578,PGSC0003DMG400028459,PGSC0003DMG400024961,PGSC0003DMG400010870,PGSC0003DMG400000064,PGSC0003DMG400001659,PGSC0003DMG400007458,PGSC0003DMG400023619,PGSC0003DMG400030618,PGSC0003DMG400010724,PGSC0003DMG400018435,PGSC0003DMG400029371,PGSC0003DMG400031140,PGSC0003DMG400032555,PGSC0003DMG400007947,PGSC0003DMG401017804,PGSC0003DMG400012154,…
GO:BP	regulation of RNA biosynthetic process	GO:2001141	0.014692478857835558	1.8329049255536323	1996	351	69	16620	PGSC0003DMG400027042,PGSC0003DMG400009245,PGSC0003DMG400022578,PGSC0003DMG400028459,PGSC0003DMG400024961,PGSC0003DMG400010870,PGSC0003DMG400000064,PGSC0003DMG400001659,PGSC0003DMG400007458,PGSC0003DMG400023619,PGSC0003DMG400030618,PGSC0003DMG400010724,PGSC0003DMG400018435,PGSC0003DMG400029371,PGSC0003DMG400031140,PGSC0003DMG400032555,PGSC0003DMG400007947,PGSC0003DMG401017804,PGSC0003DMG400012154,…
GO:BP	regulation of nucleic acid-templated transcription	GO:1903506	0.014692478857835558	1.8329049255536323	1996	351	69	16620	PGSC0003DMG400027042,PGSC0003DMG400009245,PGSC0003DMG400022578,PGSC0003DMG400028459,PGSC0003DMG400024961,PGSC0003DMG400010870,PGSC0003DMG400000064,PGSC0003DMG400001659,PGSC0003DMG400007458,PGSC0003DMG400023619,PGSC0003DMG400030618,PGSC0003DMG400010724,PGSC0003DMG400018435,PGSC0003DMG400029371,PGSC0003DMG400031140,PGSC0003DMG400032555,PGSC0003DMG400007947,PGSC0003DMG401017804,PGSC0003DMG400012154,…
GO:BP	defense response	GO:0006952	0.02200778170991778	1.657423730263244	861	351	37	16620	PGSC0003DMG400019435,PGSC0003DMG400029237,PGSC0003DMG400007458,PGSC0003DMG400023619,PGSC0003DMG400010724,PGSC0003DMG400029341,PGSC0003DMG400012154,PGSC0003DMG400041311,PGSC0003DMG400018677,PGSC0003DMG400036493,PGSC0003DMG400012828,PGSC0003DMG400027797,PGSC0003DMG400008368,PGSC0003DMG400025931,PGSC0003DMG400027117,PGSC0003DMG400003527,PGSC0003DMG400002930,PGSC0003DMG402000722,PGSC0003DMG400008296,…
GO:BP	protein autophosphorylation	GO:0046777	0.02214866888481366	1.6546523693664819	182	351	14	16620	PGSC0003DMG400020909,PGSC0003DMG400023508,PGSC0003DMG400013524,PGSC0003DMG400009451,PGSC0003DMG400022562,PGSC0003DMG400000994,PGSC0003DMG400008149,PGSC0003DMG400025435,PGSC0003DMG400003213,PGSC0003DMG400003790,PGSC0003DMG400001368,PGSC0003DMG400013886,PGSC0003DMG402005726,PGSC0003DMG400009883
GO:BP	phenol-containing compound biosynthetic process	GO:0046189	0.024803414799435444	1.6054885237520387	19	351	5	16620	PGSC0003DMG400024785,PGSC0003DMG400005390,PGSC0003DMG400022413,PGSC0003DMG400005649,PGSC0003DMG400024478
GO:BP	regulation of RNA metabolic process	GO:0051252	0.04213694791102223	1.3753369246701368	2063	351	69	16620	PGSC0003DMG400027042,PGSC0003DMG400009245,PGSC0003DMG400022578,PGSC0003DMG400028459,PGSC0003DMG400024961,PGSC0003DMG400010870,PGSC0003DMG400000064,PGSC0003DMG400001659,PGSC0003DMG400007458,PGSC0003DMG400023619,PGSC0003DMG400030618,PGSC0003DMG400010724,PGSC0003DMG400018435,PGSC0003DMG400029371,PGSC0003DMG400031140,PGSC0003DMG400032555,PGSC0003DMG400007947,PGSC0003DMG401017804,PGSC0003DMG400012154,…
GO:CC	obsolete cell	GO:0005623	0.03719556718076597	1.4295088145171304	142	355	11	16640	PGSC0003DMG400022674,PGSC0003DMG400010765,PGSC0003DMG400010768,PGSC0003DMG400010767,PGSC0003DMG400022653,PGSC0003DMG400019872,PGSC0003DMG400019506,PGSC0003DMG400010764,PGSC0003DMG400021856,PGSC0003DMG400011380,PGSC0003DMG400016030
KEGG	Plant-pathogen interaction	KEGG:04626	0.000003986814678751709	5.399373951412116	150	83	17	3242	PGSC0003DMG400027945,PGSC0003DMG400000064,PGSC0003DMG402000674,PGSC0003DMG400014797,PGSC0003DMG400010724,PGSC0003DMG400028797,PGSC0003DMG400026127,PGSC0003DMG400008296,PGSC0003DMG400030608,PGSC0003DMG400009451,PGSC0003DMG400022562,PGSC0003DMG400008149,PGSC0003DMG400006610,PGSC0003DMG400023028,PGSC0003DMG400005745,PGSC0003DMG400001333,PGSC0003DMG400009883

## Sheet: PVY, 22 upregulated
source	Term data source: GO molecular function, GO cellular component, GO biological process, KEGG
term_name	Term defline
term_id	Term ID
adjusted_p_value	Enrichment significance
negative_log10_of_adjusted_p_value	Negative log10 of adjusted p-value
term_size	Total number of genes with the term
query_size	Number of genes in the query
intersection_size	Number of genes with the term in the query
effective_domain_size	the total number of genes “in the universe” used for the enrichment analysis
intersections	Accession of genes with the term in the query
source	term_name	term_id	adjusted_p_value	negative_log10_of_adjusted_p_value	term_size	query_size	intersection_size	effective_domain_size	intersections
GO:MF	microtubule binding	GO:0008017	0.0000045530187950527735	5.341700556902252	121	501	17	19322	PGSC0003DMG400004917,PGSC0003DMG400018991,PGSC0003DMG400031025,PGSC0003DMG400013573,PGSC0003DMG400004673,PGSC0003DMG400021859,PGSC0003DMG400021807,PGSC0003DMG400016188,PGSC0003DMG400006294,PGSC0003DMG400013454,PGSC0003DMG400000381,PGSC0003DMG400013743,PGSC0003DMG400022190,PGSC0003DMG400012444,PGSC0003DMG400025148,PGSC0003DMG400019214,PGSC0003DMG400017165
GO:MF	tubulin binding	GO:0015631	0.000012058372736494309	4.9187112957816	129	501	17	19322	PGSC0003DMG400004917,PGSC0003DMG400018991,PGSC0003DMG400031025,PGSC0003DMG400013573,PGSC0003DMG400004673,PGSC0003DMG400021859,PGSC0003DMG400021807,PGSC0003DMG400016188,PGSC0003DMG400006294,PGSC0003DMG400013454,PGSC0003DMG400000381,PGSC0003DMG400013743,PGSC0003DMG400022190,PGSC0003DMG400012444,PGSC0003DMG400025148,PGSC0003DMG400019214,PGSC0003DMG400017165
GO:MF	ATP-dependent microtubule motor activity	GO:1990939	0.000042281118091449065	4.373853536631259	44	501	10	19322	PGSC0003DMG400004917,PGSC0003DMG400018991,PGSC0003DMG400013573,PGSC0003DMG400004673,PGSC0003DMG400021807,PGSC0003DMG400016188,PGSC0003DMG400013454,PGSC0003DMG400022190,PGSC0003DMG400019214,PGSC0003DMG400017165
GO:MF	cytoskeletal protein binding	GO:0008092	0.00012487869126432178	3.9035116613522822	224	501	21	19322	PGSC0003DMG400007170,PGSC0003DMG400004917,PGSC0003DMG400018991,PGSC0003DMG400031025,PGSC0003DMG400013573,PGSC0003DMG400004673,PGSC0003DMG400030470,PGSC0003DMG400021859,PGSC0003DMG400021807,PGSC0003DMG400016188,PGSC0003DMG400006294,PGSC0003DMG400013454,PGSC0003DMG400011558,PGSC0003DMG400000381,PGSC0003DMG400013743,PGSC0003DMG400010158,PGSC0003DMG400022190,PGSC0003DMG400012444,PGSC0003DMG400025148,…
GO:MF	microtubule motor activity	GO:0003777	0.00026956353945836823	3.5693388498328087	53	501	10	19322	PGSC0003DMG400004917,PGSC0003DMG400018991,PGSC0003DMG400013573,PGSC0003DMG400004673,PGSC0003DMG400021807,PGSC0003DMG400016188,PGSC0003DMG400013454,PGSC0003DMG400022190,PGSC0003DMG400019214,PGSC0003DMG400017165
GO:MF	DNA-binding transcription factor activity	GO:0003700	0.0021630743140811154	2.6649285597837715	1086	501	53	19322	PGSC0003DMG400021346,PGSC0003DMG400022931,PGSC0003DMG400027042,PGSC0003DMG400016148,PGSC0003DMG400025390,PGSC0003DMG400007095,PGSC0003DMG400007458,PGSC0003DMG400007962,PGSC0003DMG400016004,PGSC0003DMG400027979,PGSC0003DMG400031777,PGSC0003DMG400022964,PGSC0003DMG400012329,PGSC0003DMG400025481,PGSC0003DMG400022738,PGSC0003DMG400006369,PGSC0003DMG400019635,PGSC0003DMG400030837,PGSC0003DMG400016833,…
GO:MF	motor activity	GO:0003774	0.003243930898369043	2.4889284056250776	69	501	10	19322	PGSC0003DMG400004917,PGSC0003DMG400018991,PGSC0003DMG400013573,PGSC0003DMG400004673,PGSC0003DMG400021807,PGSC0003DMG400016188,PGSC0003DMG400013454,PGSC0003DMG400022190,PGSC0003DMG400019214,PGSC0003DMG400017165
GO:MF	kinase regulator activity	GO:0019207	0.015403425183237564	1.8123826965155447	99	501	11	19322	PGSC0003DMG400018674,PGSC0003DMG400001523,PGSC0003DMG400023932,PGSC0003DMG400028099,PGSC0003DMG400021859,PGSC0003DMG400007172,PGSC0003DMG400009983,PGSC0003DMG400013743,PGSC0003DMG400025868,PGSC0003DMG400025148,PGSC0003DMG400025008
GO:MF	transcription regulator activity	GO:0140110	0.01808879180583459	1.7425904397505847	1204	501	54	19322	PGSC0003DMG400021346,PGSC0003DMG400022931,PGSC0003DMG400027042,PGSC0003DMG400016148,PGSC0003DMG400025390,PGSC0003DMG400007095,PGSC0003DMG400007458,PGSC0003DMG400007962,PGSC0003DMG400016004,PGSC0003DMG400027979,PGSC0003DMG400031777,PGSC0003DMG400022964,PGSC0003DMG400012329,PGSC0003DMG400025481,PGSC0003DMG400022738,PGSC0003DMG400006369,PGSC0003DMG400019635,PGSC0003DMG400030837,PGSC0003DMG400016833,…
GO:MF	protein kinase regulator activity	GO:0019887	0.03360030701121457	1.4736567543760124	90	501	10	19322	PGSC0003DMG400018674,PGSC0003DMG400001523,PGSC0003DMG400028099,PGSC0003DMG400021859,PGSC0003DMG400007172,PGSC0003DMG400009983,PGSC0003DMG400013743,PGSC0003DMG400025868,PGSC0003DMG400025148,PGSC0003DMG400025008
GO:BP	rhythmic process	GO:0048511	0.00038303299327564283	3.4167638156386495	39	432	9	16620	PGSC0003DMG400021346,PGSC0003DMG401012679,PGSC0003DMG400033048,PGSC0003DMG400001221,PGSC0003DMG400027327,PGSC0003DMG400039436,PGSC0003DMG400030357,PGSC0003DMG400026417,PGSC0003DMG402007970
GO:BP	microtubule-based movement	GO:0007018	0.0007909568527580448	3.1018472069197487	54	432	10	16620	PGSC0003DMG400004917,PGSC0003DMG400018991,PGSC0003DMG400013573,PGSC0003DMG400004673,PGSC0003DMG400021807,PGSC0003DMG400016188,PGSC0003DMG400013454,PGSC0003DMG400022190,PGSC0003DMG400019214,PGSC0003DMG400017165
GO:BP	microtubule-based process	GO:0007017	0.0008823387091681035	3.0543646673794806	200	432	19	16620	PGSC0003DMG400004917,PGSC0003DMG400018991,PGSC0003DMG400024631,PGSC0003DMG400031025,PGSC0003DMG400013573,PGSC0003DMG400004673,PGSC0003DMG400011088,PGSC0003DMG400021859,PGSC0003DMG400001320,PGSC0003DMG400021807,PGSC0003DMG400029392,PGSC0003DMG400016188,PGSC0003DMG400006294,PGSC0003DMG400013454,PGSC0003DMG400013743,PGSC0003DMG400022190,PGSC0003DMG400025148,PGSC0003DMG400019214,PGSC0003DMG400017165
GO:BP	circadian rhythm	GO:0007623	0.001798297298657075	2.7451385081017623	35	432	8	16620	PGSC0003DMG400021346,PGSC0003DMG401012679,PGSC0003DMG400001221,PGSC0003DMG400027327,PGSC0003DMG400039436,PGSC0003DMG400030357,PGSC0003DMG400026417,PGSC0003DMG402007970
GO:BP	movement of cell or subcellular component	GO:0006928	0.004584965742738534	2.3386639048784095	65	432	10	16620	PGSC0003DMG400004917,PGSC0003DMG400018991,PGSC0003DMG400013573,PGSC0003DMG400004673,PGSC0003DMG400021807,PGSC0003DMG400016188,PGSC0003DMG400013454,PGSC0003DMG400022190,PGSC0003DMG400019214,PGSC0003DMG400017165
GO:BP	regulation of nitrogen compound metabolic process	GO:0051171	0.006068717470803023	2.216903080622459	2571	432	101	16620	PGSC0003DMG400021346,PGSC0003DMG400022931,PGSC0003DMG400027042,PGSC0003DMG400016148,PGSC0003DMG400008135,PGSC0003DMG401008136,PGSC0003DMG400025390,PGSC0003DMG400019294,PGSC0003DMG400018674,PGSC0003DMG400007095,PGSC0003DMG400007458,PGSC0003DMG400007962,PGSC0003DMG400001523,PGSC0003DMG400016004,PGSC0003DMG400023395,PGSC0003DMG400000313,PGSC0003DMG400027979,PGSC0003DMG400031777,PGSC0003DMG400030593,…
GO:BP	regulation of cellular metabolic process	GO:0031323	0.007506025274389057	2.1245899775582653	2649	432	103	16620	PGSC0003DMG400021346,PGSC0003DMG400022931,PGSC0003DMG400027042,PGSC0003DMG400016148,PGSC0003DMG400008135,PGSC0003DMG401008136,PGSC0003DMG400025390,PGSC0003DMG400019294,PGSC0003DMG400018674,PGSC0003DMG400007095,PGSC0003DMG400007458,PGSC0003DMG400007962,PGSC0003DMG400001523,PGSC0003DMG400016004,PGSC0003DMG400023395,PGSC0003DMG400000313,PGSC0003DMG400027979,PGSC0003DMG400023932,PGSC0003DMG400031777,…
GO:BP	regulation of transferase activity	GO:0051338	0.00754256801724345	2.1224807647618156	134	432	14	16620	PGSC0003DMG400018674,PGSC0003DMG400001523,PGSC0003DMG400023932,PGSC0003DMG400031168,PGSC0003DMG400028099,PGSC0003DMG401027032,PGSC0003DMG400021859,PGSC0003DMG400007172,PGSC0003DMG400000540,PGSC0003DMG400009983,PGSC0003DMG400013743,PGSC0003DMG400025868,PGSC0003DMG400025148,PGSC0003DMG400025008
GO:BP	regulation of primary metabolic process	GO:0080090	0.009198554500145928	2.0362804141689073	2596	432	101	16620	PGSC0003DMG400021346,PGSC0003DMG400022931,PGSC0003DMG400027042,PGSC0003DMG400016148,PGSC0003DMG400008135,PGSC0003DMG401008136,PGSC0003DMG400025390,PGSC0003DMG400019294,PGSC0003DMG400018674,PGSC0003DMG400007095,PGSC0003DMG400007458,PGSC0003DMG400007962,PGSC0003DMG400001523,PGSC0003DMG400016004,PGSC0003DMG400023395,PGSC0003DMG400000313,PGSC0003DMG400027979,PGSC0003DMG400031777,PGSC0003DMG400030593,…
GO:BP	biological regulation	GO:0065007	0.016502729198785402	1.7824442268189753	4619	432	159	16620	PGSC0003DMG400021346,PGSC0003DMG400022931,PGSC0003DMG400007170,PGSC0003DMG400027042,PGSC0003DMG400016148,PGSC0003DMG400008135,PGSC0003DMG401008136,PGSC0003DMG400025390,PGSC0003DMG401007970,PGSC0003DMG400019294,PGSC0003DMG400025967,PGSC0003DMG400014289,PGSC0003DMG400018674,PGSC0003DMG400007095,PGSC0003DMG400028678,PGSC0003DMG400007458,PGSC0003DMG400007962,PGSC0003DMG400002601,PGSC0003DMG400028048,…
GO:BP	regulation of transcription, DNA-templated	GO:0006355	0.019129369301906004	1.7182993484890305	1995	432	81	16620	PGSC0003DMG400021346,PGSC0003DMG400022931,PGSC0003DMG400027042,PGSC0003DMG400016148,PGSC0003DMG400008135,PGSC0003DMG401008136,PGSC0003DMG400025390,PGSC0003DMG400019294,PGSC0003DMG400007095,PGSC0003DMG400007458,PGSC0003DMG400007962,PGSC0003DMG400016004,PGSC0003DMG400023395,PGSC0003DMG400000313,PGSC0003DMG400027979,PGSC0003DMG400031777,PGSC0003DMG400022964,PGSC0003DMG400012329,PGSC0003DMG400025481,…
GO:BP	regulation of nucleic acid-templated transcription	GO:1903506	0.01947428701643491	1.7105384335525082	1996	432	81	16620	PGSC0003DMG400021346,PGSC0003DMG400022931,PGSC0003DMG400027042,PGSC0003DMG400016148,PGSC0003DMG400008135,PGSC0003DMG401008136,PGSC0003DMG400025390,PGSC0003DMG400019294,PGSC0003DMG400007095,PGSC0003DMG400007458,PGSC0003DMG400007962,PGSC0003DMG400016004,PGSC0003DMG400023395,PGSC0003DMG400000313,PGSC0003DMG400027979,PGSC0003DMG400031777,PGSC0003DMG400022964,PGSC0003DMG400012329,PGSC0003DMG400025481,…
GO:BP	regulation of RNA biosynthetic process	GO:2001141	0.01947428701643491	1.7105384335525082	1996	432	81	16620	PGSC0003DMG400021346,PGSC0003DMG400022931,PGSC0003DMG400027042,PGSC0003DMG400016148,PGSC0003DMG400008135,PGSC0003DMG401008136,PGSC0003DMG400025390,PGSC0003DMG400019294,PGSC0003DMG400007095,PGSC0003DMG400007458,PGSC0003DMG400007962,PGSC0003DMG400016004,PGSC0003DMG400023395,PGSC0003DMG400000313,PGSC0003DMG400027979,PGSC0003DMG400031777,PGSC0003DMG400022964,PGSC0003DMG400012329,PGSC0003DMG400025481,…
GO:BP	regulation of macromolecule metabolic process	GO:0060255	0.021739306075360273	1.6627543228279997	2749	432	104	16620	PGSC0003DMG400021346,PGSC0003DMG400022931,PGSC0003DMG400027042,PGSC0003DMG400016148,PGSC0003DMG400008135,PGSC0003DMG401008136,PGSC0003DMG400025390,PGSC0003DMG400019294,PGSC0003DMG400018674,PGSC0003DMG400007095,PGSC0003DMG400007458,PGSC0003DMG400007962,PGSC0003DMG400001523,PGSC0003DMG400016004,PGSC0003DMG400023395,PGSC0003DMG400000313,PGSC0003DMG400027979,PGSC0003DMG400031777,PGSC0003DMG400030593,…
GO:BP	regulation of metabolic process	GO:0019222	0.025125507718033076	1.5998851535749465	2825	432	106	16620	PGSC0003DMG400021346,PGSC0003DMG400022931,PGSC0003DMG400027042,PGSC0003DMG400016148,PGSC0003DMG400008135,PGSC0003DMG401008136,PGSC0003DMG400025390,PGSC0003DMG400019294,PGSC0003DMG400018674,PGSC0003DMG400007095,PGSC0003DMG400007458,PGSC0003DMG400007962,PGSC0003DMG400001523,PGSC0003DMG400016004,PGSC0003DMG400023395,PGSC0003DMG400000313,PGSC0003DMG400027979,PGSC0003DMG400023932,PGSC0003DMG400031777,…
GO:BP	mitotic cell cycle	GO:0000278	0.02588502522900956	1.5869514073939546	231	432	18	16620	PGSC0003DMG400018674,PGSC0003DMG400001523,PGSC0003DMG400010009,PGSC0003DMG400028099,PGSC0003DMG400011088,PGSC0003DMG400021859,PGSC0003DMG400001320,PGSC0003DMG400029392,PGSC0003DMG400010122,PGSC0003DMG400007172,PGSC0003DMG400027690,PGSC0003DMG400020420,PGSC0003DMG400009983,PGSC0003DMG400013743,PGSC0003DMG400025868,PGSC0003DMG400025148,PGSC0003DMG400010003,PGSC0003DMG400031800
GO:BP	regulation of kinase activity	GO:0043549	0.03857940473681372	1.413644477612598	117	432	12	16620	PGSC0003DMG400018674,PGSC0003DMG400001523,PGSC0003DMG400023932,PGSC0003DMG400031168,PGSC0003DMG400028099,PGSC0003DMG400021859,PGSC0003DMG400007172,PGSC0003DMG400009983,PGSC0003DMG400013743,PGSC0003DMG400025868,PGSC0003DMG400025148,PGSC0003DMG400025008
GO:BP	cell cycle	GO:0007049	0.04882402009900359	1.311366464268804	432	432	26	16620	PGSC0003DMG400006793,PGSC0003DMG403005720,PGSC0003DMG400018674,PGSC0003DMG400013573,PGSC0003DMG400023726,PGSC0003DMG400001523,PGSC0003DMG400011618,PGSC0003DMG400031168,PGSC0003DMG400010009,PGSC0003DMG400028099,PGSC0003DMG400011088,PGSC0003DMG400021859,PGSC0003DMG400001320,PGSC0003DMG400029392,PGSC0003DMG400010122,PGSC0003DMG400007172,PGSC0003DMG400027690,PGSC0003DMG400024070,PGSC0003DMG400020420,…
GO:CC	microtubule	GO:0005874	0.000831016824086884	3.08039018375604	142	443	15	16640	PGSC0003DMG400004917,PGSC0003DMG400018991,PGSC0003DMG400024631,PGSC0003DMG400031025,PGSC0003DMG400013573,PGSC0003DMG400011088,PGSC0003DMG400021859,PGSC0003DMG400001320,PGSC0003DMG400021807,PGSC0003DMG400029392,PGSC0003DMG400006294,PGSC0003DMG400013454,PGSC0003DMG400013743,PGSC0003DMG400025148,PGSC0003DMG400017165
GO:CC	polymeric cytoskeletal fiber	GO:0099513	0.0016248435844574225	2.7891884400245406	150	443	15	16640	PGSC0003DMG400004917,PGSC0003DMG400018991,PGSC0003DMG400024631,PGSC0003DMG400031025,PGSC0003DMG400013573,PGSC0003DMG400011088,PGSC0003DMG400021859,PGSC0003DMG400001320,PGSC0003DMG400021807,PGSC0003DMG400029392,PGSC0003DMG400006294,PGSC0003DMG400013454,PGSC0003DMG400013743,PGSC0003DMG400025148,PGSC0003DMG400017165
GO:CC	supramolecular fiber	GO:0099512	0.0016248435844574225	2.7891884400245406	150	443	15	16640	PGSC0003DMG400004917,PGSC0003DMG400018991,PGSC0003DMG400024631,PGSC0003DMG400031025,PGSC0003DMG400013573,PGSC0003DMG400011088,PGSC0003DMG400021859,PGSC0003DMG400001320,PGSC0003DMG400021807,PGSC0003DMG400029392,PGSC0003DMG400006294,PGSC0003DMG400013454,PGSC0003DMG400013743,PGSC0003DMG400025148,PGSC0003DMG400017165
GO:CC	supramolecular polymer	GO:0099081	0.0016248435844574225	2.7891884400245406	150	443	15	16640	PGSC0003DMG400004917,PGSC0003DMG400018991,PGSC0003DMG400024631,PGSC0003DMG400031025,PGSC0003DMG400013573,PGSC0003DMG400011088,PGSC0003DMG400021859,PGSC0003DMG400001320,PGSC0003DMG400021807,PGSC0003DMG400029392,PGSC0003DMG400006294,PGSC0003DMG400013454,PGSC0003DMG400013743,PGSC0003DMG400025148,PGSC0003DMG400017165
GO:CC	cell periphery	GO:0071944	0.006372061389051979	2.1957200488159634	2164	443	87	16640	PGSC0003DMG400020131,PGSC0003DMG400015171,PGSC0003DMG400024818,PGSC0003DMG401022737,PGSC0003DMG401022886,PGSC0003DMG400025967,PGSC0003DMG400024631,PGSC0003DMG400026189,PGSC0003DMG400011859,PGSC0003DMG400024081,PGSC0003DMG400031832,PGSC0003DMG400023932,PGSC0003DMG400011618,PGSC0003DMG400023953,PGSC0003DMG400030450,PGSC0003DMG400022677,PGSC0003DMG400030954,PGSC0003DMG400024763,PGSC0003DMG400025867,…
GO:CC	microtubule cytoskeleton	GO:0015630	0.01208965742858397	1.917586005093197	178	443	15	16640	PGSC0003DMG400004917,PGSC0003DMG400018991,PGSC0003DMG400024631,PGSC0003DMG400031025,PGSC0003DMG400013573,PGSC0003DMG400011088,PGSC0003DMG400021859,PGSC0003DMG400001320,PGSC0003DMG400021807,PGSC0003DMG400029392,PGSC0003DMG400006294,PGSC0003DMG400013454,PGSC0003DMG400013743,PGSC0003DMG400025148,PGSC0003DMG400017165
GO:CC	plasma membrane	GO:0005886	0.026930344052680938	1.5697580981582504	1717	443	70	16640	PGSC0003DMG400020131,PGSC0003DMG400015171,PGSC0003DMG400024818,PGSC0003DMG401022737,PGSC0003DMG401022886,PGSC0003DMG400011859,PGSC0003DMG400024081,PGSC0003DMG400031832,PGSC0003DMG400023932,PGSC0003DMG400011618,PGSC0003DMG400023953,PGSC0003DMG400030450,PGSC0003DMG400022677,PGSC0003DMG400024763,PGSC0003DMG400025867,PGSC0003DMG400000069,PGSC0003DMG400032231,PGSC0003DMG400011068,PGSC0003DMG400017713,…
GO:CC	supramolecular complex	GO:0099080	0.035597985037571465	1.4485745838200992	218	443	16	16640	PGSC0003DMG400004917,PGSC0003DMG400018991,PGSC0003DMG400024631,PGSC0003DMG400031025,PGSC0003DMG400013573,PGSC0003DMG400011088,PGSC0003DMG400021859,PGSC0003DMG400001320,PGSC0003DMG400021807,PGSC0003DMG400029392,PGSC0003DMG400006294,PGSC0003DMG400013454,PGSC0003DMG400013743,PGSC0003DMG400011313,PGSC0003DMG400025148,PGSC0003DMG400017165
GO:CC	extracellular region	GO:0005576	0.04987377200391134	1.3021277844077652	794	443	38	16640	PGSC0003DMG400029964,PGSC0003DMG400025967,PGSC0003DMG400026189,PGSC0003DMG400028678,PGSC0003DMG400028048,PGSC0003DMG400004262,PGSC0003DMG400004404,PGSC0003DMG400010815,PGSC0003DMG400000402,PGSC0003DMG400021682,PGSC0003DMG400009178,PGSC0003DMG400004547,PGSC0003DMG400025299,PGSC0003DMG400010234,PGSC0003DMG400005901,PGSC0003DMG400004264,PGSC0003DMG400033882,PGSC0003DMG400011640,PGSC0003DMG400002084,…
KEGG	Brassinosteroid biosynthesis	KEGG:00905	0.0008267720002900212	3.082614239743643	7	95	4	3242	PGSC0003DMG400001374,PGSC0003DMG400001060,PGSC0003DMG400014902,PGSC0003DMG400022893
KEGG	Metabolic pathways	KEGG:01100	0.019050798608787892	1.7200868139978054	1461	95	59	3242	PGSC0003DMG400022778,PGSC0003DMG400029964,PGSC0003DMG400011754,PGSC0003DMG400003054,PGSC0003DMG401022737,PGSC0003DMG400015553,PGSC0003DMG400030181,PGSC0003DMG400023608,PGSC0003DMG400016867,PGSC0003DMG400020334,PGSC0003DMG402004840,PGSC0003DMG400026502,PGSC0003DMG400009052,PGSC0003DMG400000295,PGSC0003DMG400010819,PGSC0003DMG400011868,PGSC0003DMG400020079,PGSC0003DMG400027269,PGSC0003DMG400025299,…

## Sheet: PVY, 22 downregulated
source	Term data source: GO molecular function, GO cellular component, GO biological process, KEGG
term_name	Term defline
term_id	Term ID
adjusted_p_value	Enrichment significance
negative_log10_of_adjusted_p_value	Negative log10 of adjusted p-value
term_size	Total number of genes with the term
query_size	Number of genes in the query
intersection_size	Number of genes with the term in the query
effective_domain_size	the total number of genes “in the universe” used for the enrichment analysis
intersections	Accession of genes with the term in the query
source	term_name	term_id	adjusted_p_value	negative_log10_of_adjusted_p_value	term_size	query_size	intersection_size	effective_domain_size	intersections
GO:MF	oxidoreductase activity	GO:0016491	0.0032029	2.49446	2037	492	83	19322	PGSC0003DMG402003479,PGSC0003DMG400024941,PGSC0003DMG400016477,PGSC0003DMG400007614,PGSC0003DMG400003257,PGSC0003DMG400024586,PGSC0003DMG400010092,PGSC0003DMG401018223,PGSC0003DMG400023985,PGSC0003DMG400030212,PGSC0003DMG400000984,PGSC0003DMG400008262,PGSC0003DMG400028221,PGSC0003DMG400003345,PGSC0003DMG400017198,PGSC0003DMG400006450,PGSC0003DMG400018138,PGSC0003DMG400027206,PGSC0003DMG400007572,…
GO:MF	adenosylmethionine decarboxylase activity	GO:0004014	0.0499838	1.30117	5	492	3	19322	PGSC0003DMG400010051,PGSC0003DMG400016009,PGSC0003DMG400007518
GO:BP	response to auxin	GO:0009733	1.31815e-07	6.88003	271	471	30	16620	PGSC0003DMG400029398,PGSC0003DMG400021983,PGSC0003DMG400001612,PGSC0003DMG400004785,PGSC0003DMG400003225,PGSC0003DMG400016570,PGSC0003DMG400016595,PGSC0003DMG400001668,PGSC0003DMG401001610,PGSC0003DMG400023538,PGSC0003DMG400000129,PGSC0003DMG400001645,PGSC0003DMG400015034,PGSC0003DMG400015029,PGSC0003DMG400016569,PGSC0003DMG400013252,PGSC0003DMG400016585,PGSC0003DMG400016559,PGSC0003DMG400001642,…
GO:BP	response to stimulus	GO:0050896	0.00139467	2.85553	3174	471	131	16620	PGSC0003DMG400026180,PGSC0003DMG400030345,PGSC0003DMG400029398,PGSC0003DMG400003072,PGSC0003DMG400030087,PGSC0003DMG400000444,PGSC0003DMG400011974,PGSC0003DMG400027491,PGSC0003DMG400000547,PGSC0003DMG402013333,PGSC0003DMG400013255,PGSC0003DMG400021983,PGSC0003DMG400028710,PGSC0003DMG400017198,PGSC0003DMG400003625,PGSC0003DMG400027206,PGSC0003DMG400008538,PGSC0003DMG400007899,PGSC0003DMG401023951,…
GO:BP	response to light stimulus	GO:0009416	0.00360587	2.44299	260	471	22	16620	PGSC0003DMG400030345,PGSC0003DMG400003072,PGSC0003DMG400011974,PGSC0003DMG400017198,PGSC0003DMG400003625,PGSC0003DMG400027206,PGSC0003DMG400013417,PGSC0003DMG400006033,PGSC0003DMG400021292,PGSC0003DMG400026515,PGSC0003DMG400011135,PGSC0003DMG400004020,PGSC0003DMG400033084,PGSC0003DMG400000639,PGSC0003DMG400003932,PGSC0003DMG400024508,PGSC0003DMG400022078,PGSC0003DMG400025254,PGSC0003DMG400011401,…
GO:BP	response to chemical	GO:0042221	0.00631656	2.19952	1190	471	60	16620	PGSC0003DMG400026180,PGSC0003DMG400029398,PGSC0003DMG400000444,PGSC0003DMG400000547,PGSC0003DMG400021983,PGSC0003DMG400017198,PGSC0003DMG400001612,PGSC0003DMG400004785,PGSC0003DMG400028381,PGSC0003DMG400001549,PGSC0003DMG400026515,PGSC0003DMG400003225,PGSC0003DMG400016570,PGSC0003DMG400027750,PGSC0003DMG400016595,PGSC0003DMG401003179,PGSC0003DMG400001668,PGSC0003DMG401001610,PGSC0003DMG400023538,…
GO:BP	response to radiation	GO:0009314	0.00785201	2.10502	273	471	22	16620	PGSC0003DMG400030345,PGSC0003DMG400003072,PGSC0003DMG400011974,PGSC0003DMG400017198,PGSC0003DMG400003625,PGSC0003DMG400027206,PGSC0003DMG400013417,PGSC0003DMG400006033,PGSC0003DMG400021292,PGSC0003DMG400026515,PGSC0003DMG400011135,PGSC0003DMG400004020,PGSC0003DMG400033084,PGSC0003DMG400000639,PGSC0003DMG400003932,PGSC0003DMG400024508,PGSC0003DMG400022078,PGSC0003DMG400025254,PGSC0003DMG400011401,…
GO:BP	response to abiotic stimulus	GO:0009628	0.00851349	2.06989	611	471	37	16620	PGSC0003DMG400026180,PGSC0003DMG400030345,PGSC0003DMG400003072,PGSC0003DMG400011974,PGSC0003DMG400017198,PGSC0003DMG400003625,PGSC0003DMG400027206,PGSC0003DMG400028381,PGSC0003DMG400001549,PGSC0003DMG400013417,PGSC0003DMG400006033,PGSC0003DMG400021292,PGSC0003DMG400026515,PGSC0003DMG400011135,PGSC0003DMG401011095,PGSC0003DMG400002789,PGSC0003DMG400004020,PGSC0003DMG400033084,PGSC0003DMG400001204,…
GO:BP	sulfate reduction	GO:0019419	0.0157078	1.80389	3	471	3	16620	PGSC0003DMG400016477,PGSC0003DMG400019872,PGSC0003DMG402005074
KEGG	Biosynthesis of secondary metabolites	KEGG:01110	8.70807e-05	4.06008	789	129	55	3242	PGSC0003DMG400033038,PGSC0003DMG400030564,PGSC0003DMG400004652,PGSC0003DMG400025882,PGSC0003DMG400007556,PGSC0003DMG400017603,PGSC0003DMG400005961,PGSC0003DMG400003548,PGSC0003DMG400027206,PGSC0003DMG400011655,PGSC0003DMG400018622,PGSC0003DMG400017570,PGSC0003DMG400028897,PGSC0003DMG400001823,PGSC0003DMG400010637,PGSC0003DMG400022746,PGSC0003DMG400007188,PGSC0003DMG400015601,PGSC0003DMG400015579,…
KEGG	Porphyrin and chlorophyll metabolism	KEGG:00860	0.00880586	2.05523	33	129	7	3242	PGSC0003DMG400017570,PGSC0003DMG400007188,PGSC0003DMG400006381,PGSC0003DMG400025254,PGSC0003DMG402000895,PGSC0003DMG400022747,PGSC0003DMG400027276
KEGG	Diterpenoid biosynthesis	KEGG:00904	0.0322533	1.49143	20	129	5	3242	PGSC0003DMG400027206,PGSC0003DMG400001823,PGSC0003DMG400021292,PGSC0003DMG400005698,PGSC0003DMG400014954
KEGG	Plant hormone signal transduction	KEGG:04075	0.0330958	1.48023	186	129	17	3242	PGSC0003DMG400013255,PGSC0003DMG400004785,PGSC0003DMG400001668,PGSC0003DMG400003084,PGSC0003DMG400017186,PGSC0003DMG400014204,PGSC0003DMG400029297,PGSC0003DMG400001642,PGSC0003DMG402022640,PGSC0003DMG400012155,PGSC0003DMG400001613,PGSC0003DMG400001655,PGSC0003DMG400026683,PGSC0003DMG400029190,PGSC0003DMG400022588,PGSC0003DMG400029852,PGSC0003DMG400029839

## Sheet: PVY, 28 upregulated
source	Term data source: GO molecular function, GO cellular component, GO biological process, KEGG
term_name	Term defline
term_id	Term ID
adjusted_p_value	Enrichment significance
negative_log10_of_adjusted_p_value	Negative log10 of adjusted p-value
term_size	Total number of genes with the term
query_size	Number of genes in the query
intersection_size	Number of genes with the term in the query
effective_domain_size	the total number of genes “in the universe” used for the enrichment analysis
intersections	Accession of genes with the term in the query
source	term_name	term_id	adjusted_p_value	negative_log10_of_adjusted_p_value	term_size	query_size	intersection_size	effective_domain_size	intersections
GO:MF	microtubule binding	GO:0008017	4.83746423945034e-8	7.315382232446788	121	371	17	19322	PGSC0003DMG400004917,PGSC0003DMG400018991,PGSC0003DMG400031025,PGSC0003DMG400013573,PGSC0003DMG400004673,PGSC0003DMG400021859,PGSC0003DMG400021807,PGSC0003DMG400016188,PGSC0003DMG400006294,PGSC0003DMG400013454,PGSC0003DMG400000381,PGSC0003DMG400013743,PGSC0003DMG400022190,PGSC0003DMG400012444,PGSC0003DMG400025148,PGSC0003DMG400019214,PGSC0003DMG400017165
GO:MF	tubulin binding	GO:0015631	1.3486615459031334e-7	6.870097025264289	129	371	17	19322	PGSC0003DMG400004917,PGSC0003DMG400018991,PGSC0003DMG400031025,PGSC0003DMG400013573,PGSC0003DMG400004673,PGSC0003DMG400021859,PGSC0003DMG400021807,PGSC0003DMG400016188,PGSC0003DMG400006294,PGSC0003DMG400013454,PGSC0003DMG400000381,PGSC0003DMG400013743,PGSC0003DMG400022190,PGSC0003DMG400012444,PGSC0003DMG400025148,PGSC0003DMG400019214,PGSC0003DMG400017165
GO:MF	cytoskeletal protein binding	GO:0008092	7.2609419968781e-7	6.139007032535793	224	371	21	19322	PGSC0003DMG400014626,PGSC0003DMG400004917,PGSC0003DMG400018991,PGSC0003DMG400031025,PGSC0003DMG400013573,PGSC0003DMG400004673,PGSC0003DMG400031863,PGSC0003DMG400021859,PGSC0003DMG400021807,PGSC0003DMG400016188,PGSC0003DMG400006294,PGSC0003DMG400013454,PGSC0003DMG400011558,PGSC0003DMG400000381,PGSC0003DMG400013743,PGSC0003DMG400010158,PGSC0003DMG400022190,PGSC0003DMG400012444,PGSC0003DMG400025148,…
GO:MF	protein binding	GO:0005515	0.0000012407038278310006	5.9063318778806515	4513	371	136	19322	PGSC0003DMG400014626,PGSC0003DMG400000440,PGSC0003DMG400029675,PGSC0003DMG400004917,PGSC0003DMG400024771,PGSC0003DMG400000839,PGSC0003DMG400018991,PGSC0003DMG400000079,PGSC0003DMG400031025,PGSC0003DMG403005720,PGSC0003DMG400009101,PGSC0003DMG400013573,PGSC0003DMG400007415,PGSC0003DMG400024795,PGSC0003DMG400002707,PGSC0003DMG400021617,PGSC0003DMG400021711,PGSC0003DMG400004673,PGSC0003DMG400002928,…
GO:MF	ATP-dependent microtubule motor activity	GO:1990939	0.0000024785145503604685	5.605808527183396	44	371	10	19322	PGSC0003DMG400004917,PGSC0003DMG400018991,PGSC0003DMG400013573,PGSC0003DMG400004673,PGSC0003DMG400021807,PGSC0003DMG400016188,PGSC0003DMG400013454,PGSC0003DMG400022190,PGSC0003DMG400019214,PGSC0003DMG400017165
GO:MF	microtubule motor activity	GO:0003777	0.000016703523338185717	4.777191911790221	53	371	10	19322	PGSC0003DMG400004917,PGSC0003DMG400018991,PGSC0003DMG400013573,PGSC0003DMG400004673,PGSC0003DMG400021807,PGSC0003DMG400016188,PGSC0003DMG400013454,PGSC0003DMG400022190,PGSC0003DMG400019214,PGSC0003DMG400017165
GO:MF	motor activity	GO:0003774	0.000022473264846285233	4.648333830040749	69	371	11	19322	PGSC0003DMG400004917,PGSC0003DMG400018991,PGSC0003DMG400013573,PGSC0003DMG400004673,PGSC0003DMG400007577,PGSC0003DMG400021807,PGSC0003DMG400016188,PGSC0003DMG400013454,PGSC0003DMG400022190,PGSC0003DMG400019214,PGSC0003DMG400017165
GO:MF	protein kinase regulator activity	GO:0019887	0.0026101873762864906	2.5833283150501005	90	371	10	19322	PGSC0003DMG400018674,PGSC0003DMG400001523,PGSC0003DMG400028099,PGSC0003DMG400021859,PGSC0003DMG400022397,PGSC0003DMG400007172,PGSC0003DMG400009983,PGSC0003DMG400013743,PGSC0003DMG400025868,PGSC0003DMG400025148
GO:MF	kinase regulator activity	GO:0019207	0.006101358886119858	2.214573428756599	99	371	10	19322	PGSC0003DMG400018674,PGSC0003DMG400001523,PGSC0003DMG400028099,PGSC0003DMG400021859,PGSC0003DMG400022397,PGSC0003DMG400007172,PGSC0003DMG400009983,PGSC0003DMG400013743,PGSC0003DMG400025868,PGSC0003DMG400025148
GO:MF	pyrophosphatase activity	GO:0016462	0.019167217747656347	1.7174409233521712	326	371	18	19322	PGSC0003DMG400004917,PGSC0003DMG400018991,PGSC0003DMG400013573,PGSC0003DMG400030259,PGSC0003DMG400004673,PGSC0003DMG400011088,PGSC0003DMG400001320,PGSC0003DMG400007577,PGSC0003DMG400021807,PGSC0003DMG400016188,PGSC0003DMG400013454,PGSC0003DMG402002270,PGSC0003DMG400025117,PGSC0003DMG403002270,PGSC0003DMG400022190,PGSC0003DMG400012444,PGSC0003DMG400019214,PGSC0003DMG400017165
GO:MF	hydrolase activity, acting on acid anhydrides, in phosphorus-containing anhydrides	GO:0016818	0.026106968627494086	1.5832435527186555	334	371	18	19322	PGSC0003DMG400004917,PGSC0003DMG400018991,PGSC0003DMG400013573,PGSC0003DMG400030259,PGSC0003DMG400004673,PGSC0003DMG400011088,PGSC0003DMG400001320,PGSC0003DMG400007577,PGSC0003DMG400021807,PGSC0003DMG400016188,PGSC0003DMG400013454,PGSC0003DMG402002270,PGSC0003DMG400025117,PGSC0003DMG403002270,PGSC0003DMG400022190,PGSC0003DMG400012444,PGSC0003DMG400019214,PGSC0003DMG400017165
GO:MF	hydrolase activity, acting on acid anhydrides	GO:0016817	0.029231728587309297	1.5341455023390027	337	371	18	19322	PGSC0003DMG400004917,PGSC0003DMG400018991,PGSC0003DMG400013573,PGSC0003DMG400030259,PGSC0003DMG400004673,PGSC0003DMG400011088,PGSC0003DMG400001320,PGSC0003DMG400007577,PGSC0003DMG400021807,PGSC0003DMG400016188,PGSC0003DMG400013454,PGSC0003DMG402002270,PGSC0003DMG400025117,PGSC0003DMG403002270,PGSC0003DMG400022190,PGSC0003DMG400012444,PGSC0003DMG400019214,PGSC0003DMG400017165
GO:MF	cyclin-dependent protein serine/threonine kinase regulator activity	GO:0016538	0.034839661056132044	1.457926078755292	58	371	7	19322	PGSC0003DMG400018674,PGSC0003DMG400001523,PGSC0003DMG400028099,PGSC0003DMG400022397,PGSC0003DMG400007172,PGSC0003DMG400009983,PGSC0003DMG400025868
GO:BP	microtubule-based process	GO:0007017	4.6396182096339867e-7	6.333517755710459	200	301	20	16620	PGSC0003DMG400004917,PGSC0003DMG400018991,PGSC0003DMG400031025,PGSC0003DMG400013573,PGSC0003DMG400004673,PGSC0003DMG400011088,PGSC0003DMG400021859,PGSC0003DMG400001320,PGSC0003DMG400007577,PGSC0003DMG400021807,PGSC0003DMG400029392,PGSC0003DMG400016188,PGSC0003DMG400006294,PGSC0003DMG400013454,PGSC0003DMG400013743,PGSC0003DMG400022190,PGSC0003DMG400025148,PGSC0003DMG400019214,PGSC0003DMG400008491,…
GO:BP	cell cycle	GO:0007049	9.573551035011288e-7	6.018926943220175	432	301	29	16620	PGSC0003DMG400000414,PGSC0003DMG400006793,PGSC0003DMG403005720,PGSC0003DMG400018674,PGSC0003DMG400013573,PGSC0003DMG400001523,PGSC0003DMG400011618,PGSC0003DMG400031168,PGSC0003DMG400010009,PGSC0003DMG400028099,PGSC0003DMG400011088,PGSC0003DMG400021859,PGSC0003DMG400001320,PGSC0003DMG400017457,PGSC0003DMG400029392,PGSC0003DMG400022397,PGSC0003DMG400010122,PGSC0003DMG400007172,PGSC0003DMG400027690,…
GO:BP	mitotic cell cycle	GO:0000278	9.922775679596712e-7	6.003366826463181	231	301	21	16620	PGSC0003DMG400018674,PGSC0003DMG400001523,PGSC0003DMG400010009,PGSC0003DMG400028099,PGSC0003DMG400011088,PGSC0003DMG400021859,PGSC0003DMG400001320,PGSC0003DMG400017457,PGSC0003DMG400029392,PGSC0003DMG400022397,PGSC0003DMG400010122,PGSC0003DMG400007172,PGSC0003DMG400027690,PGSC0003DMG400020420,PGSC0003DMG400009983,PGSC0003DMG400013743,PGSC0003DMG400025868,PGSC0003DMG401024742,PGSC0003DMG400025148,…
GO:BP	cell cycle process	GO:0022402	0.000004408072149798497	5.355751305716407	300	301	23	16620	PGSC0003DMG400000414,PGSC0003DMG400006793,PGSC0003DMG403005720,PGSC0003DMG400018674,PGSC0003DMG400013573,PGSC0003DMG400001523,PGSC0003DMG400010009,PGSC0003DMG400028099,PGSC0003DMG400021859,PGSC0003DMG400017457,PGSC0003DMG400029392,PGSC0003DMG400022397,PGSC0003DMG400007172,PGSC0003DMG400027690,PGSC0003DMG400024070,PGSC0003DMG400009983,PGSC0003DMG400013743,PGSC0003DMG400025868,PGSC0003DMG400012444,…
GO:BP	cell division	GO:0051301	0.000015401012462559526	4.8124507277057935	176	301	17	16620	PGSC0003DMG403005720,PGSC0003DMG400018674,PGSC0003DMG400013573,PGSC0003DMG400007962,PGSC0003DMG400001523,PGSC0003DMG400028099,PGSC0003DMG400016833,PGSC0003DMG400017457,PGSC0003DMG400029392,PGSC0003DMG400022397,PGSC0003DMG400007172,PGSC0003DMG400009983,PGSC0003DMG400025868,PGSC0003DMG400012444,PGSC0003DMG401024742,PGSC0003DMG400021201,PGSC0003DMG400031800
GO:BP	regulation of cell cycle	GO:0051726	0.00001784806751005066	4.748408800008675	200	301	18	16620	PGSC0003DMG400018674,PGSC0003DMG400001523,PGSC0003DMG400031168,PGSC0003DMG400010009,PGSC0003DMG400028099,PGSC0003DMG400021859,PGSC0003DMG400017457,PGSC0003DMG400029392,PGSC0003DMG400022397,PGSC0003DMG400010122,PGSC0003DMG400007172,PGSC0003DMG400027690,PGSC0003DMG400020420,PGSC0003DMG400009983,PGSC0003DMG400013743,PGSC0003DMG400025868,PGSC0003DMG400025148,PGSC0003DMG400010003
GO:BP	microtubule-based movement	GO:0007018	0.000027248552467371334	4.56465656392425	54	301	10	16620	PGSC0003DMG400004917,PGSC0003DMG400018991,PGSC0003DMG400013573,PGSC0003DMG400004673,PGSC0003DMG400021807,PGSC0003DMG400016188,PGSC0003DMG400013454,PGSC0003DMG400022190,PGSC0003DMG400019214,PGSC0003DMG400017165
GO:BP	mitotic cell cycle process	GO:1903047	0.00003787807920045154	4.42161205220824	187	301	17	16620	PGSC0003DMG400018674,PGSC0003DMG400001523,PGSC0003DMG400010009,PGSC0003DMG400028099,PGSC0003DMG400021859,PGSC0003DMG400017457,PGSC0003DMG400029392,PGSC0003DMG400022397,PGSC0003DMG400007172,PGSC0003DMG400027690,PGSC0003DMG400009983,PGSC0003DMG400013743,PGSC0003DMG400025868,PGSC0003DMG401024742,PGSC0003DMG400025148,PGSC0003DMG400010003,PGSC0003DMG400031800
GO:BP	mitotic cell cycle phase transition	GO:0044772	0.00006119642513143001	4.213273946989072	74	301	11	16620	PGSC0003DMG400018674,PGSC0003DMG400001523,PGSC0003DMG400010009,PGSC0003DMG400028099,PGSC0003DMG400017457,PGSC0003DMG400022397,PGSC0003DMG400007172,PGSC0003DMG400027690,PGSC0003DMG400009983,PGSC0003DMG400025868,PGSC0003DMG400010003
GO:BP	regulation of transferase activity	GO:0051338	0.00010357044699133885	3.9847641494127197	134	301	14	16620	PGSC0003DMG400029675,PGSC0003DMG400018674,PGSC0003DMG400001523,PGSC0003DMG400031168,PGSC0003DMG400028099,PGSC0003DMG401027032,PGSC0003DMG400021859,PGSC0003DMG400022397,PGSC0003DMG400007172,PGSC0003DMG400000540,PGSC0003DMG400009983,PGSC0003DMG400013743,PGSC0003DMG400025868,PGSC0003DMG400025148
GO:BP	movement of cell or subcellular component	GO:0006928	0.00017096603926085917	3.76709014941125	65	301	10	16620	PGSC0003DMG400004917,PGSC0003DMG400018991,PGSC0003DMG400013573,PGSC0003DMG400004673,PGSC0003DMG400021807,PGSC0003DMG400016188,PGSC0003DMG400013454,PGSC0003DMG400022190,PGSC0003DMG400019214,PGSC0003DMG400017165
GO:BP	response to temperature stimulus	GO:0009266	0.00026852459149022124	3.571015935441316	190	301	16	16620	PGSC0003DMG402028626,PGSC0003DMG400002928,PGSC0003DMG400030341,PGSC0003DMG400007677,PGSC0003DMG400023622,PGSC0003DMG400039484,PGSC0003DMG400009672,PGSC0003DMG400031437,PGSC0003DMG400016270,PGSC0003DMG400006712,PGSC0003DMG400003219,PGSC0003DMG400006447,PGSC0003DMG400014811,PGSC0003DMG400013010,PGSC0003DMG400010441,PGSC0003DMG402007970
GO:BP	cell cycle phase transition	GO:0044770	0.00042023475798859226	3.376508029563665	89	301	11	16620	PGSC0003DMG400018674,PGSC0003DMG400001523,PGSC0003DMG400010009,PGSC0003DMG400028099,PGSC0003DMG400017457,PGSC0003DMG400022397,PGSC0003DMG400007172,PGSC0003DMG400027690,PGSC0003DMG400009983,PGSC0003DMG400025868,PGSC0003DMG400010003
GO:BP	regulation of protein kinase activity	GO:0045859	0.0024356083193598933	2.613392551185948	106	301	11	16620	PGSC0003DMG400018674,PGSC0003DMG400001523,PGSC0003DMG400031168,PGSC0003DMG400028099,PGSC0003DMG400021859,PGSC0003DMG400022397,PGSC0003DMG400007172,PGSC0003DMG400009983,PGSC0003DMG400013743,PGSC0003DMG400025868,PGSC0003DMG400025148
GO:BP	regulation of protein phosphorylation	GO:0001932	0.0045533253570919875	2.3416713161444203	113	301	11	16620	PGSC0003DMG400018674,PGSC0003DMG400001523,PGSC0003DMG400031168,PGSC0003DMG400028099,PGSC0003DMG400021859,PGSC0003DMG400022397,PGSC0003DMG400007172,PGSC0003DMG400009983,PGSC0003DMG400013743,PGSC0003DMG400025868,PGSC0003DMG400025148
GO:BP	regulation of catalytic activity	GO:0050790	0.005335483303473088	2.272826234810333	615	301	28	16620	PGSC0003DMG400029675,PGSC0003DMG400018674,PGSC0003DMG400028678,PGSC0003DMG400028048,PGSC0003DMG400001523,PGSC0003DMG400031168,PGSC0003DMG400028099,PGSC0003DMG401027032,PGSC0003DMG400004547,PGSC0003DMG400029534,PGSC0003DMG400021859,PGSC0003DMG400019006,PGSC0003DMG400007577,PGSC0003DMG400013701,PGSC0003DMG400022397,PGSC0003DMG400007172,PGSC0003DMG400012020,PGSC0003DMG400010141,PGSC0003DMG400000540,…
GO:BP	regulation of kinase activity	GO:0043549	0.006373754103201641	2.195604695440668	117	301	11	16620	PGSC0003DMG400018674,PGSC0003DMG400001523,PGSC0003DMG400031168,PGSC0003DMG400028099,PGSC0003DMG400021859,PGSC0003DMG400022397,PGSC0003DMG400007172,PGSC0003DMG400009983,PGSC0003DMG400013743,PGSC0003DMG400025868,PGSC0003DMG400025148
GO:BP	regulation of molecular function	GO:0065009	0.010488675466977385	1.9792793520068628	638	301	28	16620	PGSC0003DMG400029675,PGSC0003DMG400018674,PGSC0003DMG400028678,PGSC0003DMG400028048,PGSC0003DMG400001523,PGSC0003DMG400031168,PGSC0003DMG400028099,PGSC0003DMG401027032,PGSC0003DMG400004547,PGSC0003DMG400029534,PGSC0003DMG400021859,PGSC0003DMG400019006,PGSC0003DMG400007577,PGSC0003DMG400013701,PGSC0003DMG400022397,PGSC0003DMG400007172,PGSC0003DMG400012020,PGSC0003DMG400010141,PGSC0003DMG400000540,…
GO:BP	regulation of phosphorylation	GO:0042325	0.011106607115223818	1.9544185905802625	124	301	11	16620	PGSC0003DMG400018674,PGSC0003DMG400001523,PGSC0003DMG400031168,PGSC0003DMG400028099,PGSC0003DMG400021859,PGSC0003DMG400022397,PGSC0003DMG400007172,PGSC0003DMG400009983,PGSC0003DMG400013743,PGSC0003DMG400025868,PGSC0003DMG400025148
GO:BP	regulation of circadian rhythm	GO:0042752	0.012529719189947941	1.9020586620962452	19	301	5	16620	PGSC0003DMG400021346,PGSC0003DMG400001221,PGSC0003DMG400039436,PGSC0003DMG400030357,PGSC0003DMG402007970
GO:BP	regulation of cyclin-dependent protein serine/threonine kinase activity	GO:0000079	0.01916601938740424	1.717468076876574	67	301	8	16620	PGSC0003DMG400018674,PGSC0003DMG400001523,PGSC0003DMG400031168,PGSC0003DMG400028099,PGSC0003DMG400022397,PGSC0003DMG400007172,PGSC0003DMG400009983,PGSC0003DMG400025868
GO:BP	regulation of cyclin-dependent protein kinase activity	GO:1904029	0.01916601938740424	1.717468076876574	67	301	8	16620	PGSC0003DMG400018674,PGSC0003DMG400001523,PGSC0003DMG400031168,PGSC0003DMG400028099,PGSC0003DMG400022397,PGSC0003DMG400007172,PGSC0003DMG400009983,PGSC0003DMG400025868
GO:BP	response to heat	GO:0009408	0.02186231670350747	1.660303818679143	110	301	10	16620	PGSC0003DMG402028626,PGSC0003DMG400002928,PGSC0003DMG400030341,PGSC0003DMG400023622,PGSC0003DMG400039484,PGSC0003DMG400016270,PGSC0003DMG400003219,PGSC0003DMG400006447,PGSC0003DMG400014811,PGSC0003DMG400010441
GO:BP	regulation of protein modification process	GO:0031399	0.03035938645533518	1.517707009514199	217	301	14	16620	PGSC0003DMG400029675,PGSC0003DMG400018674,PGSC0003DMG400001523,PGSC0003DMG400031168,PGSC0003DMG400028099,PGSC0003DMG401027032,PGSC0003DMG400021859,PGSC0003DMG400022397,PGSC0003DMG400007172,PGSC0003DMG400000540,PGSC0003DMG400009983,PGSC0003DMG400013743,PGSC0003DMG400025868,PGSC0003DMG400025148
GO:BP	regulation of protein serine/threonine kinase activity	GO:0071900	0.04374527502127027	1.3590688487675342	75	301	8	16620	PGSC0003DMG400018674,PGSC0003DMG400001523,PGSC0003DMG400031168,PGSC0003DMG400028099,PGSC0003DMG400022397,PGSC0003DMG400007172,PGSC0003DMG400009983,PGSC0003DMG400025868
GO:BP	axis specification	GO:0009798	0.04667210178811309	1.3309426410598546	13	301	4	16620	PGSC0003DMG400000974,PGSC0003DMG400025969,PGSC0003DMG400006988,PGSC0003DMG400003771
GO:CC	microtubule	GO:0005874	0.0000010247085791259786	5.989399627752219	142	303	16	16640	PGSC0003DMG400004917,PGSC0003DMG400018991,PGSC0003DMG400031025,PGSC0003DMG400013573,PGSC0003DMG400011088,PGSC0003DMG400021859,PGSC0003DMG400001320,PGSC0003DMG400007577,PGSC0003DMG400021807,PGSC0003DMG400029392,PGSC0003DMG400006294,PGSC0003DMG400013454,PGSC0003DMG400013743,PGSC0003DMG400025148,PGSC0003DMG400008491,PGSC0003DMG400017165
GO:CC	supramolecular fiber	GO:0099512	0.0000022681476616630086	5.644328675282691	150	303	16	16640	PGSC0003DMG400004917,PGSC0003DMG400018991,PGSC0003DMG400031025,PGSC0003DMG400013573,PGSC0003DMG400011088,PGSC0003DMG400021859,PGSC0003DMG400001320,PGSC0003DMG400007577,PGSC0003DMG400021807,PGSC0003DMG400029392,PGSC0003DMG400006294,PGSC0003DMG400013454,PGSC0003DMG400013743,PGSC0003DMG400025148,PGSC0003DMG400008491,PGSC0003DMG400017165
GO:CC	polymeric cytoskeletal fiber	GO:0099513	0.0000022681476616630086	5.644328675282691	150	303	16	16640	PGSC0003DMG400004917,PGSC0003DMG400018991,PGSC0003DMG400031025,PGSC0003DMG400013573,PGSC0003DMG400011088,PGSC0003DMG400021859,PGSC0003DMG400001320,PGSC0003DMG400007577,PGSC0003DMG400021807,PGSC0003DMG400029392,PGSC0003DMG400006294,PGSC0003DMG400013454,PGSC0003DMG400013743,PGSC0003DMG400025148,PGSC0003DMG400008491,PGSC0003DMG400017165
GO:CC	supramolecular polymer	GO:0099081	0.0000022681476616630086	5.644328675282691	150	303	16	16640	PGSC0003DMG400004917,PGSC0003DMG400018991,PGSC0003DMG400031025,PGSC0003DMG400013573,PGSC0003DMG400011088,PGSC0003DMG400021859,PGSC0003DMG400001320,PGSC0003DMG400007577,PGSC0003DMG400021807,PGSC0003DMG400029392,PGSC0003DMG400006294,PGSC0003DMG400013454,PGSC0003DMG400013743,PGSC0003DMG400025148,PGSC0003DMG400008491,PGSC0003DMG400017165
GO:CC	microtubule cytoskeleton	GO:0015630	0.000004236279679467551	5.373015375467323	178	303	17	16640	PGSC0003DMG400004917,PGSC0003DMG400018991,PGSC0003DMG400031025,PGSC0003DMG400013573,PGSC0003DMG400011088,PGSC0003DMG400021859,PGSC0003DMG400001320,PGSC0003DMG400007577,PGSC0003DMG400021807,PGSC0003DMG400029392,PGSC0003DMG400006294,PGSC0003DMG400013454,PGSC0003DMG400013743,PGSC0003DMG401024742,PGSC0003DMG400025148,PGSC0003DMG400008491,PGSC0003DMG400017165
GO:CC	supramolecular complex	GO:0099080	0.00001563161468080945	4.805996158849247	218	303	18	16640	PGSC0003DMG400004917,PGSC0003DMG400018991,PGSC0003DMG400031025,PGSC0003DMG400013573,PGSC0003DMG400011088,PGSC0003DMG400021859,PGSC0003DMG400001320,PGSC0003DMG400017457,PGSC0003DMG400007577,PGSC0003DMG400021807,PGSC0003DMG400029392,PGSC0003DMG400006294,PGSC0003DMG400013454,PGSC0003DMG400013743,PGSC0003DMG400011313,PGSC0003DMG400025148,PGSC0003DMG400008491,PGSC0003DMG400017165
GO:CC	cytoskeleton	GO:0005856	0.00038094865606278297	3.4191335542226065	271	303	18	16640	PGSC0003DMG400004917,PGSC0003DMG400018991,PGSC0003DMG400031025,PGSC0003DMG400013573,PGSC0003DMG400011088,PGSC0003DMG400021859,PGSC0003DMG400001320,PGSC0003DMG400007577,PGSC0003DMG400021807,PGSC0003DMG400029392,PGSC0003DMG400006294,PGSC0003DMG400013454,PGSC0003DMG400011558,PGSC0003DMG400013743,PGSC0003DMG401024742,PGSC0003DMG400025148,PGSC0003DMG400008491,PGSC0003DMG400017165
GO:CC	cyclin-dependent protein kinase holoenzyme complex	GO:0000307	0.0009191844890943823	3.0365973128201578	72	303	9	16640	PGSC0003DMG400018674,PGSC0003DMG400001523,PGSC0003DMG400028099,PGSC0003DMG400022397,PGSC0003DMG400007172,PGSC0003DMG400027690,PGSC0003DMG400009983,PGSC0003DMG400025868,PGSC0003DMG400010003
GO:CC	serine/threonine protein kinase complex	GO:1902554	0.004364114061927759	2.3601039070712155	87	303	9	16640	PGSC0003DMG400018674,PGSC0003DMG400001523,PGSC0003DMG400028099,PGSC0003DMG400022397,PGSC0003DMG400007172,PGSC0003DMG400027690,PGSC0003DMG400009983,PGSC0003DMG400025868,PGSC0003DMG400010003
GO:CC	protein kinase complex	GO:1902911	0.01217513231853137	1.9145263102040253	99	303	9	16640	PGSC0003DMG400018674,PGSC0003DMG400001523,PGSC0003DMG400028099,PGSC0003DMG400022397,PGSC0003DMG400007172,PGSC0003DMG400027690,PGSC0003DMG400009983,PGSC0003DMG400025868,PGSC0003DMG400010003
GO:CC	microtubule associated complex	GO:0005875	0.045697014128145995	1.3401121760796924	33	303	5	16640	PGSC0003DMG400007577,PGSC0003DMG400029392,PGSC0003DMG400013454,PGSC0003DMG401024742,PGSC0003DMG400017165

## Sheet: PVY, 28 downregulated
source	Term data source: GO molecular function, GO cellular component, GO biological process, KEGG
term_name	Term defline
term_id	Term ID
adjusted_p_value	Enrichment significance
negative_log10_of_adjusted_p_value	Negative log10 of adjusted p-value
term_size	Total number of genes with the term
query_size	Number of genes in the query
intersection_size	Number of genes with the term in the query
effective_domain_size	the total number of genes “in the universe” used for the enrichment analysis
intersections	Accession of genes with the term in the query
source	term_name	term_id	adjusted_p_value	negative_log10_of_adjusted_p_value	term_size	query_size	intersection_size	effective_domain_size	intersections
GO:MF	protein kinase activity	GO:0004672	0.000005298284058032619	5.275864761491968	1262	480	65	19322	PGSC0003DMG400026384,PGSC0003DMG400020909,PGSC0003DMG400009985,PGSC0003DMG400008907,PGSC0003DMG400029520,PGSC0003DMG400001853,PGSC0003DMG402000674,PGSC0003DMG400032498,PGSC0003DMG400027124,PGSC0003DMG400020564,PGSC0003DMG400023742,PGSC0003DMG400017763,PGSC0003DMG400033667,PGSC0003DMG400025102,PGSC0003DMG401029358,PGSC0003DMG400018677,PGSC0003DMG402005729,PGSC0003DMG400004966,PGSC0003DMG400047346,…
GO:MF	protein serine/threonine kinase activity	GO:0004674	0.000016017749114871493	4.795398512950415	778	480	46	19322	PGSC0003DMG400026384,PGSC0003DMG400020909,PGSC0003DMG400009985,PGSC0003DMG400008907,PGSC0003DMG400029520,PGSC0003DMG400001853,PGSC0003DMG402000674,PGSC0003DMG400032498,PGSC0003DMG400020564,PGSC0003DMG400023742,PGSC0003DMG400017763,PGSC0003DMG400018677,PGSC0003DMG400004966,PGSC0003DMG400025472,PGSC0003DMG400002038,PGSC0003DMG400030462,PGSC0003DMG400017330,PGSC0003DMG400013524,PGSC0003DMG400009451,…
GO:MF	kinase activity	GO:0016301	0.00003481032453145399	4.458291927834279	1474	480	70	19322	PGSC0003DMG400026384,PGSC0003DMG400020909,PGSC0003DMG400009985,PGSC0003DMG400008907,PGSC0003DMG400029520,PGSC0003DMG400001853,PGSC0003DMG400000114,PGSC0003DMG402000674,PGSC0003DMG400032498,PGSC0003DMG400027124,PGSC0003DMG400020564,PGSC0003DMG400023742,PGSC0003DMG400017763,PGSC0003DMG400033667,PGSC0003DMG400025102,PGSC0003DMG401029358,PGSC0003DMG400018677,PGSC0003DMG402005729,PGSC0003DMG400004966,…
GO:MF	calmodulin binding	GO:0005516	0.0000489921071036054	4.309873881552253	99	480	14	19322	PGSC0003DMG400013022,PGSC0003DMG400021421,PGSC0003DMG400007947,PGSC0003DMG400009451,PGSC0003DMG400022562,PGSC0003DMG400000994,PGSC0003DMG400024785,PGSC0003DMG400008149,PGSC0003DMG400003213,PGSC0003DMG400007200,PGSC0003DMG400022413,PGSC0003DMG400005649,PGSC0003DMG400001352,PGSC0003DMG400024478
GO:MF	phosphotransferase activity, alcohol group as acceptor	GO:0016773	0.00008512428214373906	4.069946537485355	1390	480	66	19322	PGSC0003DMG400026384,PGSC0003DMG400020909,PGSC0003DMG400009985,PGSC0003DMG400008907,PGSC0003DMG400029520,PGSC0003DMG400001853,PGSC0003DMG402000674,PGSC0003DMG400032498,PGSC0003DMG400027124,PGSC0003DMG400020564,PGSC0003DMG400023742,PGSC0003DMG400017763,PGSC0003DMG400033667,PGSC0003DMG400025102,PGSC0003DMG401029358,PGSC0003DMG400018677,PGSC0003DMG402005729,PGSC0003DMG400004966,PGSC0003DMG400047346,…
GO:MF	catalytic activity, acting on a protein	GO:0140096	0.00026564464129040966	3.5756989404599784	2875	480	111	19322	PGSC0003DMG400026384,PGSC0003DMG400024941,PGSC0003DMG400020909,PGSC0003DMG400009985,PGSC0003DMG400024944,PGSC0003DMG400008907,PGSC0003DMG400012581,PGSC0003DMG400033928,PGSC0003DMG400029520,PGSC0003DMG400029544,PGSC0003DMG400012635,PGSC0003DMG400001853,PGSC0003DMG402000674,PGSC0003DMG400032498,PGSC0003DMG400008021,PGSC0003DMG400027124,PGSC0003DMG400027196,PGSC0003DMG400020564,PGSC0003DMG400022674,…
GO:MF	transferase activity, transferring phosphorus-containing groups	GO:0016772	0.0006394613588053208	3.194185693819654	1657	480	72	19322	PGSC0003DMG400026384,PGSC0003DMG400020909,PGSC0003DMG400009985,PGSC0003DMG400008907,PGSC0003DMG400029520,PGSC0003DMG400001853,PGSC0003DMG400000114,PGSC0003DMG402000674,PGSC0003DMG400032498,PGSC0003DMG400027124,PGSC0003DMG400020564,PGSC0003DMG400020365,PGSC0003DMG400023742,PGSC0003DMG400017763,PGSC0003DMG400033667,PGSC0003DMG400025102,PGSC0003DMG401029358,PGSC0003DMG400018677,PGSC0003DMG402005729,…
GO:MF	DNA-binding transcription factor activity	GO:0003700	0.0006473605362313816	3.188853779167826	1086	480	53	19322	PGSC0003DMG400027042,PGSC0003DMG400021857,PGSC0003DMG400022578,PGSC0003DMG400028459,PGSC0003DMG400000064,PGSC0003DMG400001659,PGSC0003DMG400013255,PGSC0003DMG400007458,PGSC0003DMG400023619,PGSC0003DMG400030246,PGSC0003DMG400029371,PGSC0003DMG400019455,PGSC0003DMG400031140,PGSC0003DMG400007947,PGSC0003DMG400025129,PGSC0003DMG400012154,PGSC0003DMG400024853,PGSC0003DMG400019824,PGSC0003DMG400012828,…
GO:MF	oxidoreductase activity, acting on a sulfur group of donors	GO:0016667	0.0009645034065894128	3.0156962341057665	126	480	14	19322	PGSC0003DMG400016477,PGSC0003DMG400022674,PGSC0003DMG400010765,PGSC0003DMG400010768,PGSC0003DMG400010767,PGSC0003DMG400010763,PGSC0003DMG400022653,PGSC0003DMG400019872,PGSC0003DMG400016572,PGSC0003DMG400012263,PGSC0003DMG400010764,PGSC0003DMG400021856,PGSC0003DMG400011380,PGSC0003DMG400016030
GO:MF	transcription regulator activity	GO:0140110	0.0014048825141347644	2.8523599929093493	1204	480	56	19322	PGSC0003DMG400027042,PGSC0003DMG400021857,PGSC0003DMG400022578,PGSC0003DMG400028459,PGSC0003DMG400000064,PGSC0003DMG400001659,PGSC0003DMG400013255,PGSC0003DMG400007458,PGSC0003DMG400023619,PGSC0003DMG400030246,PGSC0003DMG400029371,PGSC0003DMG400019455,PGSC0003DMG400031140,PGSC0003DMG400007947,PGSC0003DMG400025129,PGSC0003DMG400012154,PGSC0003DMG400024853,PGSC0003DMG400019824,PGSC0003DMG400012828,…
GO:MF	protein-disulfide reductase activity	GO:0015035	0.002700529444634238	2.568551083121741	102	480	12	19322	PGSC0003DMG400022674,PGSC0003DMG400010765,PGSC0003DMG400010768,PGSC0003DMG400010767,PGSC0003DMG400010763,PGSC0003DMG400022653,PGSC0003DMG400016572,PGSC0003DMG400012263,PGSC0003DMG400010764,PGSC0003DMG400021856,PGSC0003DMG400011380,PGSC0003DMG400016030
GO:MF	disulfide oxidoreductase activity	GO:0015036	0.0033039504405198844	2.480966475749405	104	480	12	19322	PGSC0003DMG400022674,PGSC0003DMG400010765,PGSC0003DMG400010768,PGSC0003DMG400010767,PGSC0003DMG400010763,PGSC0003DMG400022653,PGSC0003DMG400016572,PGSC0003DMG400012263,PGSC0003DMG400010764,PGSC0003DMG400021856,PGSC0003DMG400011380,PGSC0003DMG400016030
GO:MF	calcium ion binding	GO:0005509	0.03511398521444076	1.4545198780703321	240	480	17	19322	PGSC0003DMG401000554,PGSC0003DMG400030892,PGSC0003DMG400014797,PGSC0003DMG400028797,PGSC0003DMG400014168,PGSC0003DMG400001204,PGSC0003DMG400030608,PGSC0003DMG400009451,PGSC0003DMG400022562,PGSC0003DMG400000994,PGSC0003DMG400008149,PGSC0003DMG400023028,PGSC0003DMG402009727,PGSC0003DMG400028985,PGSC0003DMG400005745,PGSC0003DMG400001333,PGSC0003DMG400008043
GO:MF	sequence-specific DNA binding	GO:0043565	0.04319249457746946	1.364591712601175	839	480	39	19322	PGSC0003DMG400021857,PGSC0003DMG400000064,PGSC0003DMG400027475,PGSC0003DMG400030246,PGSC0003DMG400002515,PGSC0003DMG400029371,PGSC0003DMG400031288,PGSC0003DMG400031140,PGSC0003DMG400007947,PGSC0003DMG400024853,PGSC0003DMG400019824,PGSC0003DMG400020608,PGSC0003DMG400017349,PGSC0003DMG400000248,PGSC0003DMG400005836,PGSC0003DMG401021124,PGSC0003DMG400016769,PGSC0003DMG400009703,PGSC0003DMG400010067,…
GO:BP	response to auxin	GO:0009733	1.7325988556098284e-14	13.761301976790588	271	462	39	16620	PGSC0003DMG401001610,PGSC0003DMG400013250,PGSC0003DMG400021983,PGSC0003DMG400001612,PGSC0003DMG400004785,PGSC0003DMG400013321,PGSC0003DMG400016317,PGSC0003DMG400016570,PGSC0003DMG400016595,PGSC0003DMG400001611,PGSC0003DMG400023538,PGSC0003DMG400001645,PGSC0003DMG400013320,PGSC0003DMG400013322,PGSC0003DMG400013317,PGSC0003DMG400006108,PGSC0003DMG400015034,PGSC0003DMG400015029,PGSC0003DMG400016584,…
GO:BP	response to organic substance	GO:0010033	2.7792370898020392e-9	8.55607440306045	813	462	60	16620	PGSC0003DMG400019435,PGSC0003DMG401001610,PGSC0003DMG400028459,PGSC0003DMG400010870,PGSC0003DMG400022929,PGSC0003DMG400013250,PGSC0003DMG400021983,PGSC0003DMG400029341,PGSC0003DMG400001612,PGSC0003DMG400019455,PGSC0003DMG400004785,PGSC0003DMG400013321,PGSC0003DMG400021684,PGSC0003DMG400026515,PGSC0003DMG400016317,PGSC0003DMG400027820,PGSC0003DMG400009895,PGSC0003DMG400016570,PGSC0003DMG400016595,…
GO:BP	response to chemical	GO:0042221	3.9453259534964805e-9	8.403917110589656	1190	462	76	16620	PGSC0003DMG400019435,PGSC0003DMG401001610,PGSC0003DMG400028459,PGSC0003DMG400010870,PGSC0003DMG400000547,PGSC0003DMG400022929,PGSC0003DMG400013250,PGSC0003DMG400021983,PGSC0003DMG400017198,PGSC0003DMG400029341,PGSC0003DMG400001612,PGSC0003DMG400019455,PGSC0003DMG400004785,PGSC0003DMG400001549,PGSC0003DMG400014168,PGSC0003DMG400013321,PGSC0003DMG400021684,PGSC0003DMG400026515,PGSC0003DMG400016317,…
GO:BP	response to hormone	GO:0009725	7.744246306935719e-8	7.11102084267772	659	462	50	16620	PGSC0003DMG400019435,PGSC0003DMG401001610,PGSC0003DMG400028459,PGSC0003DMG400013250,PGSC0003DMG400021983,PGSC0003DMG400029341,PGSC0003DMG400001612,PGSC0003DMG400019455,PGSC0003DMG400004785,PGSC0003DMG400013321,PGSC0003DMG400016317,PGSC0003DMG400027820,PGSC0003DMG400016570,PGSC0003DMG400016595,PGSC0003DMG401003179,PGSC0003DMG400003193,PGSC0003DMG400001611,PGSC0003DMG400000513,PGSC0003DMG400023538,…
GO:BP	response to endogenous stimulus	GO:0009719	8.615975049161645e-8	7.064695567373388	661	462	50	16620	PGSC0003DMG400019435,PGSC0003DMG401001610,PGSC0003DMG400028459,PGSC0003DMG400013250,PGSC0003DMG400021983,PGSC0003DMG400029341,PGSC0003DMG400001612,PGSC0003DMG400019455,PGSC0003DMG400004785,PGSC0003DMG400013321,PGSC0003DMG400016317,PGSC0003DMG400027820,PGSC0003DMG400016570,PGSC0003DMG400016595,PGSC0003DMG401003179,PGSC0003DMG400003193,PGSC0003DMG400001611,PGSC0003DMG400000513,PGSC0003DMG400023538,…
GO:BP	response to stimulus	GO:0050896	1.4605758958819356e-7	6.835475870866858	3174	462	144	16620	PGSC0003DMG400019435,PGSC0003DMG401001610,PGSC0003DMG400027631,PGSC0003DMG400028459,PGSC0003DMG400010870,PGSC0003DMG400026472,PGSC0003DMG400011974,PGSC0003DMG400000547,PGSC0003DMG400022929,PGSC0003DMG400013250,PGSC0003DMG400013255,PGSC0003DMG400007458,PGSC0003DMG400021983,PGSC0003DMG400023619,PGSC0003DMG400028710,PGSC0003DMG400017198,PGSC0003DMG400003625,PGSC0003DMG400027206,PGSC0003DMG400029341,…
GO:BP	cell redox homeostasis	GO:0045454	0.0017910686179942086	2.7468877754879912	144	462	16	16620	PGSC0003DMG400023659,PGSC0003DMG400016477,PGSC0003DMG400022674,PGSC0003DMG400010765,PGSC0003DMG400010768,PGSC0003DMG400010767,PGSC0003DMG400010763,PGSC0003DMG400022653,PGSC0003DMG400019872,PGSC0003DMG400016572,PGSC0003DMG400019506,PGSC0003DMG400012263,PGSC0003DMG400010764,PGSC0003DMG400021856,PGSC0003DMG400011380,PGSC0003DMG400016030
GO:BP	protein phosphorylation	GO:0006468	0.0046692531345092665	2.3307525809973275	1367	462	66	16620	PGSC0003DMG400026384,PGSC0003DMG400020909,PGSC0003DMG400009985,PGSC0003DMG400008907,PGSC0003DMG400029520,PGSC0003DMG400001853,PGSC0003DMG402000674,PGSC0003DMG400032498,PGSC0003DMG400027124,PGSC0003DMG400020564,PGSC0003DMG400023742,PGSC0003DMG400017763,PGSC0003DMG400033667,PGSC0003DMG400025102,PGSC0003DMG401029358,PGSC0003DMG400018677,PGSC0003DMG402005729,PGSC0003DMG400004966,PGSC0003DMG400022383,…
GO:BP	regulation of biological process	GO:0050789	0.004758444450021285	2.32253499626742	3987	462	152	16620	PGSC0003DMG402003286,PGSC0003DMG400011508,PGSC0003DMG400023659,PGSC0003DMG400027042,PGSC0003DMG400009245,PGSC0003DMG400016477,PGSC0003DMG400021857,PGSC0003DMG402010056,PGSC0003DMG400022578,PGSC0003DMG400028459,PGSC0003DMG400010870,PGSC0003DMG400000064,PGSC0003DMG400001659,PGSC0003DMG400010132,PGSC0003DMG400027475,PGSC0003DMG400022929,PGSC0003DMG400013255,PGSC0003DMG400007458,PGSC0003DMG400023619,…
GO:BP	cellular homeostasis	GO:0019725	0.006672216247598938	2.1757298865883894	255	462	21	16620	PGSC0003DMG400023659,PGSC0003DMG400016477,PGSC0003DMG400022674,PGSC0003DMG400019455,PGSC0003DMG400010765,PGSC0003DMG400010768,PGSC0003DMG400010767,PGSC0003DMG400010763,PGSC0003DMG400001181,PGSC0003DMG400022653,PGSC0003DMG400019872,PGSC0003DMG400011787,PGSC0003DMG400016572,PGSC0003DMG403020240,PGSC0003DMG400019506,PGSC0003DMG400009182,PGSC0003DMG400012263,PGSC0003DMG400010764,PGSC0003DMG400021856,…
GO:BP	phosphate-containing compound metabolic process	GO:0006796	0.017666265941265743	1.7528552361455243	2370	462	98	16620	PGSC0003DMG401001610,PGSC0003DMG400026384,PGSC0003DMG400020909,PGSC0003DMG400009985,PGSC0003DMG400024944,PGSC0003DMG400008907,PGSC0003DMG400012581,PGSC0003DMG400029520,PGSC0003DMG401025057,PGSC0003DMG400001853,PGSC0003DMG402000674,PGSC0003DMG400032498,PGSC0003DMG400008021,PGSC0003DMG400003548,PGSC0003DMG400027124,PGSC0003DMG400027196,PGSC0003DMG400029341,PGSC0003DMG400012848,PGSC0003DMG400020564,…
GO:BP	regulation of cellular process	GO:0050794	0.020756466317728834	1.6828465809458175	3702	462	140	16620	PGSC0003DMG402003286,PGSC0003DMG400011508,PGSC0003DMG400023659,PGSC0003DMG400027042,PGSC0003DMG400009245,PGSC0003DMG400016477,PGSC0003DMG400021857,PGSC0003DMG400022578,PGSC0003DMG400028459,PGSC0003DMG400010870,PGSC0003DMG400000064,PGSC0003DMG400001659,PGSC0003DMG400010132,PGSC0003DMG400022929,PGSC0003DMG400013255,PGSC0003DMG400007458,PGSC0003DMG400023619,PGSC0003DMG400030618,PGSC0003DMG400003625,…
GO:BP	phosphorylation	GO:0016310	0.02655345282962476	1.5758789982226826	1617	462	72	16620	PGSC0003DMG400026384,PGSC0003DMG400020909,PGSC0003DMG400009985,PGSC0003DMG400008907,PGSC0003DMG400029520,PGSC0003DMG400001853,PGSC0003DMG402000674,PGSC0003DMG400032498,PGSC0003DMG400003548,PGSC0003DMG400027124,PGSC0003DMG400020564,PGSC0003DMG400023742,PGSC0003DMG400003123,PGSC0003DMG400017763,PGSC0003DMG400033667,PGSC0003DMG400025102,PGSC0003DMG401029358,PGSC0003DMG400018677,PGSC0003DMG402005729,…
GO:BP	phosphorus metabolic process	GO:0006793	0.02969899092269949	1.527258306378016	2401	462	98	16620	PGSC0003DMG401001610,PGSC0003DMG400026384,PGSC0003DMG400020909,PGSC0003DMG400009985,PGSC0003DMG400024944,PGSC0003DMG400008907,PGSC0003DMG400012581,PGSC0003DMG400029520,PGSC0003DMG401025057,PGSC0003DMG400001853,PGSC0003DMG402000674,PGSC0003DMG400032498,PGSC0003DMG400008021,PGSC0003DMG400003548,PGSC0003DMG400027124,PGSC0003DMG400027196,PGSC0003DMG400029341,PGSC0003DMG400012848,PGSC0003DMG400020564,…
GO:BP	biological regulation	GO:0065007	0.046660982916560734	1.3310461170051382	4619	462	166	16620	PGSC0003DMG402003286,PGSC0003DMG400011508,PGSC0003DMG400023659,PGSC0003DMG400027042,PGSC0003DMG400009245,PGSC0003DMG400016477,PGSC0003DMG400021857,PGSC0003DMG402010056,PGSC0003DMG402017902,PGSC0003DMG400014398,PGSC0003DMG400022578,PGSC0003DMG400011072,PGSC0003DMG400028459,PGSC0003DMG400010870,PGSC0003DMG400000064,PGSC0003DMG400001659,PGSC0003DMG400010132,PGSC0003DMG400027475,PGSC0003DMG400022929,…
GO:CC	obsolete cell	GO:0005623	0.00013688829056525507	3.8636336998600935	142	433	16	16640	PGSC0003DMG400023659,PGSC0003DMG400016477,PGSC0003DMG400022674,PGSC0003DMG400010765,PGSC0003DMG400010768,PGSC0003DMG400010767,PGSC0003DMG400010763,PGSC0003DMG400022653,PGSC0003DMG400019872,PGSC0003DMG400016572,PGSC0003DMG400019506,PGSC0003DMG400012263,PGSC0003DMG400010764,PGSC0003DMG400021856,PGSC0003DMG400011380,PGSC0003DMG400016030
KEGG	Porphyrin and chlorophyll metabolism	KEGG:00860	0.00006799574034026917	4.167518293244654	33	121	9	3242	PGSC0003DMG400017570,PGSC0003DMG400007188,PGSC0003DMG400006381,PGSC0003DMG400003105,PGSC0003DMG400025254,PGSC0003DMG400002201,PGSC0003DMG402000895,PGSC0003DMG400022747,PGSC0003DMG400027276
KEGG	Plant-pathogen interaction	KEGG:04626	0.0002579502157456702	3.5884641045531662	150	121	18	3242	PGSC0003DMG400027945,PGSC0003DMG400000064,PGSC0003DMG402000674,PGSC0003DMG400014797,PGSC0003DMG400028797,PGSC0003DMG400026127,PGSC0003DMG400001204,PGSC0003DMG400008296,PGSC0003DMG400030608,PGSC0003DMG400009451,PGSC0003DMG400022562,PGSC0003DMG400008149,PGSC0003DMG400006610,PGSC0003DMG400023028,PGSC0003DMG400030472,PGSC0003DMG400005745,PGSC0003DMG400001333,PGSC0003DMG400014405
KEGG	Biosynthesis of secondary metabolites	KEGG:01110	0.03225282283027293	1.4914322690609305	789	121	45	3242	PGSC0003DMG400027449,PGSC0003DMG400027631,PGSC0003DMG400025882,PGSC0003DMG400012811,PGSC0003DMG400022929,PGSC0003DMG400030181,PGSC0003DMG400029832,PGSC0003DMG400003548,PGSC0003DMG400027206,PGSC0003DMG400020334,PGSC0003DMG400017570,PGSC0003DMG400028897,PGSC0003DMG400007188,PGSC0003DMG402020509,PGSC0003DMG400015601,PGSC0003DMG400015579,PGSC0003DMG400001549,PGSC0003DMG400026127,PGSC0003DMG400009895,…
KEGG	Plant hormone signal transduction	KEGG:04075	0.04456149308382582	1.3510402660568785	186	121	16	3242	PGSC0003DMG400019274,PGSC0003DMG400013255,PGSC0003DMG400023619,PGSC0003DMG400027196,PGSC0003DMG400004785,PGSC0003DMG400016317,PGSC0003DMG400003084,PGSC0003DMG402018740,PGSC0003DMG400018579,PGSC0003DMG400006108,PGSC0003DMG400001642,PGSC0003DMG400026683,PGSC0003DMG400016742,PGSC0003DMG400017231,PGSC0003DMG400029852,PGSC0003DMG400029839

## Sheet: Factor_interaction_downregulate
source	Term data source: GO molecular function, GO cellular component, GO biological process, KEGG
term_name	Term defline
term_id	Term ID
adjusted_p_value	Enrichment significance
negative_log10_of_adjusted_p_value	Negative log10 of adjusted p-value
term_size	Total number of genes with the term
query_size	Number of genes in the query
intersection_size	Number of genes with the term in the query
effective_domain_size	the total number of genes “in the universe” used for the enrichment analysis
intersections	Accession of genes with the term in the query
source	term_name	term_id	adjusted_p_value	negative_log10_of_adjusted_p_value	term_size	query_size	intersection_size	effective_domain_size	intersections
GO:MF	water transmembrane transporter activity	GO:0005372	0.0015074896415915745	2.8217456633437488	29	170	5	19322	PGSC0003DMG400024197,PGSC0003DMG400030308,PGSC0003DMG400020742,PGSC0003DMG400011875,PGSC0003DMG402020908
GO:MF	water channel activity	GO:0015250	0.0015074896415915745	2.8217456633437488	29	170	5	19322	PGSC0003DMG400024197,PGSC0003DMG400030308,PGSC0003DMG400020742,PGSC0003DMG400011875,PGSC0003DMG402020908
GO:BP	water transport	GO:0006833	0.004900409496795324	2.3097676271617362	31	151	5	16620	PGSC0003DMG400024197,PGSC0003DMG400030308,PGSC0003DMG400020742,PGSC0003DMG400011875,PGSC0003DMG402020908
GO:BP	fluid transport	GO:0042044	0.004900409496795324	2.3097676271617362	31	151	5	16620	PGSC0003DMG400024197,PGSC0003DMG400030308,PGSC0003DMG400020742,PGSC0003DMG400011875,PGSC0003DMG402020908

## Sheet: Factor_interaction_upregulated_
source	Term data source: GO molecular function, GO cellular component, GO biological process, KEGG
term_name	Term defline
term_id	Term ID
adjusted_p_value	Enrichment significance
negative_log10_of_adjusted_p_value	Negative log10 of adjusted p-value
term_size	Total number of genes with the term
query_size	Number of genes in the query
intersection_size	Number of genes with the term in the query
effective_domain_size	the total number of genes “in the universe” used for the enrichment analysis
intersections	Accession of genes with the term in the query
source	term_name	term_id	adjusted_p_value	negative_log10_of_adjusted_p_value	term_size	query_size	intersection_size	effective_domain_size	intersections
GO:MF	oxidoreductase activity	GO:0016491	0.02772593738337149	1.5571137619130213	2037	190	38	19322	PGSC0003DMG402003479,PGSC0003DMG400024941,PGSC0003DMG400016477,PGSC0003DMG400003257,PGSC0003DMG400010092,PGSC0003DMG401018223,PGSC0003DMG401018777,PGSC0003DMG400030212,PGSC0003DMG400000984,PGSC0003DMG400008262,PGSC0003DMG400028221,PGSC0003DMG400018138,PGSC0003DMG400014461,PGSC0003DMG400017570,PGSC0003DMG400028897,PGSC0003DMG400022746,PGSC0003DMG400014168,PGSC0003DMG400021292,PGSC0003DMG400007178,…
GO:MF	phosphoadenylyl-sulfate reductase (thioredoxin) activity	GO:0004604	0.03460102234404872	1.4609110690737097	2	190	2	19322	PGSC0003DMG400016477,PGSC0003DMG400019872
GO:BP	sulfate reduction	GO:0019419	0.0006222839898333414	3.2060113724310506	3	171	3	16620	PGSC0003DMG400016477,PGSC0003DMG400019872,PGSC0003DMG402005074
GO:BP	obsolete oxidation-reduction process	GO:0055114	0.0015676616502286014	2.8047476656917563	1690	171	38	16620	PGSC0003DMG402003479,PGSC0003DMG400024941,PGSC0003DMG400016477,PGSC0003DMG400003257,PGSC0003DMG400010092,PGSC0003DMG401018223,PGSC0003DMG401018777,PGSC0003DMG400030212,PGSC0003DMG400008262,PGSC0003DMG400011038,PGSC0003DMG400028221,PGSC0003DMG400018138,PGSC0003DMG400014461,PGSC0003DMG400017570,PGSC0003DMG400028897,PGSC0003DMG400022746,PGSC0003DMG400014168,PGSC0003DMG400021292,PGSC0003DMG400007178,…
KEGG	Sulfur metabolism	KEGG:00920	0.034120436362944574	1.4669854233190773	14	49	3	3242	PGSC0003DMG400016477,PGSC0003DMG400019872,PGSC0003DMG402005074
KEGG	Porphyrin and chlorophyll metabolism	KEGG:00860	0.04434748587895049	1.3531309958964677	33	49	4	3242	PGSC0003DMG400017570,PGSC0003DMG400003105,PGSC0003DMG400025254,PGSC0003DMG402000895
