# Supplementary material for: Transcriptomic Reprogramming, Alternative Splicing and RNA Methylation in Potato (Solanum tuberosum L.) Plants in Response to Potato Virus Y Infection
Source: Plants (Basel). 2022 Feb 25;11(5):635. doi: 10.3390/plants11050635 (PMC8912425; doi:10.3390/plants11050635)
Supplement: Supplementary file 1 [file plants-11-00635-s001.zip › Supplementary tables/Table.S5.xlsx]

## Sheet: All_cluster_genes_with_def
ID	Transcript unique ID
logFC_mock28	DESeq log2FC comparing Mock, 22 and Mock, 28 plants
logFC_PVY22	DESeq log2FC comparing Mock, 22 and PVY, 22 plants
logFC_PVY28	DESeq log2FC comparing Mock, 22 and PVY, 28 plants
Cluster_id	Cluster ID of the gene, from 0 to 5
logFC_interaction	DESeq log2FC showing weight of interaction between factors of temperature and infection
transcriptName_Solanum_tuberosum_v6.1	Ptytozome transcript ID
Define_Solanum_tuberosum_v6.1	Ptytozome transcript functional annotation
ID	logFC_mock28	logFC_PVY22	logFC_PVY28	Cluster_id	logFC_interaction	transcriptName_Solanum_tuberosum_v6.1	Define_Solanum_tuberosum_v6.1
MSTRG.5652	-4.08352774806979	-7.06470845013502	-2.13135491141555	2	9.14979	Soltu.DM.02G028900.1
MSTRG.18615	-1.9564305616151896	-8.08131468987821	-2.4992735160442403	1	7.37092	-
MSTRG.1012	-7.77144202700943	-5.5016406655784715	-6.0862703192496905	2	7.03399	Soltu.DM.01G017610.1	(1 of 1) PTHR31985//PTHR31985:SF3 - FAMILY NOT NAMED // ETHYLENE-RESPONSIVE TRANSCRIPTION FACTOR ERF019-RELATED
MSTRG.4505	-3.23579843733908	-5.738223928556041	-4.19864204287419	2	4.75983	Soltu.DM.02G014240.1	(1 of 1) PTHR26402//PTHR26402:SF574 - RESPONSE REGULATOR OF TWO-COMPONENT SYSTEM // SUBFAMILY NOT NAMED
MSTRG.7486	0.252373826199568	-6.256735018895661	-1.01510441941853	1	4.49857	Soltu.DM.03G021190.1
MSTRG.16781	0.294667269195089	-5.61422362301256	-0.613967745765753	1	4.43724	Soltu.DM.07G017780.1	(1 of 83) 1.14.13.121 - Premnaspirodiene oxygenase / Hyoscymus muticus premnaspirodiene oxygenase
MSTRG.3790	-1.65121909142999	-4.05521610439137	-1.4376401860319798	1	4.26056	Soltu.DM.02G004130.1	(1 of 3) 1.8.4.10 - Adenylyl-sulfate reductase (thioredoxin) / Thioredoxin-dependent 5'-adenylylsulfate reductase
MSTRG.21544	-1.31106737925516	-4.31504774957952	-1.38270543666957	1	4.24865	Soltu.DM.09G028650.1	(1 of 1) PTHR36326:SF1 - PROTEIN MALE STERILE 5
MSTRG.2857	-4.48984397276558	-2.88909462514936	-3.3148903912849503	2	3.81062	Soltu.DM.01G043680.1	(1 of 1) PTHR24361//PTHR24361:SF328 - MITOGEN-ACTIVATED KINASE KINASE KINASE // SUBFAMILY NOT NAMED
MSTRG.3150	-4.03710361681404	-2.0160765703778702	-2.19014938107731	2	3.67803	-
MSTRG.3132	-1.53850817356538	-2.11359090390269	-0.22093138062282894	1	3.66686	-
MSTRG.20916	1.57515686619479	-4.57176411305834	0.6382647572468871	1	3.60349	Soltu.DM.09G020350.4	(1 of 3) PTHR10015//PTHR10015:SF160 - HEAT SHOCK TRANSCRIPTION FACTOR // SUBFAMILY NOT NAMED
MSTRG.7487	-0.312679045591313	-6.086155460143959	-2.84096949512156	1	3.59184	Soltu.DM.03G021200.1
MSTRG.3582	-1.80523327729078	-3.3406322068028	-1.58664734177121	1	3.46458	-
MSTRG.17120	-3.99014569129368	-2.47026292015065	-2.56877397089286	2	3.43945	Soltu.DM.07G022660.1	(1 of 1) PTHR34777//PTHR34777:SF1 - FAMILY NOT NAMED // VQ MOTIF-CONTAINING PROTEIN
MSTRG.14552	-3.95092617933928	-1.5278216292086202	-1.7175471415058	2	3.42811	Soltu.DM.06G021800.1
MSTRG.6079	-3.24724651280871	-3.717230868523509	-3.52113328310112	2	3.39655	Soltu.DM.02G034460.1	(1 of 2) PTHR22958//PTHR22958:SF10 - RELATED TO MULTIFUNCTIONAL CYCLIN-DEPENDENT KINASE-RELATED // SUBFAMILY NOT NAMED
MSTRG.7485	-0.5753712371507671	-3.78442607849298	-1.05138650373437	1	3.36538	Soltu.DM.03G021180.1
MSTRG.11919	-1.43909167695519	-3.3924404305420603	-1.4543184714679798	1	3.34373	Soltu.DM.05G007640.1	(1 of 2) 2.4.1.195 - N-hydroxythioamide S-beta-glucosyltransferase / Uridine diphosphoglucose-thiohydroximate glucosyltransferase
MSTRG.5336	0.5666903622751751	-3.37690937674946	0.906382812837646	1	3.31942	Soltu.DM.02G025020.1	(1 of 2) PTHR23241//PTHR23241:SF54 - LATE EMBRYOGENESIS ABUNDANT PLANTS LEA-RELATED // LATE EMBRYOGENESIS ABUNDANT (LEA) PROTEIN-RELATED
MSTRG.4040	-4.66493796774476	-1.6037372301312398	-2.83454995914213	2	3.29879	Soltu.DM.02G007770.1	(1 of 22) PF03321 - GH3 auxin-responsive promoter (GH3)
MSTRG.22021	-0.6058419445986889	-2.22821911788219	0.000660410313616813	1	3.25203	Soltu.DM.10G003240.1	(1 of 4) PTHR10209//PTHR10209:SF91 - OXIDOREDUCTASE, 2OG-FE II OXYGENASE FAMILY PROTEIN // GIBBERELLIN 2-BETA-DIOXYGENASE 1
MSTRG.20915	2.04000505260085	-4.36097090548689	0.925044158569204	1	3.23039	Soltu.DM.09G020340.3	(1 of 3) PTHR10015//PTHR10015:SF160 - HEAT SHOCK TRANSCRIPTION FACTOR // SUBFAMILY NOT NAMED
MSTRG.26408	0.0504145202843816	-5.2364208341163305	-1.7296562372874498	1	3.1387	-
MSTRG.25314	0.868958317326379	-3.6630945451174495	0.336057957881489	1	3.08197	Soltu.DM.11G021810.1
MSTRG.2446	-2.3052629330759	-2.8855130659194	-2.06722530967511	2	3.00986	Soltu.DM.01G038230.1	(1 of 62) PF00560//PF08263//PF13855 - Leucine Rich Repeat (LRR_1) // Leucine rich repeat N-terminal domain (LRRNT_2) // Leucine rich repeat (LRR_8)
MSTRG.20837	-4.59223284794412	-0.702812393293604	-2.29073565634016	2	2.99144	Soltu.DM.09G019250.1	(1 of 2) PTHR31348//PTHR31348:SF3 - FAMILY NOT NAMED // EID1-LIKE F-BOX PROTEIN 3
MSTRG.2151	-2.0445533411494	-2.997662571864661	-2.03939265560401	2	2.96435	Soltu.DM.01G034200.1	(1 of 2) K13425 - WRKY transcription factor 22 (WRKY22)
MSTRG.20914	2.17180896175527	-4.41292408500769	0.7699598438950841	1	2.96211	Soltu.DM.09G020330.1	(1 of 3) PTHR10015//PTHR10015:SF160 - HEAT SHOCK TRANSCRIPTION FACTOR // SUBFAMILY NOT NAMED
MSTRG.20846	0.0035472500144268703	-3.24523833207534	-0.178784414963591	1	2.86188	Soltu.DM.09G019340.1	(1 of 1) PTHR11088//PTHR11088:SF34 - TRNA DELTA 2 -ISOPENTENYLPYROPHOSPHATE TRANSFERASE-RELATED // SUBFAMILY NOT NAMED
MSTRG.11918	-1.52521721087487	-2.44404139251257	-1.11153833977954	1	2.83182	Soltu.DM.05G007630.1	(1 of 2) 2.4.1.195 - N-hydroxythioamide S-beta-glucosyltransferase / Uridine diphosphoglucose-thiohydroximate glucosyltransferase
MSTRG.7514	-3.12144529582982	0.7137190059674821	0.307571581673662	0	2.78096	Soltu.DM.03G021500.1	(1 of 2) K12130 - pseudo-response regulator 5 (PRR5)
MSTRG.26858	-0.0140520773851008	-3.8602723083843897	-0.645945454634515	1	2.77532	-
MSTRG.3031	-0.0814506524773337	-1.47782914420865	0.434619339489975	1	2.77474	-
MSTRG.27047	0.0521280606207053	-3.45085316629096	-0.5625513736715849	1	2.73102	-
MSTRG.9491	0.252042001078718	-4.01512808097155	-0.922411757929876	1	2.72814	Soltu.DM.04G009350.1	(1 of 1) PTHR11003//PTHR11003:SF121 - POTASSIUM CHANNEL, SUBFAMILY K // SUBFAMILY NOT NAMED
MSTRG.10754	-2.5884421096921097	-3.0629111575749803	-2.86785015718431	2	2.72407	Soltu.DM.04G030530.1	(1 of 2) PTHR22778//PTHR22778:SF19 - OVARIAN CANCER GENE-2 PROTEIN-RELATED // SUBFAMILY NOT NAMED
MSTRG.8624	-2.59072653552123	-2.8744139735884704	-2.7256595221700497	2	2.7239	Soltu.DM.03G035620.1	(1 of 2) PTHR12265//PTHR12265:SF0 - UNCHARACTERIZED // TRANSMEMBRANE PROTEIN 53
MSTRG.11054	-2.41075965912365	-2.21321962404014	-1.23114498323333	2	2.72258	Soltu.DM.04G034380.1	(1 of 2) PTHR11461//PTHR11461:SF192 - SERINE PROTEASE INHIBITOR, SERPIN // SUBFAMILY NOT NAMED
MSTRG.7835	0.9258762571674708	-5.8546084742749285	-2.06791535281453	1	2.72248	Soltu.DM.03G025430.1	(1 of 592) PF00067 - Cytochrome P450 (p450)
MSTRG.4975	-0.396029736417584	-4.29736195319213	-2.06920949655954	1	2.68584	Soltu.DM.02G020240.1	(1 of 3) 1.8.4.10 - Adenylyl-sulfate reductase (thioredoxin) / Thioredoxin-dependent 5'-adenylylsulfate reductase
MSTRG.22571	-3.12971659923778	-2.46495945778899	-2.57356989973363	2	2.65884	Soltu.DM.10G013450.2	(1 of 2) PTHR13832//PTHR13832:SF362 - PROTEIN PHOSPHATASE 2C // PROTEIN PHOSPHATASE 2C 63-RELATED
MSTRG.3573	-2.35845052869004	-2.7486084158842794	-2.37279004062598	2	2.64427	-
MSTRG.17396	-0.655570266520495	-2.07882967995384	-0.193425715413763	1	2.60584	Soltu.DM.07G026500.1	(1 of 10) PTHR24361//PTHR24361:SF306 - MITOGEN-ACTIVATED KINASE KINASE KINASE // PROTEIN KINASE FAMILY PROTEIN-RELATED
MSTRG.5473	-2.02794481654433	-2.9190506394460805	-2.19431723207154	2	2.59089	Soltu.DM.02G026800.1	(1 of 7) PTHR10891//PTHR10891:SF605 - EF-HAND CALCIUM-BINDING DOMAIN CONTAINING PROTEIN // CALCIUM-BINDING PROTEIN CML25-RELATED
MSTRG.6916	-1.18408884430958	-4.1221408481094	-2.71363791660571	1	2.57086	Soltu.DM.03G013150.1	(1 of 3) PTHR12565//PTHR12565:SF181 - STEROL REGULATORY ELEMENT-BINDING PROTEIN // SUBFAMILY NOT NAMED
MSTRG.11606	-1.28756890969679	-2.7484591175428	-1.3724074801799595	1	2.57055	Soltu.DM.05G002980.1	(1 of 3) PTHR35735//PTHR35735:SF1 - FAMILY NOT NAMED // PROTEIN NIM1-INTERACTING 2
MSTRG.3104	-1.60288893931631	-2.59186350094249	-1.35652769420916	1	2.56257	Soltu.DM.01G047100.1	(1 of 20) PTHR10024 - SYNAPTOTAGMIN
MSTRG.7810	-4.03071382115532	-1.25983330434324	-2.69693056198955	2	2.56139	Soltu.DM.03G025100.1	(1 of 3) PTHR24413:SF75 - BTB/POZ AND TAZ DOMAIN-CONTAINING PROTEIN 2
MSTRG.21296	-2.21021267839247	-1.72462466872849	-1.30238293395542	0	2.55246	Soltu.DM.09G025240.1	(1 of 15) K01537 - Ca2+-transporting ATPase (E3.6.3.8)
MSTRG.4328	-1.20992201933456	-3.15303593406104	-1.68594176681914	1	2.55171	Soltu.DM.02G011980.1	(1 of 3) PTHR32278//PTHR32278:SF8 - FAMILY NOT NAMED // PHLOEM PROTEIN 2-A10-RELATED
MSTRG.22232	-0.93609578412182	-1.98350226404798	-0.36809526252256497	1	2.52957	Soltu.DM.10G005890.1	(1 of 2) K13425 - WRKY transcription factor 22 (WRKY22)
MSTRG.4468	-0.267293530892563	-2.6643505615318195	-0.35581643410641	1	2.49685	-
MSTRG.22448	-2.6548767747845603	-2.2094706427832795	-2.24469958723478	2	2.49646	Soltu.DM.10G010450.1	(1 of 2) PTHR31741//PTHR31741:SF11 - FAMILY NOT NAMED // AXI 1 PROTEIN-LIKE PROTEIN
MSTRG.12070	-3.28247860598543	-2.4347778715807302	-3.2075278416835697	2	2.48761	Soltu.DM.05G009690.1	(1 of 1) PF08238//PF12937 - Sel1 repeat (Sel1) // F-box-like (F-box-like)
MSTRG.23108	0.5780136520713299	-3.6614713353259	-0.474231282413417	1	2.45224	Soltu.DM.10G021400.4	(1 of 9) K13496 - UDP-glucosyl transferase 73C [EC:2.4.1.-] Glc - brassinosteroid (UGT73C)
MSTRG.13841	-0.155115082699944	-1.40348124559602	0.672320584368303	1	2.4438	Soltu.DM.06G010320.1	(1 of 4) PTHR31241:SF2 - DEHYDRATION-RESPONSIVE ELEMENT-BINDING PROTEIN 2A-RELATED
MSTRG.23110	0.39932950781291	-3.615701834802701	-0.499575688136805	1	2.41441	Soltu.DM.10G021450.3	(1 of 9) K13496 - UDP-glucosyl transferase 73C [EC:2.4.1.-] Glc - brassinosteroid (UGT73C)
MSTRG.804	0.354343121774799	-4.732092439812	-1.60012366407328	1	2.39617	-
MSTRG.25997	-3.1362481929758705	-1.92642175211622	-2.3038822755706	2	2.39417	Soltu.DM.12G004050.1	(1 of 2) PTHR31282//PTHR31282:SF15 - FAMILY NOT NAMED // WRKY TRANSCRIPTION FACTOR 11-RELATED
MSTRG.4779	-2.02158170851651	-2.1866083791079096	-1.79137666645172	2	2.37288	Soltu.DM.02G017880.1	(1 of 3) PTHR13780//PTHR13780:SF55 - AMP-ACTIVATED PROTEIN KINASE, GAMMA REGULATORY SUBUNIT // SUBFAMILY NOT NAMED
MSTRG.8664	-1.51501593441731	-1.77787006487571	-0.636964065559313	1	2.36718	Soltu.DM.03G036130.1	(1 of 36) PF02701 - Dof domain, zinc finger (zf-Dof)
MSTRG.24888	-2.21668224889161	-2.20720622202754	-1.98029774602712	2	2.34978	Soltu.DM.11G015740.1
MSTRG.20360	-0.7847108325763829	-2.78294107604223	-1.20566526569465	1	2.34631	Soltu.DM.09G009880.1
MSTRG.20776	2.11018331901026	-4.61346226859829	0.109103337100425	1	2.31769	Soltu.DM.09G018230.1
MSTRG.11906	-0.0216616573147181	-2.813636868596741	-0.0516989134663378	1	2.31099	Soltu.DM.05G007110.1
MSTRG.25693	-2.0911569785353703	-1.75764969812742	-1.17374057588614	0	2.30749	Soltu.DM.11G026510.1	(1 of 59) PF13912 - C2H2-type zinc finger (zf-C2H2_6)
MSTRG.12243	0.34566477439092097	-3.03238933744954	-0.28046580759206297	1	2.30009	Soltu.DM.05G012430.1	(1 of 4) PTHR10791:SF34 - BIDIRECTIONAL SUGAR TRANSPORTER SWEET15
MSTRG.17069	-2.85355907902663	-1.6120383122742	-2.10072631389276	2	2.28897	Soltu.DM.07G022050.1	(1 of 1) PTHR15486:SF0 - ANCIENT UBIQUITOUS PROTEIN 1
MSTRG.10506	-0.217745377172262	-2.5998400019820096	-0.3488889994252539	1	2.27629	Soltu.DM.04G027140.1	(1 of 6) PF05633 - Protein of unknown function (DUF793) (DUF793)
MSTRG.8987	-0.20226643431041105	-2.39206334162005	-0.33368850012705703	1	2.25377	Soltu.DM.04G002550.1
MSTRG.20188	-1.08035191879222	-2.43246511256758	-1.16506448165624	1	2.24977	Soltu.DM.09G007150.1	(1 of 11) 1.2.1.42//1.2.1.50 - Hexadecanal dehydrogenase (acylating) / Fatty acyl-CoA reductase // Long-chain-fatty-acyl-CoA reductase / Acyl-CoA reductase
MSTRG.14822	-0.11546608009777302	-1.69499466209113	0.315557567127579	1	2.23214	Soltu.DM.06G025110.1
MSTRG.3044	-2.15691936657471	-2.68004293987305	-2.32250659144947	2	2.22185	Soltu.DM.01G046230.1	(1 of 4) PTHR33285//PTHR33285:SF1 - FAMILY NOT NAMED // GROWTH FACTOR PROTEIN-RELATED
MSTRG.10933	-1.5227582357541103	-2.7107943784688904	-1.98865981588643	1	2.21423	Soltu.DM.04G032910.2	(1 of 7) PF00560//PF07714//PF13855 - Leucine Rich Repeat (LRR_1) // Protein tyrosine kinase (Pkinase_Tyr) // Leucine rich repeat (LRR_8)
MSTRG.14131	-2.68647413736768	-1.82288122213257	-2.08953130025565	2	2.20389	Soltu.DM.06G014610.1	(1 of 3) PTHR14155//PTHR14155:SF178 - RING FINGER DOMAIN-CONTAINING // SUBFAMILY NOT NAMED
MSTRG.20972	-3.18443391375752	-2.43108171726082	-3.1791740261893	2	2.19346	-
MSTRG.9354	0.200831316682568	-2.7453129350516896	-0.059939778430979	1	2.16936	Soltu.DM.04G007230.1	(1 of 2) PTHR21495//PTHR21495:SF51 - NUCLEOPORIN-RELATED // DIRIGENT PROTEIN 24-RELATED
MSTRG.17748	-0.7126662108855009	-2.22743349765339	-0.624510823870941	1	2.16555	Soltu.DM.08G002290.1	(1 of 2) PTHR31282:SF15 - WRKY TRANSCRIPTION FACTOR 11-RELATED
MSTRG.26243	-2.3995644946457904	-1.43922314830019	-1.56542325528227	2	2.15994	-
MSTRG.24903	-0.105297761989326	-2.7248107189781	-0.387976386246994	1	2.15133	-
MSTRG.4556	-3.1258052780157595	-2.08072157488648	-3.03518112077365	2	2.15096	Soltu.DM.02G014850.1	(1 of 1) PTHR33199//PTHR33199:SF3 - FAMILY NOT NAMED // MACPF DOMAIN-CONTAINING PROTEIN CAD1
MSTRG.5524	-0.504317360433001	-3.16670024771884	-1.5520154935893602	1	2.14257	Soltu.DM.02G027430.1	(1 of 4) PTHR33285:SF1 - GROWTH FACTOR PROTEIN-RELATED
MSTRG.18518	-2.9393634971401696	-1.8301505392664	-2.23217874396586	2	2.14145	Soltu.DM.08G014560.1	(1 of 43) KOG4579 - Leucine-rich repeat (LRR) protein associated with apoptosis in muscle tissue
MSTRG.21642	-0.6947085881054961	-2.7534548243482297	-1.32090275582879	1	2.12867	Soltu.DM.09G029950.1	(1 of 2) K12338 - anthocyanidin 3-O-glucoside 5-O-glucosyltransferase (UGT75C1)
MSTRG.5746	-2.09279601754878	-1.63367012192662	-1.44591949192499	0	2.11203	Soltu.DM.02G030070.2	(1 of 3) K01180 - endo-1,3(4)-beta-glucanase (E3.2.1.6)
MSTRG.220	0.00226735983611518	-1.70546350449867	0.432984235200423	1	2.10999	Soltu.DM.01G002180.1	(1 of 18) PTHR10209:SF211 - 2-OXOGLUTARATE (2OG) AND FE(II)-DEPENDENT OXYGENASE SUPERFAMILY PROTEIN-RELATED
MSTRG.1695	-2.35419880166556	-2.06257678964077	-2.27682978539371	2	2.10339	Soltu.DM.01G028040.1	(1 of 1) PTHR21091//PTHR21091:SF16 - METHYLTETRAHYDROFOLATE:HOMOCYSTEINE METHYLTRANSFERASE RELATED // SIROHEME SYNTHASE
MSTRG.899	0.293847632999509	-3.876308099536	-1.331891081571	1	2.10115	Soltu.DM.01G015000.1	(1 of 133) KOG0157 - Cytochrome P450 CYP4/CYP19/CYP26 subfamilies
MSTRG.23585	-0.0433103080247024	-2.60183320597862	-0.165792552145866	1	2.09021	Soltu.DM.10G027720.1
MSTRG.15061	-2.59513526139627	-2.19217422249432	-2.46198481879291	2	2.08565	Soltu.DM.06G028380.1	(1 of 2) PTHR31989:SF5 - F11O4.3-RELATED
MSTRG.21040	-3.21642737190127	-1.3831367552570502	-2.46893398214918	2	2.07819	Soltu.DM.09G022100.1	(1 of 51) PF00069//PF00560//PF08263//PF13855 - Protein kinase domain (Pkinase) // Leucine Rich Repeat (LRR_1) // Leucine rich repeat N-terminal domain (LRRNT_2) // Leucine rich repeat (LRR_8)
MSTRG.23584	-0.469338629238223	-2.8775536830751096	-1.23801505297127	1	2.06147	Soltu.DM.10G027680.1	(1 of 3) PTHR26402:SF507 - TWO-COMPONENT RESPONSE REGULATOR ARR8-RELATED
MSTRG.26436	-1.58624691964827	-1.4402042840550602	-0.9048858266369808	0	2.05868	Soltu.DM.12G010320.2	(1 of 3) PTHR31985//PTHR31985:SF23 - FAMILY NOT NAMED // DEHYDRATION-RESPONSIVE ELEMENT-BINDING PROTEIN 3-RELATED
MSTRG.17952	-0.362881058335581	-2.8932845086705696	-1.2066705661111898	1	2.0508	Soltu.DM.08G005150.1	(1 of 30) PF04398 - Protein of unknown function, DUF538 (DUF538)
MSTRG.8589	-2.20898396770595	-1.3580649100038895	-1.46545598951482	0	2.0368	Soltu.DM.03G035250.1	(1 of 6) PTHR11654:SF157 - PROTEIN NRT1/ PTR FAMILY 1.1-RELATED
MSTRG.225	0.36559076574253097	-1.75115449288789	0.9269813239366228	1	2.03663	-
MSTRG.13056	-2.28301550421466	-0.945804263149028	-0.757585522789858	0	2.03529	Soltu.DM.05G025620.1	(1 of 7) K14509 - ethylene receptor (ETR, ERS)
MSTRG.12617	-1.04321673269512	-2.5451084117670697	-1.50615035010105	1	2.02755	-
MSTRG.23109	0.478755342878197	-3.13113025741619	-0.45653148099888	1	2.02498	Soltu.DM.10G021420.1	(1 of 11) PTHR11926//PTHR11926:SF248 - GLUCOSYL/GLUCURONOSYL TRANSFERASES // UDP-GLYCOSYLTRANSFERASE 73C7
MSTRG.2688	0.8109879685248241	-3.4878217502158	-0.527878474582099	1	2.01674	Soltu.DM.01G041410.3	(1 of 1) KOG0039//KOG0534 - Ferric reductase, NADH/NADPH oxidase and related proteins // NADH-cytochrome b-5 reductase
MSTRG.25687	-0.342147469145579	-1.3621018604761397	-0.0664824515356142	1	2.01289	Soltu.DM.11G026460.1	(1 of 3) PTHR12542//PTHR12542:SF17 - EXOCYST COMPLEX PROTEIN EXO70 // SUBFAMILY NOT NAMED
MSTRG.12063	-0.206926304394607	-1.71515610459878	-0.0495329400312632	1	2.00699	Soltu.DM.05G009590.1	(1 of 4) PTHR11945:SF176 - PROTEIN AGAMOUS-LIKE 82
MSTRG.8036	-0.5390354760599	-1.94769577427558	-0.486358458858122	1	2.00636	Soltu.DM.03G028100.1	(1 of 1) PF04564//PF05160 - U-box domain (U-box) // DSS1/SEM1 family (DSS1_SEM1)
MSTRG.18356	0.181930950587135	-3.15647240293979	-0.864507944766697	1	2.00503	-
MSTRG.4099	-4.58525552341772	-1.4847394734491202	-3.94963560541724	2	1.99498	Soltu.DM.02G008920.1	(1 of 5) KOG2966 - Uncharacterized conserved protein
MSTRG.21635	-1.17929479620849	-2.53420454923475	-1.61171033598425	1	1.99084	Soltu.DM.09G029810.1	(1 of 2) K12338 - anthocyanidin 3-O-glucoside 5-O-glucosyltransferase (UGT75C1)
MSTRG.15549	-1.75521327607504	-0.939132726378338	-0.6707591369996571	0	1.98826	Soltu.DM.06G034820.1	(1 of 2) PTHR31348:SF3 - EID1-LIKE F-BOX PROTEIN 3
MSTRG.8186	-0.4072803525515661	-1.4928838750977298	-0.0662381546297209	1	1.97921	Soltu.DM.03G030080.1
MSTRG.11945	-0.0969401056467712	-2.46448504933108	-0.499869182102582	1	1.97497	Soltu.DM.05G007940.1	(1 of 58) PF00892 - EamA-like transporter family (EamA)
MSTRG.1666	-1.2962877946955	-1.38682728577102	-0.4439164020403811	1	1.9677	Soltu.DM.01G027660.2
MSTRG.12794	-0.22606991560822	-3.11947885591896	-1.34858135006993	1	1.96717	Soltu.DM.05G022270.1
MSTRG.8496	-1.08134626508108	-2.48420256020202	-1.57391168450112	1	1.95696	Soltu.DM.03G034080.1
MSTRG.224	0.0377884199498395	-1.6507826863803703	0.413100295715565	1	1.95044	Soltu.DM.01G002210.1	(1 of 18) PTHR10209//PTHR10209:SF211 - OXIDOREDUCTASE, 2OG-FE II OXYGENASE FAMILY PROTEIN // 2-OXOGLUTARATE (2OG) AND FE(II)-DEPENDENT OXYGENASE SUPERFAMILY PROTEIN-RELATED
MSTRG.9519	-2.33904183966875	-1.57477700882222	-1.9041263871554897	2	1.94808	Soltu.DM.04G009960.1	(1 of 1440) 2.7.11.1 - Non-specific serine/threonine protein kinase / Threonine-specific protein kinase
MSTRG.12678	0.063956280033511	-4.0347127824217495	-1.87309911761158	1	1.94787	Soltu.DM.05G020480.1	(1 of 1) PTHR10891:SF578 - CALMODULIN-LIKE PROTEIN 4-RELATED
MSTRG.11902	-0.695994849164799	-2.2210362132806902	-0.905140709962417	1	1.94696	Soltu.DM.05G007070.1	(1 of 2) PTHR26402//PTHR26402:SF526 - RESPONSE REGULATOR OF TWO-COMPONENT SYSTEM // TWO-COMPONENT RESPONSE REGULATOR ARR15-RELATED
MSTRG.22652	-2.37881213956983	-1.0502812581083198	-0.654413290565098	0	1.93258	-
MSTRG.27459	-1.9416044864823	-0.310641069235079	-0.191986308224237	0	1.92832	Soltu.DM.12G027940.1	(1 of 1) PTHR22835//PTHR22835:SF245 - ZINC FINGER FYVE DOMAIN CONTAINING PROTEIN // SUBFAMILY NOT NAMED
MSTRG.24622	-0.594278635502526	-2.83669484941971	-1.5134231751371598	1	1.92401	Soltu.DM.11G011270.1	(1 of 1) PTHR21266//PTHR21266:SF19 - IRON-SULFUR DOMAIN CONTAINING PROTEIN // CHLOROPHYLLIDE A OXYGENASE, CHLOROPLASTIC
MSTRG.25674	0.0992129755331585	-1.94562795628254	0.18308530652333305	1	1.92009	Soltu.DM.11G026290.1	(1 of 1) PTHR31319:SF1 - CCT MOTIF FAMILY PROTEIN
MSTRG.8851	-0.508444141267581	-1.98467575666342	-0.52193808578906	1	1.9166	Soltu.DM.04G000670.1
MSTRG.7997	-2.06048669071913	-1.06630733158512	-1.1599535557128202	0	1.91299	Soltu.DM.03G027640.1	(1 of 2) PTHR26402//PTHR26402:SF526 - RESPONSE REGULATOR OF TWO-COMPONENT SYSTEM // TWO-COMPONENT RESPONSE REGULATOR ARR15-RELATED
MSTRG.8591	-1.9048419747587	-1.36047768715525	-1.31824556553127	0	1.91115	Soltu.DM.03G035260.1	(1 of 6) PTHR11654:SF157 - PROTEIN NRT1/ PTR FAMILY 1.1-RELATED
MSTRG.8778	-1.61691163130718	-2.24028933392037	-1.9335857531905905	2	1.91101	Soltu.DM.03G037560.1	(1 of 1) PTHR27000:SF208 - RECEPTOR LIKE PROTEIN 3-RELATED
MSTRG.22215	-3.61747836417086	-1.93337477989037	-3.5880900566500697	2	1.90996	Soltu.DM.10G005730.1	(1 of 12) K06689 - ubiquitin-conjugating enzyme E2 D/E (UBE2D_E, UBC4, UBC5)
MSTRG.21297	-2.30775487455795	-0.7699459238284742	-1.1052377363078	0	1.90906	Soltu.DM.09G025260.1	(1 of 27) 3.6.3.8 - Calcium-transporting ATPase / Calcium-translocating P-type ATPase
MSTRG.22691	-0.0307985243925435	-2.30660569861018	-0.300883152604495	1	1.90761	Soltu.DM.10G015800.1	(1 of 5) PTHR24078:SF177 - PROTEIN DNJ-23-RELATED
MSTRG.23900	-0.8076152466723778	-2.14289889414586	-0.977424195272588	1	1.90545	-
MSTRG.2477	-0.4077743006198321	-2.58258565670814	-1.0377384825094398	1	1.89855	Soltu.DM.01G038680.1	(1 of 11) 2.3.1.98 - Chlorogenate--glucarate O-hydroxycinnamoyltransferase
MSTRG.15202	-1.58083528083307	-2.0613558220704	-1.7210547323079	0	1.89745	Soltu.DM.06G030030.1	(1 of 3) K12449 - UDP-apiose/xylose synthase (AXS)
MSTRG.19542	-0.8804165198815541	-2.0408378345864	-0.8220437552312142	1	1.89715	Soltu.DM.08G028350.1	(1 of 85) PF03106 - WRKY DNA -binding domain (WRKY)
MSTRG.14448	-1.64593100845792	-1.71188244417543	-1.3842720554306298	0	1.89317	Soltu.DM.06G019860.1	(1 of 9) 2.3.1.119 - Transferred entry: 1.1.1.330, 1.3.1.93, 2.3.1.199 and 4.2.1.134
MSTRG.2478	1.22643053626756	-2.38208215337061	0.860693164846883	1	1.89167	-
MSTRG.2922	-1.88075453752462	-2.2331288732617502	-1.9398935969513	2	1.89043	Soltu.DM.01G044520.1	(1 of 8) KOG1546 - Metacaspase involved in regulation of apoptosis
MSTRG.7616	-2.12524515296871	-1.02758509319262	-0.997920086884491	0	1.87043	Soltu.DM.03G022670.1	(1 of 6) PF13947//PF14380 - Wall-associated receptor kinase galacturonan-binding (GUB_WAK_bind) // Wall-associated receptor kinase C-terminal (WAK_assoc)
MSTRG.1137	-1.09365516373253	-1.23529775203521	-0.30676494635777696	1	1.86386	Soltu.DM.01G020300.1	(1 of 1) PTHR31052//PTHR31052:SF3 - FAMILY NOT NAMED // COBRA-LIKE PROTEIN 7-RELATED
MSTRG.24301	-2.01245249384861	-1.86627792353591	-1.7869359962351	2	1.86325	Soltu.DM.11G006750.1	(1 of 17) PTHR24078:SF279 - DUPLICATED SANT DNA-BINDING DOMAIN-CONTAINING PROTEIN
MSTRG.23647	-1.64861765250019	-2.46975515580986	-2.1710912636338504	2	1.86202	Soltu.DM.10G028620.3	(1 of 31) PTHR23155//PTHR23155:SF510 - LEUCINE-RICH REPEAT-CONTAINING PROTEIN // SUBFAMILY NOT NAMED
MSTRG.15743	-0.359781110761566	-2.23201467051202	-0.7075335759783109	1	1.85472	Soltu.DM.07G001990.1	(1 of 2) PTHR10334//PTHR10334:SF204 - CYSTEINE-RICH SECRETORY PROTEIN-RELATED // ALLERGEN V5/TPX-1-RELATED FAMILY PROTEIN-RELATED
MSTRG.26380	-0.785595522670968	-2.10032144705178	-1.04324078353325	1	1.8462	Soltu.DM.12G009290.1	(1 of 69) KOG0725 - Reductases with broad range of substrate specificities
MSTRG.5733	-2.7308130086030604	-1.65124950601023	-2.11026490127111	2	1.84387	Soltu.DM.02G029910.1	(1 of 1) PTHR27001:SF174 - LYSM DOMAIN RECEPTOR-LIKE KINASE 4
MSTRG.14303	-0.155358927157929	-2.14163588799635	-0.33651707605580705	1	1.83762	Soltu.DM.06G017790.1	(1 of 26) PF14547 - Hydrophobic seed protein (Hydrophob_seed)
MSTRG.15244	-0.22009925343258605	-2.13786155074897	-0.3835034203176	1	1.83306	Soltu.DM.06G030630.1	(1 of 3) PTHR31189:SF2 - CUPIN DOMAIN-CONTAINING PROTEIN
MSTRG.12806	-2.28891937016204	-0.0207495726997056	-0.260933866180845	0	1.82504	Soltu.DM.05G022450.1	(1 of 4) PTHR31241:SF2 - DEHYDRATION-RESPONSIVE ELEMENT-BINDING PROTEIN 2A-RELATED
MSTRG.418	0.757305363689587	-4.3920051366089785	-1.51142113617853	1	1.82298	-
MSTRG.9187	-1.2356912264514	-2.07220761174	-1.46376442207832	1	1.81694	Soltu.DM.04G005020.4	(1 of 43) PF03140 - Plant protein of unknown function (DUF247)
MSTRG.25895	0.0057680942951197104	-1.6506890736698705	0.12845791993620598	1	1.81531	Soltu.DM.12G002520.1	(1 of 4) PTHR11926//PTHR11926:SF98 - GLUCOSYL/GLUCURONOSYL TRANSFERASES // UDP-GLYCOSYLTRANSFERASE 75B1-RELATED
MSTRG.23266	-0.0691838521102118	-4.00851540625838	-2.22030619094669	1	1.81497	Soltu.DM.10G023720.1	(1 of 2) PTHR22763//PTHR22763:SF20 - RING ZINC FINGER PROTEIN // E3 LIGASE SHOOT GRAVITROPISM 9
MSTRG.8878	-0.570838109902254	-3.3233160721962203	-2.02279711485666	1	1.81259	-
MSTRG.23107	0.5000424846295151	-2.85733957879053	-0.387497149822495	1	1.81029	Soltu.DM.10G021370.1	(1 of 9) K13496 - UDP-glucosyl transferase 73C [EC:2.4.1.-] Glc - brassinosteroid (UGT73C)
MSTRG.8964	-2.78187929948352	-1.5929209596551397	-2.2571806651304	2	1.80966	Soltu.DM.04G002270.1	(1 of 3) PTHR27005//PTHR27005:SF28 - FAMILY NOT NAMED // PROTEIN KINASE-LIKE PROTEIN
MSTRG.17363	0.658827071295857	-3.89314536556894	-1.31446903248092	1	1.8092	Soltu.DM.07G026100.1	(1 of 2) PTHR24067:SF41 - AKT-INTERACTING PROTEIN
MSTRG.1379	-2.62859848912768	-1.79405368829385	-2.58286256793855	2	1.80094	Soltu.DM.01G024180.1	(1 of 11) PTHR13683//PTHR13683:SF295 - ASPARTYL PROTEASES // SUBFAMILY NOT NAMED
MSTRG.16834	-0.254098732297185	-3.83389397889067	-2.28499418141736	1	1.80036	Soltu.DM.07G018620.1	(1 of 4) PTHR31717:SF7 - B-BOX DOMAIN PROTEIN 26-RELATED
MSTRG.19852	0.17720425895184805	-3.32856051206588	-0.35463370798529104	1	1.79161	Soltu.DM.09G002430.1	(1 of 1) PTHR32468//PTHR32468:SF10 - FAMILY NOT NAMED // CATION/H(+) ANTIPORTER 20
MSTRG.19617	-1.07417963613616	-1.4830155838745902	-0.670676545947661	1	1.7886	Soltu.DM.08G029490.1	(1 of 3) PF13474 - SnoaL-like domain (SnoaL_3)
MSTRG.19359	-2.5520096094492297	-1.3806832187204798	-1.97163382792828	2	1.78142	Soltu.DM.08G025790.1	(1 of 233) KOG0156 - Cytochrome P450 CYP2 subfamily
MSTRG.27176	-0.371607622384308	-1.34830286527441	-0.124039965634112	1	1.78077	Soltu.DM.12G024550.1
MSTRG.1085	-0.311203788413618	-3.26711991955512	-1.78236131157418	1	1.77809	Soltu.DM.01G019360.1	(1 of 1) PTHR10891//PTHR10891:SF629 - EF-HAND CALCIUM-BINDING DOMAIN CONTAINING PROTEIN // SUBFAMILY NOT NAMED
MSTRG.23592	-0.734101950222899	-2.59801543013042	-1.49530982952572	1	1.77755	Soltu.DM.10G027810.1	(1 of 3) PTHR26402:SF507 - TWO-COMPONENT RESPONSE REGULATOR ARR8-RELATED
MSTRG.16905	-1.06276291881104	-0.656802420607252	-0.0629446795977379	0	1.77725	Soltu.DM.07G019630.1	(1 of 6) PTHR31657//PTHR31657:SF9 - FAMILY NOT NAMED // ETHYLENE-RESPONSIVE TRANSCRIPTION FACTOR CRF5-RELATED
MSTRG.7614	-2.69289708474182	-1.48326415576862	-1.75508708796129	2	1.77541	Soltu.DM.03G022650.1	(1 of 72) 3.1.4.46 - Glycerophosphodiester phosphodiesterase / Glycerophosphoryl diester phosphodiesterase
MSTRG.12632	-2.89052780502692	-1.28460037160885	-1.93252297051629	2	1.7652	Soltu.DM.05G019660.1	(1 of 5) PTHR11751//PTHR11751:SF284 - SUBGROUP I AMINOTRANSFERASE RELATED // 1-AMINOCYCLOPROPANE-1-CARBOXYLATE SYNTHASE-LIKE PROTEIN 1
MSTRG.227	0.0317988899287713	-1.3858903015266202	0.511163853679397	1	1.76395	Soltu.DM.01G002240.1	(1 of 18) PTHR10209:SF211 - 2-OXOGLUTARATE (2OG) AND FE(II)-DEPENDENT OXYGENASE SUPERFAMILY PROTEIN-RELATED
MSTRG.25043	-1.0545099425266	-2.14444987014191	-1.38354243719686	1	1.76303	Soltu.DM.11G018270.1
MSTRG.1400	-0.740860071277723	-1.95317104925754	-0.8757574072598499	1	1.75653	Soltu.DM.01G024490.1	(1 of 2) PTHR33155:SF4 - PROTEIN FANTASTIC FOUR 3-RELATED
MSTRG.25047	-1.46169862631863	-2.42615274764618	-2.04940913448448	1	1.75641	Soltu.DM.11G018350.2	(1 of 9) PTHR32002:SF4 - PROTEIN NLP6-RELATED
MSTRG.6926	-0.997834789973343	-2.54974080874365	-1.65745964571698	1	1.75523	Soltu.DM.03G013350.1	(1 of 85) PF03106 - WRKY DNA -binding domain (WRKY)
MSTRG.10626	0.0131538854989609	-1.70512950945618	0.103742893757831	1	1.7547	Soltu.DM.04G028770.1
MSTRG.5277	0.6213673396970849	-3.72650879046463	-1.2577845688846498	1	1.7468	Soltu.DM.02G024270.1	(1 of 2) PTHR31832//PTHR31832:SF5 - FAMILY NOT NAMED // B-BOX TYPE ZINC FINGER-CONTAINING PROTEIN
MSTRG.6543	-0.0368360118093225	-1.95305154643228	-0.188089756919018	1	1.73719	Soltu.DM.03G006160.1	(1 of 3) PTHR10992//PTHR10992:SF56 - ALPHA/BETA HYDROLASE FOLD-CONTAINING PROTEIN // METHYLESTERASE 4-RELATED
MSTRG.19352	-2.35070603667848	-1.3677975474638502	-1.84372530255328	2	1.73548	Soltu.DM.08G025750.1	(1 of 233) KOG0156 - Cytochrome P450 CYP2 subfamily
MSTRG.9468	-1.9852251554649905	-1.36893260133398	-1.481109781488	0	1.72972	Soltu.DM.04G009040.1	(1 of 1) PF00069//PF00560//PF08263//PF13561//PF13855 - Protein kinase domain (Pkinase) // Leucine Rich Repeat (LRR_1) // Leucine rich repeat N-terminal domain (LRRNT_2) // Enoyl-(Acyl carrier protein) reductase (adh_short_C2) // Leucine rich repeat (LRR_8)
MSTRG.2516	-1.1112017383457098	-1.5089839859245402	-0.839946057562585	1	1.72481	Soltu.DM.01G039230.1	(1 of 2) PTHR33136:SF13 - PROTEIN RALF-LIKE 22
MSTRG.24368	-0.00858025868487968	-3.7259901149291896	-1.95618467969218	1	1.71356	Soltu.DM.11G007690.1	(1 of 2) K10258 - very-long-chain enoyl-CoA reductase (TER, TSC13, CER10)
MSTRG.4025	-3.74176761523862	-1.48878807288568	-3.4861877775865096	2	1.70623	Soltu.DM.02G007590.1	(1 of 1) PF00122//PF00689//PF00690//PF12515//PF12710//PF13246 - E1-E2 ATPase (E1-E2_ATPase) // Cation transporting ATPase, C-terminus (Cation_ATPase_C) // Cation transporter/ATPase, N-terminus (Cation_ATPase_N) // Ca2+-ATPase N terminal autoinhibitory domain (CaATP_NAI) // haloacid dehalogenase-like hydrolase (HAD) // Cation transport ATPase (P-type) (Cation_ATPase)
MSTRG.20698	0.187630590087652	-2.82789207218946	-0.7543263577883421	1	1.70501	Soltu.DM.09G017200.1	(1 of 2) K17961 - cytochrome P450, family 82, subfamily G, polypeptide 1 (CYP82G1)
MSTRG.3279	-1.34635955942238	-1.31473220143155	-0.792911711848341	0	1.70313	Soltu.DM.01G049450.1	(1 of 5) PTHR24078:SF177 - PROTEIN DNJ-23-RELATED
MSTRG.11871	-1.56492450864596	-1.45656770775334	-1.24947161969237	0	1.699	Soltu.DM.05G006650.1	(1 of 8) PTHR31205:SF2 - ACTIN CROSS-LINKING PROTEIN
MSTRG.24393	-0.613855356654592	-4.0010349342691205	-2.8308073522322403	1	1.69788	Soltu.DM.11G008080.1
MSTRG.16655	-0.9929955107460792	-1.49317243925972	-0.558143417045499	1	1.68977	Soltu.DM.07G016010.1	(1 of 1) K13118 - protein DGCR14 (DGCR14)
MSTRG.7836	0.6476957928952429	-4.2037500368798	-1.64643269044926	1	1.68316	Soltu.DM.03G025440.1	(1 of 592) PF00067 - Cytochrome P450 (p450)
MSTRG.9716	-2.7900224332710803	-1.25980387216089	-2.30342921690443	2	1.68307	Soltu.DM.04G012760.1	(1 of 3) PTHR13789//PTHR13789:SF1 - MONOOXYGENASE // FAD/NAD(P)-BINDING OXIDOREDUCTASE FAMILY PROTEIN-RELATED
MSTRG.19326	-1.44305906202982	-1.64615742974004	-1.29968534176553	0	1.68208	Soltu.DM.08G025440.1	(1 of 45) K14488 - SAUR family protein (SAUR)
MSTRG.26975	-0.74391852304056	-2.24846548446802	-1.29653497737377	1	1.6794	Soltu.DM.12G021340.1	(1 of 2) PTHR13903//PTHR13903:SF5 - PIRIN-RELATED // SUBFAMILY NOT NAMED
MSTRG.5635	0.4033313274143211	-1.77108543833557	0.394268656613098	1	1.67772	Soltu.DM.02G028720.1	(1 of 3) PTHR24361//PTHR24361:SF303 - MITOGEN-ACTIVATED KINASE KINASE KINASE // SUBFAMILY NOT NAMED
MSTRG.25041	-0.7618471524038051	-2.26772232966575	-1.299346754262	1	1.67648	Soltu.DM.11G018220.1	(1 of 9) PTHR32002:SF4 - PROTEIN NLP6-RELATED
MSTRG.22211	0.155940272386668	-3.02222852347384	-0.7026326091742	1	1.67052	Soltu.DM.10G005660.1
MSTRG.23180	-0.6815512736814019	-2.19286877838631	-1.14694343390228	1	1.66892	Soltu.DM.10G022390.1	(1 of 1) PTHR21737//PTHR21737:SF4 - POLYGLUTAMINE BINDING PROTEIN 1/MARVEL MEMBRANE-ASSOCIATING DOMAIN CONTAINING 3 // CACTIN
MSTRG.15485	-0.264565994756677	-3.19796572460273	-1.75209626811764	1	1.6607	Soltu.DM.06G033930.1
MSTRG.3413	-2.44865714591226	-1.6395679105470902	-2.3968177891512	2	1.65764	Soltu.DM.01G051010.1	(1 of 5) PF06911 - Senescence-associated protein (Senescence)
MSTRG.21792	-0.0461089064479338	-2.1690521300605603	-0.514951640962085	1	1.65721	Soltu.DM.10G000040.1	(1 of 2) K12130 - pseudo-response regulator 5 (PRR5)
MSTRG.4056	0.23091872368547894	-1.63519495381829	0.267029963089939	1	1.65536	Soltu.DM.02G008200.1	(1 of 5) 1.1.1.102 - 3-dehydrosphinganine reductase / KTS reductase
MSTRG.10964	-1.3095355943028402	-1.7253071740290902	-1.13538914300042	1	1.65349	Soltu.DM.04G033320.1	(1 of 1) PTHR31282//PTHR31282:SF27 - FAMILY NOT NAMED // WRKY TRANSCRIPTION FACTOR 7-RELATED
MSTRG.9167	-1.52176812787482	-1.77969542204495	-1.59400243993716	0	1.65274	-
MSTRG.5576	-1.8376377970539	-2.00792373201953	-2.17557838494708	2	1.6522	Soltu.DM.02G027950.4	(1 of 2) PTHR10869:SF66 - OXIDOREDUCTASE, 2OG-FE(II) OXYGENASE FAMILY PROTEIN-RELATED
MSTRG.7838	0.331171087689786	-2.28123527471325	-0.201948932841947	1	1.65181	Soltu.DM.03G025450.1	(1 of 592) PF00067 - Cytochrome P450 (p450)
MSTRG.17591	-2.03693224748225	-3.1460858778344702	-3.42089560928316	2	1.64528	Soltu.DM.08G000370.1	(1 of 2) PTHR31096//PTHR31096:SF6 - FAMILY NOT NAMED // ACR7-RELATED
MSTRG.8626	0.0581277123057716	-2.2571794266938503	-0.4347372939279871	1	1.63574	Soltu.DM.03G035650.1	(1 of 11) PF07911 - Protein of unknown function (DUF1677) (DUF1677)
MSTRG.1570	-0.965274575275962	-2.23469969900228	-1.51617517931946	1	1.63518	Soltu.DM.01G026480.1	(1 of 3) PTHR13878//PTHR13878:SF53 - GULONOLACTONE OXIDASE // CYTOKININ DEHYDROGENASE 6
MSTRG.26447	0.177821801470125	-2.84059155758509	-0.91064994446627	1	1.6324	Soltu.DM.12G010430.1	(1 of 5) PTHR33101//PTHR33101:SF10 - FAMILY NOT NAMED // RHO GUANINE NUCLEOTIDE EXCHANGE FACTOR 8-RELATED
MSTRG.25209	0.647946614575843	-2.06538813861048	0.3310911847245549	1	1.62945	Soltu.DM.11G020640.1	(1 of 35) K08235 - xyloglucan:xyloglucosyl transferase (E2.4.1.207)
MSTRG.20888	-0.76698388492994	-2.2353200329776297	-1.1345668330320702	1	1.61075	Soltu.DM.09G019940.1	(1 of 3) PTHR31174//PTHR31174:SF7 - SEED MATURATION FAMILY PROTEIN // LEA PROTEIN-RELATED
MSTRG.12800	-0.265524586974965	-1.32554558992578	-0.0261389128880184	1	1.60382	Soltu.DM.05G022370.1	(1 of 2) PTHR22950//PTHR22950:SF323 - AMINO ACID TRANSPORTER // SUBFAMILY NOT NAMED
MSTRG.13493	-1.13695119907672	-2.5799165928786696	-1.88363274148785	1	1.60276	Soltu.DM.06G003890.1	(1 of 11) 2.4.1.122 - Glycoprotein-N-acetylgalactosamine 3-beta-galactosyltransferase
MSTRG.22085	-0.000539076590629664	-2.94847716707825	-1.28875644514389	1	1.59066	Soltu.DM.10G003970.3	(1 of 2) PTHR31312//PTHR31312:SF1 - FAMILY NOT NAMED // TRANSCRIPTION ACTIVATOR GLK1-RELATED
MSTRG.10696	-1.46854529363651	-2.0521068851981203	-1.91522235676904	0	1.58288	Soltu.DM.04G029820.1	(1 of 2) PTHR24365:SF368 - OUTER ARM DYNEIN LIGHT CHAIN 1 PROTEIN
MSTRG.18642	0.16501611260764498	-1.86687570799852	-0.0423087665437799	1	1.58231	Soltu.DM.08G016150.1	(1 of 6) PTHR33076:SF1 - NON-SPECIFIC LIPID-TRANSFER PROTEIN 10-RELATED
MSTRG.9846	-0.079782318123446	-2.21469237143232	-0.134048741012538	1	1.58178	-
MSTRG.3344	-1.9199360574898	-1.3687921619158403	-1.6702626224396202	0	1.57992	Soltu.DM.01G050330.1	(1 of 2) PTHR13690//PTHR13690:SF76 - FAMILY NOT NAMED // BASIC-LEUCINE ZIPPER (BZIP) TRANSCRIPTION FACTOR FAMILY PROTEIN
MSTRG.21938	-0.426786340271846	-2.12857697531095	-0.9533297001352832	1	1.5746	Soltu.DM.10G001980.1	(1 of 8) PTHR31901:SF2 - INDOLE-3-ACETIC ACID-AMIDO SYNTHETASE GH3.5-RELATED
MSTRG.6859	-1.03021295611874	-1.79924106243568	-1.16800975154361	1	1.57287	Soltu.DM.03G012060.1
MSTRG.9192	-1.22426443415884	-2.16707869560251	-1.8043462652323503	1	1.56046	Soltu.DM.04G005050.2	(1 of 43) PF03140 - Plant protein of unknown function (DUF247)
MSTRG.5324	-1.25245744655621	-1.27300646354344	-0.69781087825818	0	1.55895	Soltu.DM.02G024870.1
MSTRG.20679	-1.39343999235634	-1.30412607864139	-1.09334995882725	0	1.55534	-
MSTRG.27079	-2.64542115030489	-1.75295668125786	-2.6997223800048302	2	1.55438	Soltu.DM.12G023230.1	(1 of 5) K07976 - Rab family, other (RAB)
MSTRG.1380	-5.59002022621665	-1.65762035842718	-5.496337194002369	2	1.54835	Soltu.DM.01G024190.1	(1 of 1) PTHR13683//PTHR13683:SF356 - ASPARTYL PROTEASES // SUBFAMILY NOT NAMED
MSTRG.23230	0.0860741669592874	-2.18488431077228	-0.4277970242900861	1	1.54812	Soltu.DM.10G023150.1	(1 of 6) PTHR11926//PTHR11926:SF322 - GLUCOSYL/GLUCURONOSYL TRANSFERASES // SUBFAMILY NOT NAMED
MSTRG.18516	-1.5575597785319	-1.19731263195224	-0.7857894973100351	0	1.54321	Soltu.DM.08G014540.1	(1 of 2) PTHR27000:SF155 - LEUCINE-RICH REPEAT RECEPTOR-LIKE PROTEIN KINASE-RELATED
MSTRG.5743	0.82948736986956	-2.21989452437402	0.27739790889039395	1	1.537	Soltu.DM.02G030040.1	(1 of 1) PTHR10366//PTHR10366:SF445 - NAD DEPENDENT EPIMERASE/DEHYDRATASE // SUBFAMILY NOT NAMED
MSTRG.20286	-1.57933054584536	-1.40860977562383	-1.34687169286834	0	1.53219	Soltu.DM.09G008790.1	(1 of 7) PTHR27004//PTHR27004:SF37 - FAMILY NOT NAMED // DISEASE RESISTANCE FAMILY PROTEIN/LRR FAMILY PROTEIN-RELATED
MSTRG.11250	1.35268785824371	-1.01531655962509	1.97554570006078	4	1.53033	-
MSTRG.7277	-2.11221405797386	-1.27989319611126	-1.79382033948967	2	1.5298	-
MSTRG.19884	-0.36937538506013	-1.92532030423236	-0.678078702721033	1	1.52309	Soltu.DM.09G002820.1	(1 of 116) PF02365 - No apical meristem (NAM) protein (NAM)
MSTRG.5823	-1.66648888685888	-1.4839070576641202	-1.6032988072678	0	1.52046	Soltu.DM.02G031090.1	(1 of 4) PTHR32116//PTHR32116:SF2 - FAMILY NOT NAMED // GALACTURONOSYLTRANSFERASE 13-RELATED
MSTRG.15161	-2.83404447417545	-2.34790227952167	-3.08404550438722	2	1.51957	Soltu.DM.06G029520.1	(1 of 2) PTHR22849:SF0 - WD REPEAT, SAM AND U-BOX DOMAIN-CONTAINING PROTEIN 1
MSTRG.6059	-1.84496260158212	-1.37353414953951	-1.5853709889716598	0	1.51782	Soltu.DM.02G034260.1	(1 of 3) PTHR21576//PTHR21576:SF44 - UNCHARACTERIZED NODULIN-LIKE PROTEIN // MAJOR FACILITATOR PROTEIN
MSTRG.17063	-0.719568666385922	-2.7122014778484904	-1.69546421295085	1	1.51521	-
MSTRG.24289	-2.1597107447284	-1.54129135342808	-1.5666875108466398	0	1.51145	Soltu.DM.11G006510.1
MSTRG.8349	-1.9392226770984096	-0.664550998785641	-1.07317768241884	0	1.50503	Soltu.DM.03G032210.1	(1 of 3) PTHR11972:SF64 - RESPIRATORY BURST OXIDASE HOMOLOG PROTEIN A-RELATED
MSTRG.13604	0.25039150900290696	-3.87789675872972	-1.78457074205655	1	1.50227	-
MSTRG.15280	-1.5748032974218795	-1.63592530277014	-1.1587794000648002	0	1.50076	Soltu.DM.06G031200.1	(1 of 59) PF13912 - C2H2-type zinc finger (zf-C2H2_6)
MSTRG.2856	-1.82068816100592	-1.3706494180673998	-1.67869391715452	0	1.4953	Soltu.DM.01G043680.2	(1 of 1) PTHR24361//PTHR24361:SF328 - MITOGEN-ACTIVATED KINASE KINASE KINASE // SUBFAMILY NOT NAMED
MSTRG.6528	-0.45703266849729	-1.1333849753240302	-0.10593706853816197	1	1.48848	Soltu.DM.03G006030.1	(1 of 1) PF03745 - Domain of unknown function (DUF309) (DUF309)
MSTRG.1217	-1.69542956198352	-2.29896972946704	-2.4710072325997405	2	1.48603	Soltu.DM.01G021880.1	(1 of 1) PF00481//PF13672 - Protein phosphatase 2C (PP2C) // Protein phosphatase 2C (PP2C_2)
MSTRG.23307	-0.29991607475773	-1.6727581779127902	-0.25655266799646104	1	1.48043	Soltu.DM.10G024390.1	(1 of 2) PTHR22814:SF100 - HEAVY METAL TRANSPORT/DETOXIFICATION DOMAIN-CONTAINING PROTEIN-RELATED
MSTRG.21184	0.6544893151941801	-3.45376554716688	-1.04951528625202	1	1.47913	Soltu.DM.09G023780.1	(1 of 1) PTHR24078:SF166 - LD21896P
MSTRG.17401	-0.302510020645942	-1.81043206712116	-0.5395979641066699	1	1.47743	Soltu.DM.07G026560.1	(1 of 1) PTHR22298:SF23 - GLYCOSYL HYDROLASE FAMILY 9 PROTEIN
MSTRG.17429	-1.8211951480236297	-1.9192481996625	-2.14028801144909	2	1.4774	Soltu.DM.07G026860.1	(1 of 2) PTHR13903//PTHR13903:SF5 - PIRIN-RELATED // SUBFAMILY NOT NAMED
MSTRG.7872	-1.26328307636551	-1.86149185967831	-1.53653732028894	1	1.47695	Soltu.DM.03G025940.1	(1 of 51) PF00564 - PB1 domain (PB1)
MSTRG.13547	-2.57768155532279	-0.487865042633623	-1.4109150605351202	0	1.47048	-
MSTRG.7457	-1.1259606168823	-0.911682825199913	-0.548487645352877	0	1.46943	Soltu.DM.03G020780.1	(1 of 1) 2.4.1.12//2.4.2.24 - Cellulose synthase (UDP-forming) / UDP-glucose-cellulose glucosyltransferase // 1,4-beta-D-xylan synthase
MSTRG.2284	0.4341378222779021	-2.63895126754874	-0.493696064615161	1	1.46694	Soltu.DM.01G035830.1	(1 of 1) PTHR11783//PTHR11783:SF72 - SULFOTRANSFERASE SULT // SUBFAMILY NOT NAMED
MSTRG.7617	-1.98862282026492	-1.04179401563748	-1.51044640660788	0	1.46495	Soltu.DM.03G022680.1	(1 of 6) PF00069//PF13947//PF14380 - Protein kinase domain (Pkinase) // Wall-associated receptor kinase galacturonan-binding (GUB_WAK_bind) // Wall-associated receptor kinase C-terminal (WAK_assoc)
MSTRG.17117	-0.382269080916718	-1.3392972124080802	-0.28595017880065	1	1.46399	Soltu.DM.07G022620.1	(1 of 1) PTHR10543:SF26 - 9-CIS-EPOXYCAROTENOID DIOXYGENASE NCED3, CHLOROPLASTIC-RELATED
MSTRG.1041	-1.57298952101289	-1.19869926113877	-1.25171712634148	0	1.46395	Soltu.DM.01G018340.1	(1 of 2) PTHR11453//PTHR11453:SF44 - ANION EXCHANGE PROTEIN // BORON TRANSPORTER 1-RELATED
MSTRG.25057	-1.57365591509604	-2.14039995496075	-2.11329003110735	2	1.46317	Soltu.DM.11G018480.1	(1 of 9) PTHR32002:SF4 - PROTEIN NLP6-RELATED
MSTRG.8824	-2.06985431736318	-0.7469913368659429	-1.31788086601495	0	1.46264	Soltu.DM.04G000190.2	(1 of 1) PTHR11811//PTHR11811:SF34 - 6-PHOSPHOGLUCONATE DEHYDROGENASE // SUBFAMILY NOT NAMED
MSTRG.10367	-1.52465678591526	-1.14845522832408	-1.12341391701402	0	1.45916	Soltu.DM.04G024930.1	(1 of 2) PTHR10891//PTHR10891:SF530 - EF-HAND CALCIUM-BINDING DOMAIN CONTAINING PROTEIN // SUBFAMILY NOT NAMED
MSTRG.21533	-1.3257666952123202	-1.6429850071911498	-1.4000132920579698	0	1.45364	Soltu.DM.09G028480.1	(1 of 2) PTHR23257//PTHR23257:SF478 - SERINE-THREONINE PROTEIN KINASE // SUBFAMILY NOT NAMED
MSTRG.6288	-0.0927135864468809	-1.1884203271274798	0.153453623414574	1	1.45277	Soltu.DM.03G002670.1	(1 of 3) 1.8.4.10 - Adenylyl-sulfate reductase (thioredoxin) / Thioredoxin-dependent 5'-adenylylsulfate reductase
MSTRG.2155	-1.5701316158220198	-1.15360532508734	-0.92569462683862	0	1.45224	Soltu.DM.01G034250.1	(1 of 3) PTHR31459:SF3 - DESICCATION-RELATED PROTEIN LEA14-RELATED
MSTRG.19342	0.148926192857043	-1.7322095834832	0.0917658925651157	1	1.45197	Soltu.DM.08G025660.2	(1 of 14) PTHR24298//PTHR24298:SF114 - FAMILY NOT NAMED // CYTOCHROME P450 - LIKE PROTEIN-RELATED
MSTRG.24547	-1.3159359970591695	-1.85833895153512	-1.6644961918476902	1	1.45168	Soltu.DM.11G010380.1	(1 of 1) 1.7.1.1 - Nitrate reductase (NADH) / Nitrate reductase (NADH(2))
MSTRG.3282	0.193759531998044	-2.08138765341651	-0.319313704067102	1	1.4444	Soltu.DM.01G049480.1	(1 of 5) PTHR24078//PTHR24078:SF177 - DNAJ HOMOLOG SUBFAMILY C MEMBER // PROTEIN DNJ-23-RELATED
MSTRG.15742	0.918465155546066	-2.89220065182594	-0.308590975022118	1	1.43727	Soltu.DM.07G001980.1	(1 of 1) PTHR10334//PTHR10334:SF229 - CYSTEINE-RICH SECRETORY PROTEIN-RELATED // SUBFAMILY NOT NAMED
MSTRG.918	-1.81471679546328	-1.54468415876123	-1.88518259091961	0	1.43605	Soltu.DM.01G015840.4	(1 of 1) PTHR22763//PTHR22763:SF59 - RING ZINC FINGER PROTEIN // GENOMIC DNA, CHROMOSOME 3, P1 CLONE: MRP15
MSTRG.2455	-1.68292917603153	-1.2490911355058505	-1.47418582128516	0	1.43408	Soltu.DM.01G038370.1	(1 of 5) K13754 - solute carrier family 24 (sodium/potassium/calcium exchanger), member 6 (SLC24A6, NCKX6)
MSTRG.25800	-0.8806025800170649	-3.1026722772194	-2.52991509724268	1	1.42891	Soltu.DM.12G001210.1	(1 of 6) PTHR10811:SF16 - FRINGE-LIKE PROTEIN
MSTRG.20197	-1.5025760455570802	-1.78799230088082	-1.81115411881853	0	1.42855	Soltu.DM.09G007260.1	(1 of 30) PF12796//PF13962 - Ankyrin repeats (3 copies) (Ank_2) // Domain of unknown function (PGG)
MSTRG.3126	-0.567171917204726	-1.31680709714878	-0.291665109604872	1	1.42616	Soltu.DM.01G047400.1	(1 of 1) PTHR22849//PTHR22849:SF52 - WDSAM1 PROTEIN // E3 UBIQUITIN-PROTEIN LIGASE PUB24-RELATED
MSTRG.5495	-1.60117460293116	-1.5307512963191598	-1.67384232345061	0	1.42243	Soltu.DM.02G027010.1	(1 of 2) K15193 - protein SPT2 (SPTY2D1, SPT2)
MSTRG.22632	-2.22816409693718	-1.12529030461352	-1.84679940434567	2	1.41612	Soltu.DM.10G014810.1	(1 of 20) PTHR10024 - SYNAPTOTAGMIN
MSTRG.4210	1.08597698004089	-2.41298474663561	0.240749740899947	1	1.41312	Soltu.DM.02G010460.1	(1 of 1) PTHR23515:SF5 - HIGH AFFINITY NITRATE TRANSPORTER 2.7
MSTRG.24906	-0.3984127015551379	-3.19240202572284	-2.16131367434775	1	1.40895	Soltu.DM.11G016150.1	(1 of 17) PF04720 - PDDEXK-like family of unknown function (PDDEXK_6)
MSTRG.2710	-1.9441754945344296	-1.53308768442775	-2.03163515042178	2	1.40485	Soltu.DM.01G041640.2	(1 of 16) PTHR11017//PTHR11017:SF161 - LEUCINE-RICH REPEAT-CONTAINING PROTEIN // SUBFAMILY NOT NAMED
MSTRG.3491	0.318121422200497	-2.07938985019975	-0.289696605909718	1	1.40452	Soltu.DM.01G051940.1	(1 of 6) K15102 - solute carrier family 25 (mitochondrial phosphate transporter), member 3 (SLC25A3, PHC, PIC)
MSTRG.8153	-0.0770814867884625	-2.21608725543586	-0.856984337271688	1	1.40312	Soltu.DM.03G029660.1	(1 of 2) PTHR12565:SF165 - TRANSCRIPTION FACTOR PIF7
MSTRG.11448	-0.054372976830684	-2.93516033240197	-1.53374241730023	1	1.40244	Soltu.DM.05G000830.1	(1 of 4) PTHR10693:SF23 - NUCLEAR TRANSPORT FACTOR 2 AND RNA RECOGNITION MOTIF DOMAIN-CONTAINING PROTEIN-RELATED
MSTRG.7884	0.455227647450601	-2.20807247347292	-0.197830044968849	1	1.40238	Soltu.DM.03G026090.1	(1 of 7) K16903 - L-tryptophan---pyruvate aminotransferase (TAA1)
MSTRG.465	0.285092817781865	-1.67859850575755	0.0692920991656073	1	1.40142	Soltu.DM.01G005390.1	(1 of 83) 1.14.13.121 - Premnaspirodiene oxygenase / Hyoscymus muticus premnaspirodiene oxygenase
MSTRG.9470	-1.88315888527289	-1.19396069015197	-1.5743123701614	0	1.39309	Soltu.DM.04G009070.1	(1 of 95) PF00560//PF13855 - Leucine Rich Repeat (LRR_1) // Leucine rich repeat (LRR_8)
MSTRG.22667	-1.76777335506069	-1.48385309183963	-1.77668361576678	0	1.38785	Soltu.DM.10G015410.1	(1 of 2) K00366 - ferredoxin-nitrite reductase (nirA)
MSTRG.228	0.685968542523099	-0.8115123343141991	1.42495966697852	4	1.38695	Soltu.DM.01G002270.1	(1 of 18) PTHR10209:SF211 - 2-OXOGLUTARATE (2OG) AND FE(II)-DEPENDENT OXYGENASE SUPERFAMILY PROTEIN-RELATED
MSTRG.21925	-1.49391283976131	-1.3527914396352	-1.37360282384067	0	1.3862	Soltu.DM.10G001770.1	(1 of 1) PTHR10742//PTHR10742:SF280//PTHR23213//PTHR23213:SF195 - AMINE OXIDASE // SUBFAMILY NOT NAMED // FORMIN-RELATED // FORMIN-LIKE PROTEIN 12-RELATED
MSTRG.22722	-2.85933840938116	-0.19841072672708104	-1.30125238712822	0	1.38543	Soltu.DM.10G016190.1	(1 of 1) PTHR27000:SF52 - LEUCINE-RICH REPEAT (LRR) FAMILY PROTEIN-RELATED
MSTRG.12743	-0.13059802336726598	-3.24249446059736	-1.93750283546425	1	1.38238	Soltu.DM.05G021440.2	(1 of 1) PTHR32370//PTHR32370:SF37 - FAMILY NOT NAMED // BTB/POZ DOMAIN-CONTAINING PROTEIN DOT3-RELATED
MSTRG.21924	-1.80881784185083	-1.24085449605903	-1.64576148644111	0	1.37534	Soltu.DM.10G001740.2	(1 of 13) PTHR23213//PTHR23213:SF195 - FORMIN-RELATED // FORMIN-LIKE PROTEIN 12-RELATED
MSTRG.27067	-0.954346117335808	-1.83232285630961	-1.38408056437397	1	1.3745	Soltu.DM.12G022990.1	(1 of 4) PTHR31717//PTHR31717:SF7 - FAMILY NOT NAMED // B-BOX DOMAIN PROTEIN 26-RELATED
MSTRG.2341	-3.12068280305938	-0.97031681335074	-2.6937401105038	2	1.37212	Soltu.DM.01G036530.1
MSTRG.22931	0.443760411412381	-2.08860362572789	0.161228837706172	1	1.36383	Soltu.DM.10G019240.1	(1 of 5) PF01344//PF10539 - Kelch motif (Kelch_1) // Development and cell death domain (Dev_Cell_Death)
MSTRG.13571	-2.94732260545554	-1.2216879949256	-2.69985378692451	2	1.36243	Soltu.DM.06G005160.1	(1 of 1) PTHR24055//PTHR24055:SF214 - MITOGEN-ACTIVATED PROTEIN KINASE // MITOGEN-ACTIVATED PROTEIN KINASE 3
MSTRG.23179	-2.06525919769963	-1.22250526871375	-1.7148850631353998	0	1.36118	Soltu.DM.10G022380.1	(1 of 4) PTHR31087//PTHR31087:SF11 - FAMILY NOT NAMED // PROTEIN LURP-ONE-RELATED 1-RELATED
MSTRG.19358	-2.32191348210178	-1.16912326041599	-2.0521491464069297	2	1.35986	Soltu.DM.08G025790.1	(1 of 233) KOG0156 - Cytochrome P450 CYP2 subfamily
MSTRG.14253	-0.627693065553913	-1.7400019183912805	-0.965810099558874	1	1.35966	Soltu.DM.06G017010.1	(1 of 5) PTHR22950//PTHR22950:SF205 - AMINO ACID TRANSPORTER // AMINO ACID PERMEASE 3-RELATED
MSTRG.5154	-0.6793943091457559	-1.21058740427055	-0.473324075882475	1	1.35897	Soltu.DM.02G022550.3
MSTRG.7500	-1.9227555387895	-1.4042687134467802	-1.91110641065729	2	1.35537	Soltu.DM.03G021360.1	(1 of 2) PTHR31989:SF5 - F11O4.3-RELATED
MSTRG.5760	-0.50864628690528	-3.80934058306441	-2.94708359986106	1	1.35212	Soltu.DM.02G030260.1	(1 of 17) KOG1601 - GATA-4/5/6 transcription factors
MSTRG.23789	0.274674479927671	-2.3900684114677	-0.6733774064659661	1	1.35172	Soltu.DM.11G000200.1	(1 of 2) PTHR22814//PTHR22814:SF94 - COPPER TRANSPORT PROTEIN ATOX1-RELATED // SUBFAMILY NOT NAMED
MSTRG.15855	-0.777864169806849	-1.70134217702573	-1.04538197032491	1	1.34999	Soltu.DM.07G003370.1	(1 of 2) PTHR10891//PTHR10891:SF546 - EF-HAND CALCIUM-BINDING DOMAIN CONTAINING PROTEIN // SUBFAMILY NOT NAMED
MSTRG.18626	-0.645256874996439	-1.07322330078502	-0.27967014087162706	1	1.34976	-
MSTRG.15035	-0.642313055295997	-1.6963507054050702	-0.9559014199604828	1	1.34532	Soltu.DM.06G028070.1	(1 of 2) 2.7.1.158//2.7.1.159 - Inositol-pentakisphosphate 2-kinase / IP5 2-kinase // Inositol-1,3,4-trisphosphate 5/6-kinase / IP56K
MSTRG.19056	0.0727216788033635	-1.94500377774266	-0.290747017932462	1	1.34509	Soltu.DM.08G022010.1	(1 of 83) 1.14.13.121 - Premnaspirodiene oxygenase / Hyoscymus muticus premnaspirodiene oxygenase
MSTRG.16791	0.333812605559708	-2.21100292081361	-0.17996970284556502	1	1.34224	Soltu.DM.07G017910.2	(1 of 2) PTHR10641//PTHR10641:SF657 - MYB-LIKE DNA-BINDING PROTEIN MYB // SUBFAMILY NOT NAMED
MSTRG.17318	-2.40271430431615	-2.0196798526038	-2.77407688766998	2	1.33867	Soltu.DM.07G025300.1	(1 of 56) PF03514 - GRAS domain family (GRAS)
MSTRG.8021	-2.55460503784707	-1.08834301173309	-2.23812787499368	2	1.33729	Soltu.DM.03G027890.1	(1 of 13) PF07887 - Calmodulin binding protein-like (Calmodulin_bind)
MSTRG.25055	-0.00122951479248162	-1.94846411874991	-0.3648854787086641	1	1.33601	Soltu.DM.11G018460.1	(1 of 20) PF00564//PF02042 - PB1 domain (PB1) // RWP-RK domain (RWP-RK)
MSTRG.8212	-0.211350184056767	-1.73730243124151	-0.40388277824062	1	1.33097	Soltu.DM.03G030400.2	(1 of 1) PTHR10209//PTHR10209:SF105//PTHR10209:SF188 - OXIDOREDUCTASE, 2OG-FE II OXYGENASE FAMILY PROTEIN // SUBFAMILY NOT NAMED // SUBFAMILY NOT NAMED
MSTRG.4749	-0.106628026894519	-1.6939706491439	-0.320342309746412	1	1.32827	-
MSTRG.12287	-2.01516475599307	-1.38796471580217	-2.04736835859503	2	1.32764	Soltu.DM.05G013130.1	(1 of 13) PF05664 - Plant family of unknown function (DUF810) (DUF810)
MSTRG.4930	0.30890848691161	-2.1841576031886203	-0.14707632109149402	1	1.3211	Soltu.DM.02G019740.1	(1 of 2) PTHR10209//PTHR10209:SF90 - OXIDOREDUCTASE, 2OG-FE II OXYGENASE FAMILY PROTEIN // GIBBERELLIN 2-BETA-DIOXYGENASE 7-RELATED
MSTRG.26534	-0.0800012918689323	-1.88772988389622	-0.5798403226682671	1	1.32002	Soltu.DM.12G011670.1	(1 of 3) K05929 - phosphoethanolamine N-methyltransferase (E2.1.1.103, NMT)
MSTRG.19478	0.072171811069611	-2.10508300257839	-0.629727720351121	1	1.31861	Soltu.DM.08G027430.1	(1 of 11) PTHR31087:SF25 - PROTEIN LURP-ONE-RELATED 4
MSTRG.19336	0.0352632658791762	-1.74914778019444	-0.0905710919960756	1	1.31248	Soltu.DM.08G025580.1	(1 of 14) PTHR24298//PTHR24298:SF114 - FAMILY NOT NAMED // CYTOCHROME P450 - LIKE PROTEIN-RELATED
MSTRG.2191	-0.272288857491221	-2.1466792796939003	-1.0789056849111	1	1.3104	Soltu.DM.01G034640.1	(1 of 4) PF06376 - Protein of unknown function (DUF1070) (DUF1070)
MSTRG.5445	0.431246248472201	-1.6827430450937502	0.138854978782725	1	1.30785	Soltu.DM.02G026450.1	(1 of 1) PTHR31009:SF14 - ATPP-LIKE PROTEIN-RELATED
MSTRG.20300	1.03337685112265	-1.6392300490921203	0.7672336394646659	1	1.30709	Soltu.DM.09G008990.1	(1 of 56) PF03514 - GRAS domain family (GRAS)
MSTRG.3087	0.8811691656030219	-4.39155859278124	-1.9202275143492704	1	1.30615	Soltu.DM.01G046840.1
MSTRG.10425	-2.59273998221475	-1.1118553374591202	-2.30384699718814	2	1.30306	Soltu.DM.04G025590.1	(1 of 2) K11228 - mitogen-activated protein kinase kinase kinase (STE11)
MSTRG.3703	-1.85797158166814	-1.5632976512679602	-2.06122439522446	2	1.29757	Soltu.DM.02G002820.1	(1 of 3) PTHR32448:SF34 - F22M8.11 PROTEIN-RELATED
MSTRG.5680	-1.12203635311536	-1.7000684666115	-1.47837067015374	1	1.29656	Soltu.DM.02G029300.1	(1 of 2) PTHR31003//PTHR31003:SF5 - MYB FAMILY TRANSCRIPTION FACTOR // MYB FAMILY TRANSCRIPTION FACTOR
MSTRG.11401	-2.9352309974184703	-1.05130725100587	-2.65702477276836	2	1.29492	Soltu.DM.05G000210.1	(1 of 2) PTHR23155//PTHR23155:SF483 - LEUCINE-RICH REPEAT-CONTAINING PROTEIN // SUBFAMILY NOT NAMED
MSTRG.5923	-1.36535876910752	-1.28344842822819	-1.22367003777226	0	1.2936	Soltu.DM.02G032550.1	(1 of 1) PTHR14677//PTHR14677:SF2 - ARSENITE INDUCUBLE RNA ASSOCIATED PROTEIN AIP-1-RELATED // AN1-TYPE ZINC FINGER PROTEIN 1
MSTRG.5322	-0.922741170515957	-2.00346586376474	-1.6054231553975702	1	1.29321	Soltu.DM.02G024840.1
MSTRG.22710	-0.17519191011719398	-2.3937598158138	-0.9500979012143792	1	1.29124	Soltu.DM.10G015950.1	(1 of 4) PTHR10108//PTHR10108:SF720 - METHYLTRANSFERASE // SUBFAMILY NOT NAMED
MSTRG.15975	-0.8842932555583342	-1.7362959868388	-1.2808674210555602	1	1.29051	Soltu.DM.07G005090.1	(1 of 3) PTHR10795//PTHR10795:SF410 - PROPROTEIN CONVERTASE SUBTILISIN/KEXIN // SUBFAMILY NOT NAMED
MSTRG.21943	-0.6982725626613859	-1.2945606567914498	-0.6555494593337711	1	1.29036	Soltu.DM.10G002030.1	(1 of 2) PTHR16223:SF46 - TRANSCRIPTION FACTOR BHLH123
MSTRG.17891	-0.593248463403035	-1.22482047343226	-0.327413896104996	1	1.28953	Soltu.DM.08G004440.2	(1 of 8) KOG2714 - SETA binding protein SB1 and related proteins, contain BTB/POZ domain
MSTRG.26533	-0.256892756203479	-2.02420197466647	-0.9578635876303508	1	1.28866	Soltu.DM.12G011660.1	(1 of 4) PTHR23180:SF290 - C2 DOMAIN-CONTAINING PROTEIN-RELATED
MSTRG.7579	-2.1347141007762303	-1.47907159973827	-2.29140254805968	2	1.28803	Soltu.DM.03G022280.1	(1 of 1) 3.1.1.24 - 3-oxoadipate enol-lactonase / Carboxymethylbutenolide lactonase
MSTRG.5489	-1.55772624908977	-1.81436251383128	-1.96081127691968	0	1.2878	Soltu.DM.02G026950.1	(1 of 2) PTHR31066:SF2 - GB|AAD14519.1
MSTRG.9713	-2.2818309014674703	-0.773701707770771	-1.686535319105	0	1.28693	Soltu.DM.04G012730.1	(1 of 3) PTHR13789:SF1 - FAD/NAD(P)-BINDING OXIDOREDUCTASE FAMILY PROTEIN-RELATED
MSTRG.23421	0.0360317040348081	-1.79680484705098	-0.4060712620374299	1	1.28654	Soltu.DM.10G025800.1	(1 of 2) PF00106//PF08659 - short chain dehydrogenase (adh_short) // KR domain (KR)
MSTRG.18329	-3.22075602070646	-0.5090454380338479	-2.18461465387764	2	1.28548	Soltu.DM.08G011280.1
MSTRG.26287	0.135891522415363	-1.44937226164877	0.0840852128092503	1	1.28351	Soltu.DM.12G007810.1	(1 of 2) PTHR31960:SF2 - F-BOX PROTEIN PP2-A11-RELATED
MSTRG.3176	0.095208127408303	-1.54101028146994	-0.0413065069087164	1	1.28185	Soltu.DM.01G048090.1	(1 of 3) PTHR23024//PTHR23024:SF131 - MEMBER OF 'GDXG' FAMILY OF LIPOLYTIC ENZYMES // CARBOXYLESTERASE 2-RELATED
MSTRG.22720	0.433571651975495	-1.37788530665695	0.365139374502222	1	1.27985	-
MSTRG.2475	-0.319086607824592	-1.8364089259977	-0.7300550550519259	1	1.27943	Soltu.DM.01G038650.1	(1 of 11) 2.3.1.98 - Chlorogenate--glucarate O-hydroxycinnamoyltransferase
MSTRG.8576	-0.6911734221189549	-1.87081843442879	-0.992612056053632	1	1.27935	-
MSTRG.14356	-0.13260632463935002	-1.6377770575836297	-0.379091012113171	1	1.27798	Soltu.DM.06G018410.1	(1 of 1) PTHR10210//PTHR10210:SF54 - RIBOSE-PHOSPHATE PYROPHOSPHOKINASE // RIBOSE-PHOSPHATE PYROPHOSPHOKINASE 1, CHLOROPLASTIC-RELATED
MSTRG.22146	-0.2465097435506	-1.02170987883681	-0.00982264368409877	1	1.27328	Soltu.DM.10G004720.2	(1 of 2) PTHR22835//PTHR22835:SF261 - ZINC FINGER FYVE DOMAIN CONTAINING PROTEIN // SUBFAMILY NOT NAMED
MSTRG.20999	-2.05461307294959	-1.1024903475451002	-1.794835397985	0	1.26671	Soltu.DM.09G021440.1	(1 of 3) PTHR23324//PTHR23324:SF48 - SEC14 RELATED PROTEIN // PATELLIN-3-RELATED
MSTRG.5902	-1.73662846429851	-0.269267080718414	-0.6622516302214849	0	1.26125	Soltu.DM.02G032280.1
MSTRG.9255	-1.59521238149977	-1.11388738658571	-1.20433843186366	0	1.25848	Soltu.DM.04G005970.1	(1 of 2) PTHR31719//PTHR31719:SF17 - FAMILY NOT NAMED // NAC DOMAIN-CONTAINING PROTEIN 102-RELATED
MSTRG.12729	-0.0626853085458378	-1.84097517057555	-0.5715879633223659	1	1.25785	Soltu.DM.05G021220.1	(1 of 3) PTHR22778//PTHR22778:SF23 - OVARIAN CANCER GENE-2 PROTEIN-RELATED // SUBFAMILY NOT NAMED
MSTRG.5638	-2.69916169436289	-0.6915433442101221	-1.6861309796039	2	1.25738	Soltu.DM.02G028740.1	(1 of 3) PTHR24361//PTHR24361:SF303 - MITOGEN-ACTIVATED KINASE KINASE KINASE // SUBFAMILY NOT NAMED
MSTRG.14582	-0.23120857427667	-1.49381631630416	-0.4204868070266911	1	1.25694	Soltu.DM.06G022150.1	(1 of 1) PTHR13398:SF0 - GDP-FUCOSE PROTEIN O-FUCOSYLTRANSFERASE 2
MSTRG.3006	-1.91989774087	-0.919165721087712	-1.33299091362619	0	1.25416	Soltu.DM.01G045700.1	(1 of 3) 1.2.1.70 - Glutamyl-tRNA reductase
MSTRG.25052	-0.516167818160318	-1.83859921234538	-1.06357109974624	1	1.25027	Soltu.DM.11G018430.2	(1 of 20) PF00564//PF02042 - PB1 domain (PB1) // RWP-RK domain (RWP-RK)
MSTRG.25595	0.499348470924782	-2.67133822721937	-0.775390786869626	1	1.25015	Soltu.DM.11G025100.1	(1 of 11) K06892 - feruloyl-CoA ortho-hydroxylase (F6H1)
MSTRG.23214	0.4900779394492029	-2.59250595045765	-0.7526679637528672	1	1.24957	Soltu.DM.10G022870.1	(1 of 8) PF04832 - SOUL heme-binding protein (SOUL)
MSTRG.10952	0.20481902923839604	-2.51912185456379	-0.764826655372228	1	1.24945	Soltu.DM.04G033210.1	(1 of 1) PTHR10188:SF13 - ISOASPARTYL PEPTIDASE/L-ASPARAGINASE 2-RELATED
MSTRG.19317	0.214975324102878	-1.50242303255944	0.0481167405420234	1	1.24852	Soltu.DM.08G025310.1	(1 of 8) PF05904 - Plant protein of unknown function (DUF863) (DUF863)
MSTRG.12728	0.118403806103646	-1.8326836741224	-0.3367171800309	1	1.2418	Soltu.DM.05G021200.1	(1 of 3) PTHR22778//PTHR22778:SF23 - OVARIAN CANCER GENE-2 PROTEIN-RELATED // SUBFAMILY NOT NAMED
MSTRG.22654	-2.78503073713208	-1.29096930685073	-2.22274917444593	2	1.24108	-
MSTRG.15882	-0.968973413891477	-1.35509387278667	-1.00450733564927	1	1.24061	Soltu.DM.07G003670.1	(1 of 2) PF00042 - Globin (Globin)
MSTRG.22758	-1.01425706693865	-2.0493444284896003	-1.7701143786441895	1	1.2379	Soltu.DM.10G016630.1	(1 of 2) K01583 - arginine decarboxylase (E4.1.1.19)
MSTRG.16538	-1.13874767186051	-1.6737496891658998	-1.46348825027763	1	1.23605	-
MSTRG.19187	-2.31320041404371	-0.992021333450166	-1.96623319800644	2	1.23534	Soltu.DM.08G023460.1	(1 of 1) PTHR27001//PTHR27001:SF75 - FAMILY NOT NAMED // PROTEIN KINASE FAMILY PROTEIN
MSTRG.5736	-0.23064878964623	-1.29678993160334	-0.25577362748061805	1	1.2321	Soltu.DM.02G029940.1	(1 of 2) PTHR13778:SF15 - GALACTURONOSYLTRANSFERASE-LIKE 2-RELATED
MSTRG.15620	-1.81057874615106	-0.835461202787919	-1.38505061589096	0	1.23148	Soltu.DM.07G000410.1	(1 of 3) PTHR32227:SF62 - GLUCOSIDASE-LIKE PROTEIN
MSTRG.26409	0.0344492877071257	-1.87315975874284	-0.458996418518647	1	1.23002	Soltu.DM.12G009720.1	(1 of 592) PF00067 - Cytochrome P450 (p450)
MSTRG.1694	-1.8015899875118704	-1.16352383246178	-1.4619299116608602	0	1.22945	-
MSTRG.25818	-0.472096012450493	-1.05335711290348	-0.24787941952775894	1	1.22408	Soltu.DM.12G001430.1
MSTRG.19512	-2.02121165408035	-0.467340671924001	-0.5834473308708821	0	1.2237	Soltu.DM.08G027970.1	(1 of 8) KOG2714 - SETA binding protein SB1 and related proteins, contain BTB/POZ domain
MSTRG.14281	-0.272680916125412	-2.16545823883993	-1.1969571776057	1	1.22344	Soltu.DM.06G017400.1	(1 of 2) 1.14.13.122 - Chlorophyllide-a oxygenase / Cholorophyll-b synthase
MSTRG.27183	-0.326586518243622	-1.1911027366918798	-0.158470353388145	1	1.21395	Soltu.DM.12G024610.1
MSTRG.24774	-0.22900070380684495	-2.30573246674542	-1.28965178126128	1	1.21172	Soltu.DM.11G013930.1	(1 of 2) PTHR10426//PTHR10426:SF29 - STRICTOSIDINE SYNTHASE-RELATED // SUBFAMILY NOT NAMED
MSTRG.10638	0.678372301472849	-1.6363264848378605	0.33245229991061104	1	1.21105	Soltu.DM.04G028990.1	(1 of 15) PF04570 - zinc-finger of the FCS-type, C2-C2 (zf-FLZ)
MSTRG.23496	-0.4552427058522801	-2.4842613737364503	-1.71414788707177	1	1.20805	Soltu.DM.10G026660.2	(1 of 2) PTHR10438:SF245 - THIOREDOXIN-LIKE 1-1, CHLOROPLASTIC-RELATED
MSTRG.2944	-0.67886460770512	-1.11147965092473	-0.522364043503895	1	1.20615	Soltu.DM.01G044770.1	(1 of 34) 2.3.1.224 - Acetyl-CoA-benzylalcohol acetyltransferase
MSTRG.22138	-1.4896169618160502	-0.5687505519461021	-0.6340297720491421	0	1.20174	Soltu.DM.10G004640.3	(1 of 3) PTHR22835//PTHR22835:SF189 - ZINC FINGER FYVE DOMAIN CONTAINING PROTEIN // SUBFAMILY NOT NAMED
MSTRG.16125	-1.37910503976886	-1.59751537954163	-1.6209243623644098	0	1.19942	-
MSTRG.1931	-0.39932854033914095	-1.9396255177089	-1.11792261274959	1	1.1991	Soltu.DM.01G031430.2	(1 of 3) PTHR12565:SF173 - TRANSCRIPTION FACTOR UNE10
MSTRG.11888	-1.05933430299472	-0.628380597518556	-0.3620502684382551	0	1.19761	Soltu.DM.05G006890.1	(1 of 12) PF00069//PF08263 - Protein kinase domain (Pkinase) // Leucine rich repeat N-terminal domain (LRRNT_2)
MSTRG.6542	0.300290954878902	-1.4036989892613798	0.26606814480212804	1	1.1945	-
MSTRG.11784	-0.41843908301935	-1.26723596385414	-0.379956153849836	1	1.19346	-
MSTRG.13941	-1.3378446186240802	-0.991267655143889	-1.0513125278318	0	1.18859	-
MSTRG.22586	-0.422907359492558	-1.44159843941747	-0.6106454141686259	1	1.18072	Soltu.DM.10G013720.1	(1 of 8) PF06075 - Plant protein of unknown function (DUF936) (DUF936)
MSTRG.21372	-0.0781216409944652	-1.07415220206796	0.0470127023830806	1	1.17874	Soltu.DM.09G026030.1	(1 of 12) PTHR10209//PTHR10209:SF156 - OXIDOREDUCTASE, 2OG-FE II OXYGENASE FAMILY PROTEIN // SUBFAMILY NOT NAMED
MSTRG.13143	-1.25470283242713	-1.19981798606591	-1.17170794336094	0	1.17184	Soltu.DM.05G026780.1
MSTRG.5554	-1.08309240938874	-1.23648045684854	-1.0968410945283	0	1.16974	Soltu.DM.02G027740.1	(1 of 3) PTHR24093:SF262 - CALCIUM-TRANSPORTING ATPASE 2, PLASMA MEMBRANE-TYPE-RELATED
MSTRG.2400	0.148575430209434	-1.29298639730074	0.109513558528686	1	1.16909	Soltu.DM.01G037580.1	(1 of 7) PTHR23024:SF219 - CARBOXYLESTERASE 120-RELATED
MSTRG.18873	0.252037378900666	-3.19969722479779	-0.7219302065857071	1	1.1675	Soltu.DM.08G019740.1	(1 of 2) PTHR21576//PTHR21576:SF7 - UNCHARACTERIZED NODULIN-LIKE PROTEIN // MAJOR FACILITATOR PROTEIN-RELATED
MSTRG.17307	-1.02385222145789	-1.00993294338705	-0.811113787945534	0	1.16501	Soltu.DM.07G025150.1	(1 of 2) PTHR16223:SF46 - TRANSCRIPTION FACTOR BHLH123
MSTRG.25537	-0.11909290644362598	-1.36994141128072	-0.23752848191855494	1	1.16263	-
MSTRG.22935	0.7324450584511549	-2.67412343924519	-0.39489934927927295	1	1.16243	-
MSTRG.20691	-0.333405071108351	-1.75005176244126	-0.72979647911914	1	1.16021	Soltu.DM.09G017110.2	(1 of 8) 1.6.5.5 - NADPH:quinone reductase / Zeta-crystallin
MSTRG.12139	0.27823991720221003	-1.74372692396507	-0.16838107693038	1	1.15976	Soltu.DM.05G010560.1
MSTRG.25701	0.36414896200514896	-2.24286253477382	-0.558998984069716	1	1.15901	Soltu.DM.11G026620.1	(1 of 4) PTHR10641//PTHR10641:SF484 - MYB-LIKE DNA-BINDING PROTEIN MYB // TRANSCRIPTION FACTOR MYB48-RELATED
MSTRG.26828	0.4518118110129339	-1.51470040939342	0.270312409953897	1	1.15833	-
MSTRG.26188	-2.63470131154812	-1.12049636300448	-2.52807714723519	2	1.15565	Soltu.DM.12G006540.1	(1 of 8) PF00069//PF13947 - Protein kinase domain (Pkinase) // Wall-associated receptor kinase galacturonan-binding (GUB_WAK_bind)
MSTRG.17111	0.0223043463613779	-2.52000367083712	-1.2847546819516102	1	1.15504	Soltu.DM.07G022560.1	(1 of 2) PTHR11260//PTHR11260:SF296 - GLUTATHIONE S-TRANSFERASE, GST, SUPERFAMILY, GST DOMAIN CONTAINING // SUBFAMILY NOT NAMED
MSTRG.9390	-0.365318370312939	-1.22308668492477	-0.40213809756647	1	1.15201	Soltu.DM.04G007720.1	(1 of 27) 1.14.13.21 - Flavonoid 3'-monooxygenase / Flavonoid 3'-hydroxylase
MSTRG.17590	-1.85019171733512	-0.204117059510374	-0.638161210197594	0	1.15016	Soltu.DM.08G000360.1	(1 of 11) K13420 - LRR receptor-like serine/threonine-protein kinase FLS2 (FLS2)
MSTRG.17910	-3.40712683082164	-0.00237930089246145	-2.0447251736353	2	1.14687	Soltu.DM.08G004720.1	(1 of 6) PTHR31657:SF9 - ETHYLENE-RESPONSIVE TRANSCRIPTION FACTOR CRF5-RELATED
MSTRG.19737	-2.2122689060426297	-1.531637540672	-2.3135614240906297	2	1.14438	Soltu.DM.09G001010.1	(1 of 45) PF10250 - GDP-fucose protein O-fucosyltransferase (O-FucT)
MSTRG.11147	0.831716455659307	-1.52623672052898	0.6053212044004089	1	1.14161	Soltu.DM.04G035460.1	(1 of 17) PTHR24078:SF279 - DUPLICATED SANT DNA-BINDING DOMAIN-CONTAINING PROTEIN
MSTRG.5600	-1.03131131037826	-0.16220634086438798	-0.0311403810000369	0	1.14129	Soltu.DM.02G028240.1	(1 of 5) K14505 - cyclin D3, plant (CYCD3)
MSTRG.22847	-0.1275459506935	-1.28704440534869	-0.15661558442742002	1	1.1405	Soltu.DM.10G017830.1	(1 of 2) PTHR22950//PTHR22950:SF261 - AMINO ACID TRANSPORTER // SUBFAMILY NOT NAMED
MSTRG.11322	-0.0380242455561546	-1.9832476700170905	-0.815589070530282	1	1.1399	Soltu.DM.04G037680.1	(1 of 1) PTHR32002//PTHR32002:SF6 - FAMILY NOT NAMED // PROTEIN NLP4-RELATED
MSTRG.13851	-0.7835109206831619	-1.3959765980495602	-0.9348105838662042	1	1.13938	Soltu.DM.06G010440.1	(1 of 65) KOG1603 - Copper chaperone
MSTRG.26055	0.19362957476165896	-1.72553103958116	-0.234227316440985	1	1.13713	Soltu.DM.12G004630.1	(1 of 2) PTHR31651//PTHR31651:SF5 - FAMILY NOT NAMED // AUXIN EFFLUX CARRIER FAMILY PROTEIN-RELATED
MSTRG.20695	0.547845790282939	-1.56698721966326	0.297572747958377	1	1.13679	Soltu.DM.09G017160.1	(1 of 1) PTHR11926//PTHR11926:SF359 - GLUCOSYL/GLUCURONOSYL TRANSFERASES // SUBFAMILY NOT NAMED
MSTRG.7031	-1.32892948242381	-0.709707970337756	-0.339767245581809	0	1.13581	Soltu.DM.03G015060.1	(1 of 5) PTHR31062:SF32 - XYLOGLUCAN ENDOTRANSGLUCOSYLASE/HYDROLASE PROTEIN 25-RELATED
MSTRG.5756	0.205835271516164	-1.18459740196231	0.19517626171458105	1	1.13225	-
MSTRG.7885	0.42440057469611103	-2.00259165168833	-0.14508832247354098	1	1.13072	Soltu.DM.03G026160.1	(1 of 5) K06617 - raffinose synthase (E2.4.1.82)
MSTRG.14721	-0.195292644076409	0.370918558131738	1.4269154747585902	4	1.1287	Soltu.DM.06G023860.1	(1 of 2) K13153 - U11/U12 small nuclear ribonucleoprotein 25 kDa protein (SNRNP25)
MSTRG.25549	-0.273547640302947	-1.6845051319280202	-0.706841039466029	1	1.12628	Soltu.DM.11G024560.1	(1 of 1) PTHR23024//PTHR23024:SF189 - MEMBER OF 'GDXG' FAMILY OF LIPOLYTIC ENZYMES // SUBFAMILY NOT NAMED
MSTRG.11989	-0.349214428776069	-1.6718926099403402	-0.816873725101059	1	1.12491	-
MSTRG.9210	-0.44800386131841496	-2.9287645696966296	-2.23390104506878	1	1.12444	Soltu.DM.04G005260.2	(1 of 2) PTHR33334:SF5 - DENTIN SIALOPHOSPHOPROTEIN-LIKE PROTEIN
MSTRG.4819	-1.3608080389692	-1.03695715396531	-1.2505559023148898	0	1.12438	Soltu.DM.02G018330.1	(1 of 2) PTHR23423//PTHR23423:SF15 - ORGANIC SOLUTE TRANSPORTER-RELATED // SUBFAMILY NOT NAMED
MSTRG.27476	-1.20947687355688	-1.0930950357949	-1.05054410937209	0	1.12367	Soltu.DM.12G028280.2	(1 of 1) PTHR23500//PTHR23500:SF13 - FAMILY NOT NAMED // POLYOL TRANSPORTER 4-RELATED
MSTRG.14036	-0.239315100705067	-2.35115313381358	-1.4445160980779197	1	1.12275	Soltu.DM.06G013450.1	(1 of 2) K15746 - beta-carotene 3-hydroxylase (crtZ)
MSTRG.19422	-0.0116508998958149	-1.51340738798779	0.0201930067588204	1	1.11904	Soltu.DM.08G026700.1	(1 of 1) K05277 - leucoanthocyanidin dioxygenase (E1.14.11.19)
MSTRG.17039	-1.06155899827482	-1.8778095275358	-1.6333577715300602	1	1.11763	Soltu.DM.07G021660.2	(1 of 7) PF00069//PF00954//PF01453//PF08276 - Protein kinase domain (Pkinase) // S-locus glycoprotein domain (S_locus_glycop) // D-mannose binding lectin (B_lectin) // PAN-like domain (PAN_2)
MSTRG.7065	0.31448914841952896	-1.56246259572141	0.115505609477021	1	1.11291	Soltu.DM.03G015620.1	(1 of 24) PTHR31907//PTHR31907:SF4 - FAMILY NOT NAMED // MLP-LIKE PROTEIN 165-RELATED
MSTRG.19333	-0.0783516294092651	-1.36317969123537	-0.27955594475990003	1	1.10847	Soltu.DM.08G025570.1	(1 of 14) PTHR24298//PTHR24298:SF114 - FAMILY NOT NAMED // CYTOCHROME P450 - LIKE PROTEIN-RELATED
MSTRG.13822	-1.17709601245405	-1.1337584242123402	-0.974906189644333	0	1.10474	Soltu.DM.06G010080.1	(1 of 1) PTHR23315//PTHR23315:SF132 - BETA CATENIN-RELATED ARMADILLO REPEAT-CONTAINING // SUBFAMILY NOT NAMED
MSTRG.7967	-0.9600499675618092	-1.07826728283753	-0.9189701841391528	0	1.10372	Soltu.DM.03G027290.1	(1 of 217) PF01535//PF13041 - PPR repeat (PPR) // PPR repeat family (PPR_2)
MSTRG.10560	-0.755797336221939	-1.74504041904098	-1.37140196201676	1	1.10367	Soltu.DM.04G027930.2	(1 of 1) PTHR11200:SF128 - TYPE I INOSITOL 1,4,5-TRISPHOSPHATE 5-PHOSPHATASE 1
MSTRG.22148	0.36479352771859297	-1.35183459253716	0.20719982700886894	1	1.10321	Soltu.DM.10G004760.1	(1 of 3) 2.4.1.297 - Anthocyanidin 3-O-glucoside 2''-O-glucosyltransferase
MSTRG.21377	-0.196233369315216	-1.27600951785683	-0.252432220942747	1	1.10278	Soltu.DM.09G026080.1
MSTRG.14893	-0.0150662597682613	-2.12267236082886	-0.994007253602542	1	1.10264	Soltu.DM.06G026140.1	(1 of 1) K02552 - menaquinone-specific isochorismate synthase (menF)
MSTRG.3961	0.949240060063678	-5.97265782714764	-3.75906099634616	1	1.10234	Soltu.DM.02G006800.1	(1 of 2) 2.4.1.126 - Hydroxycinnamate 4-beta-glucosyltransferase
MSTRG.7146	-0.170315179538609	-1.33765719223151	-0.37084987627560295	1	1.10102	Soltu.DM.03G016820.1	(1 of 3) PTHR12329//PTHR12329:SF11 - BCL2-ASSOCIATED ATHANOGENE // BAG FAMILY MOLECULAR CHAPERONE REGULATOR 2-RELATED
MSTRG.10621	-0.5962493010149571	-1.58228681782857	-0.769876967876404	1	1.09917	Soltu.DM.04G028760.1
MSTRG.23575	-1.17578343162618	-1.32072382950877	-1.09813915891172	0	1.09899	Soltu.DM.10G027590.1
MSTRG.10787	-0.388315440100084	-1.8386526730601696	-0.672651773056283	1	1.09551	Soltu.DM.04G030940.1	(1 of 217) PF01535//PF13041 - PPR repeat (PPR) // PPR repeat family (PPR_2)
MSTRG.3064	-0.809685123711883	-1.03386193135228	-0.535023007108408	1	1.09419	Soltu.DM.01G046560.1	(1 of 12) PTHR26374//PTHR26374:SF208 - FAMILY NOT NAMED // ZINC FINGER PROTEIN AZF3-RELATED
MSTRG.18382	0.254480181617762	-2.3345297311501003	-0.100558371434545	1	1.09284	Soltu.DM.08G012300.1
MSTRG.13515	-2.46094087891294	-0.462973717388928	-1.72130059122558	0	1.09127	Soltu.DM.06G004190.1	(1 of 17) PF04720 - PDDEXK-like family of unknown function (PDDEXK_6)
MSTRG.19058	0.00151613979066852	-1.88310174126615	-0.69709114405024	1	1.08971	Soltu.DM.08G022030.1	(1 of 83) 1.14.13.121 - Premnaspirodiene oxygenase / Hyoscymus muticus premnaspirodiene oxygenase
MSTRG.2420	0.0900685592813454	-1.14090398571419	0.213906896231198	1	1.08894	Soltu.DM.01G037890.1	(1 of 1) PTHR27001//PTHR27001:SF188 - FAMILY NOT NAMED // RECEPTOR-LIKE CYTOSOLIC SERINE/THREONINE-PROTEIN KINASE RBK2
MSTRG.445	-1.8158711021733704	-0.8909054869634708	-1.5847412067339297	0	1.08713	Soltu.DM.01G005060.1	(1 of 1) PTHR20275:SF0 - ATP-NADH KINASE YEF1-RELATED
MSTRG.6246	-0.401873626808407	-1.24129555339194	-0.487971591737826	1	1.08651	Soltu.DM.03G002060.2	(1 of 1) PTHR31579:SF11 - EXPRESSED PROTEIN
MSTRG.17134	-0.143166377037276	-1.38437056536367	-0.4142494197977629	1	1.08093	Soltu.DM.07G022830.1	(1 of 2) PTHR11220//PTHR11220:SF25 - HEME-BINDING PROTEIN-RELATED // F3F9.4
MSTRG.11879	0.568517079647624	-1.01323480444095	0.7502300574121329	1	1.07951	Soltu.DM.05G006770.1	(1 of 62) PF00560//PF08263//PF13855 - Leucine Rich Repeat (LRR_1) // Leucine rich repeat N-terminal domain (LRRNT_2) // Leucine rich repeat (LRR_8)
MSTRG.10093	-0.0367450079207855	-1.4397483443026498	-0.06337995509477	1	1.07793	Soltu.DM.04G020570.1
MSTRG.8242	-0.141748488913501	-1.3087076888819098	-0.329905428506982	1	1.07727	Soltu.DM.03G030770.1	(1 of 1) PTHR31087:SF2 - PROTEIN LURP-ONE-RELATED 12-RELATED
MSTRG.19446	-0.0836926057724499	-1.22254305940185	-0.131340978823723	1	1.07515	Soltu.DM.08G026930.1
MSTRG.12425	-0.396111305410795	-1.5902143279033	-0.7899583677869789	1	1.07468	-
MSTRG.19565	-0.452952190298897	-1.64393419345815	-0.922724887402253	1	1.07244	Soltu.DM.08G028690.1	(1 of 4) PTHR31194:SF0 - ETHYLENE-RESPONSIVE TRANSCRIPTION FACTOR CRF3-RELATED
MSTRG.2506	-1.06210165966117	-1.01859071793774	-0.4905366623437489	0	1.07039	Soltu.DM.01G039100.1	(1 of 120) PF00168 - C2 domain (C2)
MSTRG.5766	-1.17036838451645	-1.06941221699024	-0.808320225140211	0	1.06919	Soltu.DM.02G030340.2
MSTRG.11881	-0.16586528356937802	-1.5147801661548002	-0.5787524548148709	1	1.06767	Soltu.DM.05G006790.1	(1 of 1) PTHR12565:SF137 - TRANSCRIPTION FACTOR BHLH79
MSTRG.24068	-0.0739505150447853	-2.3852577972683	-1.32237259924707	1	1.06679	Soltu.DM.11G003270.1	(1 of 1) PTHR11206//PTHR11206:SF80 - MULTIDRUG RESISTANCE PROTEIN // SUBFAMILY NOT NAMED
MSTRG.8592	-1.2942504273804398	-0.978374774209	-1.15821077351619	0	1.06552	Soltu.DM.03G035270.1	(1 of 6) PTHR11654:SF157 - PROTEIN NRT1/ PTR FAMILY 1.1-RELATED
MSTRG.23739	0.249803556605249	-1.66612206298414	-0.22236558746481005	1	1.06424	Soltu.DM.10G029960.1	(1 of 9) K09754 - coumaroylquinate(coumaroylshikimate) 3'-monooxygenase (CYP98A3, C3'H)
MSTRG.4342	-0.153785679445147	-1.91627394007777	-0.7279961804968891	1	1.0619	Soltu.DM.02G012180.1	(1 of 5) PTHR11040:SF48 - ZINC TRANSPORTER 10-RELATED
MSTRG.7143	-0.369047038390637	-1.17084855317358	-0.460063759480687	1	1.06144	Soltu.DM.03G016770.1	(1 of 1) PTHR21530:SF1 - TRAB FAMILY PROTEIN
MSTRG.19804	-0.143718799694492	-1.65163571568764	-0.689829225369296	1	1.06103	Soltu.DM.09G001780.1	(1 of 12) K08081 - Tropinone reductase 1 (TR1)
MSTRG.22130	0.3671741284129871	-1.74774581363814	-0.220922669741808	1	1.06053	Soltu.DM.10G004570.1	(1 of 6) 2.3.1.153 - Anthocyanin 5-(6'''-hydroxycinnamoyltransferase)
MSTRG.26495	0.00243280015045177	0.270235214024664	1.50852097177292	4	1.05692	Soltu.DM.12G011170.1	(1 of 14) K10256 - omega-6 fatty acid desaturase (delta-12 desaturase) (FAD2)
MSTRG.20422	-1.04321000350392	-1.79732176733697	-1.41285445203051	1	1.05691	Soltu.DM.09G011140.1	(1 of 85) PF03106 - WRKY DNA -binding domain (WRKY)
MSTRG.3633	-1.06753741490256	-1.05559737072386	-1.00693644990103	0	1.05612	Soltu.DM.02G001700.1	(1 of 2) PTHR20932:SF8 - PEPTIDOGLYCAN-BINDING LYSM DOMAIN-CONTAINING PROTEIN
MSTRG.21572	-1.65095633318303	-0.546071682479753	-0.9723535918854992	0	1.05596	Soltu.DM.09G029050.1	(1 of 1) PTHR27007//PTHR27007:SF61 - FAMILY NOT NAMED // RECEPTOR LIKE PROTEIN KINASE S.2
MSTRG.20428	-0.840580548064416	-1.1563946015775	-0.924569519021832	1	1.05386	Soltu.DM.09G011220.1	(1 of 1) PTHR27003:SF53 - RECEPTOR-LIKE PROTEIN KINASE FERONIA
MSTRG.24304	-1.98966034513008	-1.2164070004561298	-2.10198714160954	2	1.05343	Soltu.DM.11G006910.1	(1 of 1) PF00190//PF00249 - Cupin (Cupin_1) // Myb-like DNA-binding domain (Myb_DNA-binding)
MSTRG.8594	-1.09570388565913	-0.943956181568178	-0.952542402456629	0	1.05306	Soltu.DM.03G035290.1	(1 of 1) PF00854//PF07690 - POT family (PTR2) // Major Facilitator Superfamily (MFS_1)
MSTRG.6978	-0.0967840058234201	-1.12524333309859	-0.0669499368186401	1	1.0502	-
MSTRG.847	-0.669375111689023	-1.1662334776005	-0.495970251991444	1	1.04966	Soltu.DM.01G013610.1	(1 of 2) PTHR13789:SF90 - FAD-BINDING MONOOXYGENASE
MSTRG.968	0.9801087107816508	-1.22294275638117	0.8527476960466291	1	1.04809	Soltu.DM.01G016680.1	(1 of 4) K00423 - L-ascorbate oxidase (E1.10.3.3)
MSTRG.11428	-0.493463370328029	-1.37600298913926	-0.748250859785922	1	1.04767	Soltu.DM.05G000580.2	(1 of 1) PTHR31221//PTHR31221:SF8 - FAMILY NOT NAMED // WRKY TRANSCRIPTION FACTOR 57-RELATED
MSTRG.7543	-1.4664392870264	2.09018188973346	1.7446856219656297	5	1.04625	Soltu.DM.03G021830.1
MSTRG.18061	-0.661514229123255	-1.02809969366028	-0.454555565555772	1	1.04288	Soltu.DM.08G006550.1
MSTRG.26952	0.0611077933713046	-2.12090337175732	-0.937920816741734	1	1.04185	Soltu.DM.12G021100.1	(1 of 3) PTHR13301//PTHR13301:SF57 - X-BOX TRANSCRIPTION FACTOR-RELATED // SUBFAMILY NOT NAMED
MSTRG.16743	0.0326938458507698	-2.12614092761622	-0.980146189177053	1	1.03772	Soltu.DM.07G017150.1	(1 of 1) PTHR13301//PTHR13301:SF53 - X-BOX TRANSCRIPTION FACTOR-RELATED // CELLULOSE SYNTHASE-LIKE PROTEIN B1-RELATED
MSTRG.20489	0.0358526279697291	-1.4349145219685302	-0.278672748469884	1	1.03582	Soltu.DM.09G012750.1	(1 of 8) 2.4.1.1 - Glycogen phosphorylase / Polyphosphorylase
MSTRG.7833	-0.0397473128784849	-1.33311444329811	-0.290218501947135	1	1.03519	Soltu.DM.03G025410.1	(1 of 592) PF00067 - Cytochrome P450 (p450)
MSTRG.14814	-0.7456449003421651	-1.9910386129460904	-1.07680627475166	1	1.03012	-
MSTRG.8320	0.102410004926914	-1.00789371697287	0.298691738962926	1	1.02946	Soltu.DM.03G031870.1	(1 of 14) PTHR24361//PTHR24361:SF384 - MITOGEN-ACTIVATED KINASE KINASE KINASE // PROTEIN KINASE FAMILY PROTEIN
MSTRG.27101	-1.77369960923673	-1.43027917375656	-1.90257037993063	0	1.02775	Soltu.DM.12G023520.1	(1 of 2) PTHR11654//PTHR11654:SF154 - OLIGOPEPTIDE TRANSPORTER-RELATED // PROTEIN NRT1/ PTR FAMILY 6.4
MSTRG.26853	-0.227585805991257	-1.4432743458490198	-0.61524132851472	1	1.02426	Soltu.DM.12G019540.1	(1 of 1) PTHR37182//PTHR37182:SF1 - FAMILY NOT NAMED // F24J8.11 PROTEIN
MSTRG.2997	-0.242222184259356	-1.29194960733998	-0.171819638967812	1	1.02239	-
MSTRG.13212	0.973278314717586	-3.3803104740654097	-0.8628768402991199	1	1.02179	Soltu.DM.06G000240.1	(1 of 2) PTHR33124:SF13 - TRANSCRIPTION FACTOR UPBEAT1
MSTRG.27580	-0.00788824595721535	-1.77083214672667	-0.7006667923979599	1	1.02096	Soltu.DM.12G029670.3	(1 of 1) KOG0296//KOG1332 - Angio-associated migratory cell protein (contains WD40 repeats) // Vesicle coat complex COPII, subunit SEC13
MSTRG.14041	-1.01743896400105	-1.33650990545079	-1.03849763773749	1	1.01808	Soltu.DM.06G013480.1	(1 of 3) PTHR22814:SF129 - COPPER TRANSPORT FAMILY PROTEIN-RELATED
MSTRG.17443	-0.36941780125708507	-2.52168621861287	-1.8180975490929696	1	1.01735	Soltu.DM.07G027060.1	(1 of 2) PTHR23416//PTHR23416:SF56 - SIALIC ACID SYNTHASE-RELATED // SERINE ACETYLTRANSFERASE 1, CHLOROPLASTIC-RELATED
MSTRG.24302	-1.80321736740377	-1.43871725755579	-2.0865382721863	2	1.01733	Soltu.DM.11G006790.1	(1 of 17) PTHR24078:SF279 - DUPLICATED SANT DNA-BINDING DOMAIN-CONTAINING PROTEIN
MSTRG.19803	0.489779021745484	-2.56660671945106	-0.939563844149658	1	1.01698
MSTRG.8084	-1.3545989680292498	-1.3850940162550198	-1.55210979228545	0	1.01622	Soltu.DM.03G028840.1	(1 of 4) PTHR11926:SF253 - UDP-GLYCOSYLTRANSFERASE 89B1
MSTRG.2623	0.0368957811599392	-1.56834411153328	-0.407944615325753	1	1.01419	Soltu.DM.01G040600.1	(1 of 1) PTHR12847//PTHR12847:SF5 - ATP-BINDING CASSETTE ABC TRANSPORTER-RELATED // CCR4-ASSOCIATED FACTOR 16
MSTRG.16472	-1.53036333754883	-0.8166375315966071	-1.3143807542576105	0	1.00904	Soltu.DM.07G013420.1	(1 of 2) PTHR27001:SF190 - PROTEIN KINASE DOMAIN-CONTAINING PROTEIN
MSTRG.12040	-1.83428661378708	-0.656892557388532	-1.429975973254	0	1.00514	Soltu.DM.05G009330.1	(1 of 19) PF01657//PF07714 - Salt stress response/antifungal (Stress-antifung) // Protein tyrosine kinase (Pkinase_Tyr)
MSTRG.24464	-0.381407787370046	-2.83593524423447	-2.15784360755702	1	1.00249	Soltu.DM.11G009280.1	(1 of 1) KOG0265//KOG0296 - U5 snRNP-specific protein-like factor and related proteins // Angio-associated migratory cell protein (contains WD40 repeats)
MSTRG.3963	-3.2391161894029503	0.16250398326320906	-1.1926662513524098	0	0.999114	-
MSTRG.12758	0.0274725663750049	-2.00071969515658	-0.863772715944815	1	0.997455	Soltu.DM.05G021700.1	(1 of 11) PF05627 - Cleavage site for pathogenic type III effector avirulence factor Avr (AvrRpt-cleavage)
MSTRG.26210	-0.14060914749654402	-1.10591473932377	-0.152773857455763	1	0.997224	Soltu.DM.12G006790.1	(1 of 5) PTHR11945//PTHR11945:SF190 - MADS BOX PROTEIN // SUBFAMILY NOT NAMED
MSTRG.1893	1.04015871606694	-1.09914976512444	1.1742562021396898	4	0.995464	Soltu.DM.01G031000.1	(1 of 4) PTHR31190//PTHR31190:SF21 - FAMILY NOT NAMED // ETHYLENE-RESPONSIVE TRANSCRIPTION FACTOR 13
MSTRG.21569	0.430023535067396	-2.7196881505857005	-1.17434914975897	1	0.989952	Soltu.DM.09G029020.1	(1 of 3) PTHR13711//PTHR13711:SF202 - SWI/SNF-RELATED CHROMATIN BINDING PROTEIN // HIGH MOBILITY GROUP B PROTEIN 10-RELATED
MSTRG.2908	-0.420033748108161	-2.16301620560494	-1.5807044681943998	1	0.987965	Soltu.DM.01G044350.1	(1 of 2) PTHR33334//PTHR33334:SF5 - FAMILY NOT NAMED // DENTIN SIALOPHOSPHOPROTEIN-LIKE PROTEIN
MSTRG.14555	0.4927197421184481	-3.1405754666116805	-1.3878376914834398	1	0.984651	Soltu.DM.06G021830.1	(1 of 3) PTHR31717:SF11 - B-BOX TYPE ZINC FINGER-CONTAINING PROTEIN
MSTRG.24334	-0.09454519349949403	-2.4971943507994903	-1.20934278794905	1	0.984541	-
MSTRG.18428	0.18533664914679104	-1.25522782989213	0.0845800039798959	1	0.982238	-
MSTRG.24449	-1.25848598946673	-0.7075309894797241	-0.924523949762392	0	0.981308	Soltu.DM.11G008900.1	(1 of 15) KOG4282 - Transcription factor GT-2 and related proteins, contains trihelix DNA-binding/SANT domain
MSTRG.14130	-1.78623343525161	-1.02637602454305	-1.79027719004801	0	0.980779	Soltu.DM.06G014600.1	(1 of 6) K06269 - serine/threonine-protein phosphatase PP1 catalytic subunit (PPP1C)
MSTRG.22503	-1.1772406003016498	-0.738732735324389	-0.925910924250818	0	0.978017	Soltu.DM.10G011960.1	(1 of 1) PTHR21229:SF28 - LUNG SEVEN TRANSMEMBRANE RECEPTOR-LIKE PROTEIN
MSTRG.1944	-0.4086631776559621	-1.25988358495626	-0.668590361051204	1	0.977437	Soltu.DM.01G031610.1	(1 of 26) PF14547 - Hydrophobic seed protein (Hydrophob_seed)
MSTRG.6406	-0.141685167356329	-1.95580412075029	-1.03539458545877	1	0.97554	Soltu.DM.03G004240.1	(1 of 1) PF02439 - Adenovirus E3 region protein CR2 (Adeno_E3_CR2)
MSTRG.23482	-0.46861763070435	-1.25624340530643	-0.7115577262800831	1	0.975275	Soltu.DM.10G026480.1	(1 of 3) KOG0725//KOG1611 - Reductases with broad range of substrate specificities // Predicted short chain-type dehydrogenase
MSTRG.17916	0.3802120047454721	-2.04919140939388	-0.20333481886485305	1	0.971642	Soltu.DM.08G004770.1	(1 of 3) PTHR23056:SF45 - CALCINEURIN B-LIKE PROTEIN 4
MSTRG.27568	-0.30872094971635305	-1.4801511012693402	-0.662188521426514	1	0.971559	Soltu.DM.12G029560.1	(1 of 7) PTHR13789//PTHR13789:SF185 - MONOOXYGENASE // FAD/NAD(P)-BINDING OXIDOREDUCTASE FAMILY PROTEIN
MSTRG.16277	-0.189323935240575	-1.85371494880363	-1.04753320122506	1	0.97148	Soltu.DM.07G010420.1	(1 of 4) K17710 - pentatricopeptide repeat domain-containing protein 1 (PTCD1)
MSTRG.18892	0.41022890850614896	-1.46398326760522	0.00118006703750644	1	0.968612	Soltu.DM.08G019990.2	(1 of 2) PTHR33101//PTHR33101:SF2 - FAMILY NOT NAMED // ROP GUANINE NUCLEOTIDE EXCHANGE FACTOR 14
MSTRG.15298	-1.57332121888503	-1.26960729153335	-1.82532030073853	0	0.967924	Soltu.DM.06G031470.1	(1 of 1) PTHR13832//PTHR13832:SF228 - PROTEIN PHOSPHATASE 2C // PROTEIN PHOSPHATASE 2C 36-RELATED
MSTRG.11004	-0.0993953714694256	-1.05700192833708	-0.147806200014801	1	0.965363	Soltu.DM.04G033800.3	(1 of 2) PTHR11802//PTHR11802:SF57 - SERINE PROTEASE FAMILY S10 SERINE CARBOXYPEPTIDASE // SUBFAMILY NOT NAMED
MSTRG.23303	0.0864563119850152	-0.133657513089105	1.28405880831893	4	0.965205	Soltu.DM.10G024310.1	(1 of 9) PTHR31374//PTHR31374:SF19 - FAMILY NOT NAMED // F8A24.8 PROTEIN
MSTRG.8430	-0.240128785392147	-1.00843804309706	-0.248684110198804	1	0.964442	Soltu.DM.03G033250.2	(1 of 3) PTHR11005//PTHR11005:SF2 - LYSOSOMAL ACID LIPASE-RELATED // SUBFAMILY NOT NAMED
MSTRG.1391	-1.85756706870765	-0.9696635398369252	-1.75743606494973	0	0.963645	Soltu.DM.01G024420.1	(1 of 1) PTHR22763//PTHR22763:SF79 - RING ZINC FINGER PROTEIN // SUBFAMILY NOT NAMED
MSTRG.15388	-1.80547633404647	-0.8832509773804941	-1.23505135692625	0	0.962967	Soltu.DM.06G032750.1	(1 of 2) K12761 - carbon catabolite-derepressing protein kinase (SNF1)
MSTRG.26559	-1.2930644285307802	-0.909221805676375	-1.1116647373200002	0	0.959826	Soltu.DM.12G012210.1
MSTRG.7554	-1.03464855853006	-0.544612322731847	-0.591479224212748	0	0.959724	Soltu.DM.03G021950.2	(1 of 3) PF05631 - Sugar-tranasporters, 12 TM (MFS_5)
MSTRG.11586	0.188259723967051	-1.80910503750091	0.197958805457359	1	0.959397	-
MSTRG.22585	0.0727898497569857	-0.178606695609974	1.0447499965213198	4	0.957329	Soltu.DM.10G013710.1	(1 of 5) PTHR16223:SF9 - TRANSCRIPTION FACTOR BHLH139-RELATED
MSTRG.16939	-2.15242969157346	-0.9250952704359492	-2.07168179184996	2	0.955261	Soltu.DM.07G020070.1	(1 of 2) PTHR13832//PTHR13832:SF372 - PROTEIN PHOSPHATASE 2C // PROTEIN PHOSPHATASE 2C 20-RELATED
MSTRG.14341	0.16377868922545402	-1.02960322625598	0.174957558080082	1	0.951936	Soltu.DM.06G018210.1	(1 of 1) PTHR11662:SF232 - GLYCEROL-3-PHOSPHATE TRANSPORTER 4-RELATED
MSTRG.23455	0.428038320359501	-1.28468645251365	0.272797530396127	1	0.951731	-
MSTRG.25150	-0.0152838879238856	-2.59291160845932	-0.5664467864087321	1	0.949474	Soltu.DM.11G019840.1	(1 of 7) PTHR24286:SF66 - CYTOCHROME P450 FAMILY PROTEIN-RELATED
MSTRG.15707	-1.62426896439069	-0.47963873526447	-1.019634828556	0	0.949123	Soltu.DM.07G001390.1	(1 of 6) PTHR32191//PTHR32191:SF2 - FAMILY NOT NAMED // TETRASPANIN-11-RELATED
MSTRG.27289	-2.19209285748566	-0.0910639939500213	-1.04739450441503	0	0.948847	Soltu.DM.12G025910.1
MSTRG.15923	-1.79882273398354	-1.18051717107257	-1.70492684515297	0	0.948814	Soltu.DM.07G004310.1	(1 of 62) PF00560//PF08263//PF13855 - Leucine Rich Repeat (LRR_1) // Leucine rich repeat N-terminal domain (LRRNT_2) // Leucine rich repeat (LRR_8)
MSTRG.4474	-0.4404646129914629	1.32717698309993	1.9729035937636497	4	0.948725	Soltu.DM.02G013870.1
MSTRG.21982	-0.4868492453100189	-1.77048846266754	-1.28869385983118	1	0.945413	Soltu.DM.10G002500.1	(1 of 1) PTHR11751:SF387 - AMINOTRANSFERASE TAT2-RELATED
MSTRG.14938	0.00977407756503415	-1.02817152453396	-0.0469434116782101	1	0.941887	Soltu.DM.06G026640.1	(1 of 1) PTHR11453//PTHR11453:SF51 - ANION EXCHANGE PROTEIN // SUBFAMILY NOT NAMED
MSTRG.23537	-0.152045801733728	-2.2661658425112003	-1.37710060164906	1	0.940482	Soltu.DM.10G027130.1	(1 of 18) PF03763 - Remorin, C-terminal region (Remorin_C)
MSTRG.27508	-0.8577021983564951	-1.17718458932459	-0.8818689058871999	1	0.938384	Soltu.DM.12G028730.1	(1 of 35) K08235 - xyloglucan:xyloglucosyl transferase (E2.4.1.207)
MSTRG.6165	-1.01820016171365	-1.17073170434971	-1.21025036227578	0	0.937941	Soltu.DM.03G000860.1	(1 of 16) K08912 - light-harvesting complex II chlorophyll a/b binding protein 1 (LHCB1)
MSTRG.18643	-0.232851513359434	-2.6133458318065697	-1.02808364098378	1	0.936591	Soltu.DM.08G016160.1	(1 of 10) PTHR33076//PTHR33076:SF11 - FAMILY NOT NAMED // BIFUNCTIONAL INHIBITOR/LIPID-TRANSFER PROTEIN/SEED STORAGE 2S ALBUMIN SUPERFAMILY PROTEIN-RELATED
MSTRG.26808	0.6406121103172759	-1.5053890559237	0.278427136902637	1	0.935532	-
MSTRG.24696	-0.0386382601742527	-1.45014669825451	-0.272607398105304	1	0.934913	Soltu.DM.11G012390.1
MSTRG.5900	-1.61922309469564	-0.702134886452403	-1.33728676921323	0	0.934666	Soltu.DM.02G032250.1	(1 of 5) PTHR31558:SF3 - CW14 PROTEIN
MSTRG.23762	-0.399201003913822	-1.5829788828404	-1.0246167728779498	1	0.933538	Soltu.DM.10G030260.1	(1 of 1) 1.14.13.81 - Magnesium-protoporphyrin IX monomethyl ester (oxidative) cyclase / Mg-protoporphyrin IX monomethyl ester oxidative cyclase
MSTRG.17272	-0.0839993932995218	-1.62407674293865	-0.591153579835739	1	0.931922	Soltu.DM.07G024580.1	(1 of 3) PTHR10353//PTHR10353:SF42 - GLYCOSYL HYDROLASE // SUBFAMILY NOT NAMED
MSTRG.18877	-0.5169239077086629	-1.54375710671073	-1.10138086922512	1	0.930847	Soltu.DM.08G019800.1	(1 of 3) PTHR21562//PTHR21562:SF13 - NOTUM-RELATED // SUBFAMILY NOT NAMED
MSTRG.5562	-2.18756848769465	-1.70214483341186	-2.80312468579132	2	0.930381	Soltu.DM.02G027820.1	(1 of 51) PF03195 - Protein of unknown function DUF260 (DUF260)
MSTRG.3159	-1.53246196227913	-1.17289731567504	-1.67447819441813	0	0.929474	Soltu.DM.01G047820.1	(1 of 2) PTHR31003//PTHR31003:SF5 - MYB FAMILY TRANSCRIPTION FACTOR // MYB FAMILY TRANSCRIPTION FACTOR
MSTRG.4485	-1.33414553347482	-1.19804410827061	-1.5403973464574	0	0.928119	Soltu.DM.02G014010.1	(1 of 8) PTHR21649//PTHR21649:SF25 - CHLOROPHYLL A/B BINDING PROTEIN // SUBFAMILY NOT NAMED
MSTRG.22319	-0.273865376743196	-1.14679532385497	-0.419520824289378	1	0.926944	-
MSTRG.24369	0.0909884284797569	-3.31503445876234	-2.01548476988167	1	0.92619	Soltu.DM.11G007700.1	(1 of 5) 1.3.1.22 - 3-oxo-5-alpha-steroid 4-dehydrogenase (NADP(+)) / Cholestenone 5-alpha-reductase
MSTRG.6800	-0.442680731472897	-1.66850527378536	-1.15564934000595	1	0.925147	Soltu.DM.03G011170.1	(1 of 3) PTHR22950:SF240 - TRANSMEMBRANE AMINO ACID TRANSPORTER-RELATED
MSTRG.21537	0.6442540660913759	-1.77094354633358	0.256139547986486	1	0.924666	Soltu.DM.09G028570.1	(1 of 12) 2.3.1.74 - Naringenin-chalcone synthase / Flavonone synthase
MSTRG.14809	-0.229185645212375	-1.17215030023993	-0.446930406759756	1	0.923529	Soltu.DM.06G024940.1	(1 of 2) PTHR34056:SF1 - GENOMIC DNA, CHROMOSOME 3, P1 CLONE: MRC8
MSTRG.11799	-1.35640852552292	-0.289130277805667	-0.686341858638813	0	0.921673	Soltu.DM.05G005680.1	(1 of 18) PTHR23155//PTHR23155:SF534 - LEUCINE-RICH REPEAT-CONTAINING PROTEIN // SUBFAMILY NOT NAMED
MSTRG.26109	-0.42213885507999693	-1.07386655677135	-0.3610753741848979	1	0.921286	Soltu.DM.12G005330.1	(1 of 5) PTHR24078//PTHR24078:SF177 - DNAJ HOMOLOG SUBFAMILY C MEMBER // PROTEIN DNJ-23-RELATED
MSTRG.17031	0.29587879310173	-3.11595011210234	-1.76691028133387	1	0.92085	Soltu.DM.07G021500.1	(1 of 3) 1.14.13.173//1.3.3.9 - 11-oxo-beta-amyrin 30-oxidase / CYP72A154 // Secologanin synthase
MSTRG.14869	-0.951039737926476	-1.05328224239151	-1.0647827890914798	0	0.918528	Soltu.DM.06G025820.1	(1 of 2) K08910 - light-harvesting complex I chlorophyll a/b binding protein 4 (LHCA4)
MSTRG.5871	-0.31967239136088205	-1.18863416534738	-0.5635571880917629	1	0.918138	Soltu.DM.02G031740.2	(1 of 2) PTHR10759//PTHR10759:SF1 - 60S RIBOSOMAL PROTEIN L34 // SUBFAMILY NOT NAMED
MSTRG.23113	0.431601722457991	-1.17254186485046	0.21475510972305606	1	0.918072	Soltu.DM.10G021480.1	(1 of 2) PTHR11746//PTHR11746:SF90 - O-METHYLTRANSFERASE // SUBFAMILY NOT NAMED
MSTRG.6296	-1.43297154523685	-1.0996953924643602	-1.57230526923666	0	0.917916	Soltu.DM.03G002860.2	(1 of 2) K12184 - ESCRT-I complex subunit VPS28 (VPS28)
MSTRG.15072	0.0121917748340176	-2.01502933366943	-1.03536833725127	1	0.915498	Soltu.DM.06G028530.4	(1 of 1) PTHR31832:SF8 - B-BOX TYPE ZINC FINGER-CONTAINING PROTEIN-RELATED
MSTRG.7376	-0.0070598655684449094	-1.07787871920608	0.0019250441462889199	1	0.91333	Soltu.DM.03G019810.1	(1 of 9) 2.1.1.240 - Trans-resveratrol di-O-methyltransferase / Resveratrol O-methyltransferase
MSTRG.8509	-1.88946341446708	-1.24130828799862	-2.1479381257333503	2	0.910873	Soltu.DM.03G034200.1	(1 of 2) PTHR11005:SF17 - AB-HYDROLASE ASSOCIATED LIPASE REGION CONTAINING PROTEIN
MSTRG.17343	-0.474117045371188	-1.32587163861239	-0.8023117919439828	1	0.909855	-
MSTRG.26613	-0.00639225717819114	-1.0954534312509498	0.0107546297409118	1	0.909048	-
MSTRG.5656	-1.55067151689509	-0.7358588189919041	-1.24892939521499	0	0.906932	Soltu.DM.02G028990.1	(1 of 1) PTHR31722:SF5 - EMB|CAB62433.1|-RELATED
MSTRG.26174	-0.24392193379773006	-1.5487131690386298	-0.312057904362009	1	0.906802	Soltu.DM.12G006270.1	(1 of 3) 2.3.1.91 - Sinapoylglucose--choline O-sinapoyltransferase / Sinapine synthase
MSTRG.4481	0.0303677589530301	-1.54199993156907	-0.424426573202325	1	0.905551	Soltu.DM.02G013990.1
MSTRG.12426	0.110719298478409	-1.22594561938158	-0.16241824796714702	1	0.904586	Soltu.DM.05G015790.1	(1 of 1) PTHR23091//PTHR23091:SF278 - N-TERMINAL ACETYLTRANSFERASE // ACYL-COA N-ACYLTRANSFERASES-LIKE PROTEIN
MSTRG.2921	-0.4464119163340821	-1.52266267798594	-1.02818826501574	1	0.904016	Soltu.DM.01G044510.1
MSTRG.13889	0.0517845027747158	-2.8119171519521	-1.75158576710599	1	0.902254	Soltu.DM.06G010940.1	(1 of 1) PTHR13489//PTHR13489:SF0 - UNCHARACTERIZED // MINI-CHROMOSOME MAINTENANCE COMPLEX-BINDING PROTEIN
MSTRG.14620	0.093008042062081	-1.22209452124726	-0.130088688125726	1	0.901995	Soltu.DM.06G022620.1	(1 of 1) PF00076//PF00956 - RNA recognition motif. (a.k.a. RRM, RBD, or RNP domain) (RRM_1) // Nucleosome assembly protein (NAP) (NAP)
MSTRG.17271	-0.313936775896598	-2.09183882867188	-1.1441318850046	1	0.901611	Soltu.DM.07G024580.1	(1 of 3) PTHR10353//PTHR10353:SF42 - GLYCOSYL HYDROLASE // SUBFAMILY NOT NAMED
MSTRG.592	-1.4261391888064598	-0.9606360326175308	-1.44915557306691	0	0.901536	Soltu.DM.01G007260.1	(1 of 1) K19363 - lipopolysaccharide-induced tumor necrosis factor-alpha factor (LITAF)
MSTRG.8213	-0.483963378314293	-1.00743434641129	-0.5719509729128129	1	0.901187	Soltu.DM.03G030400.2	(1 of 1) PTHR10209//PTHR10209:SF105//PTHR10209:SF188 - OXIDOREDUCTASE, 2OG-FE II OXYGENASE FAMILY PROTEIN // SUBFAMILY NOT NAMED // SUBFAMILY NOT NAMED
MSTRG.19037	-1.19613967661533	-1.2551389756353502	-1.51661087184153	0	0.90031	Soltu.DM.08G021800.1	(1 of 1) PF07714//PF08276//PF11883 - Protein tyrosine kinase (Pkinase_Tyr) // PAN-like domain (PAN_2) // Domain of unknown function (DUF3403) (DUF3403)
MSTRG.17379	-0.23981503208489605	-1.38791336649527	-0.5672347452565429	1	0.898674	Soltu.DM.07G026280.1	(1 of 2) PTHR10388//PTHR10388:SF16 - EUKARYOTIC TRANSLATION INITIATION FACTOR SUI1 // SUBFAMILY NOT NAMED
MSTRG.20706	-2.02475720321228	-0.874080719781627	-1.96061719855047	0	0.897448	Soltu.DM.09G017260.2	(1 of 3) K13456 - RPM1-interacting protein 4 (RIN4)
MSTRG.1392	-1.68393996989812	-0.8176859640939	-1.56211779854267	0	0.897296	Soltu.DM.01G024420.1	(1 of 1) PTHR22763//PTHR22763:SF79 - RING ZINC FINGER PROTEIN // SUBFAMILY NOT NAMED
MSTRG.74	-1.83510658268206	3.4315500061384703	2.59739792640252	5	0.895956	Soltu.DM.01G000490.1	(1 of 1) K12116 - flavin-binding kelch repeat F-box protein 1 (FKF1)
MSTRG.21054	-0.18143965068159604	-1.75845674152544	-0.997979703031902	1	0.894979	Soltu.DM.09G022330.1
MSTRG.9377	-1.1560417020079	-1.4944217556827	-1.6400865151329198	0	0.894847	Soltu.DM.04G007550.1	(1 of 5) 2.3.1.82 - Aminoglycoside 6'-N-acetyltransferase / Kanamycin 6'-N-acetyltransferase
MSTRG.2194	-0.277099753239101	-2.01032248964615	-1.35759823312405	1	0.89432	Soltu.DM.01G034680.1	(1 of 2) PTHR24089:SF325 - MITOCHONDRIAL ADENINE NUCLEOTIDE TRANSPORTER ADNT1
MSTRG.14055	0.25698274533208604	-3.1726404417059304	-1.4230958433653602	1	0.892364	Soltu.DM.06G013670.1	(1 of 7) PTHR24282//PTHR24282:SF21 - CYTOCHROME P450 FAMILY MEMBER // SUBFAMILY NOT NAMED
MSTRG.26418	-1.78279525317232	-0.905304258458635	-1.67257429949754	0	0.891163	Soltu.DM.12G009920.1	(1 of 4) PTHR32263//PTHR32263:SF4 - FAMILY NOT NAMED // INACTIVE POLY [ADP-RIBOSE] POLYMERASE RCD1-RELATED
MSTRG.8243	-0.352412491708924	-1.90005140805853	-1.32584332301338	1	0.891067	Soltu.DM.03G030790.1	(1 of 1) K00507 - stearoyl-CoA desaturase (delta-9 desaturase) (SCD, desC)
MSTRG.23707	-0.22889255826436605	-1.06692274612871	-0.307373915479847	1	0.889681	Soltu.DM.10G029560.1	(1 of 12) 3.1.1.26 - Galactolipase
MSTRG.21346	-0.0497203057100925	-1.69631236831435	-0.8124969042211841	1	0.887808	Soltu.DM.09G025800.2	(1 of 9) PF03126 - Plus-3 domain (Plus-3)
MSTRG.20493	-0.0937169475672017	-1.19928740532121	-0.338644101960831	1	0.887733	Soltu.DM.09G012790.1	(1 of 5) PTHR32212:SF112 - FBD / LEUCINE RICH REPEAT DOMAINS CONTAINING PROTEIN-RELATED
MSTRG.11112	-0.0695353163720191	-2.58821051380129	-1.72930100660979	1	0.886257	Soltu.DM.04G034990.2	(1 of 2) PTHR23172:SF36 - CHAPERONE DNAJ-DOMAIN-CONTAINING PROTEIN-RELATED
MSTRG.25165	-0.6981117493805661	-1.6358831817916202	-1.3552388838615	1	0.885964	Soltu.DM.11G020050.1	(1 of 1) PTHR10283//PTHR10283:SF76 - SOLUTE CARRIER FAMILY 13 MEMBER // DICARBOXYLATE TRANSPORTER 1, CHLOROPLASTIC
MSTRG.10852	-0.316967782873865	-1.19612748398802	-0.5892058728858139	1	0.885272	Soltu.DM.04G031830.1	(1 of 4) 2.7.1.134 - Inositol-tetrakisphosphate 1-kinase / Inositol-trisphosphate 6-kinase
MSTRG.8284	-0.6613225038364829	-1.3939028151391102	-1.14166937075408	1	0.884591	Soltu.DM.03G031410.1
MSTRG.14836	-0.0920840999894694	-1.06261967437701	-0.0245791190139715	1	0.881395	Soltu.DM.06G025320.1
MSTRG.8022	0.034138732912477	-1.7040205978108305	-0.7472347461504191	1	0.878675	Soltu.DM.03G027900.1	(1 of 3) PF04134 - Protein of unknown function, DUF393 (DUF393)
MSTRG.5241	-1.44943766882219	-1.80644704002235	-2.2257488535226204	2	0.876844	Soltu.DM.02G023780.1	(1 of 34) PF00314 - Thaumatin family (Thaumatin)
MSTRG.25548	-0.0848307805949065	-1.24898058951252	-0.398079113970322	1	0.876746	Soltu.DM.11G024550.1
MSTRG.8060	-0.290112798315302	-1.30586335304497	-0.703266641290019	1	0.876702	Soltu.DM.03G028480.1
MSTRG.9088	-0.280159898147964	-1.36815408078617	-0.737371983317987	1	0.876444	Soltu.DM.04G003820.1	(1 of 34) PTHR11926//PTHR11926:SF409 - GLUCOSYL/GLUCURONOSYL TRANSFERASES // SUBFAMILY NOT NAMED
MSTRG.16928	-1.50151128169431	-1.19839947383492	-1.7929243476308605	0	0.874692	Soltu.DM.07G019940.1	(1 of 2) PTHR24056//PTHR24056:SF234 - CELL DIVISION PROTEIN KINASE // PROTEIN KINASE FAMILY PROTEIN
MSTRG.25194	-0.163236932137533	-1.69582729771467	-0.9403527005687272	1	0.872668	Soltu.DM.11G020400.1	(1 of 4) PTHR19375:SF232 - MEDIATOR OF RNA POLYMERASE II TRANSCRIPTION SUBUNIT 37E-RELATED
MSTRG.5538	-0.8385093482910071	-1.11220688478341	-1.04711992447723	0	0.872544	Soltu.DM.02G027570.1	(1 of 83) 1.14.13.121 - Premnaspirodiene oxygenase / Hyoscymus muticus premnaspirodiene oxygenase
MSTRG.23803	-1.1457251927611498	-0.953560294247898	-1.11778022962391	0	0.871411	Soltu.DM.11G000400.1	(1 of 3) PTHR31636:SF45 - SCARECROW-LIKE PROTEIN 13
MSTRG.24066	-0.123470597418925	-1.6255736447296398	-0.835545339395059	1	0.871092	Soltu.DM.11G003220.1	(1 of 1) PTHR22778//PTHR22778:SF25 - OVARIAN CANCER GENE-2 PROTEIN-RELATED // ALPHA/BETA-HYDROLASES SUPERFAMILY PROTEIN
MSTRG.15814	-0.26711807971804896	-1.91747079757596	-1.2976280424726998	1	0.868979	Soltu.DM.07G002940.1	(1 of 1) PTHR11662:SF243 - ANION TRANSPORTER 6, CHLOROPLASTIC-RELATED
MSTRG.1748	-0.594070332079809	-1.15329537288648	-0.8286586198639829	1	0.868266	Soltu.DM.01G028870.1
MSTRG.3360	-1.43030520290228	-1.92843809091594	-2.29486168825464	2	0.866669	Soltu.DM.01G050460.1
MSTRG.13994	0.0772538015672386	-1.9502875967839304	-0.11988373021197997	1	0.866393	-
MSTRG.18769	-1.71457429218227	-0.17829898838449806	-0.79475348361682	0	0.865293	-
MSTRG.16501	0.8678836894283649	-2.0869228134636204	-0.0885448122306589	1	0.86466	Soltu.DM.07G013850.1	(1 of 1) PTHR11926//PTHR11926:SF242 - GLUCOSYL/GLUCURONOSYL TRANSFERASES // UDP-GLYCOSYLTRANSFERASE 71B2-RELATED
MSTRG.7637	-0.2245861891071	-2.07769445766555	-1.4053860793045905	1	0.864378	Soltu.DM.03G022900.1	(1 of 2) K15119 - solute carrier family 25, member 39/40 (SLC25A39_40)
MSTRG.24773	-0.33729704161307106	-1.94688875692745	-1.28544142735059	1	0.863432	Soltu.DM.11G013910.1	(1 of 2) PTHR10426//PTHR10426:SF29 - STRICTOSIDINE SYNTHASE-RELATED // SUBFAMILY NOT NAMED
MSTRG.12833	-1.04164841868933	-0.93632874831656	-1.03084820033117	0	0.862512	Soltu.DM.05G022810.1	(1 of 1) PTHR11132//PTHR11132:SF104 - SOLUTE CARRIER FAMILY 35 // SUBFAMILY NOT NAMED
MSTRG.10488	-0.402738240972236	-1.0426734051693498	-0.55417530873372	1	0.861492	-
MSTRG.17421	-1.6012900619963402	-0.357163954798972	-0.9298311873481908	0	0.861261	Soltu.DM.07G026790.1	(1 of 2) PTHR27000:SF136 - POLYGALACTURONASE INHIBITOR 1-RELATED
MSTRG.6540	0.400713881772498	-1.5991644007953605	-0.22490679099537694	1	0.860096	Soltu.DM.03G006130.1	(1 of 3) PTHR10992:SF56 - METHYLESTERASE 4-RELATED
MSTRG.91	-1.01673688934498	-1.01648847550615	-1.11799136891088	0	0.859818	Soltu.DM.01G000710.1	(1 of 6) K17991 - peroxygenase (PXG)
MSTRG.2283	0.386553870770889	-2.8049901593049102	-1.43797238844774	1	0.858733	Soltu.DM.01G035820.3	(1 of 1) PTHR33334//PTHR33334:SF2 - FAMILY NOT NAMED // GENOMIC DNA, CHROMOSOME 3, P1 CLONE: MQC3
MSTRG.3304	-0.615787244080593	-1.02850751446337	-0.7536437976903599	1	0.857901	Soltu.DM.01G049730.1	(1 of 2) PTHR24078//PTHR24078:SF219 - DNAJ HOMOLOG SUBFAMILY C MEMBER // DNAJ HEAT SHOCK N-TERMINAL DOMAIN-CONTAINING PROTEIN
MSTRG.13037	-1.01018055040259	-0.334641856506292	-0.362103119918161	0	0.856273	Soltu.DM.05G025420.1	(1 of 25) PF07714//PF11721 - Protein tyrosine kinase (Pkinase_Tyr) // Di-glucose binding within endoplasmic reticulum (Malectin)
MSTRG.27218	-0.8450350668219521	-1.2191639157865	-1.18157103803779	0	0.856211	Soltu.DM.12G024980.1	(1 of 2) PTHR24193//PTHR24193:SF70 - ANKYRIN REPEAT PROTEIN // AAA-TYPE ATPASE FAMILY PROTEIN / ANKYRIN REPEAT FAMILY PROTEIN
MSTRG.13849	-0.542039515881249	-1.86061162905438	-1.50981910880394	1	0.852207	Soltu.DM.06G010400.1	(1 of 1) PF04187 - Haem-binding uptake, Tiki superfamily, ChaN (Cofac_haem_bdg)
MSTRG.19070	-1.6315967854490805	-0.697302584268479	-1.44291479539103	0	0.851745	Soltu.DM.08G022190.2	(1 of 4) 1.14.11.27 - [Histone H3]-lysine-36 demethylase / JmjC domain-containing histone demethylase 1A
MSTRG.1472	-1.3909963408715902	-0.6776855208366119	-1.17566756918824	0	0.847633	Soltu.DM.01G025330.1	(1 of 4) PTHR13832:SF165 - PROTEIN PHOSPHATASE 2C 13-RELATED
MSTRG.26448	-0.119488348579022	-1.10809389149088	-0.335658694511736	1	0.846688	Soltu.DM.12G010440.1	(1 of 5) 1.1.1.237 - Hydroxyphenylpyruvate reductase
MSTRG.14655	1.46083249488958	-1.40466094509816	1.06380332742998	4	0.841583	Soltu.DM.06G023080.1	(1 of 11) PF07911 - Protein of unknown function (DUF1677) (DUF1677)
MSTRG.17246	-0.17929112662376698	-2.1503023552813603	-1.3781057115306898	1	0.841316	Soltu.DM.07G024270.1
MSTRG.18232	0.0220889978443301	0.135707568923337	1.16586574068652	4	0.841264	Soltu.DM.08G009690.1	(1 of 2) K10950 - ERO1-like protein alpha (ERO1L)
MSTRG.7971	-1.04826527789502	-0.525590793498411	-0.7066164353878801	0	0.840547	Soltu.DM.03G027330.1	(1 of 1) PTHR11654//PTHR11654:SF59 - OLIGOPEPTIDE TRANSPORTER-RELATED // PROTEIN NRT1/ PTR FAMILY 2.10-RELATED
MSTRG.14419	-1.17785943758352	-1.51406242361876	-1.7639962887548	0	0.838819	Soltu.DM.06G019440.1	(1 of 43) PF00234 - Protease inhibitor/seed storage/LTP family (Tryp_alpha_amyl)
MSTRG.15032	-0.403927770060067	-1.2452779388575	-0.782988048949213	1	0.837206	Soltu.DM.06G028040.1	(1 of 3) K03086 - RNA polymerase primary sigma factor (SIG1, rpoD)
MSTRG.3187	-0.545779672696849	-1.35423309554297	-0.99705846955178	1	0.834726	Soltu.DM.01G048190.1	(1 of 2) K00366 - ferredoxin-nitrite reductase (nirA)
MSTRG.5878	0.0550688762208821	-1.1886630155043898	-0.250674829810659	1	0.833463	Soltu.DM.02G031830.1	(1 of 2) PTHR12565//PTHR12565:SF172 - STEROL REGULATORY ELEMENT-BINDING PROTEIN // BHLH TRANSCRIPTION FACTOR PRE1-RELATED
MSTRG.5643	-0.0406592511605847	-1.29910755004679	-0.442108800453634	1	0.832827	Soltu.DM.02G028810.2	(1 of 18) PF03763 - Remorin, C-terminal region (Remorin_C)
MSTRG.15418	0.0890929885954598	-1.17344096217541	-0.16589457092132998	1	0.832419	Soltu.DM.06G033130.1	(1 of 2) PTHR23130//PTHR23130:SF78 - FAMILY NOT NAMED // CYTOCHROME B561/FERRIC REDUCTASE TRANSMEMBRANE WITH DOMON RELATED DOMAIN
MSTRG.12432	-0.0661598768235206	-1.12131956552756	-0.283026265006788	1	0.831865	-
MSTRG.19419	-0.548120597641656	-1.30212864889531	-0.971009885533988	1	0.831181	Soltu.DM.08G026660.1	(1 of 16) PF00307 - Calponin homology (CH) domain (CH)
MSTRG.3226	-1.73459513688386	0.580742548658821	-0.0096816770474639	0	0.830402	Soltu.DM.01G048750.1	(1 of 2) PTHR10218:SF222 - EXTRA-LARGE GUANINE NUCLEOTIDE-BINDING PROTEIN 1
MSTRG.27451	-1.32838461330675	-0.594495822947201	-0.8747122012791	0	0.830278	Soltu.DM.12G027820.1	(1 of 1) PTHR11662:SF153 - GLYCEROL-3-PHOSPHATE TRANSPORTER 5-RELATED
MSTRG.11369	0.0879611881412303	-1.37928785455567	-0.3618771311434171	1	0.829947	Soltu.DM.04G038210.1	(1 of 1) PTHR31065//PTHR31065:SF12 - FAMILY NOT NAMED // PLATZ TRANSCRIPTION FACTOR FAMILY PROTEIN
MSTRG.21864	-0.262505331605557	-1.98473387870082	-1.3382532865850902	1	0.829787	Soltu.DM.10G001010.1	(1 of 5) K04079 - molecular chaperone HtpG (htpG, HSP90A)
MSTRG.20535	0.217185645816792	-1.10581395217603	0.065827131385691	1	0.829474	Soltu.DM.09G013590.1	(1 of 1) K10140 - DNA damage-binding protein 2 (DDB2)
MSTRG.24454	0.251162396863968	-1.53984742530272	-0.26465359525972104	1	0.829203	Soltu.DM.11G008980.1	(1 of 15) PF04755 - PAP_fibrillin (PAP_fibrillin)
MSTRG.16521	0.155982221013374	-0.222841254919574	1.01904869836739	4	0.828529	Soltu.DM.07G014150.1	(1 of 2) PTHR13301//PTHR13301:SF62 - X-BOX TRANSCRIPTION FACTOR-RELATED // SUBFAMILY NOT NAMED
MSTRG.21058	0.040640816506752	-1.0089245998740202	0.12334624254527	1	0.828508	Soltu.DM.09G022390.1
MSTRG.7064	0.7190461956837529	-1.17181585198431	0.548351364428046	1	0.827604	-
MSTRG.10175	-0.177958067376545	-1.3251599953730702	-0.5730400022818779	1	0.827549	Soltu.DM.04G021800.1	(1 of 2) 5.5.1.4 - Inositol-3-phosphate synthase / Myo-inositol-1-phosphate synthase
MSTRG.5508	-0.28189025412317703	-1.1430922429308898	-0.528409931508863	1	0.826539	Soltu.DM.02G027190.1	(1 of 1) PTHR31062:SF48 - XYLOGLUCAN ENDOTRANSGLUCOSYLASE/HYDROLASE PROTEIN 6-RELATED
MSTRG.4783	-0.797793155184086	-1.44707374266727	-1.30994474985726	1	0.826443	Soltu.DM.02G017920.1	(1 of 38) K04733 - interleukin-1 receptor-associated kinase 4 (IRAK4)
MSTRG.17747	-1.03440199649904	-0.843787196822489	-0.951456426346424	0	0.820402	Soltu.DM.08G002280.1	(1 of 11) K13691 - pathogen-inducible salicylic acid glucosyltransferase [EC:2.4.1.-] Glc b1-2 SA (SGT1)
MSTRG.14506	0.16008364381044698	-1.92721701489079	-0.886914573379675	1	0.820386	Soltu.DM.06G020510.1	(1 of 143) PF00010 - Helix-loop-helix DNA-binding domain (HLH)
MSTRG.8279	0.27615769733802503	-1.31650125521825	-0.0902847426906435	1	0.818671	Soltu.DM.03G031310.1	(1 of 3) PTHR31194:SF4 - ETHYLENE-RESPONSIVE TRANSCRIPTION FACTOR ERF003
MSTRG.8859	-1.50491320981033	2.73470188485726	2.2151926810982	5	0.818369	Soltu.DM.04G000770.1
MSTRG.2252	0.495821365371078	-1.31181014757403	0.12818392455352198	1	0.816699	Soltu.DM.01G035500.1	(1 of 101) PF02519 - Auxin responsive protein (Auxin_inducible)
MSTRG.7640	-1.4491281412367298	-0.23375830326747304	-0.464545823457956	0	0.815666	Soltu.DM.03G022940.1	(1 of 2) PTHR31194//PTHR31194:SF16 - SHN SHINE , DNA BINDING / TRANSCRIPTION FACTOR // SUBFAMILY NOT NAMED
MSTRG.17938	1.3133194965241002	-1.47090586265944	0.789817020633772	1	0.815484	Soltu.DM.08G004980.1	(1 of 1) PTHR10108//PTHR10108:SF801 - METHYLTRANSFERASE // METHYLTRANSFERASE PMT18-RELATED
MSTRG.10420	-1.3017018207853102	-0.565238067511761	-1.02376826359119	0	0.813224	Soltu.DM.04G025540.2	(1 of 1) PTHR31636//PTHR31636:SF10 - FAMILY NOT NAMED // SCARECROW-LIKE PROTEIN 1
MSTRG.13673	0.301051648148	-1.08837063861213	0.120594121698937	1	0.812912	Soltu.DM.06G007170.1
MSTRG.6163	-1.14733694356926	-0.547703669970953	-0.8219026125731221	0	0.810932	Soltu.DM.03G000830.4	(1 of 16) K08912 - light-harvesting complex II chlorophyll a/b binding protein 1 (LHCB1)
MSTRG.12457	-1.71855650226575	-0.796253458294169	-1.38874136786398	0	0.810721	Soltu.DM.05G016630.1	(1 of 1) PTHR31568//PTHR31568:SF17 - FAMILY NOT NAMED // EXPRESSED PROTEIN
MSTRG.21824	-3.00756505835204	-1.85611252703841	-3.73937292783296	2	0.810151	Soltu.DM.10G000560.1	(1 of 1) PTHR34049:SF1 - F-BOX PROTEIN SKIP27
MSTRG.2188	0.0483377842040378	-1.29395727558831	-0.162058936138465	1	0.80934	Soltu.DM.01G034620.1	(1 of 4) PTHR31194//PTHR31194:SF0 - SHN SHINE , DNA BINDING / TRANSCRIPTION FACTOR // ETHYLENE-RESPONSIVE TRANSCRIPTION FACTOR CRF3-RELATED
MSTRG.17599	-0.524544617812498	-1.12154269633722	-0.630160949066889	1	0.808773	Soltu.DM.08G000460.1	(1 of 3) PTHR33593//PTHR33593:SF2 - FAMILY NOT NAMED // F5O11.5
MSTRG.2630	-0.223703300562842	-1.1055384599178402	-0.473584258906329	1	0.806167	Soltu.DM.01G040680.1	(1 of 1) PTHR22835:SF275 - GDSL ESTERASE/LIPASE LIP-4
MSTRG.12082	-0.0534529155944582	-1.29101766046398	-0.500410631308919	1	0.80611	Soltu.DM.05G009860.1	(1 of 1) K14640 - solute carrier family 20 (sodium-dependent phosphate transporter) (SLC20A, PIT)
MSTRG.17894	-0.8179795206635531	-1.04287949111978	-0.894789583121038	0	0.805636	Soltu.DM.08G004500.1	(1 of 4) PTHR11751:SF380 - 1-AMINOCYCLOPROPANE-1-CARBOXYLATE SYNTHASE 2-RELATED
MSTRG.26180	0.286068428050698	-1.27390967055964	-0.0227181578315655	1	0.803454	Soltu.DM.12G006380.1	(1 of 3) PTHR22950:SF278 - AMINO ACID PERMEASE 1-RELATED
MSTRG.15685	-0.158054771902809	-1.8681141862790096	-1.14797969106005	1	0.803013	Soltu.DM.07G001170.1	(1 of 1) PTHR12601:SF9 - TETRATRICOPEPTIDE REPEAT DOMAIN PROTEIN
MSTRG.11212	-0.0151599659125253	-1.54891486889781	-0.6869650982442039	1	0.80055	Soltu.DM.04G036380.1	(1 of 15) PTHR31580:SF4 - FILAMENT-LIKE PLANT PROTEIN 4-RELATED
MSTRG.5910	-0.284583682788668	-1.42143805038461	-0.87899743221663	1	0.798964	Soltu.DM.02G032390.1	(1 of 8) PF05542 - Protein of unknown function (DUF760) (DUF760)
MSTRG.21025	-1.23789562472282	-0.229578561486879	-0.597097258400316	0	0.798125	Soltu.DM.09G021900.1
MSTRG.10030	-0.201647749369227	-1.17457335754629	-0.540923332591371	1	0.798103	Soltu.DM.04G019420.2	(1 of 2) PTHR31314//PTHR31314:SF8 - FAMILY NOT NAMED // MYB-LIKE HTH TRANSCRIPTIONAL REGULATOR FAMILY PROTEIN
MSTRG.6541	0.36564469067811295	-1.56328327306778	-0.286236837360432	1	0.798097	Soltu.DM.03G006130.1	(1 of 3) PTHR10992:SF56 - METHYLESTERASE 4-RELATED
MSTRG.27236	0.00215866869331429	-1.32224924616468	-0.247951069625152	1	0.798004	Soltu.DM.12G025240.1	(1 of 160) PF00847 - AP2 domain (AP2)
MSTRG.5274	0.155275624226982	-1.4335515402471102	-0.41547392664194505	1	0.797145	Soltu.DM.02G024250.2	(1 of 3) PTHR10566//PTHR10566:SF93 - CHAPERONE-ACTIVITY OF BC1 COMPLEX CABC1 -RELATED // SUBFAMILY NOT NAMED
MSTRG.5720	-0.22832132044701894	-1.36747740792975	-0.709065719057979	1	0.79542	Soltu.DM.02G029770.2	(1 of 3) PTHR11550//PTHR11550:SF11 - CTP SYNTHASE // CTP SYNTHASE
MSTRG.11669	-0.37335867547047497	-1.57184165761658	-1.13561901594187	1	0.79512	Soltu.DM.05G003810.1	(1 of 12) PF05623 - Protein of unknown function (DUF789) (DUF789)
MSTRG.5145	-0.0544636650376321	-1.11827037004466	-0.33319105332135995	1	0.793274	Soltu.DM.02G022470.1	(1 of 4) PTHR13832//PTHR13832:SF304 - PROTEIN PHOSPHATASE 2C // PROTEIN PHOSPHATASE 2C 47-RELATED
MSTRG.96	-2.14793282378242	-0.5803639696852471	-1.65923510143368	0	0.792451	-
MSTRG.3292	0.17158788554955806	-1.6861267718677602	-0.2749836635952561	1	0.791114	Soltu.DM.01G049600.1
MSTRG.488	-1.09503992747456	-1.38306031418898	-1.62944512026505	0	0.790968	Soltu.DM.01G005660.1	(1 of 2) PTHR24343//PTHR24343:SF189 - SERINE/THREONINE KINASE // CBL-INTERACTING SERINE/THREONINE-PROTEIN KINASE 3
MSTRG.10381	-0.109542089945784	-1.2408502557325702	-0.502883192604399	1	0.789232	Soltu.DM.04G025080.2	(1 of 1) PTHR31750:SF2 - PROTEIN STAY-GREEN LIKE, CHLOROPLASTIC
MSTRG.3012	0.0404364409082212	-1.2948178340169	-0.3478330944558161	1	0.788532	Soltu.DM.01G045780.1
MSTRG.25597	0.141750715200618	-1.60314519220025	-0.606982680416203	1	0.787945	Soltu.DM.11G025120.1	(1 of 11) K06892 - feruloyl-CoA ortho-hydroxylase (F6H1)
MSTRG.3112	0.223999290798596	-1.17009914280963	-0.0111073540929765	1	0.787568	Soltu.DM.01G047220.1	(1 of 10) PF04669 - Polysaccharide biosynthesis (Polysacc_synt_4)
MSTRG.11102	-1.26280144569001	-0.905630432832405	-1.33913009339485	0	0.786921	Soltu.DM.04G034890.2	(1 of 116) PF02365 - No apical meristem (NAM) protein (NAM)
MSTRG.19619	0.0220719839138954	-2.67184408547789	-1.8120438462371495	1	0.786606	Soltu.DM.08G029510.1	(1 of 1) PTHR13215//PTHR13215:SF6 - RNA POLYMERASE II TRANSCRIPTIONAL COACTIVATOR // RNA POLYMERASE II TRANSCRIPTIONAL COACTIVATOR KELP
MSTRG.11310	-1.31808032347826	-0.642358041230188	-1.1026768894493602	0	0.785384	Soltu.DM.04G037570.1	(1 of 29) PTHR11102//PTHR11102:SF90 - SEL-1-LIKE PROTEIN // SUBFAMILY NOT NAMED
MSTRG.15922	-1.90995840183399	-1.00181439193104	-2.05687761054941	0	0.784643	Soltu.DM.07G004270.1	(1 of 62) PF00560//PF08263//PF13855 - Leucine Rich Repeat (LRR_1) // Leucine rich repeat N-terminal domain (LRRNT_2) // Leucine rich repeat (LRR_8)
MSTRG.17215	-1.45919884283732	-0.105380773545519	-0.7319824521906669	0	0.784243	Soltu.DM.07G023870.1	(1 of 4) PTHR10891//PTHR10891:SF386 - EF-HAND CALCIUM-BINDING DOMAIN CONTAINING PROTEIN // SUBFAMILY NOT NAMED
MSTRG.9714	-1.68681997601489	-0.3200843097763369	-1.1489084195334098	0	0.783747	Soltu.DM.04G012740.2	(1 of 3) PTHR13789//PTHR13789:SF1 - MONOOXYGENASE // FAD/NAD(P)-BINDING OXIDOREDUCTASE FAMILY PROTEIN-RELATED
MSTRG.615	-0.670946017029297	-1.83927073778438	-1.6890466890475402	1	0.781994	Soltu.DM.01G007750.1	(1 of 12) 2.7.7.59 - [Protein-PII] uridylyltransferase / Uridylyl removing enzyme
MSTRG.7632	-0.12835003038354	-2.04874555738677	-1.3424323382946295	1	0.781325	Soltu.DM.03G022850.1	(1 of 1) PTHR30603//PTHR30603:SF4 - RNA POLYMERASE SIGMA FACTOR RPO // RNA POLYMERASE SIGMA FACTOR SIGE, CHLOROPLASTIC/MITOCHONDRIAL
MSTRG.10716	-1.49342229428123	-0.9391155549131128	-1.56813943486932	0	0.781065	Soltu.DM.04G030100.1	(1 of 1) PF12937//PF13621 - F-box-like (F-box-like) // Cupin-like domain (Cupin_8)
MSTRG.27684	-0.0314718649147199	-1.26840868101512	-0.15549889185593	1	0.779802	-
MSTRG.21588	0.10008169363481	-1.22155552162405	-0.22053854484640195	1	0.779477	Soltu.DM.09G029230.1	(1 of 1) PTHR12526:SF360 - SUCROSE-PHOSPHATE SYNTHASE 3-RELATED
MSTRG.8115	-3.63004417260862	-0.713625177280498	-3.32579713714854	2	0.776277	Soltu.DM.03G029200.1	(1 of 5) PTHR13683//PTHR13683:SF268 - ASPARTYL PROTEASES // EUKARYOTIC ASPARTYL PROTEASE FAMILY PROTEIN
MSTRG.10277	-0.0436625079654717	-1.17335759430191	-0.322994083834781	1	0.77457	Soltu.DM.04G023390.2
MSTRG.11607	-0.5265814633974479	-1.3695456094277298	-0.8656064401788589	1	0.774274	Soltu.DM.05G002990.1	(1 of 3) PTHR35735:SF1 - PROTEIN NIM1-INTERACTING 2
MSTRG.16807	0.0801685779914897	-1.51175235488325	-0.5049894646561599	1	0.77404	Soltu.DM.07G018130.1	(1 of 3) PTHR31352//PTHR31352:SF5 - FAMILY NOT NAMED // BETA-AMYLASE 5-RELATED
MSTRG.24543	-1.15313809395431	-0.696020573644976	-1.00174154538796	0	0.773229	Soltu.DM.11G010320.1	(1 of 15) PF00069//PF00954//PF01453 - Protein kinase domain (Pkinase) // S-locus glycoprotein domain (S_locus_glycop) // D-mannose binding lectin (B_lectin)
MSTRG.9315	-1.4430055601101202	-0.26224382711904703	-0.6348848488909411	0	0.771478	-
MSTRG.9092	0.207923537100324	-1.59618663682509	-0.407611282689317	1	0.771001	Soltu.DM.04G003890.1	(1 of 13) 2.4.2.40 - Zeatin O-beta-D-xylosyltransferase / Zeatin O-xylosyltransferase
MSTRG.17939	0.571529405094474	-1.0837146107200002	0.3062821647257	1	0.770399	Soltu.DM.08G004990.1	(1 of 1) PTHR19139:SF102 - AQUAPORIN NIP5-1-RELATED
MSTRG.6044	-0.130621239668819	-1.11347383590954	-0.420640768775557	1	0.768563	Soltu.DM.02G034060.1	(1 of 2) PTHR31344//PTHR31344:SF1 - FAMILY NOT NAMED // F28J7.14 PROTEIN
MSTRG.11073	0.31665572335965103	-1.6677429163307602	-0.4502869009026699	1	0.76544	Soltu.DM.04G034640.1	(1 of 233) KOG0156 - Cytochrome P450 CYP2 subfamily
MSTRG.12208	-0.5474861964554071	-1.19619940726144	-0.91564310241421	1	0.764675	Soltu.DM.05G011830.1	(1 of 1) PTHR34687:SF1 - CHAPERONE PROTEIN DNAJ-LIKE PROTEIN
MSTRG.7202	-1.37407230989844	-1.53337084845202	-2.06210404014119	0	0.763511	Soltu.DM.03G017660.1	(1 of 3) 6.2.1.8 - Oxalate--CoA ligase / Oxalyl-CoA synthetase
MSTRG.13320	-2.05169594657164	-0.923827008551132	-1.89533832703548	0	0.763238	-
MSTRG.26084	-0.0301011598637887	-2.25064208446083	-1.36785491971232	1	0.763054	Soltu.DM.12G005010.1	(1 of 3) PTHR13711//PTHR13711:SF202 - SWI/SNF-RELATED CHROMATIN BINDING PROTEIN // HIGH MOBILITY GROUP B PROTEIN 10-RELATED
MSTRG.15976	-1.11928523133891	-1.2911930737151698	-1.46586840554872	0	0.763053	Soltu.DM.07G005100.1	(1 of 3) PTHR10795//PTHR10795:SF410 - PROPROTEIN CONVERTASE SUBTILISIN/KEXIN // SUBFAMILY NOT NAMED
MSTRG.23625	-0.0471964900096354	-1.59522641725397	-0.8149798287168929	1	0.762295	Soltu.DM.10G028240.1	(1 of 3) PTHR24089:SF341 - MITOCHONDRIAL CARNITINE/ACYLCARNITINE CARRIER-LIKE PROTEIN
MSTRG.12890	0.166577010531811	-0.233758454069259	1.02669383792067	4	0.762069	Soltu.DM.05G023440.1	(1 of 13) 2.4.2.40 - Zeatin O-beta-D-xylosyltransferase / Zeatin O-xylosyltransferase
MSTRG.23024	0.040126912840689	-1.03845454188803	-0.144718797999861	1	0.760672	Soltu.DM.10G020490.2	(1 of 2) PTHR31636:SF14 - SCARECROW-LIKE PROTEIN 9
MSTRG.3066	-1.92921511953083	-0.9904079064761072	-2.01910523073591	0	0.756994	Soltu.DM.01G046580.1	(1 of 1) PTHR31304//PTHR31304:SF1 - FAMILY NOT NAMED // LOB DOMAIN-CONTAINING PROTEIN 39
MSTRG.14528	-0.246060342289795	-1.47422185014105	-0.924076811466345	1	0.755206	Soltu.DM.06G021200.1	(1 of 2) 1.1.1.3//2.7.2.4 - Homoserine dehydrogenase // Aspartate kinase / Aspartokinase
MSTRG.23715	-1.01294062444356	-1.0363578677265	-1.09850589417873	0	0.754404	Soltu.DM.10G029650.1	(1 of 2) PTHR33624:SF2 - SIGMA FACTOR BINDING PROTEIN 1, CHLOROPLASTIC-RELATED
MSTRG.5575	-0.212051391700603	-1.72166434503926	-1.1345151468011998	1	0.753306	Soltu.DM.02G027940.1	(1 of 1) PTHR34214:SF3 - GB|AAC18972.1
MSTRG.5754	-0.111048753291623	-2.93719906615042	-2.23263818934721	1	0.752928	Soltu.DM.02G030190.1	(1 of 5) 4.1.1.50 - Adenosylmethionine decarboxylase / S-adenosyl-L-methionine decarboxylase
MSTRG.8965	-0.30399839857189503	-1.2735962284506002	-0.7864455584827571	1	0.750584	Soltu.DM.04G002280.1	(1 of 1) K05354 - tropinone reductase (TR2)
MSTRG.17425	-1.40944131448576	-0.7829497008824399	-1.4208187453814098	0	0.748114	Soltu.DM.07G026830.1	(1 of 3) PTHR23344//PTHR23344:SF8 - GLYCEROPHOSPHORYL DIESTER PHOSPHODIESTERASE // GLYCEROPHOSPHODIESTER PHOSPHODIESTERASE-LIKE PROTEIN-RELATED
MSTRG.25198	0.8698146180336891	-3.04559973532157	-0.9216810609687572	1	0.747027	Soltu.DM.11G020440.4	(1 of 1) PTHR19375:SF218 - HEAT SHOCK 70 KDA PROTEIN 18
MSTRG.2003	-0.611498997124334	-1.1471180946185602	-0.984723900094875	1	0.74555	Soltu.DM.01G032330.1	(1 of 2) PTHR24057//PTHR24057:SF19 - GLYCOGEN SYNTHASE KINASE-3 ALPHA // SHAGGY-RELATED PROTEIN KINASE BETA-RELATED
MSTRG.4818	0.17697976332532198	0.0862816100008858	1.0567366508292602	4	0.744299	Soltu.DM.02G018320.1	(1 of 1) PTHR23421//PTHR23421:SF72 - BETA-GALACTOSIDASE RELATED // SUBFAMILY NOT NAMED
MSTRG.19383	-1.09004855094589	-0.7206408442289771	-0.95416120094808	0	0.743904	Soltu.DM.08G026090.1
MSTRG.11759	-0.192154447095504	-1.64106954554164	-0.993151818510236	1	0.742757	Soltu.DM.05G005190.1	(1 of 36) PF01357//PF03330 - Pollen allergen (Pollen_allerg_1) // Rare lipoprotein A (RlpA)-like double-psi beta-barrel (DPBB_1)
MSTRG.1582	-0.431849818277484	-1.37936542451614	-1.0309144835341602	1	0.742746	Soltu.DM.01G026630.1	(1 of 3) 3.4.24.71 - Endothelin-converting enzyme 1 / ECE-1
MSTRG.8879	0.104730872325222	-1.27729570020377	-0.253319747351632	1	0.742157	Soltu.DM.04G001040.1	(1 of 5) PTHR31558:SF3 - CW14 PROTEIN
MSTRG.3405	-1.85208451649078	1.3187002179848302	0.481165549436076	3	0.741736	Soltu.DM.01G050940.1	(1 of 1) PF00331//PF06813 - Glycosyl hydrolase family 10 (Glyco_hydro_10) // Nodulin-like (Nodulin-like)
MSTRG.15241	-1.11704479545426	-0.7530442499459841	-0.953465708821022	0	0.741366	Soltu.DM.06G030590.1	(1 of 25) PF02469 - Fasciclin domain (Fasciclin)
MSTRG.3940	-0.116543012980485	-1.40134308852827	-0.577081624185091	1	0.741087	Soltu.DM.02G006510.1	(1 of 10) PTHR31896:SF12 - ANTHRANILATE N-HYDROXYCINNAMOYL/BENZOYLTRANSFERASE-LIKE PROTEIN-RELATED
MSTRG.14806	-0.6750219531630279	-1.43166981135008	-1.3346491570168502	1	0.73994	Soltu.DM.06G024900.5	(1 of 3) 1.3.99.5 - 3-oxo-5-alpha-steroid 4-dehydrogenase (acceptor) / Steroid 5-alpha-reductase
MSTRG.12901	0.630620691982925	-1.01273546122818	0.642988687666605	1	0.739833	Soltu.DM.05G023610.1	(1 of 8) K00660 - chalcone synthase (CHS)
MSTRG.16800	-0.164686476134178	-1.29703991739564	-0.688224491164386	1	0.739761	Soltu.DM.07G018010.1	(1 of 4) PTHR15615:SF20 - CYCLIN FAMILY PROTEIN-RELATED
MSTRG.19748	-1.32883200640084	-0.7196168567189442	-1.2709132452361	0	0.73897	Soltu.DM.09G001140.1	(1 of 3) PTHR21290//PTHR21290:SF29 - SPHINGOMYELIN SYNTHETASE // SUBFAMILY NOT NAMED
MSTRG.642	-2.20474797153965	-0.7776002724202891	-2.10635845543392	2	0.738656	Soltu.DM.01G008360.1	(1 of 8) PTHR31205//PTHR31205:SF2 - FAMILY NOT NAMED // ACTIN CROSS-LINKING PROTEIN
MSTRG.18930	-0.448508927564978	-1.85193844470636	-1.4926945614883602	1	0.738618	Soltu.DM.08G020430.1	(1 of 2) PTHR31803//PTHR31803:SF4 - FAMILY NOT NAMED // UBIQUINOL OXIDASE 1A, MITOCHONDRIAL-RELATED
MSTRG.25045	-0.527989035294111	-1.69932814519357	-1.29650188395696	1	0.73795	Soltu.DM.11G018300.1	(1 of 5) PTHR32002//PTHR32002:SF7 - FAMILY NOT NAMED // PROTEIN NLP8-RELATED
MSTRG.11775	-0.347108688805256	-1.25581972715782	-0.797659940108152	1	0.736958	-
MSTRG.4800	-0.258179294471151	-1.62052506763439	-1.12243843717289	1	0.734354	Soltu.DM.02G018140.1	(1 of 2) PF00954//PF01453//PF07714 - S-locus glycoprotein domain (S_locus_glycop) // D-mannose binding lectin (B_lectin) // Protein tyrosine kinase (Pkinase_Tyr)
MSTRG.17634	-2.2959127914773703	3.41121482073497	2.06052568360516	5	0.732912	Soltu.DM.08G000940.1	(1 of 10) 3.6.1.13//3.6.1.22//3.6.1.53 - ADP-ribose diphosphatase / ADPR-PPase // NAD(+) diphosphatase / NADP pyrophosphatase // Mn(2+)-dependent ADP-ribose/CDP-alcohol diphosphatase / Mn(2+)-dependent ADP-ribose/CDP-alcohol pyrophosphatase
MSTRG.9048	-0.9795099947268308	-0.958640357728624	-1.13322228281878	0	0.731081	Soltu.DM.04G003270.2	(1 of 2) KOG0580//KOG1187//KOG2345 - Serine/threonine protein kinase // Serine/threonine protein kinase // Serine/threonine protein kinase/TGF-beta stimulated factor
MSTRG.4388	-0.0692395103634811	-1.58376321397091	-0.657213802153181	1	0.730739	Soltu.DM.02G012780.1
MSTRG.3600	-3.7297566681560497	-0.6322621465018299	-3.36531135974782	2	0.730326	Soltu.DM.02G001170.1	(1 of 5) PF00954//PF07714//PF08276 - S-locus glycoprotein domain (S_locus_glycop) // Protein tyrosine kinase (Pkinase_Tyr) // PAN-like domain (PAN_2)
MSTRG.15265	-1.14915686956701	-2.42022666291486	-2.77828103976166	2	0.729959	Soltu.DM.06G031000.1	(1 of 1) K18873 - pathogen-induced protein kinase (PIK1)
MSTRG.18519	-2.01509233427528	-0.734848320980563	-1.76670703826953	0	0.729515	Soltu.DM.08G014590.1	(1 of 34) PF00069//PF08263//PF13855 - Protein kinase domain (Pkinase) // Leucine rich repeat N-terminal domain (LRRNT_2) // Leucine rich repeat (LRR_8)
MSTRG.2643	-1.24221762105004	-0.4456870303165441	-0.8919983707534599	0	0.728622	Soltu.DM.01G040850.5	(1 of 1) PTHR22957//PTHR22957:SF212 - TBC1 DOMAIN FAMILY MEMBER GTPASE-ACTIVATING PROTEIN // [PROTEIN ADP-RIBOSYLARGININE] HYDROLASE
MSTRG.27585	-0.479253932653455	-1.01027554775866	-0.7338149226580941	1	0.727903	Soltu.DM.12G029740.1	(1 of 1) PTHR33021:SF1 - EARLY NODULIN-LIKE PROTEIN 2
MSTRG.19809	0.5471636342362299	-1.04286382228146	0.371354575098061	1	0.724383	Soltu.DM.09G001920.1	(1 of 1) PTHR13683//PTHR13683:SF347 - ASPARTYL PROTEASES // CYSTEINE-RICH PEPTIDE FAMILY PROTEIN
MSTRG.1333	0.180757739061595	-1.27281805542944	-0.0276356185204415	1	0.724256	Soltu.DM.01G023600.1	(1 of 4) 1.8.4.12 - Peptide-methionine (R)-S-oxide reductase / Selenoprotein R
MSTRG.5905	-0.592080824327321	-1.16372532258384	-0.8311526318532071	1	0.723964	Soltu.DM.02G032300.1	(1 of 1) PTHR11200//PTHR11200:SF168 - INOSITOL 5-PHOSPHATASE // SUBFAMILY NOT NAMED
MSTRG.14370	-1.31865322196301	-0.596360222976284	-1.1440140851341898	0	0.723344	Soltu.DM.06G018580.1	(1 of 29) PF05678 - VQ motif (VQ)
MSTRG.4863	-0.37930083462646497	-1.1320403476584	-0.707400188304008	1	0.722807	Soltu.DM.02G018950.1	(1 of 4) PTHR31717//PTHR31717:SF7 - FAMILY NOT NAMED // B-BOX DOMAIN PROTEIN 26-RELATED
MSTRG.6205	-0.210756458434671	-1.06524101584309	-0.31828529438540004	1	0.722114	Soltu.DM.03G001490.1	(1 of 7) PTHR27001:SF83 - LRR RECEPTOR-LIKE SERINE/THREONINE-PROTEIN KINASE MRH1-RELATED
MSTRG.7425	-0.0339190741613799	-1.04041866121959	-0.298144960498143	1	0.721781	Soltu.DM.03G020370.1	(1 of 3) K03086 - RNA polymerase primary sigma factor (SIG1, rpoD)
MSTRG.14899	-1.26692224778751	-0.3651502707234289	-0.578384905169545	0	0.721218	Soltu.DM.06G026200.1	(1 of 1) PTHR24322:SF429 - NAD(P)-BINDING ROSSMANN-FOLD SUPERFAMILY PROTEIN
MSTRG.13121	-0.16369120808199802	-1.37583194366314	-0.7400116336419201	1	0.72089	Soltu.DM.05G026490.1	(1 of 4) PTHR13832:SF286 - PROTEIN PHOSPHATASE 2C 33-RELATED
MSTRG.19013	-1.18158618762563	-0.338403470698106	-0.721612015038686	0	0.720738	Soltu.DM.08G021530.1	(1 of 8) PF04819 - Family of unknown function (DUF716) (DUF716)
MSTRG.17057	-0.7351866975776841	-1.05767107390063	-1.02485018950195	0	0.718658	Soltu.DM.07G021940.2	(1 of 1) PTHR32116:SF30 - GALACTURONOSYLTRANSFERASE 15-RELATED
MSTRG.18028	-0.903118799620846	-2.48635506400037	-2.38966656596792	1	0.718498	Soltu.DM.08G006170.1	(1 of 3) PTHR11200//PTHR11200:SF133 - INOSITOL 5-PHOSPHATASE // TYPE I INOSITOL 1,4,5-TRISPHOSPHATE 5-PHOSPHATASE 12-RELATED
MSTRG.3293	-0.218353990237066	-1.45740194657399	-0.596130089733116	1	0.718051	Soltu.DM.01G049610.1
MSTRG.26809	0.481402816772582	-1.34524264948527	0.0479578217126912	1	0.716981	-
MSTRG.21409	-1.76533971511258	-1.3019168218787902	-2.24549390812301	2	0.716957	Soltu.DM.09G026550.1	(1 of 6) PTHR31373//PTHR31373:SF0 - FAMILY NOT NAMED // EMB|CAB86628.1
MSTRG.11278	-1.79383232994854	-0.547004322746724	-1.48802419213035	0	0.716646	Soltu.DM.04G037130.1	(1 of 1) PTHR18896//PTHR18896:SF72 - PHOSPHOLIPASE D // SUBFAMILY NOT NAMED
MSTRG.7847	-0.133023577802537	-1.4710019306012	-0.786673712360515	1	0.714364	Soltu.DM.03G025590.1	(1 of 592) PF00067 - Cytochrome P450 (p450)
MSTRG.22833	0.0341336769003784	-1.2740821632226202	-0.255070787519084	1	0.714191	Soltu.DM.10G017750.1	(1 of 1) PTHR31618//PTHR31618:SF1 - FAMILY NOT NAMED // MECHANOSENSITIVE ION CHANNEL PROTEIN 6-RELATED
MSTRG.618	-0.6649505828296529	-1.18791266660373	-1.1059192650625802	1	0.71355	Soltu.DM.01G007790.1	(1 of 5) 4.1.1.50 - Adenosylmethionine decarboxylase / S-adenosyl-L-methionine decarboxylase
MSTRG.9662	0.871161442328437	-1.23170933285487	0.438482262308356	1	0.711758	Soltu.DM.04G011830.1	(1 of 1) PTHR23201//PTHR23201:SF8 - EXTENSIN, PROLINE-RICH PROTEIN // SUBFAMILY NOT NAMED
MSTRG.6355	0.3369329638492	-1.2848647246198202	0.0454686136688053	1	0.711613	Soltu.DM.03G003550.1	(1 of 12) K06689 - ubiquitin-conjugating enzyme E2 D/E (UBE2D_E, UBC4, UBC5)
MSTRG.15790	0.221267819007681	-1.71368838243126	-0.606098433398568	1	0.711303	Soltu.DM.07G002610.1	(1 of 2) PTHR14155//PTHR14155:SF158 - RING FINGER DOMAIN-CONTAINING // SUBFAMILY NOT NAMED
MSTRG.8779	-1.47726755707627	-0.460576592727401	-1.17648796173247	0	0.707775	Soltu.DM.03G037570.1	(1 of 6) K07300 - Ca2+:H+ antiporter (chaA, CAX)
MSTRG.6539	0.0580475879292097	-1.62671152068861	-0.7768557178496891	1	0.706573	Soltu.DM.03G006120.1	(1 of 3) PTHR10992//PTHR10992:SF56 - ALPHA/BETA HYDROLASE FOLD-CONTAINING PROTEIN // METHYLESTERASE 4-RELATED
MSTRG.24495	-1.39151928074669	-1.11435731054714	-1.71611032565703	0	0.706521	Soltu.DM.11G009740.1	(1 of 1) PTHR31719//PTHR31719:SF16 - FAMILY NOT NAMED // NAC DOMAIN-CONTAINING PROTEIN 2
MSTRG.16744	-1.7140796476814602	-0.522068114650465	-1.3384387851584298	0	0.705541	Soltu.DM.07G017160.1	(1 of 85) PF03106 - WRKY DNA -binding domain (WRKY)
MSTRG.22179	0.5250940928883641	-1.5051751011776	-0.22572135760879106	1	0.704473	Soltu.DM.10G005250.1
MSTRG.7160	0.269702334375819	-1.14498466467612	-0.0664622120791919	1	0.704359	Soltu.DM.03G017060.1	(1 of 1) PTHR33076:SF5 - NON-SPECIFIC LIPID-TRANSFER PROTEIN 14-RELATED
MSTRG.26650	-0.5766676205652211	-1.39527849745567	-1.18243915117955	1	0.703266	Soltu.DM.12G014530.1	(1 of 34) 2.3.1.224 - Acetyl-CoA-benzylalcohol acetyltransferase
MSTRG.20571	-0.16096208278115198	-1.1903987074776	-0.5840472170563521	1	0.703112	Soltu.DM.09G014530.1	(1 of 1) PF11210 - Protein of unknown function (DUF2996) (DUF2996)
MSTRG.8474	-1.53293286766877	-0.98061421504558	-1.69789172975067	0	0.702492	Soltu.DM.03G033770.1	(1 of 38) K04733 - interleukin-1 receptor-associated kinase 4 (IRAK4)
MSTRG.21488	-0.102822456551911	-1.1918988137696398	-0.5229867504288099	1	0.702272	Soltu.DM.09G027680.1	(1 of 31) KOG0131 - Splicing factor 3b, subunit 4
MSTRG.13218	-0.499689832036742	-1.38513452198715	-1.1388973998798502	1	0.701455	Soltu.DM.06G000330.1	(1 of 4) PTHR13832:SF165 - PROTEIN PHOSPHATASE 2C 13-RELATED
MSTRG.8986	-0.187574692526603	-1.09134680177829	-0.379411028621205	1	0.700893	Soltu.DM.04G002540.1	(1 of 2) PTHR11934//PTHR11934:SF7 - RIBOSE-5-PHOSPHATE ISOMERASE // RIBOSE-5-PHOSPHATE ISOMERASE 1-RELATED
MSTRG.3122	0.13957384760023905	-1.10770689876502	0.0329622975057026	1	0.700395	Soltu.DM.01G047330.1	(1 of 6) KOG4585 - Predicted transposase
MSTRG.11536	-1.1604968371935702	-0.622057615797659	-1.04097328655943	0	0.698856	Soltu.DM.05G002210.1	(1 of 2) PTHR24092:SF41 - PHOSPHOLIPID-TRANSPORTING ATPASE 10-RELATED
MSTRG.27093	0.9045610351330992	-1.99547583324289	-0.199152293068834	1	0.696245	Soltu.DM.12G023420.1	(1 of 2) PTHR22951:SF26 - CLATHRIN COAT ASSEMBLY PROTEIN AP180
MSTRG.18875	0.609115274500739	-1.636921250586	-0.15363663841437195	1	0.69512	-
MSTRG.15411	-1.5410119802732	-0.706441435061681	-1.46346201591229	0	0.69391	Soltu.DM.06G033030.1	(1 of 5) KOG2966 - Uncharacterized conserved protein
MSTRG.9580	-0.3890775294587101	-1.56196237135918	-1.16372694758644	1	0.693229	Soltu.DM.04G010810.1	(1 of 1) K03403 - magnesium chelatase subunit H (chlH, bchH)
MSTRG.11336	-0.0943713878935459	-1.09833744529952	-0.425782578219523	1	0.693033	Soltu.DM.04G037850.1	(1 of 3) 1.2.1.12//1.2.1.13 - Glyceraldehyde-3-phosphate dehydrogenase (phosphorylating) / Triosephosphate dehydrogenase // Glyceraldehyde-3-phosphate dehydrogenase (NADP(+)) (phosphorylating) / Triosephosphate dehydrogenase (NADP+)
MSTRG.19379	0.122642858584226	-1.1603008556289198	-0.258842455763303	1	0.691872	Soltu.DM.08G025970.1	(1 of 1) PTHR10211//PTHR10211:SF0 - DEOXYRIBODIPYRIMIDINE PHOTOLYASE // PHOTOREPAIR, ISOFORM A
MSTRG.7420	-0.553831083176364	-1.89909494748453	-1.7111043267565602	1	0.690913	Soltu.DM.03G020310.1	(1 of 1) PTHR10887:SF320 - P-LOOP CONTAINING NUCLEOSIDE TRIPHOSPHATE HYDROLASES SUPERFAMILY PROTEIN
MSTRG.3074	-1.45275155766357	-0.545628289749882	-1.20101553559739	0	0.690372	Soltu.DM.01G046680.1	(1 of 1) PTHR14155//PTHR14155:SF182 - RING FINGER DOMAIN-CONTAINING // SUBFAMILY NOT NAMED
MSTRG.26980	-0.7859580130960659	-1.35183756708226	-1.39589124117542	1	0.68987	Soltu.DM.12G021410.1	(1 of 1) 1.4.3.16 - L-aspartate oxidase / LASPO
MSTRG.7423	-1.31456582651226	-0.611226073247093	-1.1575398908357	0	0.689541	Soltu.DM.03G020340.1	(1 of 4) K11805 - WD repeat-containing protein 68 (WDR68, HAN11)
MSTRG.10833	-0.7018016148339731	-1.25007857197463	-1.18853013317459	1	0.689467	Soltu.DM.04G031570.1	(1 of 3) 1.2.1.70 - Glutamyl-tRNA reductase
MSTRG.14271	0.114901086147054	-1.64591439879971	-0.737849890071248	1	0.689102	Soltu.DM.06G017270.1	(1 of 3) PF14234 - Domain of unknown function (DUF4336) (DUF4336)
MSTRG.25855	-0.14753593754258898	-1.2273901087581498	-0.563999933736615	1	0.688401	Soltu.DM.12G001940.1	(1 of 2) PTHR11964:SF16 - S-ADENOSYLMETHIONINE SYNTHASE 4
MSTRG.4421	-0.391192185732927	-1.11296877095971	-0.7790173259047879	1	0.686683	Soltu.DM.02G013180.1	(1 of 3) PTHR32448:SF34 - F22M8.11 PROTEIN-RELATED
MSTRG.9679	0.0169793741274249	-1.53208923471762	-0.706601342112168	1	0.684835	Soltu.DM.04G012120.1	(1 of 2) K06443 - lycopene beta-cyclase (lcyB, crtL1, crtY)
MSTRG.11254	-0.580848734208024	-1.08422689733071	-0.918508072318489	1	0.684761	Soltu.DM.04G036870.1
MSTRG.24143	-0.3881725179554361	-1.0741904379518	-0.7074186618160991	1	0.683769	Soltu.DM.11G004150.1	(1 of 5) K11592 - endoribonuclease Dicer (DICER1, DCR1)
MSTRG.594	-0.964704116104682	-1.20463988387528	-1.4522515838674297	0	0.683533	Soltu.DM.01G007280.2
MSTRG.23719	0.4054281776528321	-1.86010820709382	-0.596443902391403	1	0.683253	Soltu.DM.10G029690.1	(1 of 255) PF00646 - F-box domain (F-box)
MSTRG.4348	-0.511600447247649	-1.0004719699166	-0.726999611408246	1	0.679845	-
MSTRG.2942	-0.482075531411694	-1.18715481103643	-0.935779676241588	1	0.679727	Soltu.DM.01G044750.1	(1 of 2) K03319 - divalent anion:Na+ symporter, DASS family (TC.DASS)
MSTRG.21542	-0.356722976838234	-1.40470326097745	-1.04887983642231	1	0.678508	Soltu.DM.09G028630.1	(1 of 1) PTHR10566//PTHR10566:SF86 - CHAPERONE-ACTIVITY OF BC1 COMPLEX CABC1 -RELATED // ABC1 PROTEIN KINASE 6
MSTRG.7839	0.0957115744154918	-1.03783398114413	-0.157951528470603	1	0.678223	Soltu.DM.03G025480.1	(1 of 592) PF00067 - Cytochrome P450 (p450)
MSTRG.11849	0.0516729084417044	-1.8076782142375705	-0.7779570666078272	1	0.677698	Soltu.DM.05G006420.1	(1 of 3) PTHR11654//PTHR11654:SF98 - OLIGOPEPTIDE TRANSPORTER-RELATED // PROTEIN NRT1/ PTR FAMILY 4.5-RELATED
MSTRG.8223	0.778484628926167	-0.490004164092295	1.03841031094878	4	0.674847	Soltu.DM.03G030540.1
MSTRG.4102	0.5526146366686441	-2.37658837963506	-0.940073177480431	1	0.674753	Soltu.DM.02G008950.3	(1 of 2) K15889 - prenylcysteine alpha-carboxyl methylesterase (PCME)
MSTRG.19197	-1.79509542940797	-0.893352234340823	-1.20947644874801	0	0.67371	Soltu.DM.08G023650.1
MSTRG.19764	-2.22092404965686	-0.523158490736558	-1.8199955648556	0	0.67187	Soltu.DM.09G001350.1	(1 of 15) PTHR11260//PTHR11260:SF309 - GLUTATHIONE S-TRANSFERASE, GST, SUPERFAMILY, GST DOMAIN CONTAINING // SUBFAMILY NOT NAMED
MSTRG.8765	-1.1774789162365902	0.550682591835671	0.19722418644797696	3	0.671302	Soltu.DM.03G037420.1	(1 of 2) PTHR31707//PTHR31707:SF42 - FAMILY NOT NAMED // PECTINESTERASE 1-RELATED
MSTRG.18176	-1.32416895794308	-0.653979087091716	-1.2696742474294398	0	0.6692	Soltu.DM.08G008430.1	(1 of 18) PF03763 - Remorin, C-terminal region (Remorin_C)
MSTRG.11850	-0.05877235084065599	-1.8481463002239904	-0.661490755921361	1	0.668728	Soltu.DM.05G006420.1	(1 of 3) PTHR11654//PTHR11654:SF98 - OLIGOPEPTIDE TRANSPORTER-RELATED // PROTEIN NRT1/ PTR FAMILY 4.5-RELATED
MSTRG.26234	-0.7899004715357271	-1.20135391657935	-0.9382525606344128	1	0.665695	Soltu.DM.12G007120.1	(1 of 6) PTHR31657:SF9 - ETHYLENE-RESPONSIVE TRANSCRIPTION FACTOR CRF5-RELATED
MSTRG.16284	-0.8317621568963709	-1.00758144643012	-1.14421858441792	0	0.664389	Soltu.DM.07G010560.1	(1 of 2) PTHR24193//PTHR24193:SF70 - ANKYRIN REPEAT PROTEIN // AAA-TYPE ATPASE FAMILY PROTEIN / ANKYRIN REPEAT FAMILY PROTEIN
MSTRG.10286	-2.35295604191726	-2.34887685210834	-3.6298185323016297	2	0.664186	Soltu.DM.04G023540.2	(1 of 85) PF03106 - WRKY DNA -binding domain (WRKY)
MSTRG.11132	0.328691522615216	-1.0034769264516	0.0682878524746938	1	0.66119	Soltu.DM.04G035290.2
MSTRG.3082	-1.45956973335668	-0.8942257636660479	-1.4586626364790702	0	0.660762	Soltu.DM.01G046780.1	(1 of 2) PTHR31901//PTHR31901:SF4 - FAMILY NOT NAMED // INDOLE-3-ACETIC ACID-AMIDO SYNTHETASE GH3.2-RELATED
MSTRG.21896	-0.0851280312226007	-1.16119910001683	-0.5525565455553371	1	0.660715	Soltu.DM.10G001390.1	(1 of 2) K06997 - uncharacterized protein (K06997)
MSTRG.16536	-0.0953313095736715	-1.13450091660825	-0.460960155719929	1	0.660204	Soltu.DM.07G014410.1	(1 of 49) PF13456 - Reverse transcriptase-like (RVT_3)
MSTRG.10403	-0.814891454833357	-0.8983451628005809	-1.00959298484992	0	0.658908	Soltu.DM.04G025310.2	(1 of 17) PF00646//PF08268 - F-box domain (F-box) // F-box associated domain (FBA_3)
MSTRG.2433	1.4445461461883795	-1.68723883518954	0.49015594426988	1	0.658897	Soltu.DM.01G038070.1	(1 of 14) PF11250 - Fantastic Four meristem regulator (FAF)
MSTRG.14535	-1.02312268394355	-0.465248911850759	-0.702339626717925	0	0.658639	Soltu.DM.06G021360.1	(1 of 1) PTHR21136//PTHR21136:SF88 - SNARE PROTEINS // SUBFAMILY NOT NAMED
MSTRG.13490	0.251429701090189	-1.09104878151276	0.0403541370417593	1	0.657181	Soltu.DM.06G003760.1	(1 of 2) K14424 - 4-alpha-methyl-delta7-sterol-4alpha-methyl oxidase (SMO2)
MSTRG.14997	-1.13463860732111	-0.408080239735664	-0.7015476197786279	0	0.655958	Soltu.DM.06G027450.1	(1 of 43) PF00197 - Trypsin and protease inhibitor (Kunitz_legume)
MSTRG.26652	0.586791140926563	-1.03867681291562	0.274742145679778	1	0.655133	Soltu.DM.12G014540.1	(1 of 3) PTHR22847:SF499 - TOPLESS-RELATED PROTEIN 4
MSTRG.24486	-0.245014441222349	-1.25254591489555	-0.758552760357549	1	0.65379	Soltu.DM.11G009600.1	(1 of 5) PTHR22950:SF205 - AMINO ACID PERMEASE 3-RELATED
MSTRG.19018	-0.9995280214424408	-1.00431367403881	-1.22983537556294	0	0.652698	Soltu.DM.08G021580.1	(1 of 48) PTHR23155//PTHR23155:SF562 - LEUCINE-RICH REPEAT-CONTAINING PROTEIN // SUBFAMILY NOT NAMED
MSTRG.4596	-2.9222245122291404	-1.03382739403539	-3.2098233734739705	2	0.651072	Soltu.DM.02G015310.1	(1 of 3) PTHR10788//PTHR10788:SF18 - TREHALOSE-6-PHOSPHATE SYNTHASE // ALPHA,ALPHA-TREHALOSE-PHOSPHATE SYNTHASE [UDP-FORMING] 7-RELATED
MSTRG.21714	0.38837908452147496	-1.87602302556314	-0.40722655661123	1	0.650646	Soltu.DM.09G030940.1	(1 of 48) 1.14.13.152 - Geraniol 8-hydroxylase / G10H
MSTRG.15387	0.3893811889001261	-1.4485657579207	-0.152537392520561	1	0.650312	Soltu.DM.06G032720.1	(1 of 25) PF06813 - Nodulin-like (Nodulin-like)
MSTRG.20252	-1.5314540969336	-0.79385281495429	-1.42318943553195	0	0.647882	Soltu.DM.09G008160.1	(1 of 2) PTHR23155//PTHR23155:SF528 - LEUCINE-RICH REPEAT-CONTAINING PROTEIN // PROTEIN LAP1
MSTRG.26202	-0.1612889554681	-1.02728487538208	-0.4264686210502221	1	0.647474	Soltu.DM.12G006720.1	(1 of 6) KOG2234 - Predicted UDP-galactose transporter
MSTRG.8082	-0.807905057637225	-1.34950780202041	-1.33593743753507	1	0.647465	Soltu.DM.03G028820.1	(1 of 4) PTHR11926:SF253 - UDP-GLYCOSYLTRANSFERASE 89B1
MSTRG.2219	-0.288312444614879	-1.04309275138489	-0.6308689767128989	1	0.646452	Soltu.DM.01G035100.1	(1 of 1) PTHR31446//PTHR31446:SF4 - FAMILY NOT NAMED // ACID PHOSPHATASE/VANADIUM-DEPENDENT HALOPEROXIDASE-RELATED PROTEIN
MSTRG.19477	-0.420171789151493	-1.08274237922649	-0.748539541906967	1	0.644514	-
MSTRG.204	-0.185811287720953	-1.33905780571634	-0.8344379392768321	1	0.64429	Soltu.DM.01G001990.1	(1 of 14) K10256 - omega-6 fatty acid desaturase (delta-12 desaturase) (FAD2)
MSTRG.25318	-1.4372791506615	-0.496109009348918	-1.21718018781042	0	0.64365	Soltu.DM.11G021860.1	(1 of 1) PTHR32227//PTHR32227:SF70 - FAMILY NOT NAMED // GLUCAN ENDO-1,3-BETA-GLUCOSIDASE 14
MSTRG.1913	1.6773850530989998	-1.22410128065084	1.22485150093969	4	0.642946	Soltu.DM.01G031210.1	(1 of 3) PTHR31985:SF11 - ETHYLENE-RESPONSIVE TRANSCRIPTION FACTOR ERF035
MSTRG.14028	0.17740592870043698	-1.04586279742753	-0.039994150912285004	1	0.640413	Soltu.DM.06G013250.1	(1 of 1) KOG2639 - Sodium sulfate symporter and related arsenite permeases
MSTRG.5009	-0.0318705932004617	-1.28868969064146	-0.583449098762379	1	0.640193	Soltu.DM.02G020670.1	(1 of 15) PF04755 - PAP_fibrillin (PAP_fibrillin)
MSTRG.9737	-1.05683681150402	-0.7548643165401941	-0.915047341997176	0	0.63935	-
MSTRG.26272	-0.617383183546833	-1.0630093991005	-0.973543189716995	1	0.639269	Soltu.DM.12G007620.2	(1 of 2) PTHR11527//PTHR11527:SF169 - SMALL HEAT-SHOCK PROTEIN HSP20 FAMILY // ALPHA-CRYSTALLIN DOMAIN OF HEAT SHOCK PROTEIN-CONTAINING PROTEIN
MSTRG.11926	-0.18331229441882504	-2.79678015767425	-1.9952352229575	1	0.638259	-
MSTRG.24053	-0.354101150783705	-1.37175190067472	-1.04859270895301	1	0.637609	Soltu.DM.11G003060.1	(1 of 1) PTHR24115//PTHR24115:SF469 - FAMILY NOT NAMED // KINESIN-LIKE PROTEIN KCA1-RELATED
MSTRG.3149	0.7242448417117611	-1.60960947281584	-0.122838642161739	1	0.637194	Soltu.DM.01G047740.2	(1 of 7) 1.14.13.93 - (+)-abscisic acid 8'-hydroxylase / ABA 8'-hydroxylase
MSTRG.23825	-0.114426780361953	-1.07358102327451	-0.342545866356339	1	0.636691	Soltu.DM.11G000690.1	(1 of 14) 2.3.1.75 - Long-chain-alcohol O-fatty-acyltransferase / Wax synthase
MSTRG.13790	-0.55668333494224	-1.09806303805413	-0.969529398745535	1	0.636308	Soltu.DM.06G009560.2	(1 of 1) 1.14.99.33 - Delta(12)-fatty acid dehydrogenase / Linoleate Delta-12-fatty acid acetylenase (desaturase)
MSTRG.7550	0.457732649847301	-1.28691137187674	-0.0890796595211651	1	0.635137	Soltu.DM.03G021900.1	(1 of 15) PF04520 - Senescence regulator (Senescence_reg)
MSTRG.13314	0.114977927642559	-1.07952829747477	-0.219950070667567	1	0.633236	Soltu.DM.06G001410.1	(1 of 1) PTHR24356:SF183 - AGC (CAMP-DEPENDENT, CGMP-DEPENDENT AND PROTEIN KINASE C) KINASE FAMILY PROTEIN
MSTRG.6700	0.208300039064348	-1.23937561771301	-0.246465287375286	1	0.630791	-
MSTRG.8698	-1.16866459555026	-0.6629302829680022	-1.01041872045368	0	0.6306	Soltu.DM.03G036620.1	(1 of 8) PF12023 - Domain of unknown function (DUF3511) (DUF3511)
MSTRG.12086	0.243896715957478	-1.49514432512573	-0.504423648008636	1	0.629886	Soltu.DM.05G009920.1	(1 of 5) 2.4.1.144 - Beta-1,4-mannosyl-glycoprotein 4-beta-N-acetylglucosaminyltransferase / acetylglucosaminyltransferase III
MSTRG.15623	-0.793715137693101	-1.91028244409122	-1.9843147906444696	1	0.628456	Soltu.DM.07G000450.1	(1 of 4) 4.2.1.78 - (S)-norcoclaurine synthase / (S)-norlaudanosoline synthase
MSTRG.24218	-0.7737097902465608	-1.18421468062881	-1.2703843711775502	0	0.627524	Soltu.DM.11G005130.1	(1 of 10) PF05003//PF11961 - Protein of unknown function (DUF668) (DUF668) // Domain of unknown function (DUF3475) (DUF3475)
MSTRG.7748	-0.164944022849157	-1.62278915333897	-1.13550107239432	1	0.627297	Soltu.DM.03G024340.5	(1 of 1) PF01163//PF03109 - RIO1 family (RIO1) // ABC1 family (ABC1)
MSTRG.13907	0.626289833164369	-1.93719364590724	-0.419273546555306	1	0.626917	Soltu.DM.06G011420.1	(1 of 4) PTHR31867:SF22 - EXPANSIN-A8
MSTRG.4516	-0.0519103070200655	-1.24189013077708	-0.6173104247550419	1	0.626834	Soltu.DM.02G014370.1
MSTRG.1316	-0.21082221889407105	-1.06385219633451	-0.6055409325719859	1	0.626414	Soltu.DM.01G023400.1
MSTRG.798	0.3653265714385471	-1.62331902379475	-0.354800837727885	1	0.625429	Soltu.DM.01G012570.1
MSTRG.4385	0.0219188177235229	-1.7561366742879598	-1.02083746682708	1	0.62541	Soltu.DM.02G012740.1	(1 of 2) 2.7.1.32//2.7.1.82 - Choline kinase // Ethanolamine kinase
MSTRG.27572	-0.5316644946600839	-1.1989353358476598	-1.03188945647511	1	0.624992	Soltu.DM.12G029590.1	(1 of 7) PTHR13789:SF185 - FAD/NAD(P)-BINDING OXIDOREDUCTASE FAMILY PROTEIN
MSTRG.5894	-1.50521591682592	-0.63048206841483	-1.45636082730496	0	0.624469	Soltu.DM.02G032130.1	(1 of 8) PTHR31205:SF2 - ACTIN CROSS-LINKING PROTEIN
MSTRG.4829	-1.84111181746979	-0.6534780683336079	-1.81706413111091	0	0.624272	Soltu.DM.02G018530.1	(1 of 13) PF07887 - Calmodulin binding protein-like (Calmodulin_bind)
MSTRG.4042	0.46982216679287	-0.387368376275084	1.0507815564782	4	0.623627	-
MSTRG.14466	0.0446546316894322	-1.46722818250408	-0.669328162323655	1	0.620258	Soltu.DM.06G020090.1	(1 of 2) PTHR24349//PTHR24349:SF117 - SERINE/THREONINE-PROTEIN KINASE // SUBFAMILY NOT NAMED
MSTRG.17303	0.241444261758351	-1.18101025861276	-0.0800913451896946	1	0.619279	Soltu.DM.07G025070.1	(1 of 26) PF00954//PF01453//PF07714//PF08276 - S-locus glycoprotein domain (S_locus_glycop) // D-mannose binding lectin (B_lectin) // Protein tyrosine kinase (Pkinase_Tyr) // PAN-like domain (PAN_2)
MSTRG.23487	0.0382189004672728	-1.28822679774984	-0.41266017314601705	1	0.618447	Soltu.DM.10G026540.2	(1 of 17) PTHR24296:SF1 - ALKANE HYDROXYLASE CYP96A15-RELATED
MSTRG.18920	-0.567385522813973	-1.38362891589122	-1.29643443845436	1	0.616547	Soltu.DM.08G020320.1	(1 of 58) PF00892 - EamA-like transporter family (EamA)
MSTRG.6180	-1.13423401062822	-0.7482729044973401	-1.22085223753139	0	0.614686	Soltu.DM.03G001120.1	(1 of 3) PTHR31506//PTHR31506:SF8 - FAMILY NOT NAMED // BES1/BZR1 HOMOLOG PROTEIN 3
MSTRG.22038	0.774857154257516	-1.81227188714979	-0.117269429304482	1	0.614628	Soltu.DM.10G003400.1	(1 of 4) PF04450 - Peptidase of plants and bacteria (BSP)
MSTRG.17189	-1.75075818680796	-0.7409938665442379	-1.5791412376726397	0	0.612378	Soltu.DM.07G023590.2	(1 of 1) PF01453//PF04852 - D-mannose binding lectin (B_lectin) // Protein of unknown function (DUF640) (DUF640)
MSTRG.13850	-2.89573420203568	-0.7184032981773009	-2.68873911602866	2	0.610508	Soltu.DM.06G010410.1	(1 of 1) PTHR11811//PTHR11811:SF32 - 6-PHOSPHOGLUCONATE DEHYDROGENASE // SUBFAMILY NOT NAMED
MSTRG.18841	-0.36599180133650505	-1.10746912679901	-0.8240801747850129	1	0.607229	Soltu.DM.08G019030.1	(1 of 1) PTHR10566//PTHR10566:SF53 - CHAPERONE-ACTIVITY OF BC1 COMPLEX CABC1 -RELATED // SUBFAMILY NOT NAMED
MSTRG.20968	-0.27591639380802097	-1.0167734018769798	-0.653307224780571	1	0.607198	Soltu.DM.09G020930.1	(1 of 1) PTHR10584//PTHR10584:SF184 - SUGAR KINASE // RIBOKINASE
MSTRG.19461	-1.3863668102533502	-0.264487672451212	-0.947174982465221	0	0.6068	Soltu.DM.08G027150.1	(1 of 2) PTHR22936:SF35 - MEMBRANE PROTEIN-RELATED
MSTRG.18792	-1.0020303062135	-0.13441023155117698	-0.4783505250981671	0	0.606565	Soltu.DM.08G018420.1	(1 of 4) PTHR24006//PTHR24006:SF503 - FAMILY NOT NAMED // TRAF-LIKE FAMILY PROTEIN-RELATED
MSTRG.1287	-0.41379674055389504	-1.17137370895515	-0.9484297948383592	1	0.605713	Soltu.DM.01G022910.1	(1 of 3) 2.2.1.7 - 1-deoxy-D-xylulose-5-phosphate synthase / DXP-synthase
MSTRG.7346	-0.27066899786279497	-1.30280036409901	-0.9470034837736908	1	0.605372	Soltu.DM.03G019430.1	(1 of 1) PTHR11614:SF87 - MONOGLYCERIDE LIPASE
MSTRG.2900	-0.108654976497613	-1.1184668225886398	-0.572748701229795	1	0.603591	Soltu.DM.01G044250.1	(1 of 1) PTHR12320//PTHR12320:SF9 - PROTEIN PHOSPHATASE 2C // PROTEIN PHOSPHATASE 2C 62-RELATED
MSTRG.18442	-1.24585060664097	1.5884088562201797	1.0150270995707	3	0.600889	Soltu.DM.08G013290.2	(1 of 1) 1.14.19.3 - Acyl-CoA 6-desaturase / Long-chain fatty acid Delta(6)-desaturase
MSTRG.19586	-3.99239522107272	0.17656354782699105	-2.90740958224222	2	0.600386	Soltu.DM.08G028970.1	(1 of 6) PTHR31657:SF9 - ETHYLENE-RESPONSIVE TRANSCRIPTION FACTOR CRF5-RELATED
MSTRG.2462	-1.5467926229238	-0.240980529655582	-1.08078947111277	0	0.599811	Soltu.DM.01G038470.1	(1 of 2) PTHR24089//PTHR24089:SF282 - FAMILY NOT NAMED // PEROXISOMAL ADENINE NUCLEOTIDE CARRIER 1-RELATED
MSTRG.3205	0.0751179857851618	0.20582729059073104	1.03219077997764	4	0.599278	Soltu.DM.01G048420.1	(1 of 18) PTHR10992//PTHR10992:SF784 - ALPHA/BETA HYDROLASE FOLD-CONTAINING PROTEIN // ALPHA-HYDROXYNITRILE LYASE-RELATED
MSTRG.8104	0.9683121983667652	-1.1382321786470502	0.8371015807067859	1	0.598622	Soltu.DM.03G029090.2	(1 of 1) PTHR24298//PTHR24298:SF112 - FAMILY NOT NAMED // CYTOCHROME P450 78A5-RELATED
MSTRG.12869	-0.0554495829337413	-1.5862208006276102	-0.978665719697547	1	0.598509	Soltu.DM.05G023210.1	(1 of 1) PF00069//PF03822//PF07714 - Protein kinase domain (Pkinase) // NAF domain (NAF) // Protein tyrosine kinase (Pkinase_Tyr)
MSTRG.16806	-0.0859687238187788	-1.34644064707901	-0.781958225467564	1	0.598246	Soltu.DM.07G018100.1	(1 of 3) PTHR31352:SF5 - BETA-AMYLASE 5-RELATED
MSTRG.21385	0.21645885217569694	-1.25929879620326	-0.34564344593416696	1	0.597013	Soltu.DM.09G026210.1	(1 of 1) PTHR10209//PTHR10209:SF104 - OXIDOREDUCTASE, 2OG-FE II OXYGENASE FAMILY PROTEIN // SUBFAMILY NOT NAMED
MSTRG.22131	0.351233769977006	-1.23793496177522	-0.160807570154328	1	0.594525	Soltu.DM.10G004580.1	(1 of 6) 2.3.1.153 - Anthocyanin 5-(6'''-hydroxycinnamoyltransferase)
MSTRG.11936	0.332498964125847	-0.269490245800005	1.04744349298233	4	0.594079	Soltu.DM.05G007790.1	(1 of 9) PTHR11654//PTHR11654:SF150 - OLIGOPEPTIDE TRANSPORTER-RELATED // SUBFAMILY NOT NAMED
MSTRG.18510	-1.21444989257593	-0.534897614977899	-1.10444221092018	0	0.591992	Soltu.DM.08G014400.1	(1 of 10) 4.1.1.22 - Histidine decarboxylase / L-histidine carboxy-lyase
MSTRG.18233	-0.3331822037113	-1.2100472996983402	-0.891217146439737	1	0.591476	Soltu.DM.08G009720.1	(1 of 1) PTHR23160:SF7 - MYOSIN HEAVY CHAIN-RELATED PROTEIN
MSTRG.15085	0.148868111483734	-1.60206903604855	-0.7530404194335559	1	0.590936	Soltu.DM.06G028680.1	(1 of 2) 2.7.7.69 - GDP-L-galactose phosphorylase
MSTRG.10235	-0.38802911661088	-1.39736549660368	-1.1508978446891598	1	0.590359	Soltu.DM.04G022860.2	(1 of 1) PTHR10566//PTHR10566:SF74 - CHAPERONE-ACTIVITY OF BC1 COMPLEX CABC1 -RELATED // ABC TRANSPORTER-LIKE
MSTRG.10657	0.26687785692353	-1.35902032986166	-0.0504880312701792	1	0.588407	Soltu.DM.04G029310.1	(1 of 1) PTHR12537:SF64 - PUMILIO HOMOLOG 11-RELATED
MSTRG.7532	-0.225229223324463	-1.01095360590352	-0.532696844568304	1	0.588286	Soltu.DM.03G021750.1	(1 of 2) PTHR27000//PTHR27000:SF44 - FAMILY NOT NAMED // F12K21.25
MSTRG.2133	-1.52826497540355	-0.6830517386616669	-1.59796557397277	0	0.588123	Soltu.DM.01G033990.1	(1 of 44) PF11721 - Di-glucose binding within endoplasmic reticulum (Malectin)
MSTRG.13561	-1.88507444941125	-0.44436313571029296	-1.62113401168358	0	0.587298	Soltu.DM.06G005040.1	(1 of 23) PF00069//PF00560//PF13855 - Protein kinase domain (Pkinase) // Leucine Rich Repeat (LRR_1) // Leucine rich repeat (LRR_8)
MSTRG.2139	0.0740771245074932	-1.02545731825024	-0.295213746005589	1	0.587278	Soltu.DM.01G034090.1	(1 of 6) PF10184 - Uncharacterized conserved protein (DUF2358) (DUF2358)
MSTRG.21093	0.4324678058851311	-1.13409268173886	0.259313461603	1	0.587024	Soltu.DM.09G022790.1	(1 of 4) PTHR23023//PTHR23023:SF142 - DIMETHYLANILINE MONOOXYGENASE // SUBFAMILY NOT NAMED
MSTRG.12633	0.0809018740229637	-1.4030602599548	-0.549924200529826	1	0.586456	Soltu.DM.05G019670.1	(1 of 5) PTHR11751:SF284 - 1-AMINOCYCLOPROPANE-1-CARBOXYLATE SYNTHASE-LIKE PROTEIN 1
MSTRG.17247	-0.125071051842424	-2.01297599897198	-1.4397397782270198	1	0.586404	Soltu.DM.07G024280.2	(1 of 1) KOG0296//KOG0316//KOG1332 - Angio-associated migratory cell protein (contains WD40 repeats) // Conserved WD40 repeat-containing protein // Vesicle coat complex COPII, subunit SEC13
MSTRG.2220	-1.26348239845822	-0.511554246099478	-1.13726936113327	0	0.584735	Soltu.DM.01G035110.1	(1 of 2) PTHR10666//PTHR10666:SF134 - UBIQUITIN // PHOSPHATIDYLINOSITOL 4-KINASE GAMMA 2
MSTRG.19022	-1.11274856958297	-0.8588076819038319	-1.22536224575278	0	0.584598	Soltu.DM.08G021600.1	(1 of 48) PTHR23155//PTHR23155:SF562 - LEUCINE-RICH REPEAT-CONTAINING PROTEIN // SUBFAMILY NOT NAMED
MSTRG.18211	-1.1358868637953798	-1.02890238234774	-1.3849108737461102	0	0.584157	-
MSTRG.16808	-0.010086885222594	-1.50697112185573	-0.819380327716686	1	0.58309	Soltu.DM.07G018140.1	(1 of 3) PTHR31352:SF5 - BETA-AMYLASE 5-RELATED
MSTRG.23868	-0.341171181837653	-1.14910336253624	-0.6666163931293481	1	0.582924	Soltu.DM.11G001280.1
MSTRG.25782	0.0071567676632725	-1.22414932927108	-0.5902696271772421	1	0.581999	Soltu.DM.12G001000.1	(1 of 1) 2.6.1.45 - Serine--glyoxylate transaminase / SGAT
MSTRG.3228	-0.0870022526816452	-1.05412516306034	-0.392453618516405	1	0.580691	Soltu.DM.01G048760.1	(1 of 1) KOG0316//KOG0645 - Conserved WD40 repeat-containing protein // WD40 repeat protein
MSTRG.14830	-0.959267514552746	-1.46577373730035	-1.68276981261866	0	0.580595	Soltu.DM.06G025240.1	(1 of 2) PTHR31964:SF13 - ADENINE NUCLEOTIDE ALPHA HYDROLASES-LIKE PROTEIN
MSTRG.8963	-2.5692897041869704	-1.2958243083022398	-2.9049508756794	2	0.58015	Soltu.DM.04G002250.1	(1 of 13) K04730 - interleukin-1 receptor-associated kinase 1 (IRAK1)
MSTRG.10429	-0.052389582540807	-1.9994114480354896	-1.3838865008707	1	0.577881	Soltu.DM.04G025670.1	(1 of 1) PTHR31407:SF18 - PSBP DOMAIN-CONTAINING PROTEIN 4, CHLOROPLASTIC
MSTRG.8962	-2.58445492677111	-1.30784915057629	-2.83882735733843	2	0.577397	Soltu.DM.04G002250.1	(1 of 13) K04730 - interleukin-1 receptor-associated kinase 1 (IRAK1)
MSTRG.17291	-0.0344399184109868	-1.16113411481354	-0.4685256995243379	1	0.577114	Soltu.DM.07G024920.1	(1 of 5) K10418 - dynein light chain LC8-type (DYNLL)
MSTRG.12599	0.494834635958214	-1.00401969806799	0.22982141588520005	1	0.575155	Soltu.DM.05G019240.1	(1 of 1) PTHR31707:SF39 - PECTINESTERASE/PECTINESTERASE INHIBITOR 12-RELATED
MSTRG.9561	0.5042036359341939	-1.10229856233848	0.117260206069941	1	0.574951	Soltu.DM.04G010560.1	(1 of 18) PF03763 - Remorin, C-terminal region (Remorin_C)
MSTRG.7245	-0.21211026681012304	-1.07782901446979	-0.676595612263899	1	0.57456	Soltu.DM.03G018180.1	(1 of 7) PTHR11206//PTHR11206:SF147 - MULTIDRUG RESISTANCE PROTEIN // SUBFAMILY NOT NAMED
MSTRG.9115	-0.31450329445818	-1.5515543896654698	-1.07005198224624	1	0.573223	Soltu.DM.04G004380.1	(1 of 217) PF01535//PF13041 - PPR repeat (PPR) // PPR repeat family (PPR_2)
MSTRG.10473	-1.45009774120519	0.305385132456958	-0.261590172566022	0	0.572072	Soltu.DM.04G026550.1	(1 of 4) PTHR11999//PTHR11999:SF83 - GROUP II PYRIDOXAL-5-PHOSPHATE DECARBOXYLASE // SUBFAMILY NOT NAMED
MSTRG.5049	-0.161532983508153	-1.4517878306028995	-0.763047011384775	1	0.571309	Soltu.DM.02G021070.1	(1 of 8) PF00069//PF13947 - Protein kinase domain (Pkinase) // Wall-associated receptor kinase galacturonan-binding (GUB_WAK_bind)
MSTRG.13418	-1.86444826826621	-0.6628376597625699	-1.74416558909888	0	0.569484	Soltu.DM.06G002800.1	(1 of 1) PTHR24347//PTHR24347:SF189 - SERINE/THREONINE-PROTEIN KINASE // SUBFAMILY NOT NAMED
MSTRG.3198	-1.11002980410574	-0.122245420045354	-0.497384337012497	0	0.568643	Soltu.DM.01G048350.1	(1 of 11) 4.1.1.56 - 3-oxolaurate decarboxylase / Beta-ketolaurate decarboxylase
MSTRG.21401	-0.116296460226348	-1.20109040062006	-0.64091293929128	1	0.56825	Soltu.DM.09G026450.1	(1 of 46) PF04535 - Domain of unknown function (DUF588) (DUF588)
MSTRG.2574	-0.274747460045692	0.930385887289356	1.28750652953846	4	0.567563	Soltu.DM.01G039980.1	(1 of 1) PTHR24078:SF319 - DNAJ HOMOLOG SUBFAMILY C MEMBER 16
MSTRG.19053	0.27862798631716	-1.28962205783064	-0.173631788455203	1	0.567216	Soltu.DM.08G021970.1	(1 of 14) PTHR24361:SF384 - PROTEIN KINASE FAMILY PROTEIN
MSTRG.4586	-1.7742481094899	-0.788651573054729	-1.93314895381641	0	0.565901	Soltu.DM.02G015130.2	(1 of 3) PTHR31506//PTHR31506:SF8 - FAMILY NOT NAMED // BES1/BZR1 HOMOLOG PROTEIN 3
MSTRG.17190	-1.4378373443687902	-0.732804463500202	-1.4266577634666002	0	0.56565	Soltu.DM.07G023600.1	(1 of 1) PTHR32444:SF13 - COMITIN
MSTRG.12027	-1.8803979846246	-0.7612382484956309	-1.62790387018368	0	0.565578	Soltu.DM.05G009120.1	(1 of 1) PF00646//PF13964 - F-box domain (F-box) // Kelch motif (Kelch_6)
MSTRG.11574	-2.45716343300693	-0.6075127946234959	-2.28359625871277	2	0.565347	Soltu.DM.05G002670.1	(1 of 1) PTHR31003:SF4 - GENOMIC DNA, CHROMOSOME 3, TAC CLONE:K13N2-RELATED
MSTRG.9738	-1.0691967863858298	-0.859081872599649	-1.01030315305717	0	0.56359	-
MSTRG.26798	0.16503111167233406	-1.16271466250543	0.0281004989261733	1	0.563543	-
MSTRG.6021	0.101050448384881	-1.92115897629945	-1.07373181578942	1	0.562186	Soltu.DM.02G033780.5	(1 of 2) PTHR31358//PTHR31358:SF12 - FAMILY NOT NAMED // TPX2 (TARGETING PROTEIN FOR XKLP2) PROTEIN FAMILY
MSTRG.3371	0.108667682612911	-1.06178494280089	-0.235915809482302	1	0.561512	Soltu.DM.01G050530.1
MSTRG.4401	-0.0118311406916845	-1.7763723474735302	-1.17500514385331	1	0.560538	Soltu.DM.02G012890.2	(1 of 11) K08064 - nuclear transcription factor Y, alpha (NFYA)
MSTRG.12638	-0.39890770451291097	-1.21762182907735	-1.01650206156691	1	0.560108	Soltu.DM.05G019710.1	(1 of 1) PTHR22750//PTHR22750:SF43 - G-PROTEIN COUPLED RECEPTOR // SUBFAMILY NOT NAMED
MSTRG.6374	0.8351618356021391	-2.46095288451736	-0.787827045931315	1	0.557988	-
MSTRG.9093	-0.9462448795555368	-0.703395295353989	-1.00994796765164	0	0.554889	Soltu.DM.04G003910.1	(1 of 34) PTHR11926//PTHR11926:SF409 - GLUCOSYL/GLUCURONOSYL TRANSFERASES // SUBFAMILY NOT NAMED
MSTRG.11096	-1.0847540184204698	-0.6183222431488579	-1.1008999797284498	0	0.55482	Soltu.DM.04G034830.1	(1 of 2) K13513 - lysocardiolipin and lysophospholipid acyltransferase (LCLAT1, AGPAT8)
MSTRG.5432	0.457213829452076	-1.40896016927616	-0.282149974145012	1	0.554646	Soltu.DM.02G026230.2	(1 of 1) PTHR32054:SF5 - PROTEIN PLASTID MOVEMENT IMPAIRED 15-RELATED
MSTRG.8366	-0.4847719443228351	-1.00248372905723	-0.8815222055048799	1	0.554513	Soltu.DM.03G032390.1	(1 of 1) PTHR17130//PTHR17130:SF25 - MITOCHONDRIAL OUTER MEMBRANE PROTEIN 25 // SUBFAMILY NOT NAMED
MSTRG.10383	-0.24228099112078305	-1.24828616917769	-0.785018602531167	1	0.553232	-
MSTRG.11933	-0.0616170147709097	-1.17583740282968	-0.6183235212105589	1	0.551297	Soltu.DM.05G007760.1	(1 of 3) PTHR11654//PTHR11654:SF123 - OLIGOPEPTIDE TRANSPORTER-RELATED // SUBFAMILY NOT NAMED
MSTRG.23289	0.31749077365159	-1.51173156656519	-0.509959074256863	1	0.550846	Soltu.DM.10G024030.1	(1 of 2) PTHR31223:SF17 - CYTOKININ RIBOSIDE 5'-MONOPHOSPHATE PHOSPHORIBOHYDROLASE LOG3-RELATED
MSTRG.797	0.20870837954294	-1.03492332847168	-0.20938573544724	1	0.55035	Soltu.DM.01G012550.1	(1 of 1) PF01535//PF05623 - PPR repeat (PPR) // Protein of unknown function (DUF789) (DUF789)
MSTRG.7298	-0.150560470127078	-1.21179412008681	-0.7622348204464442	1	0.55005	Soltu.DM.03G018850.2	(1 of 2) PTHR24320//PTHR24320:SF73 - FAMILY NOT NAMED // OXIDOREDUCTASE FEY3-RELATED
MSTRG.20225	0.44793187693218894	-1.2858039892357098	0.119623187844063	1	0.54954	Soltu.DM.09G007770.1	(1 of 24) PTHR31907//PTHR31907:SF4 - FAMILY NOT NAMED // MLP-LIKE PROTEIN 165-RELATED
MSTRG.18514	-1.21967937407628	-0.522674011254416	-1.12505558623124	0	0.548728	Soltu.DM.08G014490.1	(1 of 10) 4.1.1.22 - Histidine decarboxylase / L-histidine carboxy-lyase
MSTRG.24645	0.07353328633697	-1.27398155790816	-0.0358360347950994	1	0.54775	-
MSTRG.19563	0.009288148846297941	-1.06116303156749	-0.3963107100702821	1	0.547616	Soltu.DM.08G028670.1	(1 of 34) PF00069//PF08263//PF13855 - Protein kinase domain (Pkinase) // Leucine rich repeat N-terminal domain (LRRNT_2) // Leucine rich repeat (LRR_8)
MSTRG.16841	0.0990396235836235	-1.61350061591497	-0.908336350054042	1	0.547299	Soltu.DM.07G018700.1	(1 of 2) PTHR24365//PTHR24365:SF368 - TOLL-LIKE RECEPTOR // OUTER ARM DYNEIN LIGHT CHAIN 1 PROTEIN
MSTRG.77	-1.0488792647028198	-0.4404584259492049	-0.8773321465306279	0	0.546644	Soltu.DM.01G000520.2	(1 of 1) KOG0502//KOG0508//KOG4412 - Integral membrane ankyrin-repeat protein Kidins220 (protein kinase D substrate) // Ankyrin repeat protein // 26S proteasome regulatory complex, subunit PSMD10
MSTRG.22777	0.552022784177148	-1.66185984245245	-0.416586561507978	1	0.546591	Soltu.DM.10G016900.1	(1 of 7) PTHR19139//PTHR19139:SF162 - AQUAPORIN TRANSPORTER // SUBFAMILY NOT NAMED
MSTRG.3663	0.068347889852733	-1.2958576802622	-0.222854410922654	1	0.544488	-
MSTRG.14871	-0.0946006058206004	-1.0604746121985502	-0.513079972524221	1	0.544364	Soltu.DM.06G025850.1	(1 of 2) PTHR31089:SF4 - CYCLIC DOF FACTOR 2-RELATED
MSTRG.6882	-2.6500140645339703	-0.8098436575456959	-2.4174157926653703	2	0.543538	Soltu.DM.03G012480.1	(1 of 3) PTHR13832:SF219 - PROTEIN PHOSPHATASE 2C 3-RELATED
MSTRG.7499	-0.112565926269345	-1.75339312736914	-1.25483039778893	1	0.540817	Soltu.DM.03G021350.2	(1 of 1) PTHR12121//PTHR12121:SF44 - CARBON CATABOLITE REPRESSOR PROTEIN 4 // SUBFAMILY NOT NAMED
MSTRG.7444	-0.853141864720522	-1.28600186553632	-1.46866989122992	0	0.540792	Soltu.DM.03G020570.2	(1 of 2) PTHR10366//PTHR10366:SF428 - NAD DEPENDENT EPIMERASE/DEHYDRATASE // SUBFAMILY NOT NAMED
MSTRG.22709	-0.85974048030851	-3.1065951124835096	-2.6740015411548304	1	0.536671	Soltu.DM.10G015940.1	(1 of 35) PTHR31175//PTHR31175:SF7 - AUXIN-RESPONSIVE FAMILY PROTEIN // SUBFAMILY NOT NAMED
MSTRG.20091	-2.03460776434364	-0.4781955885049949	-1.17246688340316	0	0.535219	Soltu.DM.09G005900.1	(1 of 38) K04733 - interleukin-1 receptor-associated kinase 4 (IRAK4)
MSTRG.8168	-0.24664095975445105	-1.04963467524816	-0.7358502778195649	1	0.535172	Soltu.DM.03G029850.2	(1 of 1) PTHR23327//PTHR23327:SF9 - RING FINGER PROTEIN 127 // ZINC FINGER (C3HC4-TYPE RING FINGER) FAMILY PROTEIN
MSTRG.4017	-0.870129226788802	-1.22464013071733	-1.52795432176431	0	0.534215	Soltu.DM.02G007460.2	(1 of 2) 1.14.13.132 - Squalene monooxygenase / Squalene epoxidase
MSTRG.11001	0.215405930815804	-1.40079465616485	-0.543641564098478	1	0.533739	Soltu.DM.04G033750.1	(1 of 2) PTHR32054:SF2 - PROTEIN WEAK CHLOROPLAST MOVEMENT UNDER BLUE LIGHT 1-RELATED
MSTRG.17947	0.33601315624172906	-1.04461920574469	-0.14184192735856302	1	0.533431	Soltu.DM.08G005090.1	(1 of 3) 5.2.1.14 - Beta-carotene isomerase
MSTRG.19569	0.0244548998592527	-1.421119651394	-0.792053266952053	1	0.532047	Soltu.DM.08G028750.1	(1 of 1) PTHR13140//PTHR13140:SF431 - MYOSIN // SUBFAMILY NOT NAMED
MSTRG.7828	-0.0221132675009294	-1.37522039636704	-0.76411362110103	1	0.53172	Soltu.DM.03G025330.1	(1 of 1) PTHR24298//PTHR24298:SF182 - FAMILY NOT NAMED // CYTOCHROME P450 71A12-RELATED
MSTRG.20033	0.448151854486567	0.0819461910717648	1.24863240201785	4	0.531527	Soltu.DM.09G005280.1	(1 of 1) PTHR31062:SF52 - XYLOGLUCAN ENDOTRANSGLUCOSYLASE/HYDROLASE PROTEIN 31-RELATED
MSTRG.17404	0.0533973355496637	-1.30166845866653	-0.660997586206741	1	0.52979	Soltu.DM.07G026590.2	(1 of 4) PTHR31963:SF4 - F11F12.5 PROTEIN
MSTRG.23233	-2.69146552763847	-1.5991500641064298	-3.4574060322083504	2	0.528684	Soltu.DM.10G023210.1	(1 of 2) PTHR27007:SF63 - L-TYPE LECTIN-DOMAIN CONTAINING RECEPTOR KINASE I.1-RELATED
MSTRG.6302	-0.107013066775085	-1.57761812864031	-1.0716662414425602	1	0.525827	Soltu.DM.03G002970.1	(1 of 3) K02291 - phytoene synthase (crtB)
MSTRG.4870	0.0839539074903048	-1.19091966118604	-0.5168727467854061	1	0.525704	Soltu.DM.02G019130.1	(1 of 26) PF00954//PF01453//PF07714//PF08276 - S-locus glycoprotein domain (S_locus_glycop) // D-mannose binding lectin (B_lectin) // Protein tyrosine kinase (Pkinase_Tyr) // PAN-like domain (PAN_2)
MSTRG.3114	0.0376629191768721	-1.5656827055802198	-0.715539326442851	1	0.524645	Soltu.DM.01G047250.1	(1 of 6) 2.4.1.128 - Scopoletin glucosyltransferase
MSTRG.19682	-0.765545539349221	-1.16737100794267	-1.35115454660746	0	0.524535	Soltu.DM.08G030240.1	(1 of 2) PTHR19308//PTHR19308:SF12 - PHOSPHATIDYLCHOLINE TRANSFER PROTEIN // SUBFAMILY NOT NAMED
MSTRG.21495	-0.329081985180389	-1.34858751348882	-1.1214649923753102	1	0.524289	Soltu.DM.09G027770.1	(1 of 6) K01177 - beta-amylase (E3.2.1.2)
MSTRG.20110	0.0361993394626359	-1.35684628168087	-0.722158897996529	1	0.519794	Soltu.DM.09G005980.2	(1 of 1) PTHR23012//PTHR23012:SF79 - MEMBRANE ASSOCIATED RING FINGER // SUBFAMILY NOT NAMED
MSTRG.5772	-1.04353359205292	-0.845450891652645	-1.2863050096697402	0	0.519493	Soltu.DM.02G030410.1	(1 of 3) K14207 - solute carrier family 38 (sodium-coupled neutral amino acid transporter), member 2 (SLC38A2, SNAT2)
MSTRG.19489	-1.06243188873218	-0.466677680395136	-0.9522494705676658	0	0.519281	Soltu.DM.08G027650.1	(1 of 1) PTHR11062:SF47 - EXOSTOSIN FAMILY PROTEIN-RELATED
MSTRG.6942	-1.22387875105079	0.354333730399617	-0.244915151773547	0	0.514406	Soltu.DM.03G013630.1	(1 of 2) PTHR15860//PTHR15860:SF5 - UNCHARACTERIZED RING FINGER-CONTAINING PROTEIN // SUBFAMILY NOT NAMED
MSTRG.23528	-1.10289366000725	-0.41385399017744	-0.33214189326568394	0	0.512717	Soltu.DM.10G027040.1
MSTRG.6495	-1.66558054823122	-0.18296714952634904	-0.983395159087368	0	0.511196	Soltu.DM.03G005560.1
MSTRG.23782	-1.6633349896116798	-0.779068173258196	-1.8119316214310903	0	0.510265	Soltu.DM.11G000090.1	(1 of 3) PTHR23180//PTHR23180:SF249 - CENTAURIN/ARF // ADP-RIBOSYLATION FACTOR GTPASE-ACTIVATING PROTEIN AGD11-RELATED
MSTRG.16376	-1.0705071264283	-0.5591863835141611	-0.7790717318418879	0	0.510003	Soltu.DM.07G012010.1	(1 of 7) PTHR23024:SF219 - CARBOXYLESTERASE 120-RELATED
MSTRG.14673	-0.17020160408568802	-2.77562342321361	-2.26630498461771	1	0.50982	Soltu.DM.06G023240.1	(1 of 3) PTHR12161:SF14 - REGULATOR OF VPS4
MSTRG.5999	-1.3914646726097	-0.275647680135814	-1.04350855077796	0	0.509526	Soltu.DM.02G033450.1	(1 of 5) 2.4.1.144 - Beta-1,4-mannosyl-glycoprotein 4-beta-N-acetylglucosaminyltransferase / acetylglucosaminyltransferase III
MSTRG.2143	0.493381718988698	-1.56477772469601	-0.450297360819215	1	0.509127	Soltu.DM.01G034130.1	(1 of 2) PTHR12802//PTHR12802:SF48 - SWI/SNF COMPLEX-RELATED // SUBFAMILY NOT NAMED
MSTRG.12340	0.4985118325076579	-1.08496640128779	0.124774579440219	1	0.508964	Soltu.DM.05G013800.1	(1 of 6) PF14364 - Domain of unknown function (DUF4408) (DUF4408)
MSTRG.16537	-0.92969182310434	-1.4651728176628798	-1.62011545449534	0	0.508912	-
MSTRG.24176	-1.18315931652527	-0.569970604150656	-1.15555191841748	0	0.508206	Soltu.DM.11G004580.1	(1 of 5) PF07795 - Protein of unknown function (DUF1635) (DUF1635)
MSTRG.12850	-1.2274359263835102	-0.875321635316937	-1.50432447290286	0	0.506781	Soltu.DM.05G023010.1	(1 of 3) PTHR13832:SF219 - PROTEIN PHOSPHATASE 2C 3-RELATED
MSTRG.2920	-1.28709208229494	-0.565285545135964	-1.30731043321742	0	0.506596	Soltu.DM.01G044500.1	(1 of 3) PTHR13832//PTHR13832:SF314 - PROTEIN PHOSPHATASE 2C // PROTEIN PHOSPHATASE 2C 10-RELATED
MSTRG.3181	0.16323434283341698	-1.00533220291149	-0.147404493840013	1	0.506261	Soltu.DM.01G048130.1	(1 of 5) PTHR23024//PTHR23024:SF157 - MEMBER OF 'GDXG' FAMILY OF LIPOLYTIC ENZYMES // CARBOXYLESTERASE 12-RELATED
MSTRG.26315	-1.03356993725756	-0.175922077924099	-0.5969407926156589	0	0.505892	Soltu.DM.12G008230.2	(1 of 3) 1.1.1.44 - Phosphogluconate dehydrogenase (NADP(+)-dependent, decarboxylating) / Phosphogluconic acid dehydrogenase
MSTRG.18790	-1.13418256776033	-0.902078539116537	-1.46052011894415	0	0.505306	Soltu.DM.08G018390.4	(1 of 3) PTHR22937//PTHR22937:SF53 - RING FINGER CONTAINING PROTEIN // SUBFAMILY NOT NAMED
MSTRG.12644	0.0569602345530356	-1.82600052181213	-0.888419257658315	1	0.504926	Soltu.DM.05G019850.1
MSTRG.15931	-1.1344659332955802	0.58183265808077	0.24148673577996105	3	0.503516	Soltu.DM.07G004460.1	(1 of 49) 3.2.1.15 - Polygalacturonase / Pectinase
MSTRG.1730	-0.6111977429409721	-1.5954466033453998	-1.6690021136451203	1	0.503294	Soltu.DM.01G028630.1	(1 of 2) PTHR33044//PTHR33044:SF28 - FAMILY NOT NAMED // BIFUNCTIONAL INHIBITOR/LIPID-TRANSFER PROTEIN/SEED STORAGE 2S ALBUMIN SUPERFAMILY PROTEIN
MSTRG.2575	-1.24891254584842	-0.7651189713730959	-1.39798682950304	0	0.503011	Soltu.DM.01G039990.1	(1 of 13) PF07887 - Calmodulin binding protein-like (Calmodulin_bind)
MSTRG.15634	-0.30660831216864	-1.54700030686904	-1.29636174352376	1	0.502039	Soltu.DM.07G000550.1	(1 of 1) K10255 - omega-6 fatty acid desaturase (delta-12 desaturase) (FAD6, desA)
MSTRG.9431	-1.65209890120772	-0.584881639350732	-1.44792079236983	0	0.499885	Soltu.DM.04G008490.1	(1 of 62) PF00560//PF08263//PF13855 - Leucine Rich Repeat (LRR_1) // Leucine rich repeat N-terminal domain (LRRNT_2) // Leucine rich repeat (LRR_8)
MSTRG.22384	0.462777547964548	-1.9137068782048	-0.631007042849458	1	0.499613	Soltu.DM.10G008950.1
MSTRG.8819	0.657608025106771	-2.04994425346318	-0.6494752305587679	1	0.498613	Soltu.DM.04G000120.2	(1 of 3) PTHR12374//PTHR12374:SF26 - TRANSCRIPTIONAL ADAPTOR 2 ADA2 -RELATED // F25A4.19 PROTEIN
MSTRG.5278	-0.323568145883342	-1.33120089227142	-1.11279491348776	1	0.494091	Soltu.DM.02G024280.2	(1 of 2) KOG1557 - Fructose-biphosphate aldolase
MSTRG.2741	-0.14940353015173902	-1.19104962949314	-0.7585570718908159	1	0.492162	Soltu.DM.01G042120.1	(1 of 3) K01528 - dynamin GTPase (DNM)
MSTRG.12136	0.193743657995092	-1.00796157477591	-0.227320837935546	1	0.490217	Soltu.DM.05G010500.1	(1 of 1) PTHR15315//PTHR15315:SF22 - RING FINGER PROTEIN 41, 151 // SUBFAMILY NOT NAMED
MSTRG.26556	0.0683893797953074	0.589164162681616	1.39291108827073	4	0.49003	-
MSTRG.11990	-0.32426835991954306	-1.29436982775662	-1.09284537000119	1	0.489533	Soltu.DM.05G008530.1	(1 of 1) PTHR11002//PTHR11002:SF15 - CARBONIC ANHYDRASE // CARBONIC ANHYDRASE
MSTRG.4372	-1.1246335639598202	0.0390993636579961	-0.532038117399825	0	0.489055	Soltu.DM.02G012570.2	(1 of 4) K12448 - UDP-arabinose 4-epimerase (UXE, uxe)
MSTRG.1599	-1.15300457946325	0.0894720121518429	-0.467185495127353	0	0.487707	Soltu.DM.01G026860.1	(1 of 2) PTHR10795//PTHR10795:SF417 - PROPROTEIN CONVERTASE SUBTILISIN/KEXIN // SUBFAMILY NOT NAMED
MSTRG.4104	0.988293827276141	-1.53800945735068	0.0557308382090147	1	0.486631	Soltu.DM.02G008970.1	(1 of 58) PF13839//PF14416 - GDSL/SGNH-like Acyl-Esterase family found in Pmr5 and Cas1p (PC-Esterase) // PMR5 N terminal Domain (PMR5N)
MSTRG.19914	0.30088917442615803	-1.9130469236125	-0.9890077979138092	1	0.485913	Soltu.DM.09G003200.1	(1 of 1) PTHR18952//PTHR18952:SF129 - CARBONIC ANHYDRASE // SUBFAMILY NOT NAMED
MSTRG.16919	0.0683005971017826	-1.5011604239462	-0.8483984064501969	1	0.484096	Soltu.DM.07G019840.1
MSTRG.5453	-1.43640493856228	-0.784545687699001	-1.10271876877398	0	0.483132	Soltu.DM.02G026570.1
MSTRG.23901	-0.18006449869568106	-1.12831865641045	-0.7510883074888	1	0.483122	Soltu.DM.11G001630.1	(1 of 2) PTHR10217:SF478 - POTASSIUM CHANNEL GORK-RELATED
MSTRG.15469	-2.05247529360352	-0.40065163800368897	-1.81756696795599	0	0.483058	Soltu.DM.06G033690.1	(1 of 3) K13456 - RPM1-interacting protein 4 (RIN4)
MSTRG.482	0.148186258277715	-1.0053935676562902	-0.292000946861518	1	0.481802	Soltu.DM.01G005580.4	(1 of 5) 3.1.1.4 - Phospholipase A(2) / Phospholipase A2
MSTRG.23489	0.29580853476524394	-1.02023045685139	-0.0623293244339231	1	0.481462	Soltu.DM.10G026560.1	(1 of 17) PTHR24296//PTHR24296:SF1 - FAMILY NOT NAMED // ALKANE HYDROXYLASE CYP96A15-RELATED
MSTRG.3889	-1.2222986948690602	-0.39765805605613896	-1.0644518731126	0	0.480528	Soltu.DM.02G005810.1	(1 of 5) PF06911 - Senescence-associated protein (Senescence)
MSTRG.25372	-0.9372645595057628	-0.6364798228644649	-1.05320329183392	0	0.479472	Soltu.DM.11G022450.1	(1 of 3) 2.7.8.27 - Sphingomyelin synthase / SM synthase
MSTRG.24615	-0.0009967089306603233	0.539814160804009	1.04966134599226	4	0.47905	Soltu.DM.11G011220.1	(1 of 1) PTHR12192:SF1 - CHAC-LIKE FAMILY PROTEIN
MSTRG.21228	-0.0384047828961325	-1.0824133161951202	-0.589722417519262	1	0.47853	Soltu.DM.09G024320.1	(1 of 2) PTHR13902:SF21 - SERINE/THREONINE-PROTEIN KINASE WNK1-RELATED
MSTRG.459	-0.234548536653652	-1.45966371355755	-0.8331822372844309	1	0.478191	Soltu.DM.01G005290.1	(1 of 83) 1.14.13.121 - Premnaspirodiene oxygenase / Hyoscymus muticus premnaspirodiene oxygenase
MSTRG.2969	-0.513468478262397	-1.21231289849369	-1.1596098305929	1	0.47814	Soltu.DM.01G045170.2	(1 of 99) PF01397//PF03936 - Terpene synthase, N-terminal domain (Terpene_synth) // Terpene synthase family, metal binding domain (Terpene_synth_C)
MSTRG.26157	-0.325864117152663	-1.24811443656239	-0.964472046406582	1	0.477853	Soltu.DM.12G006060.1	(1 of 592) PF00067 - Cytochrome P450 (p450)
MSTRG.22997	-1.62238017165507	-0.365546558592944	-1.27511771186125	0	0.476899	Soltu.DM.10G020020.1	(1 of 3) PTHR21290//PTHR21290:SF29 - SPHINGOMYELIN SYNTHETASE // SUBFAMILY NOT NAMED
MSTRG.8761	-0.0425532896815816	-1.1110201151215	-0.6292338749694311	1	0.476212	Soltu.DM.03G037350.1	(1 of 5) PTHR24078//PTHR24078:SF193 - DNAJ HOMOLOG SUBFAMILY C MEMBER // DNAJ HOMOLOG SUBFAMILY C MEMBER 2
MSTRG.8340	-0.7968660718692091	-0.8132674790462909	-1.06085870704547	0	0.475556	Soltu.DM.03G032090.1	(1 of 4) 6.2.1.12//6.2.1.34 - 4-coumarate--CoA ligase / 4-coumaryl-CoA synthetase // Trans-feruloyl-CoA synthase / Trans-feruloyl-CoA synthetase
MSTRG.17730	-1.5014187110601598	-0.885015767767282	-1.7140906533881202	0	0.475039	Soltu.DM.08G002080.1	(1 of 2) K14816 - pre-60S factor REI1 (REI1)
MSTRG.3350	0.602057310872484	-1.78557662035354	-0.300172661146959	1	0.474889	Soltu.DM.01G050400.1	(1 of 45) K14488 - SAUR family protein (SAUR)
MSTRG.7397	-1.03546627125831	-0.358261803878887	-0.87787432213575	0	0.473284	Soltu.DM.03G020010.1	(1 of 3) PTHR22883:SF80 - PROTEIN S-ACYLTRANSFERASE 5-RELATED
MSTRG.6012	0.20753556997332506	-1.12056306041981	-0.299788664882206	1	0.472244	Soltu.DM.02G033680.1	(1 of 1) PTHR24015//PTHR24015:SF641 - FAMILY NOT NAMED // PENTATRICOPEPTIDE REPEAT REPEAT-CONTAINING PROTEIN
MSTRG.8083	-1.03210260947639	-1.12565533847891	-1.4646655260259098	0	0.471026	Soltu.DM.03G028830.1	(1 of 4) PTHR11926//PTHR11926:SF253 - GLUCOSYL/GLUCURONOSYL TRANSFERASES // UDP-GLYCOSYLTRANSFERASE 89B1
MSTRG.19624	0.386795384927382	0.12699483182052498	1.16106734370104	4	0.470281	Soltu.DM.08G029580.1	(1 of 1) PF03552//PF13632 - Cellulose synthase (Cellulose_synt) // Glycosyl transferase family group 2 (Glyco_trans_2_3)
MSTRG.17391	-1.37525123298132	-1.0500813517128	-1.80137677363619	0	0.469228	Soltu.DM.07G026390.1	(1 of 1) PTHR22835//PTHR22835:SF163 - ZINC FINGER FYVE DOMAIN CONTAINING PROTEIN // SUBFAMILY NOT NAMED
MSTRG.26266	-0.17217800699804806	-1.1251042268816005	-0.751841440456119	1	0.468873	Soltu.DM.12G007540.1	(1 of 2) PTHR14154//PTHR14154:SF12 - UPF0041 BRAIN PROTEIN 44-RELATED // SUBFAMILY NOT NAMED
MSTRG.1464	0.13354443264819502	-1.93423043620038	-1.23997301667738	1	0.468582	Soltu.DM.01G025250.2	(1 of 2) PTHR11453:SF44 - BORON TRANSPORTER 1-RELATED
MSTRG.24099	0.351318997369412	-1.10853362911719	-0.0131284702213667	1	0.468506	Soltu.DM.11G003640.3	(1 of 2) PTHR10992//PTHR10992:SF742 - ALPHA/BETA HYDROLASE FOLD-CONTAINING PROTEIN // ALPHA/BETA-HYDROLASES SUPERFAMILY PROTEIN
MSTRG.26065	-0.101323885003672	-1.13582391099677	-0.6753063333095999	1	0.467186	Soltu.DM.12G004790.1	(1 of 3) 1.2.1.12//1.2.1.13 - Glyceraldehyde-3-phosphate dehydrogenase (phosphorylating) / Triosephosphate dehydrogenase // Glyceraldehyde-3-phosphate dehydrogenase (NADP(+)) (phosphorylating) / Triosephosphate dehydrogenase (NADP+)
MSTRG.27036	-0.8267182583709091	-1.18877048583108	-0.462518627286776	1	0.466938	Soltu.DM.12G022230.1	(1 of 56) PF03514 - GRAS domain family (GRAS)
MSTRG.21455	-0.228403676700184	-1.59309808443791	-1.28225811128999	1	0.466836	Soltu.DM.09G027250.1
MSTRG.18527	-1.13856172369052	-0.748407589816278	-1.37513704056825	0	0.466712	Soltu.DM.08G014690.1	(1 of 1) PTHR11614//PTHR11614:SF96 - PHOSPHOLIPASE-RELATED // ALPHA/BETA FOLD HYDROLASE FAMILY PROTEIN
MSTRG.13795	0.142717385475019	-1.1284751875250802	-0.394475370170134	1	0.46577	Soltu.DM.06G009650.1	(1 of 1) PF13839//PF14111 - GDSL/SGNH-like Acyl-Esterase family found in Pmr5 and Cas1p (PC-Esterase) // Domain of unknown function (DUF4283) (DUF4283)
MSTRG.8224	-0.30718749248217603	-1.06849266971906	-0.580987221805056	1	0.464731	Soltu.DM.03G030550.1	(1 of 57) PF12937 - F-box-like (F-box-like)
MSTRG.8272	0.527302948119879	-1.8682616946217296	-0.347909170515274	1	0.46433	Soltu.DM.03G031200.1	(1 of 1) PTHR19139:SF170 - AQUAPORIN NIP6-1
MSTRG.2027	-0.534994805274937	-1.19227785260138	-1.11955799477659	1	0.462417	Soltu.DM.01G032600.3	(1 of 4) KOG2325 - Predicted transporter/transmembrane protein
MSTRG.6672	-0.0028848095394936398	-1.1832706702472	-0.48058613045949	1	0.462171	Soltu.DM.03G009170.1	(1 of 1) PTHR27008//PTHR27008:SF41 - FAMILY NOT NAMED // LEUCINE-RICH REPEAT PROTEIN KINASE-LIKE PROTEIN
MSTRG.27095	-0.7731028337626129	-1.06851492886795	-1.09968978544707	0	0.461928	Soltu.DM.12G023440.1	(1 of 8) PTHR31319:SF10 - ZINC FINGER PROTEIN CONSTANS-RELATED
MSTRG.6349	0.633847225761984	-1.42048483515657	-0.20038528771645006	1	0.460247	Soltu.DM.03G003480.1	(1 of 5) PTHR13683//PTHR13683:SF232 - ASPARTYL PROTEASES // ASPARTYL PROTEASE FAMILY PROTEIN
MSTRG.18261	-1.96144657125026	-1.19883110755361	-2.17194167598863	2	0.4597	Soltu.DM.08G010200.2	(1 of 83) 1.14.13.121 - Premnaspirodiene oxygenase / Hyoscymus muticus premnaspirodiene oxygenase
MSTRG.21936	-0.43250027873730496	1.7616844865817498	2.02745930825104	5	0.45936	Soltu.DM.10G001960.1	(1 of 30) PF04398 - Protein of unknown function, DUF538 (DUF538)
MSTRG.20690	-0.136037644738181	-1.58453419572786	-0.9884589639647712	1	0.458956	Soltu.DM.09G017080.1	(1 of 8) 1.6.5.5 - NADPH:quinone reductase / Zeta-crystallin
MSTRG.5313	-1.7722732824660803	-0.9995153656193292	-1.56971417204425	0	0.457099	Soltu.DM.02G024720.1	(1 of 2) PTHR23155:SF458 - DISEASE RESISTANCE RPP13-LIKE PROTEIN 4
MSTRG.22942	-1.6839526628510202	0.252100995504587	-0.885750633428529	0	0.456703	Soltu.DM.10G019400.1	(1 of 1) PTHR11730//PTHR11730:SF38 - AMMONIUM TRANSPORTER // AMMONIUM TRANSPORTER 2
MSTRG.14884	-1.14442644359622	-0.9417596966264448	-1.42339386246618	0	0.456577	Soltu.DM.06G026030.1	(1 of 32) PF03634 - TCP family transcription factor (TCP)
MSTRG.21380	0.159850393675328	-1.3858917053926998	-0.215825654779912	1	0.456481	Soltu.DM.09G026120.1	(1 of 7) K14509 - ethylene receptor (ETR, ERS)
MSTRG.4750	-0.0148999048848869	-1.50345817571145	-0.533116721823381	1	0.456474	Soltu.DM.02G017530.1
MSTRG.2606	-0.113523145804371	-1.17654032928379	-0.7930901212361621	1	0.456141	Soltu.DM.01G040360.2	(1 of 1) PTHR11660:SF53 - SOLUTE CARRIER FAMILY 40 MEMBER 3, CHLOROPLASTIC
MSTRG.5465	-1.98146055858523	-0.57834366376121	-1.8671539923803704	0	0.455756	Soltu.DM.02G026710.1
MSTRG.19111	0.33060213838311603	-1.55873649226163	-0.577727037112011	1	0.455659	Soltu.DM.08G022700.1
MSTRG.26216	-2.07166327589742	-1.1773324448326898	-2.66767160275378	2	0.455024	Soltu.DM.12G006900.2	(1 of 2) KOG0198//KOG0580//KOG0583 - MEKK and related serine/threonine protein kinases // Serine/threonine protein kinase // Serine/threonine protein kinase
MSTRG.24360	-1.08640648295792	-0.4732063407253821	-1.06238587052531	0	0.454885	Soltu.DM.11G007610.1	(1 of 4) PTHR24349//PTHR24349:SF161 - SERINE/THREONINE-PROTEIN KINASE // CALCIUM-DEPENDENT PROTEIN KINASE 1-RELATED
MSTRG.11075	0.266911028824874	-1.83537185582321	-0.8203656814427429	1	0.454689	Soltu.DM.04G034660.1	(1 of 1) KOG0286//KOG0313//KOG1332 - G-protein beta subunit // Microtubule binding protein YTM1 (contains WD40 repeats) // Vesicle coat complex COPII, subunit SEC13
MSTRG.9200	-0.7525200245761301	-1.2945724127499298	-1.4760807345982	1	0.45443	Soltu.DM.04G005160.1	(1 of 9) PTHR31969//PTHR31969:SF1 - FAMILY NOT NAMED // GEM-LIKE PROTEIN 4-RELATED
MSTRG.25656	-0.37945577969822897	-1.4956560776074197	-1.00612651380032	1	0.454305	Soltu.DM.11G025970.1
MSTRG.26451	0.0848304714839075	-1.06089122204495	-0.4352251656983249	1	0.453474	Soltu.DM.12G010470.15	(1 of 3) PTHR14255//PTHR14255:SF6 - ATP-DEPENDENT PROTEASE CEREBLON // SUBFAMILY NOT NAMED
MSTRG.3075	-1.61848165707743	-0.5664476507816241	-1.6322832862636598	0	0.453144	Soltu.DM.01G046690.1	(1 of 2) PTHR13832//PTHR13832:SF362 - PROTEIN PHOSPHATASE 2C // PROTEIN PHOSPHATASE 2C 63-RELATED
MSTRG.22073	0.4050630878302221	-1.23202863139147	-0.153524186481119	1	0.452772	Soltu.DM.10G003750.1	(1 of 2) PTHR31165//PTHR31165:SF10 - FAMILY NOT NAMED // PROTEIN LIGHT-DEPENDENT SHORT HYPOCOTYLS 10-RELATED
MSTRG.5855	0.518939896534367	-1.50324920492071	-0.24422412437501	1	0.452378	Soltu.DM.02G031520.1	(1 of 5) KOG1161 - Protein involved in vacuolar polyphosphate accumulation, contains SPX domain
MSTRG.5175	-0.34131194784532504	-1.06909178059474	-0.8979842161550641	1	0.451707	Soltu.DM.02G022860.1	(1 of 4) 1.1.1.41 - Isocitrate dehydrogenase (NAD(+)) / Nicotinamide adenine dinucleotide isocitrate dehydrogenase
MSTRG.21719	-1.20972035579724	-0.22108499011106494	-0.928141407871221	0	0.451586	Soltu.DM.09G031010.1	(1 of 8) PF01823 - MAC/Perforin domain (MACPF)
MSTRG.6448	-0.8520379285650881	-0.9070028098809332	-1.18891436857037	0	0.451482	Soltu.DM.03G004870.1	(1 of 10) K10775 - phenylalanine ammonia-lyase (E4.3.1.24)
MSTRG.19272	-2.1598869197854498	-0.727967387113342	-1.69866806916805	0	0.450202	Soltu.DM.08G024750.1	(1 of 2) PTHR31969:SF3 - GEM-LIKE PROTEIN 5
MSTRG.5715	-2.20402728151159	-0.168422464595255	-1.80159460627968	0	0.450008	Soltu.DM.02G029720.1	(1 of 1) PTHR27005:SF34 - WALL-ASSOCIATED RECEPTOR KINASE-LIKE 14-RELATED
MSTRG.3555	-0.145304857347791	-1.11358805820809	-0.755399087102544	1	0.448184	Soltu.DM.02G000470.1	(1 of 5) PTHR23500:SF62 - SUGAR TRANSPORTER ERD6-LIKE 14-RELATED
MSTRG.9057	0.0238186046682204	0.9168734484944542	1.66467936176403	4	0.447258	-
MSTRG.1793	0.7018983733654099	-2.03310255172649	-0.550224843050422	1	0.44565	Soltu.DM.01G029520.1	(1 of 1) PTHR11654//PTHR11654:SF90 - OLIGOPEPTIDE TRANSPORTER-RELATED // PROTEIN NRT1/ PTR FAMILY 7.2
MSTRG.4384	-0.297262239113658	-1.13334591648139	-0.8485760348665419	1	0.44531	Soltu.DM.02G012730.1	(1 of 1) PTHR10694//PTHR10694:SF41 - JUMONJI DOMAIN CONTAINING PROTEIN // JUMONJI DOMAIN-CONTAINING PROTEIN 18-RELATED
MSTRG.23049	0.055820336123642	-1.74432252968909	-0.298192405998524	1	0.444804	Soltu.DM.10G020780.1	(1 of 5) PTHR10641//PTHR10641:SF526 - MYB-LIKE DNA-BINDING PROTEIN MYB // TRANSCRIPTION FACTOR MYB113-RELATED
MSTRG.23271	-0.230259400548509	-3.90862868962354	-3.58007418799242	1	0.443574	Soltu.DM.10G023770.1	(1 of 1) PTHR12802:SF52 - PROTEIN REVEILLE 4-RELATED
MSTRG.24200	-1.1697323053829098	1.25194508191953	0.554088588799985	3	0.443374	Soltu.DM.11G004900.2	(1 of 2) PTHR10343//PTHR10343:SF58 - 5'-AMP-ACTIVATED PROTEIN KINASE , BETA SUBUNIT // PHOSPHOGLUCAN PHOSPHATASE DSP4, CHLOROPLASTIC
MSTRG.15398	0.242299026845893	-1.4941787493319398	-0.659125261701668	1	0.441578	Soltu.DM.06G032860.1	(1 of 2) 1.14.13.11 - Trans-cinnamate 4-monooxygenase / Cinnamic acid 4-monooxygenase
MSTRG.8052	0.4560823255334339	-1.25426276615525	-0.2761482461635529	1	0.440129	Soltu.DM.03G028350.1	(1 of 15) PF07816 - Protein of unknown function (DUF1645) (DUF1645)
MSTRG.12795	0.105519544727041	-1.33791050911534	-0.33963735651032395	1	0.439698	Soltu.DM.05G022280.1	(1 of 1) PTHR28039:SF4 - CHALCONE--FLAVONONE ISOMERASE 3-RELATED
MSTRG.16843	-1.17954297438311	-0.62730935188545	-1.09941303095442	0	0.439213	Soltu.DM.07G018720.1	(1 of 48) PF00582 - Universal stress protein family (Usp)
MSTRG.4151	0.507619041142193	-1.38685013688473	-0.26082804631348	1	0.438856	Soltu.DM.02G009690.1	(1 of 12) 6.4.1.2 - Acetyl-CoA carboxylase
MSTRG.4871	-1.35634678030822	-1.0047473463623902	-1.7184316975986698	0	0.43774	Soltu.DM.02G019150.1	(1 of 26) PF00954//PF01453//PF07714//PF08276 - S-locus glycoprotein domain (S_locus_glycop) // D-mannose binding lectin (B_lectin) // Protein tyrosine kinase (Pkinase_Tyr) // PAN-like domain (PAN_2)
MSTRG.7537	-1.18843058900035	-0.39116725165853	-1.0581531637318	0	0.436157	Soltu.DM.03G021780.1	(1 of 1) PTHR24349//PTHR24349:SF90 - SERINE/THREONINE-PROTEIN KINASE // SUBFAMILY NOT NAMED
MSTRG.10583	-0.43303036170544495	-1.09213343580913	-1.03634350017543	1	0.435184	Soltu.DM.04G028260.4	(1 of 1) PTHR10566//PTHR10566:SF83 - CHAPERONE-ACTIVITY OF BC1 COMPLEX CABC1 -RELATED // SUBFAMILY NOT NAMED
MSTRG.18035	-0.0351020578701213	-1.19039811802398	-0.70859209033267	1	0.434991	Soltu.DM.08G006250.1	(1 of 3) PTHR30540//PTHR30540:SF9 - OSMOTIC STRESS POTASSIUM TRANSPORTER // POTASSIUM TRANSPORTER 4
MSTRG.17048	-1.1318443818316	-0.902209348058485	-1.20688118770821	0	0.43445	Soltu.DM.07G021830.1	(1 of 5) PTHR27004//PTHR27004:SF21 - FAMILY NOT NAMED // DISEASE RESISTANCE-LIKE PROTEIN/LRR DOMAIN-CONTAINING PROTEIN
MSTRG.7846	-0.13003852183683098	-2.16283008291925	-0.6435861682049251	1	0.433975	Soltu.DM.03G025560.1	(1 of 233) KOG0156 - Cytochrome P450 CYP2 subfamily
MSTRG.2766	0.22109676544112694	0.19452172957683805	1.0838981030531	4	0.433497	Soltu.DM.01G042390.1	(1 of 51) PF00564 - PB1 domain (PB1)
MSTRG.7344	-1.14014955636999	0.028700615766674	-0.491528161668979	0	0.433291	Soltu.DM.03G019390.1	(1 of 12) K02183 - calmodulin (CALM)
MSTRG.23269	-0.303268247355695	-1.12530543132269	-0.93673017608381	1	0.433043	Soltu.DM.10G023760.1	(1 of 85) PF03106 - WRKY DNA -binding domain (WRKY)
MSTRG.16718	0.257015119108032	-1.09293397600232	-0.178641290919755	1	0.432356	Soltu.DM.07G016790.2	(1 of 4) K18045 - tyrosine-protein phosphatase SIW14 [EC:3.1.3.48] (SIW14, OCA3)
MSTRG.11530	0.0875759853568287	-1.01245584205912	-0.4081886814842271	1	0.432114	Soltu.DM.05G002120.1	(1 of 1) PTHR10668//PTHR10668:SF4 - PHYTOENE DEHYDROGENASE // FAD/NAD(P)-BINDING OXIDOREDUCTASE DOMAIN-CONTAINING PROTEIN
MSTRG.18771	-1.18113999817258	-0.123271281188147	-0.5348102672482221	0	0.431378	Soltu.DM.08G018020.1	(1 of 8) 2.3.1.110 - Tyramine N-feruloyltransferase
MSTRG.16550	0.100025652555631	-3.1999064712746	-0.00116254026795288	1	0.430411	-
MSTRG.16466	-0.108812761595403	-1.7490170233816498	-1.29678564444273	1	0.430317	Soltu.DM.07G013330.1	(1 of 1) PTHR10794//PTHR10794:SF47 - ABHYDROLASE DOMAIN-CONTAINING PROTEIN // ALPHA/BETA-HYDROLASES SUPERFAMILY PROTEIN
MSTRG.24338	0.111942278999328	-1.11307431770671	-0.489560775720448	1	0.429966	Soltu.DM.11G007360.1	(1 of 1) PTHR34213:SF2 - NUCLEAR TRANSPORT FACTOR 2 (NTF2) FAMILY PROTEIN
MSTRG.50	0.106899625659519	-1.53464594860578	-0.8310879498839959	1	0.429681	Soltu.DM.01G000160.1	(1 of 2) PTHR31062//PTHR31062:SF44 - FAMILY NOT NAMED // XYLOGLUCAN ENDOTRANSGLUCOSYLASE/HYDROLASE PROTEIN 27-RELATED
MSTRG.17256	-1.25247769884355	-0.509749531358302	-1.21796480588942	0	0.429479	Soltu.DM.07G024380.1	(1 of 1) PF00085//PF13923 - Thioredoxin (Thioredoxin) // Zinc finger, C3HC4 type (RING finger) (zf-C3HC4_2)
MSTRG.24674	-1.49091958173936	-0.0672052753188299	-0.7935216808739829	0	0.428889	-
MSTRG.27564	-0.639995883433391	-1.04584827148763	-1.20057333875932	0	0.428572	Soltu.DM.12G029500.1	(1 of 7) PTHR13789//PTHR13789:SF185 - MONOOXYGENASE // FAD/NAD(P)-BINDING OXIDOREDUCTASE FAMILY PROTEIN
MSTRG.16603	-0.261331647732739	-1.32512757088039	-1.11058498369723	1	0.427163	Soltu.DM.07G015200.1	(1 of 1) PTHR10566//PTHR10566:SF50 - CHAPERONE-ACTIVITY OF BC1 COMPLEX CABC1 -RELATED // PROTEIN LACT-3
MSTRG.4804	-0.21258486196894105	-1.34938782359878	-1.09772423624506	1	0.425791	Soltu.DM.02G018180.1	(1 of 1) PTHR19845:SF5 - KATANIN P80 WD40 REPEAT-CONTAINING SUBUNIT B1 HOMOLOG
MSTRG.17273	-0.112684533185561	-1.32926482055095	-0.9641889110973052	1	0.425743	Soltu.DM.07G024630.1	(1 of 3) PTHR10353//PTHR10353:SF42 - GLYCOSYL HYDROLASE // SUBFAMILY NOT NAMED
MSTRG.14583	-1.07849029180539	0.131652433545076	-0.0308114351150838	0	0.425503	Soltu.DM.06G022160.1	(1 of 5) PTHR14155//PTHR14155:SF99 - RING FINGER DOMAIN-CONTAINING // RING-H2 FINGER PROTEIN ATL3
MSTRG.2927	0.430050453560098	-1.04598649602508	0.0252003656492307	1	0.425418	Soltu.DM.01G044570.1	(1 of 6) PTHR11926//PTHR11926:SF280 - GLUCOSYL/GLUCURONOSYL TRANSFERASES // SUBFAMILY NOT NAMED
MSTRG.24929	-0.5795936134979399	-1.29466141505435	-1.39910039622993	1	0.424431	Soltu.DM.11G016610.1	(1 of 2) PTHR16254:SF6 - K(+) EFFLUX ANTIPORTER 3, CHLOROPLASTIC
MSTRG.7156	-1.13675984379424	-0.0641653949301031	-0.506474930491704	0	0.424399	Soltu.DM.03G016990.1	(1 of 51) PTHR24298//PTHR24298:SF122 - FAMILY NOT NAMED // CYTOCHROME P450 MONOOXYGENASE-LIKE PROTEIN
MSTRG.3591	0.400183798023098	-2.20031966078304	-0.18116820219375	1	0.424135	Soltu.DM.02G000950.1	(1 of 12) PTHR31645//PTHR31645:SF1 - FAMILY NOT NAMED // GB|AAD49762.1-RELATED
MSTRG.19369	0.7316557616129549	-1.24929995993524	0.367222388545519	1	0.423867	Soltu.DM.08G025870.1	(1 of 8) K00276 - primary-amine oxidase (AOC3, AOC2, tynA)
MSTRG.11297	-0.843275454375917	-1.05062308005441	-1.22002010476218	0	0.423213	Soltu.DM.04G037400.1	(1 of 1) PTHR22950//PTHR22950:SF267 - AMINO ACID TRANSPORTER // SUBFAMILY NOT NAMED
MSTRG.21928	-1.7274138759121298	-0.9199254811965	-1.67228571297212	0	0.422862	Soltu.DM.10G001850.1	(1 of 13) PTHR23213//PTHR23213:SF195 - FORMIN-RELATED // FORMIN-LIKE PROTEIN 12-RELATED
MSTRG.17948	-1.13511566056809	-0.659217778361374	-1.27411737853497	0	0.421501	Soltu.DM.08G005110.1	(1 of 2) 3.7.1.9 - 2-hydroxymuconate-6-semialdehyde hydrolase / 2-hydroxymuconate-semialdehyde hydrolase
MSTRG.15925	-1.5544444754439	0.840349591987878	0.0384519138142226	3	0.420961	Soltu.DM.07G004360.1	(1 of 1) K13466 - EIX receptor 1/2 (EIX1_2)
MSTRG.273	-0.210352070908759	-1.13407383057643	-0.877383386868317	1	0.419764	Soltu.DM.01G002900.1	(1 of 4) K09480 - digalactosyldiacylglycerol synthase (E2.4.1.241)
MSTRG.3656	0.0359925408797699	-1.38021142985334	-0.833182706708915	1	0.419632	Soltu.DM.02G002070.2	(1 of 1) PTHR14773:SF0 - WD REPEAT-CONTAINING PROTEIN 76
MSTRG.3929	-0.26983500880155303	-1.1326154942727902	-0.941012449874434	1	0.418793	Soltu.DM.02G006380.2	(1 of 2) PTHR10992//PTHR10992:SF701 - ALPHA/BETA HYDROLASE FOLD-CONTAINING PROTEIN // SERINE HYDROLASE-RELATED
MSTRG.20377	-0.272157270524917	-1.19693561954704	-0.954498988244397	1	0.417895	Soltu.DM.09G010450.1	(1 of 1) PTHR13902//PTHR13902:SF68 - SERINE/THREONINE-PROTEIN KINASE WNK WITH NO LYSINE -RELATED // SUBFAMILY NOT NAMED
MSTRG.7381	0.0151869930405038	-1.1052042879806498	-0.118283124607782	1	0.417255	-
MSTRG.7155	-1.16157483000626	0.103224288438651	-0.306577226559873	0	0.416487	Soltu.DM.03G016950.1	(1 of 51) PTHR24298:SF122 - CYTOCHROME P450 MONOOXYGENASE-LIKE PROTEIN
MSTRG.15906	-1.8922445208738896	-0.260352629814637	-1.54040820890219	0	0.415783	-
MSTRG.8506	-0.100041030873648	-1.07700752542672	-0.7089232265935419	1	0.41552	Soltu.DM.03G034180.1	(1 of 1) K06891 - ATP-dependent Clp protease adaptor protein ClpS (clpS)
MSTRG.17008	0.0325857744477057	-1.25045020181833	-0.7060769762406629	1	0.414214	Soltu.DM.07G021080.1	(1 of 1) PTHR24078:SF207 - PROTEIN DNJ-19
MSTRG.5314	-1.23339549976657	-0.3538943428112921	-1.00602460931022	0	0.413011	Soltu.DM.02G024730.1	(1 of 1) PTHR23070:SF26 - AAA-TYPE ATPASE LIKE PROTEIN
MSTRG.26285	-1.07151970067232	-0.929316394479391	-1.1635822608638402	0	0.412831	Soltu.DM.12G007780.1	(1 of 4) KOG2325 - Predicted transporter/transmembrane protein
MSTRG.17042	-0.96467624087755	2.2620001868128	1.7907367708128703	5	0.412587	Soltu.DM.07G021700.1	(1 of 1) PTHR11527//PTHR11527:SF134 - SMALL HEAT-SHOCK PROTEIN HSP20 FAMILY // HEAT SHOCK PROTEIN 42
MSTRG.25329	-0.0199332650118484	-1.50932846019227	-1.01557651426859	1	0.411992	Soltu.DM.11G021950.1	(1 of 14) PF11250 - Fantastic Four meristem regulator (FAF)
MSTRG.4223	-2.9239863359761	-0.960101878463522	-1.97017844407934	2	0.411613	Soltu.DM.02G010630.1	(1 of 2) PTHR34278//PTHR34278:SF1 - FAMILY NOT NAMED // GB|AAC02775.1
MSTRG.9460	-1.2933815895238898	-0.754716711812039	-1.53133182834747	0	0.410909	Soltu.DM.04G008930.1	(1 of 8) K14516 - ethylene-responsive transcription factor 1 (ERF1)
MSTRG.16381	0.0555675432080667	-1.167345625549	-0.642146076823261	1	0.410604	Soltu.DM.07G012060.1	(1 of 1) 5.1.99.1 - Methylmalonyl-CoA epimerase / Methylmalonyl-CoA racemase
MSTRG.1342	0.17822387994349398	-1.33132067191633	-0.233163252055388	1	0.410439	Soltu.DM.01G023750.1	(1 of 217) PF01535//PF13041 - PPR repeat (PPR) // PPR repeat family (PPR_2)
MSTRG.4607	-0.111006904164887	-1.05381360395777	-0.686205003420434	1	0.40973	Soltu.DM.02G015430.1	(1 of 1) PTHR34449//PTHR34449:SF1 - FAMILY NOT NAMED // RHO TERMINATION FACTOR
MSTRG.24098	0.7916547094219599	-1.16276004518758	0.187336272789917	1	0.409261	Soltu.DM.11G003640.1	(1 of 2) PTHR10992//PTHR10992:SF742 - ALPHA/BETA HYDROLASE FOLD-CONTAINING PROTEIN // ALPHA/BETA-HYDROLASES SUPERFAMILY PROTEIN
MSTRG.17419	0.4858263341526189	-1.53658892837829	-0.305621560105962	1	0.408528	Soltu.DM.07G026760.1	(1 of 14) 2.3.1.75 - Long-chain-alcohol O-fatty-acyltransferase / Wax synthase
MSTRG.2943	-1.75057730694269	-0.314284537463455	-1.60365294628952	0	0.407734	Soltu.DM.01G044760.1	(1 of 2) 3.5.4.25//4.1.99.12 - GTP cyclohydrolase II // 3,4-dihydroxy-2-butanone-4-phosphate synthase / L-3,4-dihydroxybutan-2-one-4-phosphate synthase
MSTRG.24352	0.13603939461484	-1.07394875766261	-0.300195308532169	1	0.407646	Soltu.DM.11G007520.1	(1 of 6) PTHR31182//PTHR31182:SF2 - FAMILY NOT NAMED // F26K24.5 PROTEIN
MSTRG.18793	-1.21395445840026	0.130759488496542	-0.595867443165121	0	0.407112	Soltu.DM.08G018430.1	(1 of 7) PTHR11214//PTHR11214:SF74 - BETA-1,3-N-ACETYLGLUCOSAMINYLTRANSFERASE // BETA-1,3-GALACTOSYLTRANSFERASE 7-RELATED
MSTRG.19868	-0.450168938985129	-1.14527630243658	-1.06922909626656	1	0.406808	Soltu.DM.09G002620.1	(1 of 58) PF00892 - EamA-like transporter family (EamA)
MSTRG.6166	-0.966842000797767	-1.08966844501828	-1.50937520624789	0	0.405772	Soltu.DM.03G000870.1	(1 of 16) K08912 - light-harvesting complex II chlorophyll a/b binding protein 1 (LHCB1)
MSTRG.18027	-1.16955672180922	-0.6528839114767541	-1.26019134038781	0	0.404697	Soltu.DM.08G006160.1	(1 of 3) PTHR24186:SF8 - ANKYRIN REPEATS-CONTAINING PROTEIN
MSTRG.12067	-0.16293622657161902	-1.119096927339	-0.8346489764497859	1	0.403254	Soltu.DM.05G009660.1	(1 of 1) 2.3.2.2//2.6.1.2//2.6.1.4//2.6.1.44 - Gamma-glutamyltransferase / Glutamyl transpeptidase // Alanine transaminase / Glutamic--pyruvic transaminase // Glycine transaminase / Glycine aminotransferase // Alanine--glyoxylate transaminase / Alanine--glyoxylate aminotransferase
MSTRG.5000	-1.07643210106923	4.4748401614599	3.93104098683248	5	0.402432	Soltu.DM.02G020570.1	(1 of 1) PTHR33791//PTHR33791:SF1 - FAMILY NOT NAMED // CHAPERONIN-LIKE RBCX PROTEIN
MSTRG.11620	-2.8075223120519195	2.0857937593965	-0.0049126267636358896	3	0.402318	Soltu.DM.05G003170.1	(1 of 13) PF00643//PF06203 - B-box zinc finger (zf-B_box) // CCT motif (CCT)
MSTRG.3810	-2.19957359475404	-1.62297481544211	-3.13170430508715	2	0.401249	Soltu.DM.02G004510.1	(1 of 2) PTHR12802//PTHR12802:SF60 - SWI/SNF COMPLEX-RELATED // PROTEIN REVEILLE 1-RELATED
MSTRG.2789	-1.13300223269843	-0.0895876876540766	-0.553364684359603	0	0.400709	Soltu.DM.01G042640.1
MSTRG.23631	-1.31335954385098	-0.31982467430428696	-1.18552516820375	0	0.400351	Soltu.DM.10G028320.1	(1 of 1) PF07714//PF13499//PF13833 - Protein tyrosine kinase (Pkinase_Tyr) // EF-hand domain pair (EF-hand_7) // EF-hand domain pair (EF-hand_8)
MSTRG.26595	-0.23031321206850894	-1.58406391017375	-1.2646432328162	1	0.400284	Soltu.DM.12G013090.1	(1 of 2) PTHR10509//PTHR10509:SF23 - O-METHYLTRANSFERASE-RELATED // SUBFAMILY NOT NAMED
MSTRG.23222	-1.3200509205724	-0.591570361512653	-1.34897775765428	0	0.399972	Soltu.DM.10G022970.1	(1 of 4) PTHR11654//PTHR11654:SF79 - OLIGOPEPTIDE TRANSPORTER-RELATED // PROTEIN NRT1/ PTR FAMILY 5.5-RELATED
MSTRG.3886	0.119655783969521	-1.6732400454426202	0.17673735524558604	1	0.399262	Soltu.DM.02G005700.1
MSTRG.1376	-3.851815557800681	-0.18490127009009305	-3.19212483036256	2	0.398477	Soltu.DM.01G024080.1	(1 of 1) PTHR13683:SF379 - ASPARTYL PROTEASE-LIKE PROTEIN
MSTRG.12642	-0.906021011585355	-1.6292299969746598	-1.98364480610592	1	0.397633	Soltu.DM.05G019830.1	(1 of 2) PTHR22952//PTHR22952:SF125 - CAMP-RESPONSE ELEMENT BINDING PROTEIN-RELATED // SUBFAMILY NOT NAMED
MSTRG.10130	0.3998408509676429	-1.01929024106151	-0.120058906698526	1	0.39719	Soltu.DM.04G021170.1	(1 of 2) 2.3.2.4 - Gamma-glutamylcyclotransferase
MSTRG.15359	-0.163564754915392	-1.02660076740176	-0.7269910350835791	1	0.394742	Soltu.DM.06G032300.1	(1 of 2) K06215 - pyridoxal 5'-phosphate synthase pdxS subunit (pdxS, pdx1)
MSTRG.15471	0.96160683021866	-1.45988588492073	0.127769172327203	1	0.394594	Soltu.DM.06G033720.1	(1 of 2) PTHR13596//PTHR13596:SF5 - SMALL EDRK-RICH FACTOR 1 // SUBFAMILY NOT NAMED
MSTRG.900	1.26496118602835	-0.963266937080538	0.875119923085213	4	0.39314	-
MSTRG.27674	-1.1461941977328505	-0.625907251294353	-1.06635689128462	0	0.392797	Soltu.DM.S002420.5	(1 of 2) PF01593//PF02181 - Flavin containing amine oxidoreductase (Amino_oxidase) // Formin Homology 2 Domain (FH2)
MSTRG.18109	0.161827922943311	-2.37503188082636	-0.0476216799374796	1	0.392658	-
MSTRG.7203	-0.134820800122016	-2.08702839206548	-1.76143631925284	1	0.3906	Soltu.DM.03G017680.1	(1 of 3) PTHR23091//PTHR23091:SF253 - N-TERMINAL ACETYLTRANSFERASE // GCN5-RELATED N-ACETYLTRANSFERASE
MSTRG.16860	-1.6176269724873302	-0.318244094469582	-1.46413531625118	0	0.388815	Soltu.DM.07G019040.1	(1 of 6) K00901 - diacylglycerol kinase (ATP) (dgkA, DGK)
MSTRG.26161	-0.0966515934308419	-1.05921260171527	-0.634921761650304	1	0.388318	Soltu.DM.12G006110.1	(1 of 2) 1.14.13.53//1.14.13.89 - 4'-methoxyisoflavone 2'-hydroxylase / Isoflavone 2'-monooxygenase // Isoflavone 2'-hydroxylase / Isoflavone 2'-monooxygenase
MSTRG.9582	-0.0984966287538437	2.19292236556844	2.5575097867219903	5	0.387971	Soltu.DM.04G010830.1	(1 of 3) 2.3.1.91 - Sinapoylglucose--choline O-sinapoyltransferase / Sinapine synthase
MSTRG.6207	-0.0160057682394881	-1.01100524803087	-0.51346699001842	1	0.387475	Soltu.DM.03G001570.1	(1 of 62) PF00560//PF08263//PF13855 - Leucine Rich Repeat (LRR_1) // Leucine rich repeat N-terminal domain (LRRNT_2) // Leucine rich repeat (LRR_8)
MSTRG.15243	-0.115288662877682	-1.18848822564348	-0.19879856725417105	1	0.387302	Soltu.DM.06G030630.1	(1 of 3) PTHR31189:SF2 - CUPIN DOMAIN-CONTAINING PROTEIN
MSTRG.20484	0.35505762675780395	-1.1364628288283602	-0.251139711689565	1	0.387001	-
MSTRG.27083	0.0789859536027499	-1.02770702647752	-0.434784312749483	1	0.385567	Soltu.DM.12G023270.1	(1 of 2) PF01762//PF02434//PF13334 - Galactosyltransferase (Galactosyl_T) // Fringe-like (Fringe) // Domain of unknown function (DUF4094) (DUF4094)
MSTRG.15293	-1.64233715896764	0.80501614910139	-0.206666276800084	3	0.384849	Soltu.DM.06G031440.1	(1 of 3) PTHR24128:SF14 - E3 UBIQUITIN-PROTEIN LIGASE XBAT31-RELATED
MSTRG.3053	-1.7482651457646698	-0.533238218739461	-1.59217002190438	0	0.38386	Soltu.DM.01G046370.1
MSTRG.26492	0.176297925548441	1.62734305322122	2.32680099338579	5	0.383832	Soltu.DM.12G011150.1	(1 of 14) K10256 - omega-6 fatty acid desaturase (delta-12 desaturase) (FAD2)
MSTRG.19681	-0.286661575887789	-1.17403212314543	-1.02658891747376	1	0.382272	Soltu.DM.08G030230.2	(1 of 1) 2.4.1.242 - NDP-glucose--starch glucosyltransferase / Waxy protein
MSTRG.6450	0.38177538813349104	-1.24713544031082	-0.21382489351792205	1	0.381314	Soltu.DM.03G004880.1
MSTRG.785	-0.07104485642979598	-1.13914871278674	-0.35968034122658404	1	0.381228	Soltu.DM.01G012110.1
MSTRG.12525	-2.56015251930986	-0.940977602981188	-2.4120022204236	2	0.379733	Soltu.DM.05G017910.1	(1 of 6) PTHR23130//PTHR23130:SF80 - FAMILY NOT NAMED // AUXIN-INDUCED IN ROOT CULTURES PROTEIN 12
MSTRG.20887	-0.5214148623743471	-1.44208914789302	-1.33062489419341	1	0.379645	Soltu.DM.09G019940.1	(1 of 3) PTHR31174//PTHR31174:SF7 - SEED MATURATION FAMILY PROTEIN // LEA PROTEIN-RELATED
MSTRG.8762	-0.5430001680382021	-0.926369286906504	-1.01377236285608	1	0.378655	Soltu.DM.03G037360.1	(1 of 3) PTHR11353//PTHR11353:SF93 - CHAPERONIN // SUBFAMILY NOT NAMED
MSTRG.5321	0.0897174986973141	-1.44459493474681	-0.8519559070904821	1	0.377481	Soltu.DM.02G024830.1	(1 of 1) PTHR31451:SF8 - MANNAN ENDO-1,4-BETA-MANNOSIDASE 3-RELATED
MSTRG.26966	-0.18944439043920006	-1.09453710121562	-0.8379823479815601	1	0.376355	Soltu.DM.12G021250.1	(1 of 1) PF08792 - A2L zinc ribbon domain (A2L_zn_ribbon)
MSTRG.23726	0.30114206031669705	-2.54899290859608	-1.32386753793652	1	0.375889	Soltu.DM.10G029760.1	(1 of 64) PF13561 - Enoyl-(Acyl carrier protein) reductase (adh_short_C2)
MSTRG.2075	0.0936334818485611	-2.38541413421767	-1.42553674962009	1	0.375755	Soltu.DM.01G033120.1	(1 of 30) KOG1208 - Dehydrogenases with different specificities (related to short-chain alcohol dehydrogenases)
MSTRG.26815	0.410142370651038	-1.00775162893637	0.0397780594855549	1	0.375458	-
MSTRG.18856	-1.24173712185331	3.31151552439771	2.58827760503488	5	0.375352	Soltu.DM.08G019220.1	(1 of 12) PTHR11474//PTHR11474:SF40 - TYROSINASE // SUBFAMILY NOT NAMED
MSTRG.1266	0.0445857928439176	-1.04128257086619	-0.0379489780201778	1	0.375119	-
MSTRG.8760	0.331387712337057	-1.04009377683033	0.15030813234738502	1	0.374603	Soltu.DM.03G037330.1	(1 of 1) PTHR11527//PTHR11527:SF106 - SMALL HEAT-SHOCK PROTEIN HSP20 FAMILY // 17.4 KDA CLASS III HEAT SHOCK PROTEIN
MSTRG.26682	1.4049134592713002	-0.7317402346305071	1.07022499631678	4	0.373112	Soltu.DM.12G015460.1	(1 of 2) PF00069//PF01053 - Protein kinase domain (Pkinase) // Cys/Met metabolism PLP-dependent enzyme (Cys_Met_Meta_PP)
MSTRG.3115	0.116092657920717	-1.59059272896063	-0.701703715273412	1	0.372328	Soltu.DM.01G047260.1	(1 of 1) PTHR11926//PTHR11926:SF190 - GLUCOSYL/GLUCURONOSYL TRANSFERASES // SUBFAMILY NOT NAMED
MSTRG.4001	-1.52454184898224	0.35062228111933	-0.523170477525586	0	0.372021	Soltu.DM.02G007330.1
MSTRG.26029	-0.066421404193025	-1.24960078015088	-0.8233114287566801	1	0.371299	Soltu.DM.12G004360.1	(1 of 4) PTHR13832//PTHR13832:SF335 - PROTEIN PHOSPHATASE 2C // PROTEIN PHOSPHATASE 2C 16-RELATED
MSTRG.23695	0.533218079977845	-1.57923202697184	-0.0750583418761909	1	0.371139	Soltu.DM.10G029490.1	(1 of 3) PTHR31250//PTHR31250:SF4 - FAMILY NOT NAMED // CALMODULIN-BINDING FAMILY PROTEIN-RELATED
MSTRG.9663	0.0125761026106538	-1.15262184004354	-0.219422449219487	1	0.370985	Soltu.DM.04G011840.1	(1 of 5) PTHR31260//PTHR31260:SF29 - FAMILY NOT NAMED // CYSTATIN-RELATED DOMAIN PROTEIN-RELATED
MSTRG.25808	-0.345632823885633	-1.04757762278226	-0.912204683673078	1	0.370373	Soltu.DM.12G001320.2	(1 of 2) PTHR13832//PTHR13832:SF309 - PROTEIN PHOSPHATASE 2C // PROTEIN PHOSPHATASE 2C 40-RELATED
MSTRG.19683	-0.551527057156132	-1.5606405908811498	-1.3807888981437	1	0.369064	Soltu.DM.08G030240.1	(1 of 2) PTHR19308//PTHR19308:SF12 - PHOSPHATIDYLCHOLINE TRANSFER PROTEIN // SUBFAMILY NOT NAMED
MSTRG.7844	0.640145007497352	-1.34892079759424	0.0280456796796951	1	0.367924	Soltu.DM.03G025530.1	(1 of 6) 1.14.13.102 - Psoralen synthase
MSTRG.25971	-2.55122846879563	0.0846335248452005	-1.58216622866718	0	0.367646	Soltu.DM.12G003680.1	(1 of 19) PF07714//PF08263 - Protein tyrosine kinase (Pkinase_Tyr) // Leucine rich repeat N-terminal domain (LRRNT_2)
MSTRG.11517	-0.14529671950077402	-1.21818419542228	-0.902984280009304	1	0.365852	Soltu.DM.05G001840.1	(1 of 5) 4.1.1.50 - Adenosylmethionine decarboxylase / S-adenosyl-L-methionine decarboxylase
MSTRG.3580	0.8416189643988929	-1.16126409813468	0.314973217096542	1	0.364707	-
MSTRG.14964	-0.116109225424061	-1.51797611016928	-1.10709196602087	1	0.363553	Soltu.DM.06G026960.1	(1 of 3) PTHR24413//PTHR24413:SF75 - FAMILY NOT NAMED // BTB/POZ AND TAZ DOMAIN-CONTAINING PROTEIN 2
MSTRG.15972	-0.0859262719437435	-1.0311729424916	-0.711846430810698	1	0.362362	Soltu.DM.07G005020.1	(1 of 4) PTHR10566:SF72 - PROTEIN KINASE FAMILY PROTEIN
MSTRG.5825	0.113871550811931	-1.03903395483259	-0.435104351346918	1	0.362104	-
MSTRG.5828	-1.1668528040282802	-0.553302251758041	-1.2342845765648702	0	0.361017	Soltu.DM.02G031160.1	(1 of 4) PTHR33349//PTHR33349:SF1 - FAMILY NOT NAMED // CALMODULIN-BINDING PROTEIN-LIKE PROTEIN
MSTRG.9376	-0.520388848841746	-1.78284675706399	-1.4031914466791695	1	0.360833	Soltu.DM.04G007540.2	(1 of 7) PTHR13256//PTHR13256:SF35 - N-ACETYLTRANSFERASE 9 // ALANINE ACETYL TRANSFERASE-LIKE PROTEIN
MSTRG.11477	-1.23509194925966	-1.14762412792076	-1.85369639732816	0	0.359873	Soltu.DM.05G001210.1	(1 of 4) K15639 - PHYB activation tagged suppressor 1 (CYP734A1, BAS1)
MSTRG.16790	-1.20310336743488	0.10097244026846	-0.542357614214931	0	0.358246	Soltu.DM.07G017900.1	(1 of 1) 4.1.3.1 - Isocitrate lyase / Isocitritase
MSTRG.18063	-0.8074703694531341	-1.06149387434025	-0.32279050304402	1	0.355698	Soltu.DM.08G006570.1
MSTRG.3358	-1.59489737663995	-1.50234275334692	-2.16481840638333	0	0.355665	Soltu.DM.01G050450.1	(1 of 45) K14488 - SAUR family protein (SAUR)
MSTRG.1789	-0.0626187845858152	-1.35988716567079	-0.985232393535269	1	0.355657	Soltu.DM.01G029490.1	(1 of 3) 1.14.13.79 - Ent-kaurenoic acid oxidase
MSTRG.12358	-2.57962719929726	-1.08398353423925	-3.15682682259583	2	0.355177	Soltu.DM.05G014350.1	(1 of 3) PTHR33172:SF2 - EMB|CAB83157.1
MSTRG.18768	-1.82583918139381	0.0703060625870808	-0.857696157642999	0	0.354589	Soltu.DM.08G017990.1	(1 of 8) 2.3.1.110 - Tyramine N-feruloyltransferase
MSTRG.1585	-0.0921862280132111	-2.50114099910566	-1.44014787274529	1	0.35225	Soltu.DM.01G026670.1	(1 of 3) PTHR11802:SF66 - SERINE CARBOXYPEPTIDASE-LIKE 36-RELATED
MSTRG.17611	0.0821596095564639	-2.78065637953295	-0.7766445338868829	1	0.351939	Soltu.DM.08G000610.1	(1 of 20) PF01612 - 3'-5' exonuclease (DNA_pol_A_exo1)
MSTRG.19933	0.692571452671619	-0.214773844045221	1.09451623677196	4	0.35114	Soltu.DM.09G003580.2	(1 of 2) PTHR10992//PTHR10992:SF900 - ALPHA/BETA HYDROLASE FOLD-CONTAINING PROTEIN // SUBFAMILY NOT NAMED
MSTRG.6123	0.839519517151991	-1.1495308061283898	0.251095650310948	1	0.350691	Soltu.DM.03G000250.1	(1 of 1) PTHR33044:SF23 - BIFUNCTIONAL INHIBITOR/LIPID-TRANSFER PROTEIN/SEED STORAGE 2S ALBUMIN SUPERFAMILY PROTEIN-RELATED
MSTRG.2629	0.30745190861988203	-1.14233231673188	-0.30598222516095097	1	0.350559	Soltu.DM.01G040670.2	(1 of 58) PF00892 - EamA-like transporter family (EamA)
MSTRG.7683	-0.130248410528987	-2.7406914504659103	-2.05937226611431	1	0.349456	Soltu.DM.03G023460.1	(1 of 1440) 2.7.11.1 - Non-specific serine/threonine protein kinase / Threonine-specific protein kinase
MSTRG.17745	-1.2212326598881202	-0.24390639974674	-0.8344173395384459	0	0.348025	Soltu.DM.08G002250.1	(1 of 11) K13691 - pathogen-inducible salicylic acid glucosyltransferase [EC:2.4.1.-] Glc b1-2 SA (SGT1)
MSTRG.1116	0.0469048194751066	-1.04238984191877	-0.572094495757614	1	0.347004	Soltu.DM.01G019990.1	(1 of 2) PTHR24095:SF169 - ACETATE/BUTYRATE--COA LIGASE AAE7, PEROXISOMAL
MSTRG.19140	-0.7008422025657479	-2.44378485975089	-2.6770719926151	1	0.346591	Soltu.DM.08G022990.2	(1 of 1) PTHR11817//PTHR11817:SF26 - PYRUVATE KINASE // PLASTIDIAL PYRUVATE KINASE 3, CHLOROPLASTIC
MSTRG.12012	-1.1823970691164098	0.422528367194214	-0.254522155396364	0	0.344896	Soltu.DM.05G008990.1	(1 of 11) 3.4.17.23 - Angiotensin-converting enzyme 2 / Angiotensin converting enzyme-2
MSTRG.24257	-0.120280605979494	-1.12351246249614	-0.5976396573203879	1	0.343349	Soltu.DM.11G006210.2	(1 of 1) PTHR22835//PTHR22835:SF224 - ZINC FINGER FYVE DOMAIN CONTAINING PROTEIN // SUBFAMILY NOT NAMED
MSTRG.21151	0.365711157964618	-1.19514682992369	-0.412878657899735	1	0.34291	Soltu.DM.09G023440.1	(1 of 1) PTHR31348//PTHR31348:SF4 - FAMILY NOT NAMED // PHYTOCHROME A-ASSOCIATED F-BOX PROTEIN
MSTRG.7281	-1.448848655833	0.0524876766273802	-0.156930923790116	0	0.342555	-
MSTRG.4511	0.0264634844765486	-1.02287542942284	-0.5724428628654921	1	0.342528	Soltu.DM.02G014300.1	(1 of 1) K12123 - phytochrome E (PHYE)
MSTRG.25980	0.0501296169458059	-1.00809317008477	-0.540421935988919	1	0.342129	Soltu.DM.12G003840.1	(1 of 3) PTHR30540:SF9 - POTASSIUM TRANSPORTER 4
MSTRG.25871	0.437165687145161	-1.02764888979115	-0.057409597584983	1	0.34181	Soltu.DM.12G002170.1	(1 of 2) PTHR22595//PTHR22595:SF42 - CHITINASE-RELATED // CHITINASE-LIKE PROTEIN 1
MSTRG.23851	0.33130457522408097	-1.13475366524264	-0.40015426591266495	1	0.341709	Soltu.DM.11G001010.1	(1 of 3) K10143 - E3 ubiquitin-protein ligase RFWD2 (RFWD2, COP1)
MSTRG.19943	0.09501840133239	0.49979309714241	1.03804105117384	4	0.341446	Soltu.DM.09G003710.1	(1 of 6) 3.6.5.6 - Tubulin GTPase
MSTRG.18517	-1.5759992844168502	-0.726769493774907	-1.4355131706640198	0	0.341074	Soltu.DM.08G014550.2	(1 of 4) 2.7.10.1//2.7.10.2//2.7.11.1 - Receptor protein-tyrosine kinase / Receptor protein tyrosine kinase // Non-specific protein-tyrosine kinase / Cytoplasmic protein tyrosine kinase // Non-specific serine/threonine protein kinase / Threonine-specific protein kinase
MSTRG.21191	-0.9122410926644292	-0.490789684845384	-1.00445452314913	0	0.340115	Soltu.DM.09G023830.1	(1 of 2) PTHR31875:SF0 - PROTEIN DEHYDRATION-INDUCED 19-RELATED
MSTRG.7120	0.0972489814414974	-1.14448143155406	-0.635314101036746	1	0.339698	Soltu.DM.03G016470.2	(1 of 135) PF00319 - SRF-type transcription factor (DNA-binding and dimerisation domain) (SRF-TF)
MSTRG.24057	-0.41974794075606303	-1.44344166213312	-0.26201944112339703	1	0.33959	Soltu.DM.11G003140.1	(1 of 3) K15104 - solute carrier family 25 (mitochondrial oxoglutarate transporter), member 11 (SLC25A11, OGC)
MSTRG.19583	0.0908726429008268	-1.0043498726868	-0.519614262419048	1	0.339384	Soltu.DM.08G028930.1	(1 of 3) PTHR31213//PTHR31213:SF4 - FAMILY NOT NAMED // ABSCISIC ACID RECEPTOR PYL7-RELATED
MSTRG.26915	-1.29726557997618	-0.6377105601556421	-1.06827889544954	0	0.337948	Soltu.DM.12G020620.1	(1 of 3) K01025 - uncharacterized protein (E2.8.2.-)
MSTRG.23331	0.17761766122775802	-1.53626618285031	-0.6887831006860159	1	0.337609	Soltu.DM.10G024690.1	(1 of 233) KOG0156 - Cytochrome P450 CYP2 subfamily
MSTRG.13797	-1.16046239194653	-0.0274570981824972	-0.623238700581522	0	0.337077	Soltu.DM.06G009670.1	(1 of 16) 2.3.1.84 - Alcohol O-acetyltransferase / AATASE
MSTRG.12881	-0.0495234206855592	-1.95656558345891	-1.16494059479174	1	0.336766	Soltu.DM.05G023320.1	(1 of 2) PTHR10209//PTHR10209:SF160 - OXIDOREDUCTASE, 2OG-FE II OXYGENASE FAMILY PROTEIN // GIBBERELLIN 2-BETA-DIOXYGENASE 4
MSTRG.26953	-0.0721734275910567	-1.70492933439729	-0.8939585718915669	1	0.33658	-
MSTRG.18980	-1.10925847431321	-1.08544220404327	-1.17410200989502	0	0.336373	-
MSTRG.6682	-0.133484912556561	-1.26869508035561	-1.00502392360479	1	0.334849	Soltu.DM.03G009320.1	(1 of 1) PTHR32060:SF5 - PEPTIDASE S41 FAMILY PROTEIN
MSTRG.15225	0.0611555047021343	-1.23631844290622	-0.474985580147989	1	0.333878	Soltu.DM.06G030360.1
MSTRG.22103	-1.44402045723816	-0.41371533284093104	-1.2584233491572498	0	0.333842	Soltu.DM.10G004200.1
MSTRG.1529	0.00137818508065832	-2.0847754278148702	-0.0792168769584455	1	0.33313	Soltu.DM.01G025960.1	(1 of 3) PTHR31752//PTHR31752:SF2 - FAMILY NOT NAMED // AUXIN EFFLUX CARRIER COMPONENT 8-RELATED
MSTRG.7166	-0.5447431960429661	-1.49321179341261	-1.46469883270353	1	0.333106	-
MSTRG.5793	-0.175415876027137	-1.08927091501826	-0.867441118175262	1	0.332602	Soltu.DM.02G030670.1	(1 of 2) PTHR31673:SF3 - COBRA-LIKE EXTRACELLULAR GLYCOSYL-PHOSPHATIDYL INOSITOL-ANCHORED FAMILY PROTEIN-RELATED
MSTRG.21295	-0.3622837183041209	-2.20026179717564	-0.34838921136618706	1	0.332317	Soltu.DM.09G025230.1	(1 of 4) PF00122//PF00689//PF00690//PF00702 - E1-E2 ATPase (E1-E2_ATPase) // Cation transporting ATPase, C-terminus (Cation_ATPase_C) // Cation transporter/ATPase, N-terminus (Cation_ATPase_N) // haloacid dehalogenase-like hydrolase (Hydrolase)
MSTRG.1759	0.294582873034008	0.358125770577618	1.06402685757915	4	0.33214	Soltu.DM.01G028960.1	(1 of 1) PTHR11132:SF88 - XYLULOSE 5-PHOSPHATE/PHOSPHATE TRANSLOCATOR, CHLOROPLASTIC
MSTRG.9176	-1.77173963867325	-1.57532308244395	-2.39044809401919	2	0.331947	Soltu.DM.04G004940.1	(1 of 43) PF03140 - Plant protein of unknown function (DUF247)
MSTRG.5797	-1.01413637693169	-0.456354929442991	-1.07065367511261	0	0.331673	Soltu.DM.02G030720.1	(1 of 25) PF07714//PF11721 - Protein tyrosine kinase (Pkinase_Tyr) // Di-glucose binding within endoplasmic reticulum (Malectin)
MSTRG.4793	-0.214826294867578	-1.3206666768560802	-0.877166187485746	1	0.330413	Soltu.DM.02G018030.1	(1 of 7) PTHR31992//PTHR31992:SF8 - FAMILY NOT NAMED // DOF ZINC FINGER PROTEIN DOF1.1-RELATED
MSTRG.19046	-0.494747581126093	-1.14907402393444	-1.22302313883625	1	0.329258	Soltu.DM.08G021900.1	(1 of 68) PF01535//PF13041//PF14432 - PPR repeat (PPR) // PPR repeat family (PPR_2) // DYW family of nucleic acid deaminases (DYW_deaminase)
MSTRG.9726	-0.304659480534704	-1.32084786229249	-1.2161525538959	1	0.32858	-
MSTRG.27424	0.11714645906921	-1.09130700416805	-0.5516660821781	1	0.328485	Soltu.DM.12G027440.1	(1 of 10) K07198 - 5'-AMP-activated protein kinase, catalytic alpha subunit (PRKAA, AMPK)
MSTRG.20247	-1.07286536545287	-0.23833502626276	-0.837406719227775	0	0.328388	Soltu.DM.09G008120.1	(1 of 2) PTHR23155//PTHR23155:SF528 - LEUCINE-RICH REPEAT-CONTAINING PROTEIN // PROTEIN LAP1
MSTRG.13473	-1.25354293419025	-0.8830944339356999	-1.6782611382503798	0	0.327724	Soltu.DM.06G003590.1	(1 of 62) PF00560//PF08263//PF13855 - Leucine Rich Repeat (LRR_1) // Leucine rich repeat N-terminal domain (LRRNT_2) // Leucine rich repeat (LRR_8)
MSTRG.3912	-0.153682003643466	-1.23155867143999	-0.999427414183836	1	0.327506	Soltu.DM.02G006160.1	(1 of 3) PTHR11627//PTHR11627:SF15 - FRUCTOSE-BISPHOSPHATE ALDOLASE // FRUCTOSE-BISPHOSPHATE ALDOLASE 2, CHLOROPLASTIC-RELATED
MSTRG.21273	0.255860969346213	-1.13488928126352	-0.4980948409136111	1	0.327202	Soltu.DM.09G025010.1	(1 of 1) PTHR23418//PTHR23418:SF4 - ACIREDUCTONE DIOXYGENASE // 1,2-DIHYDROXY-3-KETO-5-METHYLTHIOPENTENE DIOXYGENASE 4
MSTRG.11019	-1.22490773993727	-0.377246229385896	-1.20827368864833	0	0.326817	Soltu.DM.04G033970.2	(1 of 2) PTHR13832//PTHR13832:SF25 - PROTEIN PHOSPHATASE 2C // PROTEIN PHOSPHATASE 2C 12-RELATED
MSTRG.22708	-0.0707080818855225	-2.91076186467814	-1.5937179061832902	1	0.325946	-
MSTRG.5644	-0.426846608688955	-1.10598951473664	-1.15779030103201	1	0.325518	Soltu.DM.02G028820.1	(1 of 1) K09838 - zeaxanthin epoxidase (ZEP, ABA1)
MSTRG.4697	-0.830348133762676	-1.42546087910856	-1.51088795527401	1	0.325339	Soltu.DM.02G016760.1
MSTRG.17338	-0.198504331320968	0.825429325770133	1.02614378857399	4	0.324306	Soltu.DM.07G025630.1	(1 of 48) K01051 - pectinesterase (E3.1.1.11)
MSTRG.24513	-2.47139082055766	-0.501429597547359	-2.4712332354565896	2	0.323848	Soltu.DM.11G009980.1	(1 of 3) PTHR27000//PTHR27000:SF14 - FAMILY NOT NAMED // LEUCINE-RICH REPEAT PROTEIN FLOR1-RELATED
MSTRG.1462	-0.07871826298448	-1.13065278702205	-0.7097162783298101	1	0.322479	Soltu.DM.01G025230.1	(1 of 1) PTHR11183//PTHR11183:SF54 - GLYCOGENIN // SUBFAMILY NOT NAMED
MSTRG.8900	0.325174342429287	0.811401325459726	1.75497728447775	4	0.322093	Soltu.DM.04G001340.1	(1 of 1) PTHR30523:SF6 - PHOSPHOENOLPYRUVATE CARBOXYLASE 4
MSTRG.15335	0.36078440469936296	-1.45066847216368	-0.543049818520359	1	0.321848	Soltu.DM.06G031980.1	(1 of 1) PTHR15241:SF4 - TRANSFORMER-SR RIBONUCLEOPROTEIN-RELATED
MSTRG.21403	-1.0729866010557	-0.189760768177944	-0.7278906813066469	0	0.321499	Soltu.DM.09G026460.1	(1 of 58) PF00892 - EamA-like transporter family (EamA)
MSTRG.24459	-2.2850288505065497	-0.19546683072853505	-1.9799446191263	0	0.320597	Soltu.DM.11G009080.1	(1 of 5) K19040 - E3 ubiquitin-protein ligase ATL10/75/76/77/78 [EC:6.3.2.19] (ATL76S)
MSTRG.4869	-0.313189114083729	-1.05839680915242	-1.0114151026261602	1	0.320095	Soltu.DM.02G019100.1	(1 of 26) PF00954//PF01453//PF07714//PF08276 - S-locus glycoprotein domain (S_locus_glycop) // D-mannose binding lectin (B_lectin) // Protein tyrosine kinase (Pkinase_Tyr) // PAN-like domain (PAN_2)
MSTRG.11011	-0.0586036427042957	-1.1816979051570902	-0.752817974742914	1	0.319953	Soltu.DM.04G033900.1	(1 of 4) PTHR10891//PTHR10891:SF592 - EF-HAND CALCIUM-BINDING DOMAIN CONTAINING PROTEIN // CALCIUM-BINDING PROTEIN CML38-RELATED
MSTRG.5182	-0.125551413561748	-1.9212688915814	-0.3540576824584679	1	0.31968	Soltu.DM.02G023050.1	(1 of 20) PF03087 - Arabidopsis protein of unknown function (DUF241)
MSTRG.12826	-0.6518456055551689	-1.02567113401633	-1.30814001502634	0	0.319368	Soltu.DM.05G022720.2
MSTRG.9478	0.977468532525591	-1.83787099141477	0.0802033292435893	1	0.319265	-
MSTRG.17927	0.829684303132333	-1.25338359882141	0.15073622757124602	1	0.317156	Soltu.DM.08G004870.1	(1 of 6) PTHR10641//PTHR10641:SF613 - MYB-LIKE DNA-BINDING PROTEIN MYB // SUBFAMILY NOT NAMED
MSTRG.14283	-0.303851022796364	-1.3540071249879098	-1.30172031882692	1	0.315611	Soltu.DM.06G017440.1	(1 of 1) K03542 - photosystem II 22kDa protein (psbS)
MSTRG.25099	-0.0274328203125874	-1.15774968681305	-0.836266116417097	1	0.31322	Soltu.DM.11G019050.1	(1 of 255) PF00646 - F-box domain (F-box)
MSTRG.23870	-0.000818916389313996	-2.4005936339422203	-1.62803835719785	1	0.312238	Soltu.DM.11G001310.1	(1 of 160) PF00847 - AP2 domain (AP2)
MSTRG.18506	-1.58186808729182	-0.31113374405312394	-1.37967395303902	0	0.312097	Soltu.DM.08G014360.1	(1 of 51) PF00069//PF00560//PF08263//PF13855 - Protein kinase domain (Pkinase) // Leucine Rich Repeat (LRR_1) // Leucine rich repeat N-terminal domain (LRRNT_2) // Leucine rich repeat (LRR_8)
MSTRG.27297	-1.00512229652217	-0.348976190113851	-1.01287866485465	0	0.31199	Soltu.DM.12G026010.1	(1 of 1) PTHR10476//PTHR10476:SF12 - CHARGED MULTIVESICULAR BODY PROTEIN // SUBFAMILY NOT NAMED
MSTRG.10775	0.109850919705563	1.27989016351987	2.0704887174539097	4	0.311824	Soltu.DM.04G030790.1	(1 of 2) PTHR13683:SF259 - ASPARTYL PROTEASE-LIKE PROTEIN
MSTRG.25739	0.116270483959393	0.315532214646418	1.09331869012978	4	0.311635	Soltu.DM.12G000400.1	(1 of 14) K10256 - omega-6 fatty acid desaturase (delta-12 desaturase) (FAD2)
MSTRG.2539	-1.66764021110179	-1.49787615618002	-2.2679784201651003	2	0.309187	Soltu.DM.01G039540.1	(1 of 4) PF04588 - Hypoxia induced protein conserved region (HIG_1_N)
MSTRG.11848	-0.143835256695115	-1.37305984695098	-1.04824887913029	1	0.307159	Soltu.DM.05G006410.1	(1 of 3) PTHR11654//PTHR11654:SF98 - OLIGOPEPTIDE TRANSPORTER-RELATED // PROTEIN NRT1/ PTR FAMILY 4.5-RELATED
MSTRG.21913	-0.23611002783656304	-1.26886209520306	-1.14531358771729	1	0.306647	Soltu.DM.10G001600.2	(1 of 3) PTHR22957//PTHR22957:SF276 - TBC1 DOMAIN FAMILY MEMBER GTPASE-ACTIVATING PROTEIN // SUBFAMILY NOT NAMED
MSTRG.13840	0.889250885767968	-1.31162096066511	0.15456858479847002	1	0.305809	-
MSTRG.26893	-1.6278442560765505	-0.408588295607552	-0.4608729756018061	0	0.305532	-
MSTRG.5174	0.0740110982576772	-1.20323702061408	-0.7713643040117009	1	0.305096	Soltu.DM.02G022850.2	(1 of 1) PTHR23416:SF63 - SERINE ACETYLTRANSFERASE 2-RELATED
MSTRG.7028	0.392368120387212	-2.54432717196825	-1.37143898477521	1	0.304815	Soltu.DM.03G015030.1	(1 of 3) 3.6.3.20 - Glycerol-3-phosphate-transporting ATPase
MSTRG.22706	0.4198601007366111	-1.32649183008491	-0.196510796092438	1	0.304537	Soltu.DM.10G015920.1	(1 of 12) PTHR10209//PTHR10209:SF156 - OXIDOREDUCTASE, 2OG-FE II OXYGENASE FAMILY PROTEIN // SUBFAMILY NOT NAMED
MSTRG.3359	-0.6445846974406171	-0.924535059181211	-1.1960141822841202	0	0.304438	Soltu.DM.01G050460.1
MSTRG.3287	-0.19361465444934495	0.891138160368623	1.40615904248781	4	0.30421	Soltu.DM.01G049550.1	(1 of 1) PTHR19957//PTHR19957:SF128 - SYNTAXIN // SUBFAMILY NOT NAMED
MSTRG.14136	-1.25474164790244	-0.474585007799291	-0.978401086496586	0	0.30321	Soltu.DM.06G014690.1
MSTRG.5560	-1.00439780000852	-0.515241299744396	-1.0082080433609302	0	0.302504	Soltu.DM.02G027800.1
MSTRG.13328	-2.2286403648356297	-0.499794800391829	-2.09778213445034	2	0.302451	Soltu.DM.06G001660.1	(1 of 1440) 2.7.11.1 - Non-specific serine/threonine protein kinase / Threonine-specific protein kinase
MSTRG.5852	-1.5412846870325	-0.295317914299772	-1.23990351677749	0	0.300821	Soltu.DM.02G031490.1	(1 of 3) PTHR10783//PTHR10783:SF52 - XENOTROPIC AND POLYTROPIC RETROVIRUS RECEPTOR 1-RELATED // SUBFAMILY NOT NAMED
MSTRG.5072	1.13149461001963	-1.08799027779074	0.44852005248308896	1	0.300314	Soltu.DM.02G021410.1	(1 of 2) PTHR11040//PTHR11040:SF71 - ZINC/IRON TRANSPORTER // SUBFAMILY NOT NAMED
MSTRG.6122	0.010871040997488	-1.11237863720578	-0.5142293532974099	1	0.29984	Soltu.DM.03G000240.1
MSTRG.23589	-0.102416793648841	-4.14521924779139	-3.8045969090740095	1	0.299352	Soltu.DM.10G027790.1	(1 of 2) 3.1.3.29 - N-acylneuraminate-9-phosphatase
MSTRG.7345	-0.053600305237636	-1.10511423739212	-0.6938688295540429	1	0.298993	Soltu.DM.03G019420.1	(1 of 1) K01099 - phosphatidylinositol-bisphosphatase (E3.1.3.36)
MSTRG.15263	-0.9196642904562792	-0.6594008228947329	-1.11559611211313	0	0.298277	-
MSTRG.12830	-1.02542231332657	-0.336444725449498	-0.817940555530495	0	0.297244	Soltu.DM.05G022780.1	(1 of 1) PTHR34953:SF1 - ALPHA/BETA HYDROLASE RELATED PROTEIN
MSTRG.15908	0.0782758305417733	-1.1060990542271698	-0.531154478758081	1	0.29691	Soltu.DM.07G004010.1	(1 of 32) PF16913 - Purine nucleobase transmembrane transport (PUNUT)
MSTRG.16112	-0.520406882598295	-1.4799971497277298	-1.64684738168517	1	0.296865	Soltu.DM.07G007400.1	(1 of 2) 1.6.2.4 - NADPH--hemoprotein reductase / TPNH-cytochrome c reductase
MSTRG.17441	-0.27943204650532105	-1.13409233117142	-1.0065103451939	1	0.296546	Soltu.DM.07G027020.2	(1 of 3) KOG0055 - Multidrug/pheromone exporter, ABC superfamily
MSTRG.23031	0.366723062761203	-1.22787840112956	-0.0906426828744423	1	0.294663	Soltu.DM.10G020560.1	(1 of 16) K10355 - actin, other eukaryote (ACTF)
MSTRG.18515	-1.45281150488071	-0.567779570037867	-0.921088801177986	0	0.294533	Soltu.DM.08G014520.1	(1 of 10) 4.1.1.22 - Histidine decarboxylase / L-histidine carboxy-lyase
MSTRG.3335	-0.470139411369145	-2.3395588488015697	-2.4705524381972097	1	0.291195	Soltu.DM.01G050220.1	(1 of 2) PTHR31832//PTHR31832:SF5 - FAMILY NOT NAMED // B-BOX TYPE ZINC FINGER-CONTAINING PROTEIN
MSTRG.1763	-0.645202676846202	-1.3263371727456	-1.13379935032097	1	0.290174	Soltu.DM.01G029040.1	(1 of 1) PTHR11260//PTHR11260:SF307 - GLUTATHIONE S-TRANSFERASE, GST, SUPERFAMILY, GST DOMAIN CONTAINING // SUBFAMILY NOT NAMED
MSTRG.26784	0.965899126851182	-1.17071492334491	0.33112448182625104	1	0.28948	Soltu.DM.12G017900.1
MSTRG.9639	-1.09232155531533	-0.433225678510451	-1.13099317842515	0	0.286853	Soltu.DM.04G011540.4
MSTRG.11690	0.079464066754972	-1.08807064449027	-0.625199426512812	1	0.284897	Soltu.DM.05G004340.1	(1 of 2) 2.7.8.8 - CDP-diacylglycerol--serine O-phosphatidyltransferase / Phosphatidylserine synthase
MSTRG.18511	-1.10822787795889	-0.497074126004345	-1.23871983060715	0	0.284173	-
MSTRG.23205	0.6550267208538311	-1.5216494025462	-0.269145870760765	1	0.283888	Soltu.DM.10G022720.1	(1 of 9) K11778 - ditrans,polycis-polyprenyl diphosphate synthase (DHDDS, RER2, SRT1)
MSTRG.4753	-0.308871012144434	-1.56275027538764	-1.27889234711626	1	0.282865	Soltu.DM.02G017550.1	(1 of 1) PTHR13935//PTHR13935:SF46 - ACHAETE-SCUTE TRANSCRIPTION FACTOR-RELATED // BASIC HELIX-LOOP-HELIX DOMAIN-CONTAINING PROTEIN
MSTRG.18859	-1.38136566424104	3.19001457760596	2.2137882809188	5	0.281214	Soltu.DM.08G019270.1	(1 of 7) 1.10.3.1 - Catechol oxidase / Tyrosinase
MSTRG.23046	-0.0330643542436069	-1.3550174269554902	-0.9378415604148532	1	0.281019	Soltu.DM.10G020750.2	(1 of 2) PTHR23086:SF42 - PHOSPHATIDYLINOSITOL 4-PHOSPHATE 5-KINASE 9
MSTRG.17364	0.358884509160111	-1.16215289609999	-0.4006507316723321	1	0.280558	Soltu.DM.07G026110.1
MSTRG.14316	-2.4727606814794703	1.10178758298222	-0.839137676949937	0	0.280151	Soltu.DM.06G017960.1	(1 of 2) 2.4.1.186 - Glycogenin glucosyltransferase / Priming glucosyltransferase
MSTRG.24072	-1.49136094451654	-0.421161495766298	-1.46873012114762	0	0.279118	Soltu.DM.11G003330.2	(1 of 3) PTHR14155//PTHR14155:SF94 - RING FINGER DOMAIN-CONTAINING // RING-H2 FINGER PROTEIN ATL33-RELATED
MSTRG.13933	-0.24016548242424304	-1.35616385968014	-0.810675820876093	1	0.278939	-
MSTRG.19258	-2.95827877556041	-0.888307001639432	-2.9304994278359904	2	0.278584	-
MSTRG.5045	-1.31173252153236	-0.7411074348637329	-1.5992538489087298	0	0.278508	Soltu.DM.02G021030.1	(1 of 72) 3.1.4.46 - Glycerophosphodiester phosphodiesterase / Glycerophosphoryl diester phosphodiesterase
MSTRG.15589	-1.3496826875401202	-0.328927837510854	-1.32662506553519	0	0.278393	Soltu.DM.07G000080.1	(1 of 4) PTHR24093//PTHR24093:SF355 - FAMILY NOT NAMED // ATPASE 1, PLASMA MEMBRANE-TYPE-RELATED
MSTRG.22591	0.0523399692047146	-1.19519330766112	-0.342776894305332	1	0.278044	-
MSTRG.18468	-1.3122098751877198	-0.31302517283244	-1.27235196571219	0	0.277984	Soltu.DM.08G013640.1	(1 of 1) PTHR11108//PTHR11108:SF4 - FERROCHELATASE // FERROCHELATASE-1, CHLOROPLASTIC/MITOCHONDRIAL
MSTRG.6453	-1.06633479356306	-0.5337836472186169	-1.03773487375003	0	0.277558	Soltu.DM.03G004900.1	(1 of 10) K10775 - phenylalanine ammonia-lyase (E4.3.1.24)
MSTRG.4523	0.6081976048676929	-1.0556068597319002	0.011231066995806005	1	0.276532	Soltu.DM.02G014420.1	(1 of 6) PTHR10209//PTHR10209:SF168 - OXIDOREDUCTASE, 2OG-FE II OXYGENASE FAMILY PROTEIN // 2-OXOGLUTARATE (2OG) AND FE(II)-DEPENDENT OXYGENASE SUPERFAMILY PROTEIN-RELATED
MSTRG.1178	1.50098025940286	-1.09073476169371	1.1956599007832	4	0.276005	-
MSTRG.4145	-0.0688438601195159	-2.761175971939509	-2.25162394537737	1	0.274949	Soltu.DM.02G009620.2	(1 of 3) PTHR31089//PTHR31089:SF1 - FAMILY NOT NAMED // CYCLIC DOF FACTOR 4-RELATED
MSTRG.3899	-0.334256633956998	-1.09331001953741	-0.910992061376582	1	0.274441	Soltu.DM.02G006020.1
MSTRG.6318	-0.6121976794042521	-0.968793457569571	-1.16223442096093	0	0.273619	Soltu.DM.03G003180.2	(1 of 8) KOG2722 - Predicted membrane protein
MSTRG.12017	1.05922563245631	-1.35762722070866	0.131522404952487	1	0.272291	Soltu.DM.05G009050.1	(1 of 1) PTHR31375//PTHR31375:SF34//PTHR31375:SF46 - FAMILY NOT NAMED // PECTIN LYASE-LIKE SUPERFAMILY PROTEIN // PECTIN LYASE-LIKE PROTEIN
MSTRG.17697	0.0223776203270078	-1.46575652204538	-0.808711211798178	1	0.271733	Soltu.DM.08G001740.1	(1 of 12) PTHR11746//PTHR11746:SF99 - O-METHYLTRANSFERASE // SUBFAMILY NOT NAMED
MSTRG.4668	0.0292660652532335	-1.0998579360878895	-0.42928080870798	1	0.271663	Soltu.DM.02G016390.1	(1 of 7) PF05057 - Putative serine esterase (DUF676) (DUF676)
MSTRG.23727	0.257299900216114	-3.26947069470887	-2.42419423100425	1	0.27157	Soltu.DM.10G029800.1	(1 of 3) KOG0725//KOG1611 - Reductases with broad range of substrate specificities // Predicted short chain-type dehydrogenase
MSTRG.7458	0.043542624571588	-1.1118890021992098	-0.682280055317557	1	0.271534	Soltu.DM.03G020790.1	(1 of 1) PTHR24096//PTHR24096:SF169 - FAMILY NOT NAMED // 4-COUMARATE--COA LIGASE 3
MSTRG.21371	-0.9630802410725908	-0.661353350183593	-1.18915403052819	0	0.270419	Soltu.DM.09G026020.1	(1 of 4) PTHR10209//PTHR10209:SF209 - OXIDOREDUCTASE, 2OG-FE II OXYGENASE FAMILY PROTEIN // SUBFAMILY NOT NAMED
MSTRG.274	-1.10289143368365	-0.393420489659046	-1.16361584780334	0	0.269423	Soltu.DM.01G002910.1	(1 of 2) PTHR13943//PTHR13943:SF44 - HRAS-LIKE SUPPRESSOR - RELATED // SUBFAMILY NOT NAMED
MSTRG.8666	0.7172058371205121	-0.203476111271729	1.13761234442208	4	0.268707	Soltu.DM.03G036150.1	(1 of 8) K13248 - pyridoxal phosphate phosphatase PHOSPHO2 (PHOSPHO2)
MSTRG.16571	0.0450541616708734	0.64614003852927	1.03563400509383	4	0.26655	Soltu.DM.07G014880.1	(1 of 1) PF00107//PF00931//PF16884 - Zinc-binding dehydrogenase (ADH_zinc_N) // NB-ARC domain (NB-ARC) // N-terminal domain of oxidoreductase (ADH_N_2)
MSTRG.4067	-1.08170194319778	0.12367582118369	-0.5258221364952	0	0.266298	Soltu.DM.02G008430.1	(1 of 6) 3.1.1.78 - Polyneuridine-aldehyde esterase / Polyneuridine aldehyde esterase
MSTRG.17632	-2.06622085879237	4.77505354293324	3.24809908963011	5	0.266025	Soltu.DM.08G000920.1	(1 of 10) 3.6.1.13//3.6.1.22//3.6.1.53 - ADP-ribose diphosphatase / ADPR-PPase // NAD(+) diphosphatase / NADP pyrophosphatase // Mn(2+)-dependent ADP-ribose/CDP-alcohol diphosphatase / Mn(2+)-dependent ADP-ribose/CDP-alcohol pyrophosphatase
MSTRG.6367	-1.5306081995419498	-0.326975654089736	-1.5362650033627598	0	0.265552	Soltu.DM.03G003710.2	(1 of 1) PTHR24349//PTHR24349:SF137 - SERINE/THREONINE-PROTEIN KINASE // SUBFAMILY NOT NAMED
MSTRG.22229	0.7972826691506609	-0.3692072848661371	1.2466922326850902	4	0.265497	-
MSTRG.8424	-2.27220138013596	-1.09658171464269	-1.4581452587703	0	0.265381	Soltu.DM.03G033180.1	(1 of 7) PTHR10891:SF605 - CALCIUM-BINDING PROTEIN CML25-RELATED
MSTRG.19937	1.00636165300081	-1.69350771847961	-0.0212962083006452	1	0.264352	Soltu.DM.09G003630.1	(1 of 255) PF00646 - F-box domain (F-box)
MSTRG.6392	-2.10380332975469	-0.846701386242989	-1.81873046080926	0	0.262909	Soltu.DM.03G004010.1
MSTRG.5428	-1.89959782050414	-0.120730207995163	-1.50757913669776	0	0.262792	Soltu.DM.02G026160.1	(1 of 1) PTHR27005//PTHR27005:SF13 - FAMILY NOT NAMED // PROTEIN KINASE-LIKE PROTEIN-RELATED
MSTRG.21436	0.4561295847529621	-1.6317173944269	-0.38414920610347497	1	0.26222	Soltu.DM.09G026960.1	(1 of 1) PTHR10783:SF53 - PHOSPHATE TRANSPORTER PHO1
MSTRG.8101	-1.61982185442521	0.18052772408493695	-0.574836202098646	0	0.261987	Soltu.DM.03G029040.1	(1 of 18) PF04833 - COBRA-like protein (COBRA)
MSTRG.14805	-1.67389944076868	-0.797960992745988	-1.50634299305972	0	0.261449	Soltu.DM.06G024890.1	(1 of 7) PTHR10891//PTHR10891:SF605 - EF-HAND CALCIUM-BINDING DOMAIN CONTAINING PROTEIN // CALCIUM-BINDING PROTEIN CML25-RELATED
MSTRG.26211	-2.19963865778779	-0.28517744959669	-0.428867397484961	0	0.261156	Soltu.DM.12G006810.1	(1 of 2) PTHR36321//PTHR36321:SF1 - FAMILY NOT NAMED // CLASSICAL ARABINOGALACTAN PROTEIN 10-RELATED
MSTRG.4979	0.509015517394947	0.123448019712453	1.4242919570383	4	0.259425	Soltu.DM.02G020310.1	(1 of 3) 2.5.1.46 - Deoxyhypusine synthase / Spermidine dehydrogenase
MSTRG.26729	0.150004091436606	-1.68191060495732	-0.00848638952597651	1	0.259285	-
MSTRG.9864	-1.24083179606829	0.199550026320996	-0.18465689805973895	0	0.259176	Soltu.DM.04G016240.1	(1 of 78) PF00407 - Pathogenesis-related protein Bet v I family (Bet_v_1)
MSTRG.10246	-1.83716693063821	0.0235356343758183	-1.12262269682825	0	0.25898	Soltu.DM.04G022960.1	(1 of 44) PF11721 - Di-glucose binding within endoplasmic reticulum (Malectin)
MSTRG.20212	0.790448439610898	0.208950515152403	1.3943327389528302	4	0.25878	-
MSTRG.2033	-0.23469867630496105	-1.03644514370891	-0.609382684716061	1	0.258505	-
MSTRG.14863	-0.938064544058018	-0.976845799879529	-1.49775075692946	0	0.257861	Soltu.DM.06G025680.1	(1 of 2) PTHR12565:SF165 - TRANSCRIPTION FACTOR PIF7
MSTRG.27457	-0.20522768160146296	-2.12338684002362	-0.196643877364746	1	0.257702	Soltu.DM.12G027920.1	(1 of 3) PTHR10366//PTHR10366:SF459 - NAD DEPENDENT EPIMERASE/DEHYDRATASE // SUBFAMILY NOT NAMED
MSTRG.16412	0.104998197771523	-1.08590113161399	-0.12383134219043497	1	0.25588	-
MSTRG.19346	0.249843383610236	0.306941645614766	1.05339297782631	4	0.2555	Soltu.DM.08G025700.1	(1 of 14) PTHR24298//PTHR24298:SF114 - FAMILY NOT NAMED // CYTOCHROME P450 - LIKE PROTEIN-RELATED
MSTRG.14618	-0.0568750880478344	-1.26560835637503	-0.113015027976018	1	0.255345	Soltu.DM.06G022600.2	(1 of 6) K11279 - nucleosome assembly protein 1-like 1 (NAP1L1, NRP)
MSTRG.24930	-0.668599039393095	-1.81020035544112	-1.7112352685654	1	0.255161	-
MSTRG.17671	-0.94887652324514	-0.648581580348592	-1.16690229333337	0	0.255092	-
MSTRG.12978	-1.08816032660666	-0.41311399480754907	-1.15135654584692	0	0.255065	Soltu.DM.05G024540.1	(1 of 3) PTHR31636//PTHR31636:SF45 - FAMILY NOT NAMED // SCARECROW-LIKE PROTEIN 13
MSTRG.16935	-1.80369820256204	0.357322134873285	-0.9815328556693128	0	0.253962	Soltu.DM.07G020030.1	(1 of 16) PF03110 - SBP domain (SBP)
MSTRG.6271	-0.5894137389036899	-2.13961999548903	-1.35826560646657	1	0.253959	Soltu.DM.03G002340.1	(1 of 2) PTHR33098//PTHR33098:SF10 - FAMILY NOT NAMED // T28P6.11 PROTEIN
MSTRG.1252	-1.55093703450064	-1.01809936938855	-1.87059119517358	0	0.253355	Soltu.DM.01G022320.1	(1 of 1) PTHR10168//PTHR10168:SF105 - GLUTAREDOXIN // MONOTHIOL GLUTAREDOXIN-S10
MSTRG.3384	-1.04123520949035	-0.397460830602022	-0.988329738549637	0	0.252478	Soltu.DM.01G050660.1	(1 of 3) PTHR23201:SF2 - GIBBERELLIN-REGULATED PROTEIN 1-RELATED
MSTRG.5048	-2.07646019577273	-0.906436708747255	-2.47166705120441	2	0.251995	Soltu.DM.02G021070.1	(1 of 8) PF00069//PF13947 - Protein kinase domain (Pkinase) // Wall-associated receptor kinase galacturonan-binding (GUB_WAK_bind)
MSTRG.1613	-1.1940291584891	-1.38876132975597	-0.5631307668934921	1	0.251586	-
MSTRG.15907	-0.439795250898055	-1.01773523316614	-1.04907855379246	1	0.250888	-
MSTRG.18414	-1.4845975705565	-0.471707308510449	-1.14736224974817	0	0.250735	Soltu.DM.08G012870.2	(1 of 6) KOG4585 - Predicted transposase
MSTRG.26081	-1.36242940047674	-0.28493127419624703	-1.20891990991187	0	0.25057	Soltu.DM.12G004980.1	(1 of 3) PTHR11709//PTHR11709:SF90 - MULTI-COPPER OXIDASE // MULTI-COPPER OXIDASE TYPE I FAMILY PROTEIN-RELATED
MSTRG.7521	-0.439881766569344	-1.27358737390454	-0.37573411481592	1	0.250407	Soltu.DM.03G021630.2
MSTRG.14246	0.0293631451017765	-0.14934660804829095	1.8680072723565095	4	0.249557	-
MSTRG.14885	0.336780961978598	-1.19398535107118	-0.339759180120271	1	0.247898	Soltu.DM.06G026050.1	(1 of 4) PTHR19229//PTHR19229:SF127 - ATP-BINDING CASSETTE TRANSPORTER SUBFAMILY A ABCA // SUBFAMILY NOT NAMED
MSTRG.9301	-1.05129075695331	0.0798988557612191	-0.6249620665712211	0	0.246956	Soltu.DM.04G006600.1	(1 of 4) PTHR24349:SF161 - CALCIUM-DEPENDENT PROTEIN KINASE 1-RELATED
MSTRG.13772	-0.648141689635975	3.13589907139515	2.8440041414609905	5	0.246791	Soltu.DM.06G009240.1	(1 of 3) PTHR33469:SF5 - PROTEIN EARLY FLOWERING 4
MSTRG.10885	-0.306269169094802	-1.8304004058432	-1.85107679637575	1	0.246431	Soltu.DM.04G032210.1	(1 of 1) PF11255 - Protein of unknown function (DUF3054) (DUF3054)
MSTRG.19705	0.0391038423810323	-1.81737123668514	-1.4831898308236	1	0.246143	Soltu.DM.09G000460.1	(1 of 2) 3.2.1.3 - Glucan 1,4-alpha-glucosidase / Lysosomal alpha-glucosidase
MSTRG.18103	-0.538364591905788	-1.22139462558747	-1.24213269757073	1	0.24536	Soltu.DM.08G006990.1	(1 of 1) PTHR10543:SF42 - 9-CIS-EPOXYCAROTENOID DIOXYGENASE NCED2, CHLOROPLASTIC-RELATED
MSTRG.21523	-1.0598454425794102	-0.458867964837574	-1.09224227082231	0	0.245251	Soltu.DM.09G028290.1	(1 of 124) 3.6.4.13 - RNA helicase
MSTRG.14302	1.25451129777215	-0.8013506069463671	0.807026996873918	4	0.244814	Soltu.DM.06G017780.1	(1 of 34) PF00999 - Sodium/hydrogen exchanger family (Na_H_Exchanger)
MSTRG.17344	-0.7386347170430758	-0.7770920747514279	-1.09770148562254	0	0.244463	Soltu.DM.07G025700.1	(1 of 38) PF05553 - Cotton fibre expressed protein (DUF761)
MSTRG.9050	-1.45853031221688	0.0352565196394069	-0.936604597374334	0	0.244013	Soltu.DM.04G003290.1	(1 of 22) PF04749 - PLAC8 family (PLAC8)
MSTRG.4171	0.34136590496888697	0.370618331193676	1.07514437317278	4	0.243766	Soltu.DM.02G010000.2	(1 of 1) K07007 - uncharacterized protein (K07007)
MSTRG.1932	0.259266726118316	-1.5439052010071	-0.420856813207003	1	0.243676	Soltu.DM.01G031440.1	(1 of 1) PTHR15615//PTHR15615:SF15 - UNCHARACTERIZED // CYCLIN-U2-1-RELATED
MSTRG.13911	0.0338846153968302	-1.33924290077653	0.12535168398012198	1	0.242922	Soltu.DM.06G011450.1
MSTRG.5068	-0.9888405342845308	-1.278885758414	-0.744346053194083	1	0.242065	Soltu.DM.02G021370.2	(1 of 1) PTHR23076:SF54 - ATP-DEPENDENT ZINC METALLOPROTEASE FTSH 6, CHLOROPLASTIC
MSTRG.4634	-0.458210982642743	1.27835173022685	1.13021271016333	3	0.24166	Soltu.DM.02G015910.1	(1 of 2) PTHR12411//PTHR12411:SF371 - CYSTEINE PROTEASE FAMILY C1-RELATED // CATHEPSIN O
MSTRG.12330	-0.120807938084667	0.9767527952628532	1.13971499178258	4	0.24128	Soltu.DM.05G013630.1	(1 of 2) 5.4.2.2//5.4.2.8 - Phosphoglucomutase (alpha-D-glucose-1,6-bisphosphate-dependent) / Phosphoglucose mutase // Phosphomannomutase / Phosphomannose mutase
MSTRG.11299	-0.860058646056274	-0.74559185233375	-1.03085092448495	0	0.241191	Soltu.DM.04G037420.1	(1 of 20) PF03087 - Arabidopsis protein of unknown function (DUF241)
MSTRG.8538	-2.5236006482577302	-5.64810984595482	-4.2437252689377	2	0.240834	Soltu.DM.03G034580.1	(1 of 1) PTHR11453//PTHR11453:SF31 - ANION EXCHANGE PROTEIN // SUBFAMILY NOT NAMED
MSTRG.13036	0.512227069212435	-1.87272373675852	-0.345576829112093	1	0.240456	Soltu.DM.05G025410.1	(1 of 2) PTHR33312:SF2 - MEMBRANE-ASSOCIATED KINASE REGULATOR 3-RELATED
MSTRG.24287	-0.644366473482319	-1.18081539074577	-1.1994247609963	1	0.239862	Soltu.DM.11G006490.1	(1 of 1) PTHR19370//PTHR19370:SF103 - NADH-CYTOCHROME B5 REDUCTASE // SUBFAMILY NOT NAMED
MSTRG.14807	-0.0425490892925971	-1.17291172410086	-0.9314777051396	1	0.239746	Soltu.DM.06G024920.1	(1 of 1) PTHR23257:SF466 - MAPKKK-LIKE KINASE-RELATED
MSTRG.11664	-1.4730848537333	-0.45078775441241	-1.48344237784832	0	0.239291	Soltu.DM.05G003720.1	(1 of 12) PF00069//PF14380 - Protein kinase domain (Pkinase) // Wall-associated receptor kinase C-terminal (WAK_assoc)
MSTRG.8420	0.660888384744449	0.34319956525402195	1.42336519326737	4	0.238687	Soltu.DM.03G033120.1	(1 of 3) K05929 - phosphoethanolamine N-methyltransferase (E2.1.1.103, NMT)
MSTRG.14838	0.372097544018727	-1.1124306652438898	-0.407257674997356	1	0.238274	Soltu.DM.06G025350.1	(1 of 2) PTHR12565:SF153 - TRANSCRIPTION FACTOR BIM1
MSTRG.5627	-1.36481999259496	-0.3416674683366481	-1.3831875802078102	0	0.237424	Soltu.DM.02G028550.1	(1 of 4) PTHR10509//PTHR10509:SF19 - O-METHYLTRANSFERASE-RELATED // SUBFAMILY NOT NAMED
MSTRG.22106	0.0775697820561839	0.0861984733308899	1.29245633036688	4	0.237145	Soltu.DM.10G004230.1	(1 of 7) PTHR12313//PTHR12313:SF5 - RNF5 // SUBFAMILY NOT NAMED
MSTRG.12066	-0.116165969120557	-2.60635538751652	-0.12066872818607	1	0.236957	Soltu.DM.05G009650.1	(1 of 4) PTHR11945//PTHR11945:SF176 - MADS BOX PROTEIN // PROTEIN AGAMOUS-LIKE 82
MSTRG.21019	-1.14008947923559	-0.369145557494225	-1.10575500708764	0	0.236939	Soltu.DM.09G021760.1
MSTRG.10961	0.341767371854311	-1.2433617137088	0.183296624893349	1	0.234663	Soltu.DM.04G033300.1
MSTRG.18637	-0.626106149632274	-0.915362677871822	-1.2500398531574	0	0.234395	Soltu.DM.08G016080.1	(1 of 6) PTHR33076:SF1 - NON-SPECIFIC LIPID-TRANSFER PROTEIN 10-RELATED
MSTRG.5039	-1.7689428622445902	-0.905080207390867	-2.03679627304209	0	0.233929	Soltu.DM.02G020990.1	(1 of 8) PF00069//PF13947 - Protein kinase domain (Pkinase) // Wall-associated receptor kinase galacturonan-binding (GUB_WAK_bind)
MSTRG.6596	0.147556499599612	-1.27348354727041	-0.6783298588193489	1	0.233096	Soltu.DM.03G007180.2	(1 of 3) PF14234 - Domain of unknown function (DUF4336) (DUF4336)
MSTRG.20058	-0.618503991122338	1.00757825445438	0.6604515908571321	3	0.231932	Soltu.DM.09G005550.1	(1 of 4) PTHR11926:SF202 - UDP-GLYCOSYLTRANSFERASE 86A1
MSTRG.5168	-0.0523566009217308	-1.33382721839227	-1.07054416340506	1	0.230957	Soltu.DM.02G022700.1	(1 of 2) 1.11.1.21 - Catalase peroxidase
MSTRG.27187	-0.0725320137309709	-1.1534423274387	0.12576651347580198	1	0.230407	Soltu.DM.12G024650.1
MSTRG.12639	-1.57462222439174	0.39803683645141497	-0.8368826802818391	0	0.229843	Soltu.DM.05G019720.1	(1 of 6) K00029 - malate dehydrogenase (oxaloacetate-decarboxylating)(NADP+) (E1.1.1.40, maeB)
MSTRG.8368	-1.1688499046661798	0.7756956504947949	0.35932070319029	3	0.22929	Soltu.DM.03G032420.1	(1 of 1) PF01698 - Floricaula / Leafy protein (FLO_LFY)
MSTRG.9162	-0.408134427144649	-0.9988240846575122	-1.13573312570435	1	0.229164	Soltu.DM.04G004850.1	(1 of 43) PF03140 - Plant protein of unknown function (DUF247)
MSTRG.14249	-1.66307882064679	0.3250600125075561	-0.76740493154487	0	0.228835	Soltu.DM.06G016980.1	(1 of 1) 4.2.3.104//4.2.3.57 - Alpha-humulene synthase / ZSS1 // (-)-beta-caryophyllene synthase
MSTRG.6169	-0.266236591185788	1.65933355730533	1.67862960975321	5	0.227733	Soltu.DM.03G000930.1	(1 of 3) PTHR31376//PTHR31376:SF17 - FAMILY NOT NAMED // PURINE PERMEASE 10-RELATED
MSTRG.16832	-0.658618057621703	-0.847880080819645	-1.21946829123924	0	0.227653	Soltu.DM.07G018600.1	(1 of 26) PF00954//PF01453//PF07714//PF08276 - S-locus glycoprotein domain (S_locus_glycop) // D-mannose binding lectin (B_lectin) // Protein tyrosine kinase (Pkinase_Tyr) // PAN-like domain (PAN_2)
MSTRG.1555	0.0747572209436198	0.3615841351888561	1.00341794767845	4	0.227488	Soltu.DM.01G026310.1	(1 of 68) PF00190 - Cupin (Cupin_1)
MSTRG.18612	0.1024759534111	-0.160622686598732	1.00648511247343	4	0.226693	Soltu.DM.08G015870.1	(1 of 1) PTHR32133//PTHR32133:SF124 - FAMILY NOT NAMED // F-BOX ONLY PROTEIN 13
MSTRG.27106	-0.720570635519922	-0.8895234489765319	-1.3508724179834	0	0.226439	Soltu.DM.12G023640.1	(1 of 2) K08913 - light-harvesting complex II chlorophyll a/b binding protein 2 (LHCB2)
MSTRG.21631	0.182684067272707	0.39991384913495504	1.33689560545403	4	0.226012	Soltu.DM.09G029710.1	(1 of 10) PF01535//PF13041//PF13812//PF14432 - PPR repeat (PPR) // PPR repeat family (PPR_2) // Pentatricopeptide repeat domain (PPR_3) // DYW family of nucleic acid deaminases (DYW_deaminase)
MSTRG.1562	-1.61514134982719	2.15579886997298	1.19320255352218	3	0.22523	Soltu.DM.01G026370.1	(1 of 3) 3.4.11.1//3.4.11.5 - Leucyl aminopeptidase / Peptidase S // Prolyl aminopeptidase / Proline iminopeptidase
MSTRG.10265	-0.202575037238562	-2.8086737847801806	-1.8042231152976296	1	0.224433	Soltu.DM.04G023220.1	(1 of 35) PTHR31175//PTHR31175:SF7 - AUXIN-RESPONSIVE FAMILY PROTEIN // SUBFAMILY NOT NAMED
MSTRG.8658	-1.17979984801572	-0.598435424505659	-0.692697790003709	0	0.224334	Soltu.DM.03G036070.1	(1 of 3) PTHR10544 - 60S RIBOSOMAL PROTEIN L28
MSTRG.21249	-1.77650940711557	-1.05696103238033	-0.6114358559370711	0	0.22214	Soltu.DM.09G024590.1	(1 of 1) 2.3.1.57 - Diamine N-acetyltransferase / Spermidine N(1)-acetyltransferase
MSTRG.19738	-1.90165120991584	-1.1321840000236798	-1.5918721442898405	0	0.222123	Soltu.DM.09G001010.1	(1 of 45) PF10250 - GDP-fucose protein O-fucosyltransferase (O-FucT)
MSTRG.6274	0.0818904790065812	-1.4221639868536202	-0.992549524276348	1	0.221577	Soltu.DM.03G002380.1
MSTRG.20218	-1.73671490946303	-0.972083474747386	-1.89475393828935	0	0.221487	Soltu.DM.09G007650.1	(1 of 1) PTHR10032//PTHR10032:SF215 - ZINC FINGER PROTEIN WITH KRAB AND SCAN DOMAINS // TRIHELIX TRANSCRIPTION FACTOR GT-3A-RELATED
MSTRG.19548	-1.09894474025622	0.415028777016716	-0.0112264699161284	3	0.22097	Soltu.DM.08G028460.1
MSTRG.11638	0.0865365001565429	-1.10117181992421	0.162315518909395	1	0.219686	Soltu.DM.05G003440.1
MSTRG.20857	0.469248311704285	0.31087533142491	1.16737440827519	4	0.219432	Soltu.DM.09G019490.1	(1 of 58) PF01657 - Salt stress response/antifungal (Stress-antifung)
MSTRG.9540	-0.145652420099755	-1.22325119072528	-0.354401430686379	1	0.218518	-
MSTRG.267	-0.24708159913240305	-1.88212801601566	-0.186381661316089	1	0.217903	Soltu.DM.01G002800.1	(1 of 6) PTHR22849//PTHR22849:SF48 - WDSAM1 PROTEIN // SUBFAMILY NOT NAMED
MSTRG.12906	-3.8260655467343394	-0.602692711910095	-3.88864310488484	2	0.217464	Soltu.DM.05G023720.1	(1 of 10) PTHR19241//PTHR19241:SF221 - ATP-BINDING CASSETTE TRANSPORTER // SUBFAMILY NOT NAMED
MSTRG.19667	-1.50655036208502	-0.479510640757123	-1.52906857651705	0	0.216467	Soltu.DM.08G030040.1	(1 of 4) PTHR24326:SF122 - HOMEOBOX-LEUCINE ZIPPER PROTEIN ATHB-12-RELATED
MSTRG.24125	-0.19065488981197895	1.04542617934535	1.3844402680823302	4	0.215505	Soltu.DM.11G003950.1	(1 of 3) PTHR34124//PTHR34124:SF2 - FAMILY NOT NAMED // F16B3.27 PROTEIN
MSTRG.8948	-1.2545471161438	-0.5648372848680899	-1.46461229080364	0	0.215449	Soltu.DM.04G001960.1	(1 of 4) PTHR31793:SF5 - THIOESTERASE-LIKE PROTEIN
MSTRG.21320	0.10294961720104	-1.0576624445433	-0.571312711842513	1	0.21503	Soltu.DM.09G025570.1	(1 of 2) PTHR24343//PTHR24343:SF102 - SERINE/THREONINE KINASE // CBL-INTERACTING SERINE/THREONINE-PROTEIN KINASE 7
MSTRG.11953	-1.48034312487387	-0.357735572138457	-1.53840660085677	0	0.213116	Soltu.DM.05G008060.1	(1 of 4) PTHR10788:SF14 - ALPHA,ALPHA-TREHALOSE-PHOSPHATE SYNTHASE [UDP-FORMING] 10-RELATED
MSTRG.24458	-1.56764146393135	-1.23313944837419	-2.3132960018339	0	0.21286	Soltu.DM.11G009060.1	(1 of 5) K19040 - E3 ubiquitin-protein ligase ATL10/75/76/77/78 [EC:6.3.2.19] (ATL76S)
MSTRG.14245	0.52766268668807	0.238025862334072	1.91880206732369	4	0.212381	Soltu.DM.06G016880.1	(1 of 7) 2.5.1.28 - Dimethylallylcistransferase / Neryl-diphosphate synthase
MSTRG.24677	-1.54912614837938	-1.55426464766998	-0.651566874360735	0	0.211936	Soltu.DM.11G012150.1	(1 of 1) PTHR27003:SF38 - SERINE/THREONINE-PROTEIN KINASE-LIKE PROTEIN CCR4
MSTRG.24415	-1.03494789192906	-0.421833764274735	-0.6073160614788321	0	0.209596	Soltu.DM.11G008380.1	(1 of 15) PF00069//PF00954//PF01453 - Protein kinase domain (Pkinase) // S-locus glycoprotein domain (S_locus_glycop) // D-mannose binding lectin (B_lectin)
MSTRG.17075	0.005528525028398621	-1.337328142747	-1.06733041383344	1	0.209371	Soltu.DM.07G022160.1	(1 of 1) PF04840//PF04841 - Vps16, C-terminal region (Vps16_C) // Vps16, N-terminal region (Vps16_N)
MSTRG.11304	-0.972533864510557	-1.32000093767414	-1.94720477930947	0	0.207112	Soltu.DM.04G037500.1
MSTRG.5904	-1.09650050003886	-0.5189633349861981	-1.34224453146869	0	0.206849	Soltu.DM.02G032300.3	(1 of 1) PTHR11200//PTHR11200:SF168 - INOSITOL 5-PHOSPHATASE // SUBFAMILY NOT NAMED
MSTRG.17388	-0.550027238235545	-1.2156133599014098	-0.677594756937806	1	0.206776	-
MSTRG.16871	0.0268775068054096	1.09551557494366	1.77186174512	4	0.206316	Soltu.DM.07G019140.1
MSTRG.26930	-0.263725668260613	-1.44357640168731	-0.135274892116404	1	0.205003	Soltu.DM.12G020770.1	(1 of 8) 3.2.1.151 - Xyloglucan-specific endo-beta-1,4-glucanase / Xyloglucanendohydrolase
MSTRG.2199	-0.43940288893984897	-1.49704730224753	-0.445151796950178	1	0.202961	Soltu.DM.01G034750.1	(1 of 85) PF03106 - WRKY DNA -binding domain (WRKY)
MSTRG.2198	-0.722024138876313	-1.4837598488849597	-1.9593664771683896	1	0.202774	Soltu.DM.01G034740.1	(1 of 3) 2.4.1.218 - Hydroquinone glucosyltransferase / Hydroquinone:O-glucosyltransferase
MSTRG.6520	-0.272997005698264	1.06344435657476	1.47929814824463	4	0.202242	-
MSTRG.15277	-5.4256587896831	-0.4186552727707589	-3.9426241689559	2	0.20191	Soltu.DM.06G031140.1	(1 of 7) PF06136 - Domain of unknown function (DUF966) (DUF966)
MSTRG.17153	-0.15623412929349698	-1.37119429120606	-1.26593760633269	1	0.20189	Soltu.DM.07G023140.1	(1 of 1) 2.5.1.30 - Heptaprenyl diphosphate synthase / Trans-hexaprenyltranstransferase
MSTRG.17921	-1.6633038867623702	-1.4514978785899195	-1.39870725214948	0	0.201873	Soltu.DM.08G004800.1	(1 of 1) PTHR10857//PTHR10857:SF38 - COPINE // SUBFAMILY NOT NAMED
MSTRG.579	-0.127547049313699	-3.46389257518323	-0.474573688002648	1	0.201401	-
MSTRG.15777	-0.318788134107573	2.26207299718342	2.28800480828192	5	0.201063	Soltu.DM.07G002500.1
MSTRG.16526	0.0674389455888915	0.174814993493478	1.7146532507075	4	0.200646	Soltu.DM.07G014220.1	(1 of 7) PTHR11926//PTHR11926:SF187 - GLUCOSYL/GLUCURONOSYL TRANSFERASES // SUBFAMILY NOT NAMED
MSTRG.7288	-1.88244464753402	-0.18106859035357895	-1.31159143680926	0	0.200163	Soltu.DM.03G018700.1	(1 of 26) PF02893 - GRAM domain (GRAM)
MSTRG.22958	1.09296745223015	-1.43385314768123	0.273238687722136	1	0.198926	Soltu.DM.10G019570.2
MSTRG.7542	-1.22873825083622	-0.9574319391243348	-0.248416132887184	0	0.197808	Soltu.DM.03G021820.1	(1 of 101) PF02519 - Auxin responsive protein (Auxin_inducible)
MSTRG.4997	-0.409525125329673	1.8161433272733605	1.6341129812376398	5	0.197463	Soltu.DM.02G020550.2	(1 of 3) PTHR13018:SF47 - ERD (EARLY-RESPONSIVE TO DEHYDRATION STRESS) FAMILY PROTEIN-RELATED
MSTRG.11817	1.49731584001026	-1.3815803714776	0.7355053253544241	1	0.197402	-
MSTRG.17071	-0.551677556348484	-0.747969765614047	-1.00829790999184	0	0.197325	Soltu.DM.07G022090.1	(1 of 3) PTHR31221:SF37 - WRKY TRANSCRIPTION FACTOR 71-RELATED
MSTRG.27538	-0.6076552143031501	-0.654308225117636	-1.01369524229191	0	0.196931	Soltu.DM.12G029090.1	(1 of 4) PTHR10052//PTHR10052:SF9 - 60S RIBOSOMAL PROTEIN L18A // SUBFAMILY NOT NAMED
MSTRG.16572	-1.31055922560694	-1.0251809579777902	-0.4195637294815061	0	0.196742	Soltu.DM.07G014900.1	(1 of 2) PTHR13683//PTHR13683:SF250 - ASPARTYL PROTEASES // ASPARTYL PROTEASE-LIKE PROTEIN
MSTRG.9548	0.17212558985443202	-1.14132529483467	-0.487721393793813	1	0.196519	Soltu.DM.04G010410.1
MSTRG.25048	0.083051397027657	-1.03335974350484	-0.452957830029257	1	0.196228	-
MSTRG.5480	-1.8938518817429295	-0.053031673618594	-1.50810842313449	0	0.196181	Soltu.DM.02G026860.1
MSTRG.10270	-0.35189697732256703	-1.55446063263556	-1.45878642227908	1	0.195527	Soltu.DM.04G023270.1	(1 of 35) PTHR31175//PTHR31175:SF7 - AUXIN-RESPONSIVE FAMILY PROTEIN // SUBFAMILY NOT NAMED
MSTRG.9608	-1.32222176863442	-0.0675238063113099	-0.197382102258501	0	0.193555	-
MSTRG.7762	-1.05949441087719	-1.2067108751009	-1.8569586242826497	0	0.19345	Soltu.DM.03G024530.1	(1 of 3) 2.3.3.9 - Malate synthase / Malic-condensing enzyme
MSTRG.26493	0.749961877079953	0.989534820254042	2.10812890383799	4	0.193394	Soltu.DM.12G011160.1	(1 of 1) K14985 - 26-hydroxylase (CYP18A1)
MSTRG.12929	0.18757728924534695	-2.18753475527949	-0.0933846951916064	1	0.193042	Soltu.DM.05G024050.1
MSTRG.10627	-0.20255937120256606	-1.8282362257065297	-0.6425376019579621	1	0.192809	-
MSTRG.19257	-2.65522212196585	-1.05486643312148	-2.58117492970928	2	0.191567	-
MSTRG.4776	-1.62338007283652	0.0070042360696227	-1.23591932036741	0	0.191049	Soltu.DM.02G017850.1	(1 of 1) K17345 - tetraspanin-5 (TSPAN5)
MSTRG.18758	-2.25396719445029	-0.248015217259236	-1.49420633835919	0	0.190801	Soltu.DM.08G017880.1	(1 of 9) 4.1.1.53 - Phenylalanine decarboxylase / L-phenylalanine decarboxylase
MSTRG.27561	-0.4054044842847461	-0.869638604941677	-1.04813360976418	1	0.190307	Soltu.DM.12G029470.1	(1 of 7) PTHR13789//PTHR13789:SF185 - MONOOXYGENASE // FAD/NAD(P)-BINDING OXIDOREDUCTASE FAMILY PROTEIN
MSTRG.5210	-0.342932113831674	-1.81625906090914	-0.4220293759321	1	0.190074	-
MSTRG.3185	0.27591748981246	0.28954987095253304	1.0078869027069102	4	0.189952	Soltu.DM.01G048170.1	(1 of 1) PTHR10265:SF22 - CYCLIN-DEPENDENT KINASE INHIBITOR 7
MSTRG.20261	-1.0701675464800502	-0.35122990610426	-1.07847261907356	0	0.189782	Soltu.DM.09G008230.1	(1 of 1) PTHR31503:SF1 - VACUOLAR CATION/PROTON EXCHANGER 1-RELATED
MSTRG.5579	-1.34412074156115	-0.8740187072003891	-1.68025713186194	0	0.189581	Soltu.DM.02G027990.1	(1 of 1) PTHR13832//PTHR13832:SF270 - PROTEIN PHOSPHATASE 2C // SUBFAMILY NOT NAMED
MSTRG.15703	-1.42599518130807	-1.53653294202501	-2.51503493397372	2	0.189454	Soltu.DM.07G001340.1
MSTRG.6237	-1.97950828368621	-0.598097818166009	-2.07705690001246	0	0.189374	Soltu.DM.03G001930.1	(1 of 160) PF00847 - AP2 domain (AP2)
MSTRG.13560	-3.58779680024548	-0.17590588763997	-2.4824059775251297	2	0.188987	Soltu.DM.06G005020.1
MSTRG.5651	-0.332469575527408	-6.3062781150027005	-0.302088830236332	1	0.188848	-
MSTRG.24388	-1.23439714128166	-0.43035590391103296	-1.4363545012923702	0	0.18873	Soltu.DM.11G007990.1	(1 of 2) PTHR24361:SF310 - MITOGEN-ACTIVATED PROTEIN KINASE KINASE KINASE 3
MSTRG.14844	-1.17385054810345	-0.257792228029889	-0.933738863685954	0	0.188567	Soltu.DM.06G025420.1	(1 of 2) PTHR31964:SF5 - ADENINE NUCLEOTIDE ALPHA HYDROLASES-LIKE PROTEIN-RELATED
MSTRG.12373	-0.431053178779711	-1.2906659394065	-1.1942317685535602	1	0.188063	Soltu.DM.05G014640.1	(1 of 1440) 2.7.11.1 - Non-specific serine/threonine protein kinase / Threonine-specific protein kinase
MSTRG.45	1.20922185274465	-0.96539766581618	0.486547337970552	1	0.187669	Soltu.DM.01G000100.1	(1 of 5) PTHR27002:SF84 - ATP BINDING / PROTEIN KINASE-RELATED
MSTRG.21993	-0.465702481261279	-3.79341625641727	-3.0264021856007	1	0.187496	Soltu.DM.10G002800.1	(1 of 5) PTHR31614//PTHR31614:SF2 - FAMILY NOT NAMED // F28N24.16 PROTEIN
MSTRG.25241	0.00266506208420824	-1.07832972536187	0.0685075809104488	1	0.187304	Soltu.DM.11G020990.1	(1 of 1) K13083 - flavonoid 3',5'-hydroxylase (CYP75A)
MSTRG.16413	-0.4835835602811021	1.33045731363599	1.06364953127137	3	0.187223	Soltu.DM.07G012540.1	(1 of 3) PTHR31238:SF21 - GERMIN-LIKE PROTEIN SUBFAMILY 3 MEMBER 3
MSTRG.9138	-0.1197451228442	1.4502687064399695	1.56755549907846	4	0.187089	Soltu.DM.04G004640.1	(1 of 1) PTHR11452:SF18 - ALPHA-GALACTOSIDASE 1
MSTRG.21373	0.196226832980064	-2.70781163060823	-0.204496563733824	1	0.186516	-
MSTRG.3351	0.5518168514315689	-2.2856796367963503	-0.589048608143979	1	0.186419	-
MSTRG.11962	0.206216451575467	-1.0426454671423	-0.155249334674699	1	0.186051	Soltu.DM.05G008140.1	(1 of 1) PTHR31062:SF25 - XYLOGLUCAN ENDOTRANSGLUCOSYLASE/HYDROLASE PROTEIN 33-RELATED
MSTRG.18766	-1.32659753844697	-0.344089698759094	-1.20296213040145	0	0.185894	-
MSTRG.2183	-1.32634037378317	-0.445159719868988	-1.50881740760145	0	0.185075	Soltu.DM.01G034570.1	(1 of 2) PTHR22952//PTHR22952:SF125 - CAMP-RESPONSE ELEMENT BINDING PROTEIN-RELATED // SUBFAMILY NOT NAMED
MSTRG.23112	0.44117248205424897	0.203032534639164	1.19362440121512	4	0.184343	Soltu.DM.10G021470.1	(1 of 2) PTHR11746//PTHR11746:SF90 - O-METHYLTRANSFERASE // SUBFAMILY NOT NAMED
MSTRG.10389	0.26515042731922	0.625071461789625	1.47404784199758	4	0.184275	-
MSTRG.25657	-0.77844851053827	-0.7660167567138649	-1.15901177306058	0	0.184215	Soltu.DM.11G025970.1
MSTRG.4313	-1.91834090573034	-0.906882961733818	-2.52061062965197	2	0.183767	Soltu.DM.02G011780.2	(1 of 3) PF00069//PF00560//PF07714//PF08263//PF13855 - Protein kinase domain (Pkinase) // Leucine Rich Repeat (LRR_1) // Protein tyrosine kinase (Pkinase_Tyr) // Leucine rich repeat N-terminal domain (LRRNT_2) // Leucine rich repeat (LRR_8)
MSTRG.15343	0.392727569201257	-2.34069169994943	-0.673174681244007	1	0.183147	-
MSTRG.3	-0.201722866083612	1.18434403698748	1.39771182923778	4	0.183069	-
MSTRG.27686	0.133594913954632	-1.00584504089038	-0.0383929211723654	1	0.18242	Soltu.DM.S000860.1
MSTRG.18616	-1.50440963990646	-1.79457160459787	-2.19685637572139	2	0.18196	Soltu.DM.08G015900.1	(1 of 4) PTHR31429:SF3 - WRKY TRANSCRIPTION FACTOR 40-RELATED
MSTRG.22222	-1.0624422792585	0.12622531683442	-0.672207046717814	0	0.181777	Soltu.DM.10G005810.1	(1 of 4) K13076 - delta8-fatty-acid desaturase (SLD)
MSTRG.23011	-1.6829277898507198	-1.4614388385959398	-1.92373633260244	0	0.181331	Soltu.DM.10G020230.1
MSTRG.7264	-2.9545043116816903	-0.108363276610291	-1.1080144784895902	0	0.180379	Soltu.DM.03G018440.1	(1 of 19) PTHR33107:SF5 - KUNITZ FAMILY TRYPSIN AND PROTEASE INHIBITOR PROTEIN-RELATED
MSTRG.21410	1.21818294561895	-2.53400098535138	-0.757096665940569	1	0.179232	-
MSTRG.19547	-0.18202814798102696	-2.06243552130157	-0.587215391636239	1	0.178075	Soltu.DM.08G028450.1
MSTRG.20461	0.102230517296294	0.107631337423052	1.3807514778843	4	0.17736	-
MSTRG.7618	-1.78032192230077	-0.619572123578625	-1.00665825764121	0	0.177355	Soltu.DM.03G022700.1
MSTRG.4048	0.0126006828942093	1.0611127593780898	1.29361103396598	4	0.177161	Soltu.DM.02G008080.1	(1 of 3) PTHR11911//PTHR11911:SF109 - INOSINE-5-MONOPHOSPHATE DEHYDROGENASE RELATED // SUBFAMILY NOT NAMED
MSTRG.3152	-2.43233251463154	-2.9709020769100296	-2.2805151531080297	2	0.176798	Soltu.DM.01G047760.1	(1 of 160) PF00847 - AP2 domain (AP2)
MSTRG.7041	0.148040166042557	-1.44325412857342	0.0920625871006698	1	0.176644	-
MSTRG.3925	-2.49912926895834	-0.20511079485248	-2.33857424347032	2	0.176567	Soltu.DM.02G006310.1	(1 of 17) PTHR23070//PTHR23070:SF24 - BCS1 AAA-TYPE ATPASE // SUBFAMILY NOT NAMED
MSTRG.1034	-2.20014249816073	-0.32757103987157205	-1.8746280692763504	0	0.175697	-
MSTRG.9158	-0.7911181655046129	-0.461648747981621	-1.01925956337016	0	0.173833	Soltu.DM.04G004830.2	(1 of 43) PF03140 - Plant protein of unknown function (DUF247)
MSTRG.12737	-1.9331943833017904	-0.132967951846483	-1.3151831487427	0	0.17254	Soltu.DM.05G021350.1	(1 of 7) 3.6.3.36 - Taurine-transporting ATPase
MSTRG.3059	-0.942987887574646	-0.912758742742156	-1.17464384720501	0	0.171872	Soltu.DM.01G046490.1
MSTRG.19816	-2.40821391785578	-1.4248962108860002	-2.2718374693429704	2	0.17163	Soltu.DM.09G002000.1
MSTRG.10254	-0.6550753046188951	-1.21274422780458	-1.43846381101963	1	0.171469	Soltu.DM.04G023120.1	(1 of 35) PTHR31175//PTHR31175:SF7 - AUXIN-RESPONSIVE FAMILY PROTEIN // SUBFAMILY NOT NAMED
MSTRG.6251	-0.379211138135299	-1.06754814074362	-1.14728116874352	1	0.171445	Soltu.DM.03G002110.1	(1 of 3) PTHR13780//PTHR13780:SF55 - AMP-ACTIVATED PROTEIN KINASE, GAMMA REGULATORY SUBUNIT // SUBFAMILY NOT NAMED
MSTRG.3352	1.0703713364774	-1.28882014459966	0.157849752620376	1	0.171387	Soltu.DM.01G050410.1	(1 of 1) PTHR31374:SF41 - AUXIN-INDUCED PROTEIN-LIKE-RELATED
MSTRG.8530	-0.35011501955656105	1.05834949143304	1.10223916949367	4	0.171178	Soltu.DM.03G034500.1	(1 of 1) PTHR33427:SF2 - GENOMIC DNA, CHROMOSOME 3, P1 CLONE:MQD17
MSTRG.15236	-1.46181297659667	0.0322232487373812	-1.07722924838578	0	0.170875	Soltu.DM.06G030550.1	(1 of 2) PTHR33083//PTHR33083:SF9 - FAMILY NOT NAMED // EMB|CAB72159.1
MSTRG.25936	-1.04973266272697	-0.652329374012941	-1.45687324032045	0	0.170445	Soltu.DM.12G003190.1	(1 of 4) PTHR11017:SF160 - TIR-NBS-LRR CLASS DISEASE RESISTANCE PROTEIN
MSTRG.11480	-0.633283720377599	-1.1370687682572	-1.56285171847755	0	0.170323	Soltu.DM.05G001260.1	(1 of 12) 2.7.7.59 - [Protein-PII] uridylyltransferase / Uridylyl removing enzyme
MSTRG.8236	0.014915281538743	-2.27105520301579	-1.9016554879064	1	0.170149	Soltu.DM.03G030700.1
MSTRG.23994	0.119258191727953	0.90338200813834	1.34623826398732	4	0.169542	Soltu.DM.11G002490.1	(1 of 2) PTHR32227:SF52 - GLUCAN ENDO-1,3-BETA-GLUCOSIDASE 2
MSTRG.17125	-2.4990968936058904	-0.660577961189643	-2.825831122054609	2	0.169329	Soltu.DM.07G022710.1	(1 of 4) PTHR10209:SF91 - GIBBERELLIN 2-BETA-DIOXYGENASE 1
MSTRG.5683	-1.57905059245229	-0.272356603802352	-1.53952649059534	0	0.16923	Soltu.DM.02G029330.1	(1 of 1) PF05659//PF13401 - Arabidopsis broad-spectrum mildew resistance protein RPW8 (RPW8) // AAA domain (AAA_22)
MSTRG.16461	1.038501179985	-1.3083472060056598	0.30846311433386703	1	0.167302	Soltu.DM.07G013260.1
MSTRG.21029	0.502115746038101	0.0271598120926732	1.0119561982826	4	0.167128	-
MSTRG.11978	-0.207153036067702	1.27484839637035	1.4865151881486	4	0.166329	Soltu.DM.05G008430.1	(1 of 8) PF06075 - Plant protein of unknown function (DUF936) (DUF936)
MSTRG.27234	1.4443931201430202	-0.616057328227562	1.17515563922446	4	0.16628	Soltu.DM.12G025210.1	(1 of 2) PTHR14155//PTHR14155:SF95 - RING FINGER DOMAIN-CONTAINING // E3 UBIQUITIN-PROTEIN LIGASE ATL42-RELATED
MSTRG.281	-0.0655243811843676	0.94993224366824	1.2260054197293102	4	0.165884	Soltu.DM.01G002980.1	(1 of 1) PTHR10024//PTHR10024:SF172 - SYNAPTOTAGMIN // C2 AND PLANT PHOSPHORIBOSYLTRANSFERASE DOMAIN-CONTAINING PROTEIN
MSTRG.5870	0.0188787503549019	-1.35423215003784	-0.0321964691247391	1	0.165582	-
MSTRG.3334	-0.4628694124147521	-1.14450542001134	-1.40271596461327	1	0.165164	Soltu.DM.01G050210.1	(1 of 1) PTHR11627//PTHR11627:SF16 - FRUCTOSE-BISPHOSPHATE ALDOLASE // FRUCTOSE-BISPHOSPHATE ALDOLASE 1, CHLOROPLASTIC-RELATED
MSTRG.9583	-0.0689072800887198	2.94411331477503	3.07487869545672	5	0.164965	Soltu.DM.04G010850.1	(1 of 5) PTHR11802//PTHR11802:SF108 - SERINE PROTEASE FAMILY S10 SERINE CARBOXYPEPTIDASE // SUBFAMILY NOT NAMED
MSTRG.2496	-0.197052707956133	0.945583836676442	1.17081056765872	4	0.164627	Soltu.DM.01G038990.2	(1 of 1) K18636 - microtubule-binding protein TANGLED1 (TAN1)
MSTRG.9682	-0.11454688943656698	-1.11317352864551	-1.03525698309144	1	0.164292	Soltu.DM.04G012170.1	(1 of 4) 1.14.12.20 - Pheophorbide a oxygenase / Pheide a oxygenase
MSTRG.26676	0.0317123938882847	-1.03063861294854	-0.633386768949085	1	0.163089	Soltu.DM.12G015100.2	(1 of 4) PTHR23115:SF164 - EUKARYOTIC TRANSLATION INITIATION FACTOR 2 SUBUNIT 3
MSTRG.8529	-1.19651220382556	0.33585078117334194	-0.489669788022269	0	0.162887	Soltu.DM.03G034490.1	(1 of 1) PTHR31970//PTHR31970:SF0 - FAMILY NOT NAMED // MOLYBDATE TRANSPORTER 2
MSTRG.11265	0.5613054299885961	-1.25996746546071	-0.328520625951024	1	0.162426	Soltu.DM.04G036990.1	(1 of 2) PTHR31867//PTHR31867:SF4 - FAMILY NOT NAMED // EXPANSIN-A11
MSTRG.13074	0.0674479534976554	0.706485406937139	1.10023191940973	4	0.162318	Soltu.DM.05G025860.1	(1 of 47) 2.3.1.107 - Deacetylvindoline O-acetyltransferase / Deacetylvindoline acetyltransferase
MSTRG.12223	-0.996026881813299	-0.3657249946133739	-1.14513990540288	0	0.162069	Soltu.DM.05G012010.1
MSTRG.11403	-2.58351635712423	-0.3732593301080471	-0.482246259008794	0	0.161899	Soltu.DM.05G000250.1
MSTRG.26005	0.268349863526094	-1.4801332390087398	0.278024955498324	1	0.161643	Soltu.DM.12G004140.1	(1 of 104) PF12796 - Ankyrin repeats (3 copies) (Ank_2)
MSTRG.10250	-0.0029296970237443	-1.09049945322219	-0.0009439626963350141	1	0.161585	-
MSTRG.15134	-1.24249978144528	-0.674402137597192	-0.21488201533789106	0	0.160813	Soltu.DM.06G029250.1	(1 of 5) PTHR33264//PTHR33264:SF5 - FAMILY NOT NAMED // EXPRESSED PROTEIN-RELATED
MSTRG.578	-0.825304509997092	-0.912264760338473	-1.45266620168533	0	0.160623	Soltu.DM.01G006960.1	(1 of 6) PTHR31373//PTHR31373:SF0 - FAMILY NOT NAMED // EMB|CAB86628.1
MSTRG.19309	-1.89433114119852	-1.34952391753859	-2.67073447476669	2	0.160409	Soltu.DM.08G025210.1	(1 of 26) PF14547 - Hydrophobic seed protein (Hydrophob_seed)
MSTRG.263	-0.0375668835210048	-1.37710533619455	0.0125201491247627	1	0.160139	Soltu.DM.01G002770.1	(1 of 6) PTHR22849//PTHR22849:SF48 - WDSAM1 PROTEIN // SUBFAMILY NOT NAMED
MSTRG.19981	0.191399957340856	0.5918014081112409	1.12936613198999	4	0.159843	Soltu.DM.09G004280.1	(1 of 2) PTHR10430:SF16 - PEROXIREDOXIN-5, MITOCHONDRIAL
MSTRG.11965	-0.4403928831506839	-1.7043422875661298	-1.08782283485001	1	0.159683	-
MSTRG.2302	0.15478959692825595	-1.30519977292672	-0.8408148982430149	1	0.15933	Soltu.DM.01G036060.1	(1 of 2) PTHR11654//PTHR11654:SF120 - OLIGOPEPTIDE TRANSPORTER-RELATED // SUBFAMILY NOT NAMED
MSTRG.16937	-0.171350340667626	0.8868411343560171	1.19987521898208	4	0.159302	Soltu.DM.07G020050.1	(1 of 3) K16812 - targeting protein for Xklp2 (TPX2)
MSTRG.7538	0.636760918366857	-1.23876644463588	-0.21072794147308	1	0.159263	Soltu.DM.03G021790.1	(1 of 45) K14488 - SAUR family protein (SAUR)
MSTRG.14734	0.0462793056233874	-1.95972729030827	-1.36882841792918	1	0.159049	Soltu.DM.06G024010.1
MSTRG.17286	-0.91532291212373	-0.9788192044316448	-1.6961279715802402	0	0.158717	Soltu.DM.07G024870.1	(1 of 3) PTHR33098//PTHR33098:SF11 - FAMILY NOT NAMED // COTTON FIBER EXPRESSED PROTEIN 1-LIKE PROTEIN
MSTRG.9201	-0.839376951512537	-0.828331746659867	-1.37418398009224	0	0.158621	Soltu.DM.04G005170.1	(1 of 9) PTHR31969//PTHR31969:SF1 - FAMILY NOT NAMED // GEM-LIKE PROTEIN 4-RELATED
MSTRG.14549	-0.523989706094645	1.5782164583783702	1.2252299895108505	3	0.158329	Soltu.DM.06G021770.1	(1 of 2) K02145 - V-type H+-transporting ATPase subunit A (ATPeV1A, ATP6A)
MSTRG.4752	-4.7594147591902	-2.2313286478647103	-2.8851356845648803	2	0.157077	-
MSTRG.26301	0.466633478277874	-2.16726860823298	-0.254085081114745	1	0.15693	-
MSTRG.5394	1.28494704736872	-0.392449424126079	1.47781028358207	4	0.156587	Soltu.DM.02G025740.1	(1 of 2) K10717 - cytokinin trans-hydroxylase (CYP735A)
MSTRG.26477	-0.0315383605422902	1.00336107656078	1.1620920362238998	4	0.156419	Soltu.DM.12G010950.1	(1 of 1) PTHR32429:SF9 - POST-ILLUMINATION CHLOROPHYLL FLUORESCENCE INCREASE PROTEIN
MSTRG.2555	-1.6818560313062	3.83139229253984	2.4993917608883	5	0.156021	Soltu.DM.01G039720.1	(1 of 1) PF12937//PF14299 - F-box-like (F-box-like) // Phloem protein 2 (PP2)
MSTRG.23505	-1.6281048255701398	0.20021893377768304	-0.41532387329752296	0	0.15571	Soltu.DM.10G026740.1	(1 of 2) PTHR31194//PTHR31194:SF5 - SHN SHINE , DNA BINDING / TRANSCRIPTION FACTOR // SUBFAMILY NOT NAMED
MSTRG.13998	0.684792765273073	-0.0586797504472617	1.0061584559908	4	0.155443	Soltu.DM.06G012780.1	(1 of 7) PTHR23024//PTHR23024:SF219 - MEMBER OF 'GDXG' FAMILY OF LIPOLYTIC ENZYMES // CARBOXYLESTERASE 120-RELATED
MSTRG.9282	-0.0189650782251825	-1.74318978315786	-0.3949672508734981	1	0.155268	-
MSTRG.5864	-2.6551441849357005	-0.180346259505706	-1.29461422024174	0	0.154217	Soltu.DM.02G031620.1	(1 of 12) K02183 - calmodulin (CALM)
MSTRG.529	-0.102283168407292	-1.50264027981819	-0.0351192134101441	1	0.154186	Soltu.DM.01G006200.1	(1 of 2) PTHR31852:SF0 - LATE EMBRYOGENESIS ABUNDANT HYDROXYPROLINE-RICH GLYCOPROTEIN
MSTRG.18060	-0.00110399262045695	-1.33414209472924	-0.017788514289539	1	0.154178	-
MSTRG.22653	-2.4168377435603903	-0.817379499175638	-0.246424162317941	0	0.153936	-
MSTRG.6524	0.43791386153178297	0.5842795608883851	1.44896313939265	4	0.153727	Soltu.DM.03G005930.1	(1 of 2) PTHR10265//PTHR10265:SF24 - CYCLIN-DEPENDENT KINASE INHIBITOR 1 // CYCLIN-DEPENDENT KINASE INHIBITOR 1-RELATED
MSTRG.12584	1.91383568198912	-0.6056133070206379	1.73005931069846	4	0.153253	Soltu.DM.05G019100.1	(1 of 43) PF00197 - Trypsin and protease inhibitor (Kunitz_legume)
MSTRG.20318	-0.24370753459165	0.894903915996294	1.0267264196314	4	0.153046	Soltu.DM.09G009290.1	(1 of 1) PTHR27008//PTHR27008:SF3 - FAMILY NOT NAMED // PROBABLY INACTIVE LEUCINE-RICH REPEAT RECEPTOR-LIKE PROTEIN KINASE IMK2
MSTRG.4548	0.411678575002456	0.234094360339413	1.11464947196992	4	0.153045	Soltu.DM.02G014760.1	(1 of 2) PTHR22835//PTHR22835:SF177 - ZINC FINGER FYVE DOMAIN CONTAINING PROTEIN // SUBFAMILY NOT NAMED
MSTRG.13862	-1.78200984042178	0.19922084428294895	-1.05855332684869	0	0.152557	Soltu.DM.06G010590.1	(1 of 1) PTHR31087//PTHR31087:SF17 - FAMILY NOT NAMED // PROTEIN LURP-ONE-RELATED 14-RELATED
MSTRG.16610	0.384832711628742	0.208694999934898	1.00297259949987	4	0.152384	Soltu.DM.07G015320.1	(1 of 2) K02892 - large subunit ribosomal protein L23 (RP-L23, MRPL23, rplW)
MSTRG.7657	1.34179311815599	-1.12271189790049	0.4874289633092561	1	0.152355	Soltu.DM.03G023150.1	(1 of 2) PTHR34576//PTHR34576:SF3 - FAMILY NOT NAMED // MEMBRANE-ASSOCIATED KINASE REGULATOR 6-RELATED
MSTRG.3193	-3.56114757666414	-1.04940049736571	-2.8404728377782704	2	0.152277	-
MSTRG.22655	-2.3272418783536004	-1.81204123276465	-2.7051629362083296	2	0.152264	-
MSTRG.21599	-1.30506459040449	0.0909894183199783	-0.9026856572883408	0	0.152207	Soltu.DM.09G029410.1	(1 of 6) PF00931//PF13676 - NB-ARC domain (NB-ARC) // TIR domain (TIR_2)
MSTRG.13233	-1.93099132395616	-0.433110597426555	-0.5899716781549661	0	0.152116	-
MSTRG.8740	-1.76981776687722	-0.105885869105069	-1.5469288092787	0	0.152055	Soltu.DM.03G037120.2	(1 of 1) PTHR11771//PTHR11771:SF38 - LIPOXYGENASE // LIPOXYGENASE 3, CHLOROPLASTIC-RELATED
MSTRG.1600	-1.4525673127022702	0.166387586130604	-1.0085557417837	0	0.151032	Soltu.DM.01G026870.1	(1 of 3) KOG1153 - Subtilisin-related protease/Vacuolar protease B
MSTRG.23291	0.5669997687792321	-2.19492702181484	-1.14651104174579	1	0.149627	Soltu.DM.10G024050.1	(1 of 4) PTHR19139//PTHR19139:SF153 - AQUAPORIN TRANSPORTER // AQUAPORIN PIP1-1-RELATED
MSTRG.11033	-3.95927963007528	-0.0756524092862277	-3.4383659783842004	2	0.149512	Soltu.DM.04G034140.1	(1 of 26) KOG0513 - Ca2+-independent phospholipase A2
MSTRG.11528	-0.167547479984878	1.41744256740474	1.4290474749988702	4	0.149182	Soltu.DM.05G002040.1	(1 of 2) PTHR11353//PTHR11353:SF81 - CHAPERONIN // CHAPERONIN 60 SUBUNIT BETA 4, CHLOROPLASTIC
MSTRG.14390	-1.36292139798022	-0.0491140782340274	-0.8704187030393392	0	0.149091	-
MSTRG.18852	-1.99422629807509	-0.267117350113191	-0.38868194974767895	0	0.148856	-
MSTRG.3137	-2.28144132696868	3.91877899967236	2.05459972498202	5	0.14884	Soltu.DM.01G047590.1	(1 of 3) PTHR33676//PTHR33676:SF3 - FAMILY NOT NAMED // COLD REGULATED PROTEIN 27
MSTRG.9806	-1.16669358659371	-0.176785259474046	-1.13786083814061	0	0.148222	Soltu.DM.04G015020.2
MSTRG.3756	-1.0821467203818	-0.186558741410956	-1.04954871500668	0	0.147976	Soltu.DM.02G003570.2
MSTRG.5283	-0.709409884074837	-1.4513940877698202	-1.9827948738875	1	0.147957	Soltu.DM.02G024350.1	(1 of 1) KOG2385 - Uncharacterized conserved protein
MSTRG.14037	1.50019185372549	-2.60617463743438	-0.120714630888437	1	0.147729	Soltu.DM.06G013460.1	(1 of 1) KOG0020 - Endoplasmic reticulum glucose-regulated protein (GRP94/endoplasmin), HSP90 family
MSTRG.1181	-0.764630349341093	-1.01363460265026	-1.4092767871913898	0	0.147489	Soltu.DM.01G021220.1
MSTRG.6327	-0.580486772913689	1.17958475081231	0.7787278766320601	3	0.147196	Soltu.DM.03G003280.1	(1 of 2) PTHR22950:SF305 - TRANSMEMBRANE AMINO ACID TRANSPORTER FAMILY PROTEIN
MSTRG.1645	0.285873078698522	-1.22237973480832	-0.6882988208493349	1	0.14712	Soltu.DM.01G027360.1	(1 of 7) PTHR10283//PTHR10283:SF106 - SOLUTE CARRIER FAMILY 13 MEMBER // SUBFAMILY NOT NAMED
MSTRG.15290	-0.8721524665525401	-0.9375871090417592	-1.59056348714747	0	0.147087	Soltu.DM.06G031410.1	(1 of 1) PTHR19375//PTHR19375:SF174 - HEAT SHOCK PROTEIN 70KDA // SUBFAMILY NOT NAMED
MSTRG.23709	-1.30228692044698	1.0985071562145698	0.0281125074007463	3	0.146916	Soltu.DM.10G029580.2	(1 of 2) PTHR32227//PTHR32227:SF95 - FAMILY NOT NAMED // GLUCAN ENDO-1,3-BETA-GLUCOSIDASE 8-RELATED
MSTRG.6435	-0.107098165525267	0.881537629134087	1.06748628217564	4	0.146681	Soltu.DM.03G004670.1	(1 of 51) PF14368 - Probable lipid transfer (LTP_2)
MSTRG.572	-0.0470468080009637	-1.2670945282746	-1.00392541018842	1	0.146419	Soltu.DM.01G006850.1	(1 of 3) PTHR10992//PTHR10992:SF774 - ALPHA/BETA HYDROLASE FOLD-CONTAINING PROTEIN // ALPHA/BETA-HYDROLASES SUPERFAMILY PROTEIN-RELATED
MSTRG.21499	0.34531714180484696	0.164051145909609	1.5680871425588	4	0.145475	Soltu.DM.09G027870.1
MSTRG.10287	-1.5512348517093602	-4.37913997880876	-3.6088880173175095	2	0.145242	Soltu.DM.04G023540.2	(1 of 85) PF03106 - WRKY DNA -binding domain (WRKY)
MSTRG.15294	-3.43161047931518	-1.74089724803626	-0.280682669602657	2	0.145064	-
MSTRG.11805	-0.8185428642149591	-0.7611299873228629	-1.33341623365098	0	0.144942	Soltu.DM.05G005770.1	(1 of 8) PTHR23070:SF5 - AAA-TYPE ATPASE FAMILY PROTEIN-RELATED
MSTRG.14247	0.836401121026119	0.30972461151776803	1.97201537784032	4	0.144799	Soltu.DM.06G016930.1	(1 of 7) 2.5.1.28 - Dimethylallylcistransferase / Neryl-diphosphate synthase
MSTRG.14325	-0.0475965019637899	-1.55655261744834	-0.0148227809544381	1	0.1443	Soltu.DM.06G018060.1	(1 of 1440) 2.7.11.1 - Non-specific serine/threonine protein kinase / Threonine-specific protein kinase
MSTRG.11402	-1.3775489271175	-0.8536277868189642	-0.513902818782036	0	0.143975	Soltu.DM.05G000240.1
MSTRG.26786	-0.314341145565644	-3.0804524155505697	-2.16833057549498	1	0.143909	-
MSTRG.3121	-0.5970412833567039	-1.3653003541955802	-1.79303008514866	1	0.143815	Soltu.DM.01G047320.1	(1 of 1) PTHR10509//PTHR10509:SF19//PTHR10509:SF23 - O-METHYLTRANSFERASE-RELATED // SUBFAMILY NOT NAMED // SUBFAMILY NOT NAMED
MSTRG.4604	0.150442848539355	-1.65988880578717	0.25767485506864896	1	0.143603	Soltu.DM.02G015390.1	(1 of 9) PF07939 - Protein of unknown function (DUF1685) (DUF1685)
MSTRG.954	-1.18471404669779	-0.4105936636540379	-1.2392620285536202	0	0.143555	-
MSTRG.9756	-1.67294931540098	-0.28581849022461703	-0.339821103684644	0	0.14331	Soltu.DM.04G013790.1	(1 of 15) PF07816 - Protein of unknown function (DUF1645) (DUF1645)
MSTRG.13516	0.39044032608496704	1.62091333380591	2.5981055159966098	5	0.142893	Soltu.DM.06G004200.2	(1 of 1) PTHR15371:SF2 - OUTER ENVELOPE PORE PROTEIN 16-1, CHLOROPLASTIC
MSTRG.4872	0.55274609124715	0.283554760437781	1.35496980296142	4	0.141847	Soltu.DM.02G019160.1
MSTRG.13936	-1.84428043558374	-0.115566309629474	-0.28752592771401	0	0.141541	-
MSTRG.9166	-0.311707102607623	-1.01023556215788	-1.08428305149964	1	0.141495	-
MSTRG.19759	-0.7489204959521559	1.05669771470707	0.506761728857451	3	0.141482	Soltu.DM.09G001260.1	(1 of 5) PTHR11260:SF254 - GLUTATHIONE S-TRANSFERASE U8
MSTRG.12770	-0.240486709305111	-1.2447556883638502	-1.30968175781795	1	0.14136	Soltu.DM.05G021870.1	(1 of 2) 5.5.1.4 - Inositol-3-phosphate synthase / Myo-inositol-1-phosphate synthase
MSTRG.25742	0.134924954957504	0.20093645005530894	1.33064577062291	4	0.140937	Soltu.DM.12G000460.1	(1 of 19) 1.3.1.35 - Transferred entry: 1.14.19.22
MSTRG.2156	0.241417994596626	0.330693399104297	1.12093279953327	4	0.140781	Soltu.DM.01G034260.1	(1 of 10) PF01535//PF13041//PF13812//PF14432 - PPR repeat (PPR) // PPR repeat family (PPR_2) // Pentatricopeptide repeat domain (PPR_3) // DYW family of nucleic acid deaminases (DYW_deaminase)
MSTRG.13437	-0.154362381613196	-3.77365682194604	-0.197418963885078	1	0.140407	Soltu.DM.06G003060.1	(1 of 3) PTHR13832:SF117 - PROTEIN PHOSPHATASE 2C-LIKE PROTEIN-RELATED
MSTRG.12231	-1.5565357217888105	-1.00823094207696	-2.34264085024714	0	0.140239	Soltu.DM.05G012120.1	(1 of 16) PF03110 - SBP domain (SBP)
MSTRG.9687	0.7947057418906771	-1.47889093270047	-0.0030399361129022397	1	0.140143	Soltu.DM.04G012220.1	(1 of 3) PTHR10168//PTHR10168:SF70 - GLUTAREDOXIN // GLUTAREDOXIN FAMILY PROTEIN
MSTRG.26347	-1.29777897414375	-0.565714306502905	-0.238864401607156	0	0.140106	Soltu.DM.12G008740.1	(1 of 5) PTHR14155:SF99 - RING-H2 FINGER PROTEIN ATL3
MSTRG.16502	-0.453350364685481	-1.3751561481120602	-1.6673883297048602	1	0.139719	Soltu.DM.07G013880.1	(1 of 1) PTHR32370:SF17 - ROOT PHOTOTROPISM PROTEIN 2
MSTRG.9401	-2.45267258771738	-0.16461338969651698	-2.11256837001436	2	0.139362	Soltu.DM.04G007920.1	(1 of 10) PTHR10168//PTHR10168:SF102 - GLUTAREDOXIN // SUBFAMILY NOT NAMED
MSTRG.19577	-3.89206575514552	-0.501780237543431	-2.24962338149789	2	0.138959	Soltu.DM.08G028850.1	(1 of 85) PF03106 - WRKY DNA -binding domain (WRKY)
MSTRG.17498	-1.36476956005939	-0.091791702605106	-0.946700776091225	0	0.138694	Soltu.DM.07G027820.1	(1 of 104) PF00226 - DnaJ domain (DnaJ)
MSTRG.8983	-0.0326641557782678	-1.41981410303295	0.106705100019545	1	0.138595	Soltu.DM.04G002490.1	(1 of 34) PF14009 - Domain of unknown function (DUF4228) (DUF4228)
MSTRG.25923	0.476634919838798	0.485809289085426	1.45292117536693	4	0.137816	Soltu.DM.12G002880.1
MSTRG.8527	0.00872484357941417	-1.00134664610439	-0.623787143500989	1	0.137812	Soltu.DM.03G034470.1	(1 of 2) PTHR10209//PTHR10209:SF95 - OXIDOREDUCTASE, 2OG-FE II OXYGENASE FAMILY PROTEIN // GIBBERELLIN 3-BETA-DIOXYGENASE 1-RELATED
MSTRG.4311	-1.87308780147774	-0.699958593313215	-2.13802059440145	0	0.137709	Soltu.DM.02G011730.1	(1 of 32) PF08263//PF13855 - Leucine rich repeat N-terminal domain (LRRNT_2) // Leucine rich repeat (LRR_8)
MSTRG.12464	-1.0808978409885	-1.83273110897022	-2.12646591421388	1	0.137655	-
MSTRG.4915	-3.13371083659139	-0.24006623366658106	-3.1075102219339903	2	0.137004	Soltu.DM.02G019620.1	(1 of 9) PTHR27002//PTHR27002:SF122 - FAMILY NOT NAMED // CYSTEINE-RICH RECEPTOR-LIKE PROTEIN KINASE 28-RELATED
MSTRG.11699	-1.61782439230979	0.221137083683846	-0.663156093024821	0	0.136819	Soltu.DM.05G004450.1	(1 of 192) KOG0472 - Leucine-rich repeat protein
MSTRG.15297	-0.215548181428739	-2.00751602622861	-0.149256277487738	1	0.136803	Soltu.DM.06G031450.1
MSTRG.18942	-0.0235252062480446	-1.03956874898375	-0.521518961921605	1	0.136734	-
MSTRG.14210	-0.193960583079185	-1.7753123734425902	-0.266932778133605	1	0.136667	Soltu.DM.06G015880.1	(1 of 1) PTHR31985//PTHR31985:SF19 - FAMILY NOT NAMED // ETHYLENE-RESPONSIVE TRANSCRIPTION FACTOR ERF017
MSTRG.26491	-0.0877266311976825	-1.07050502642381	-0.630091125556519	1	0.136651	Soltu.DM.12G011140.1
MSTRG.13990	-2.69075872717181	-0.565105333407855	-2.22555718690186	2	0.136604	Soltu.DM.06G012620.1	(1 of 2) PTHR31080:SF9 - INVERTASE/PECTIN METHYLESTERASE INHIBITOR FAMILY PROTEIN / DC 1.2-LIKE PROTEIN-RELATED
MSTRG.9403	-4.50743787688587	-1.98036302602546	-4.67710118232986	2	0.136513	Soltu.DM.04G008010.1	(1 of 5) PTHR10168//PTHR10168:SF71 - GLUTAREDOXIN // SUBFAMILY NOT NAMED
MSTRG.21334	-1.02604296715918	-0.341248675221498	-1.18909532453265	0	0.136437	Soltu.DM.09G025690.1	(1 of 4) PTHR31734//PTHR31734:SF11 - FAMILY NOT NAMED // AUXIN-RESPONSIVE PROTEIN IAA1-RELATED
MSTRG.8063	0.7472946644734141	0.00164681472254536	1.22896459189521	4	0.13579	Soltu.DM.03G028510.1	(1 of 6) PTHR32191//PTHR32191:SF2 - FAMILY NOT NAMED // TETRASPANIN-11-RELATED
MSTRG.6920	0.42838660438878107	0.392998666850385	1.00767049291989	4	0.135444	-
MSTRG.10958	0.309916215478372	0.08997911132555697	1.186326943405	4	0.135344	Soltu.DM.04G033260.1	(1 of 2) PTHR10177//PTHR10177:SF256 - CYCLINE // SUBFAMILY NOT NAMED
MSTRG.10806	-0.200367185736674	-2.9688653182347204	-0.356849563491835	1	0.135229	Soltu.DM.04G031270.1	(1 of 2) KOG4090 - Uncharacterized conserved protein
MSTRG.11450	-0.941950916812313	-0.598987307318796	-1.36913327533006	0	0.135051	Soltu.DM.05G000860.1	(1 of 3) PF07897//PF16135//PF16136 - Ethylene-responsive binding factor-associated repression (EAR) // TPL-binding domain in jasmonate signalling (Jas) // Putative nuclear localisation signal (NINJA_B)
MSTRG.17277	-0.28603426249650704	-1.1668916146885402	-1.2969215990163	1	0.134891	Soltu.DM.07G024730.1	(1 of 1) PTHR11266:SF16 - PEROXISOMAL MEMBRANE (MPV17/PMP22) FAMILY PROTEIN
MSTRG.24006	-0.442925353035459	-2.18823600268319	-1.97698187093694	1	0.134201	Soltu.DM.11G002540.1	(1 of 2) PTHR10641:SF498 - MYB TRANSCRIPTION FACTOR
MSTRG.23041	-0.803676142195192	-0.714174762692745	-1.01465043596544	0	0.133954	Soltu.DM.10G020670.1	(1 of 6) K14494 - DELLA protein (DELLA)
MSTRG.12472	0.0382874889651237	-1.3635950853953098	-0.245061009066094	1	0.133884	-
MSTRG.3557	-0.0469776443693262	-1.09622297828434	-0.472231562466364	1	0.133786	-
MSTRG.15132	-2.59245477080418	-1.07618076736932	-2.58698441021322	2	0.133268	Soltu.DM.06G029230.1	(1 of 5) PTHR10891//PTHR10891:SF621 - EF-HAND CALCIUM-BINDING DOMAIN CONTAINING PROTEIN // SUBFAMILY NOT NAMED
MSTRG.24390	0.13667308737995598	0.49209670940103	1.01714571250271	4	0.133211	Soltu.DM.11G008040.1	(1 of 68) PF01535//PF13041//PF14432 - PPR repeat (PPR) // PPR repeat family (PPR_2) // DYW family of nucleic acid deaminases (DYW_deaminase)
MSTRG.1414	0.963693248306722	-0.0664941289881457	1.2506831250560702	4	0.132999	Soltu.DM.01G024670.1	(1 of 1) PTHR10641//PTHR10641:SF203 - MYB-LIKE DNA-BINDING PROTEIN MYB // MYB DOMAIN PROTEIN 11-RELATED
MSTRG.5056	-1.49824443203474	-0.326378321556687	-1.56818274089238	0	0.132251	Soltu.DM.02G021100.1	(1 of 72) 3.1.4.46 - Glycerophosphodiester phosphodiesterase / Glycerophosphoryl diester phosphodiesterase
MSTRG.10262	-0.430834733591194	-1.5379415793622802	-1.6718527775349	1	0.132137	Soltu.DM.04G023180.1	(1 of 35) PTHR31175//PTHR31175:SF7 - AUXIN-RESPONSIVE FAMILY PROTEIN // SUBFAMILY NOT NAMED
MSTRG.8179	-1.50395614991234	-0.901735301115038	-2.2054341685418097	0	0.131936	Soltu.DM.03G030000.1	(1 of 2) PTHR10438//PTHR10438:SF263 - THIOREDOXIN // THIOREDOXIN-LIKE 1-2, CHLOROPLASTIC
MSTRG.17626	-3.24795993233546	1.74660412101907	0.173553688996014	3	0.131569	-
MSTRG.4309	-0.0137803810517777	-1.27670418148718	-0.91407109344143	1	0.131302	Soltu.DM.02G011720.1	(1 of 7) PF00560//PF07714//PF13855 - Leucine Rich Repeat (LRR_1) // Protein tyrosine kinase (Pkinase_Tyr) // Leucine rich repeat (LRR_8)
MSTRG.417	-1.07775422527787	-0.33526292732526003	-1.0140095186761	0	0.131246	-
MSTRG.23527	-1.25313934772347	0.0455387186869192	-0.473906645029638	0	0.130987	Soltu.DM.10G027040.1
MSTRG.20578	-1.04278097155315	-0.0178664764649568	-0.871584769468424	0	0.130748	Soltu.DM.09G014600.1	(1 of 2) PTHR23130//PTHR23130:SF78 - FAMILY NOT NAMED // CYTOCHROME B561/FERRIC REDUCTASE TRANSMEMBRANE WITH DOMON RELATED DOMAIN
MSTRG.12146	-0.0839787891457345	0.974333137673741	1.35246288078669	4	0.130601	Soltu.DM.05G010760.1	(1 of 1) K02537 - mitotic spindle assembly checkpoint protein MAD2 (MAD2)
MSTRG.25695	-0.16130695715279	-2.2344361912695	-0.127865032730123	1	0.130567	Soltu.DM.11G026550.1	(1 of 59) PF13912 - C2H2-type zinc finger (zf-C2H2_6)
MSTRG.3376	-0.314938451047692	-1.38446313432205	-1.32743574202071	1	0.130491	Soltu.DM.01G050580.1	(1 of 45) K14488 - SAUR family protein (SAUR)
MSTRG.7831	-0.119740185877302	-1.1254904299055	-0.496563966017329	1	0.130456	Soltu.DM.03G025380.1	(1 of 233) KOG0156 - Cytochrome P450 CYP2 subfamily
MSTRG.14389	-1.6810272249527902	-0.581564961693146	-1.4221217931496497	0	0.130392	Soltu.DM.06G018840.1	(1 of 2) K13424 - WRKY transcription factor 33 (WRKY33)
MSTRG.12083	0.6038768606763879	-1.53852263700853	-0.578501383598563	1	0.130363	Soltu.DM.05G009870.4	(1 of 51) PF00564 - PB1 domain (PB1)
MSTRG.4050	-1.4353180897154298	-0.46078551733135	-1.4164749996723205	0	0.129823	Soltu.DM.02G008110.1	(1 of 4) PTHR24361//PTHR24361:SF334 - MITOGEN-ACTIVATED KINASE KINASE KINASE // MITOGEN-ACTIVATED PROTEIN KINASE KINASE KINASE 19-RELATED
MSTRG.17905	-3.43164683035322	-1.33955609770805	-2.05999226003424	2	0.129784	Soltu.DM.08G004680.1
MSTRG.5036	-1.2116705349667	-0.185218830858674	-1.2231943042033402	0	0.129451	Soltu.DM.02G020970.1	(1 of 64) PF13947 - Wall-associated receptor kinase galacturonan-binding (GUB_WAK_bind)
MSTRG.11317	-0.352364425424514	1.14924450864913	1.1368219978195	4	0.129443	Soltu.DM.04G037640.1	(1 of 2) PTHR10177//PTHR10177:SF217 - CYCLINE // SUBFAMILY NOT NAMED
MSTRG.22811	-1.39179413103497	1.99120146356352	0.751489527622947	3	0.128933	Soltu.DM.10G017460.1	(1 of 1) PTHR21576//PTHR21576:SF17 - UNCHARACTERIZED NODULIN-LIKE PROTEIN // MAJOR FACILITATOR FAMILY PROTEIN
MSTRG.26494	0.212033014030104	0.241773085800755	1.47844473285505	4	0.128704	-
MSTRG.4934	-0.7038194917728721	1.0543872658733	0.57217186369039	3	0.128697	Soltu.DM.02G019780.1	(1 of 4) PTHR31062//PTHR31062:SF1 - FAMILY NOT NAMED // XYLOGLUCAN ENDOTRANSGLUCOSYLASE/HYDROLASE PROTEIN 8-RELATED
MSTRG.15785	-1.14926034074613	-0.219410624197395	-0.332388848814518	0	0.128529	Soltu.DM.07G002570.1
MSTRG.1389	-2.63615104756487	-1.9218984047975505	-4.05191518825689	2	0.128009	-
MSTRG.23060	1.15584898055098	-0.4849266893951501	1.3793204959950602	4	0.127902	Soltu.DM.10G020840.1	(1 of 5) PTHR10641//PTHR10641:SF526 - MYB-LIKE DNA-BINDING PROTEIN MYB // TRANSCRIPTION FACTOR MYB113-RELATED
MSTRG.17047	-2.22767336490927	-0.109816690755641	-2.1099708753983	0	0.127648	Soltu.DM.07G021820.1	(1 of 2) PF00069//PF11721//PF13855 - Protein kinase domain (Pkinase) // Di-glucose binding within endoplasmic reticulum (Malectin) // Leucine rich repeat (LRR_8)
MSTRG.23590	0.13250050598393598	-1.18111292043418	-0.864021998031994	1	0.126577	Soltu.DM.10G027800.1	(1 of 5) PTHR10426//PTHR10426:SF22 - STRICTOSIDINE SYNTHASE-RELATED // SUBFAMILY NOT NAMED
MSTRG.27571	-0.129850745039016	-1.80247428456099	-1.58622640943234	1	0.126527	Soltu.DM.12G029590.1	(1 of 7) PTHR13789:SF185 - FAD/NAD(P)-BINDING OXIDOREDUCTASE FAMILY PROTEIN
MSTRG.7604	-1.13829541646637	0.247431155068257	-0.5294238303422261	0	0.126513	Soltu.DM.03G022560.1	(1 of 1) PTHR31479:SF4 - GB|AAD29063.1
MSTRG.7145	-1.07442447373101	-0.506497215226964	-1.34335153601393	0	0.125729	Soltu.DM.03G016810.1	(1 of 2) PTHR11206:SF103 - MATE EFFLUX FAMILY PROTEIN
MSTRG.16668	-0.046007238542912006	1.15202823180918	1.6399069110968605	4	0.125663	Soltu.DM.07G016170.1	(1 of 1) PTHR13018:SF46 - ERD (EARLY-RESPONSIVE TO DEHYDRATION STRESS) FAMILY PROTEIN-RELATED
MSTRG.10760	0.933776802747966	-1.67422748317969	-0.186403709604383	1	0.125562	Soltu.DM.04G030620.1
MSTRG.5732	-2.7684412106224303	-2.57080935007592	-3.0255123048628505	2	0.125512	Soltu.DM.02G029900.1	(1 of 3) PF01476//PF07714 - LysM domain (LysM) // Protein tyrosine kinase (Pkinase_Tyr)
MSTRG.12904	-1.2644061218668898	-0.20066257263755105	-1.06130384737646	0	0.124855	Soltu.DM.05G023690.1	(1 of 1) PF01061//PF08370 - ABC-2 type transporter (ABC2_membrane) // Plant PDR ABC transporter associated (PDR_assoc)
MSTRG.269	-0.100288847161092	-1.85220341072862	-0.0340327124009361	1	0.1248	Soltu.DM.01G002820.1	(1 of 6) PTHR22849//PTHR22849:SF48 - WDSAM1 PROTEIN // SUBFAMILY NOT NAMED
MSTRG.10533	0.7896106103833629	0.522787443824789	1.79392510472873	4	0.124485	Soltu.DM.04G027540.1	(1 of 27) 1.14.13.21 - Flavonoid 3'-monooxygenase / Flavonoid 3'-hydroxylase
MSTRG.18116	-1.26579248200815	-0.945287467723102	-1.83357941667873	0	0.124483	-
MSTRG.4914	-3.36121711109428	0.0416842719371338	-2.93453235897924	2	0.124464	Soltu.DM.02G019610.1	(1 of 9) PTHR27002//PTHR27002:SF122 - FAMILY NOT NAMED // CYSTEINE-RICH RECEPTOR-LIKE PROTEIN KINASE 28-RELATED
MSTRG.23755	-1.34811040049611	-0.584279775827882	-1.4715752487653797	0	0.124385	Soltu.DM.10G030170.1	(1 of 29) PF05678 - VQ motif (VQ)
MSTRG.403	-1.03077697830705	-0.436323937866202	-0.9595752174200172	0	0.124253	-
MSTRG.19353	-1.09948241619031	-0.31544741154593103	-0.825406577886065	0	0.124189	Soltu.DM.08G025750.1	(1 of 233) KOG0156 - Cytochrome P450 CYP2 subfamily
MSTRG.4908	-3.22263261939563	-0.0319747107071321	-2.88262951513435	2	0.123892	Soltu.DM.02G019580.1	(1 of 9) PTHR27002//PTHR27002:SF122 - FAMILY NOT NAMED // CYSTEINE-RICH RECEPTOR-LIKE PROTEIN KINASE 28-RELATED
MSTRG.21165	-0.48357175532474	-1.6791864631283	-2.01560524952194	1	0.12379	Soltu.DM.09G023580.1	(1 of 2) PTHR33509//PTHR33509:SF5 - FAMILY NOT NAMED // LATE EMBRYOGENESIS ABUNDANT 3 (LEA3) FAMILY PROTEIN
MSTRG.10252	-0.22790744092508106	-1.68987121357832	-1.59958152662191	1	0.123671	Soltu.DM.04G023090.1	(1 of 35) PTHR31175//PTHR31175:SF7 - AUXIN-RESPONSIVE FAMILY PROTEIN // SUBFAMILY NOT NAMED
MSTRG.9314	-3.66263837638193	0.187104336146754	-2.07277705840855	2	0.123628	-
MSTRG.7982	-3.2292317335516296	-3.10682860970339	-3.87749500841863	2	0.123524	Soltu.DM.03G027460.1	(1 of 1) PTHR10641:SF649 - MYB TRANSCRIPTION FACTOR
MSTRG.4598	-1.1443805171842	-0.0874747447244585	-0.21583753362683494	0	0.123372	-
MSTRG.20280	0.115400689942791	-0.0164829023972985	1.0233575653379798	4	0.123301	Soltu.DM.09G008640.1	(1 of 1) PTHR26402//PTHR26402:SF532 - RESPONSE REGULATOR OF TWO-COMPONENT SYSTEM // SUBFAMILY NOT NAMED
MSTRG.23698	-0.9497869595971732	-0.265736434301507	-1.04270819927736	0	0.123066	Soltu.DM.10G029510.2	(1 of 3) PTHR23244:SF249 - MANNOSE-BINDING LECTIN SUPERFAMILY PROTEIN
MSTRG.7964	-0.30246670709367995	-1.31258626923745	-1.47276870543539	1	0.123015	Soltu.DM.03G027250.1	(1 of 1) PTHR21576:SF33 - F14D16.8-RELATED
MSTRG.16500	-0.219436801646297	1.10935415203112	1.3868730301561	4	0.122689	Soltu.DM.07G013840.1
MSTRG.6024	-0.31603304180817	1.00434253864855	1.1298818967596398	4	0.122339	Soltu.DM.02G033830.1	(1 of 38) PF00097 - Zinc finger, C3HC4 type (RING finger) (zf-C3HC4)
MSTRG.21961	-0.4046921736082639	1.05053257527848	0.776196441929924	3	0.122178	Soltu.DM.10G002270.1	(1 of 2) 1.3.1.33//1.6.99.1 - Protochlorophyllide reductase / Protochlorophyllide oxidoreductase // NADPH dehydrogenase / NADPH diaphorase
MSTRG.16683	0.18631517537575096	0.571315733591477	1.13168742027414	4	0.121997	Soltu.DM.07G016400.1	(1 of 244) PF00076 - RNA recognition motif. (a.k.a. RRM, RBD, or RNP domain) (RRM_1)
MSTRG.27097	-2.23992941418216	-2.76807825314098	-2.64197054416795	2	0.121939	Soltu.DM.12G023450.1	(1 of 62) PF00560//PF08263//PF13855 - Leucine Rich Repeat (LRR_1) // Leucine rich repeat N-terminal domain (LRRNT_2) // Leucine rich repeat (LRR_8)
MSTRG.25053	-0.13468198202364598	-1.10474902276407	-0.513314316848237	1	0.121879	Soltu.DM.11G018440.1	(1 of 28) PF02042 - RWP-RK domain (RWP-RK)
MSTRG.13175	-1.13077221586947	-0.527689223935211	-1.11154620250376	0	0.121709	Soltu.DM.05G027150.1	(1 of 45) K14488 - SAUR family protein (SAUR)
MSTRG.20758	0.55719698821393	0.0806599171093645	1.00071719497824	4	0.121684	Soltu.DM.09G018020.1	(1 of 38) PF01535//PF12854//PF13041 - PPR repeat (PPR) // PPR repeat (PPR_1) // PPR repeat family (PPR_2)
MSTRG.12907	-5.24048281435784	-1.37566652372181	-4.34741290877594	2	0.121488	Soltu.DM.05G023730.1	(1 of 10) PTHR19241//PTHR19241:SF221 - ATP-BINDING CASSETTE TRANSPORTER // SUBFAMILY NOT NAMED
MSTRG.14410	0.32495090395304804	0.285289204242109	1.08265961880162	4	0.12143	Soltu.DM.06G019270.2	(1 of 68) PF01535//PF13041//PF14432 - PPR repeat (PPR) // PPR repeat family (PPR_2) // DYW family of nucleic acid deaminases (DYW_deaminase)
MSTRG.2001	-2.01286415340853	-0.153679643518049	-0.6148442558579279	0	0.121221	Soltu.DM.01G032300.1	(1 of 1) PTHR32246:SF20 - BON1-ASSOCIATED PROTEIN 1-RELATED
MSTRG.27037	-0.0184705889518558	-1.48088864652481	-0.340982280834352	1	0.120831	Soltu.DM.12G022240.1	(1 of 3) 1.1.1.219 - Dihydrokaempferol 4-reductase / NADPH-dihydromyricetin reductase
MSTRG.17102	-0.161662459504859	-1.16993763884264	-0.621838018513827	1	0.120769	-
MSTRG.8297	0.272153526049135	-1.77377841943987	-0.415254806024258	1	0.120215	Soltu.DM.03G031550.1	(1 of 8) K14516 - ethylene-responsive transcription factor 1 (ERF1)
MSTRG.7312	-0.6651487177728771	-1.9968317318858504	-2.5227282213554	1	0.120097	Soltu.DM.03G019030.1	(1 of 2) PTHR12802:SF60 - PROTEIN REVEILLE 1-RELATED
MSTRG.25725	-1.4358680055922	-0.9852665180468292	-1.1789215410816998	0	0.120038	Soltu.DM.12G000120.1	(1 of 95) PF00560//PF13855 - Leucine Rich Repeat (LRR_1) // Leucine rich repeat (LRR_8)
MSTRG.11086	-0.107721533106514	-1.13556996858831	-0.18292150927829806	1	0.119672	Soltu.DM.04G034720.1	(1 of 5) PF03350 - Uncharacterized protein family, UPF0114 (UPF0114)
MSTRG.9962	1.26012073198186	-0.223122037544995	1.2617931883880902	4	0.11932	Soltu.DM.04G018350.1	(1 of 3) 2.5.1.117 - Homogentisate solanesyltransferase / HST
MSTRG.3361	-1.26701383640856	-1.4019631965331598	-2.41861663940988	0	0.117843	Soltu.DM.01G050490.1	(1 of 45) K14488 - SAUR family protein (SAUR)
MSTRG.13318	-1.09511579507222	-0.288128968521695	-0.808360721209193	0	0.117823	Soltu.DM.06G001460.1	(1 of 62) PF00560//PF08263//PF13855 - Leucine Rich Repeat (LRR_1) // Leucine rich repeat N-terminal domain (LRRNT_2) // Leucine rich repeat (LRR_8)
MSTRG.10182	-1.80110215410593	-0.359832646626288	-0.91115044938015	0	0.117675	Soltu.DM.04G021930.1	(1 of 3) 1.10.3.2//1.10.3.3 - Laccase / Urishiol oxidase // L-ascorbate oxidase / Ascorbase
MSTRG.19244	-0.109732474769766	-6.35443592043693	-0.139306597593002	1	0.11693	-
MSTRG.18764	-1.76531292151023	-0.0689645906175085	-1.16106655665409	0	0.116902	Soltu.DM.08G017960.1	(1 of 9) 4.1.1.53 - Phenylalanine decarboxylase / L-phenylalanine decarboxylase
MSTRG.21598	-1.5312527146607	0.20143694009993	-1.07460017348447	0	0.116886	Soltu.DM.09G029400.1	(1 of 29) PTHR11017//PTHR11017:SF169 - LEUCINE-RICH REPEAT-CONTAINING PROTEIN // DISEASE RESISTANCE PROTEIN-RELATED
MSTRG.6626	-0.935592988469974	-0.31284143101331296	-1.04501482540775	0	0.116342	-
MSTRG.23215	-1.04029325213922	-0.7492139321255359	-1.5914961081743202	0	0.116219	Soltu.DM.10G022880.1	(1 of 8) PF04832 - SOUL heme-binding protein (SOUL)
MSTRG.18470	-1.59884978411861	-0.2729913868822361	-1.2906554976071698	0	0.116189	-
MSTRG.23282	-0.534358612147445	-0.876813061286785	-1.1083097446471102	0	0.116043	Soltu.DM.10G023940.1	(1 of 2) PTHR31235//PTHR31235:SF11 - FAMILY NOT NAMED // PEROXIDASE 21
MSTRG.11046	-1.51233638463541	-0.220228380769654	-1.57716369892984	0	0.115951	Soltu.DM.04G034320.1	(1 of 2) PTHR24361//PTHR24361:SF337 - MITOGEN-ACTIVATED KINASE KINASE KINASE // SUBFAMILY NOT NAMED
MSTRG.23988	0.0274661077903449	-1.21124572688339	-1.04917364075917	1	0.115827	Soltu.DM.11G002410.1	(1 of 1) PTHR36725//PTHR36725:SF1 - FAMILY NOT NAMED // SENESCENCE-ASSOCIATED PROTEIN-RELATED
MSTRG.27170	-0.0914376563844067	-1.60881026144196	-1.10291051998867	1	0.115567	Soltu.DM.12G024480.1	(1 of 3) 4.2.3.126 - Gamma-muurolene synthase
MSTRG.13178	0.695989759836441	-1.8725706428159297	-0.797070380277349	1	0.114789	Soltu.DM.05G027180.1	(1 of 1) PTHR19241:SF230 - ABC TRANSPORTER G FAMILY MEMBER 5
MSTRG.10635	0.0387587983204861	-1.14949769679709	-0.955852102546418	1	0.114769	Soltu.DM.04G028940.2	(1 of 3) K17469 - sulfate transporter 2, low-affinity (SULTR2)
MSTRG.1381	-9.13733009955121	-0.59783950793445	-5.2583161126738895	2	0.11424	Soltu.DM.01G024200.1	(1 of 11) PTHR13683//PTHR13683:SF295 - ASPARTYL PROTEASES // SUBFAMILY NOT NAMED
MSTRG.27292	-0.155646816441893	-3.54000734717696	-0.3003198607022769	1	0.113768	Soltu.DM.12G025950.1	(1 of 6) KOG4585 - Predicted transposase
MSTRG.13771	0.664623176384692	-0.0459728010499256	1.50218232941654	4	0.113676	-
MSTRG.2620	-1.44960797088298	-0.59979311025429	-1.91117439324988	0	0.113652	Soltu.DM.01G040550.1	(1 of 1) PTHR31916//PTHR31916:SF7 - FAMILY NOT NAMED // ALKALINE/NEUTRAL INVERTASE A-RELATED
MSTRG.11394	-1.06249056826392	-0.28516793035570503	-1.03389363937785	0	0.113523	Soltu.DM.05G000170.1	(1 of 6) PTHR11783//PTHR11783:SF93 - SULFOTRANSFERASE SULT // SUBFAMILY NOT NAMED
MSTRG.9275	-0.456882411285994	-2.05908597990253	-2.352768981567241	1	0.113087	Soltu.DM.04G006180.1	(1 of 23) PF00069//PF00560//PF13855 - Protein kinase domain (Pkinase) // Leucine Rich Repeat (LRR_1) // Leucine rich repeat (LRR_8)
MSTRG.9104	-1.00375013821874	0.131222237050473	-0.597636117184193	0	0.112559	Soltu.DM.04G004170.1	(1 of 3) PTHR30540//PTHR30540:SF5 - OSMOTIC STRESS POTASSIUM TRANSPORTER // SUBFAMILY NOT NAMED
MSTRG.4156	0.99288706755299	-0.463127475090905	1.53569388839617	4	0.112084	-
MSTRG.18189	-0.263120912424581	-1.22124232403346	-1.31812088720932	1	0.111581	-
MSTRG.4289	0.347660116464443	0.50466018011102	1.04563522375839	4	0.111525	Soltu.DM.02G011510.1	(1 of 1) 1.5.1.2 - Pyrroline-5-carboxylate reductase / P5CR
MSTRG.23082	0.05660673600752	-1.49631118681508	-0.18911566918738895	1	0.111463	Soltu.DM.10G021000.1	(1 of 3) 3.5.1.4 - Amidase / Acylase
MSTRG.17965	-0.691598348892543	-0.539454217169189	-1.06504964670629	0	0.11135	Soltu.DM.08G005330.1	(1 of 5) PTHR32002//PTHR32002:SF7 - FAMILY NOT NAMED // PROTEIN NLP8-RELATED
MSTRG.4847	-4.5080643585506	-0.25768103241521	-3.69740921776736	2	0.110553	Soltu.DM.02G018790.1	(1 of 6) PF12609 - Wound-induced protein (DUF3774)
MSTRG.8464	-0.0956151948125006	1.05217927783433	1.3379901722566598	4	0.110354	Soltu.DM.03G033640.1	(1 of 1) PTHR24115//PTHR24115:SF522 - FAMILY NOT NAMED // KINESIN-LIKE PROTEIN NACK1
MSTRG.27586	0.342689956895054	0.434834994802503	1.04020688513301	4	0.110257	-
MSTRG.21260	0.4833450890543071	0.177347388171422	1.0040690494838298	4	0.11022	Soltu.DM.09G024830.1	(1 of 453) PF01535 - PPR repeat (PPR)
MSTRG.17092	-0.146546190307584	0.8460138865395309	1.03768048206262	4	0.110093	Soltu.DM.07G022340.1
MSTRG.18760	-1.917014948827	-0.162417689113867	-1.06439626271531	0	0.109188	Soltu.DM.08G017910.1	(1 of 9) 4.1.1.28//4.1.1.53 - Aromatic-L-amino-acid decarboxylase / Tryptophan decarboxylase // Phenylalanine decarboxylase / L-phenylalanine decarboxylase
MSTRG.5127	-2.47397554494669	-0.44595551043858	-2.75737071820561	2	0.108754	Soltu.DM.02G022200.2	(1 of 7) KOG0149 - Predicted RNA-binding protein SEB4 (RRM superfamily)
MSTRG.23815	-0.9496779000099292	-2.7809937890518	-3.56451750724136	2	0.10857	Soltu.DM.11G000570.1	(1 of 1) K14445 - solute carrier family 13 (sodium-dependent dicarboxylate transporter), member 2/3/5 (SLC13A2_3_5)
MSTRG.10261	-0.645816723963356	-0.9074622552666808	-1.4443332583926105	0	0.108479	Soltu.DM.04G023170.1	(1 of 35) PTHR31175//PTHR31175:SF7 - AUXIN-RESPONSIVE FAMILY PROTEIN // SUBFAMILY NOT NAMED
MSTRG.23054	-1.5967773819418305	0.0807607619358986	-0.8015809220625051	0	0.108244	Soltu.DM.10G020790.1	(1 of 4) PTHR22814//PTHR22814:SF93 - COPPER TRANSPORT PROTEIN ATOX1-RELATED // SUBFAMILY NOT NAMED
MSTRG.17777	-0.121036139655534	1.54793050387303	1.59190688724125	4	0.108038	Soltu.DM.08G002860.1	(1 of 3) PTHR31731//PTHR31731:SF7 - FAMILY NOT NAMED // BIFUNCTIONAL INHIBITOR/LIPID-TRANSFER PROTEIN/SEED STORAGE 2S ALBUMIN SUPERFAMILY PROTEIN
MSTRG.14772	0.0274502842383496	-1.89928252448638	-1.7070664617018798	1	0.10782	Soltu.DM.06G024540.1	(1 of 4) 6.2.1.12//6.2.1.34 - 4-coumarate--CoA ligase / 4-coumaryl-CoA synthetase // Trans-feruloyl-CoA synthase / Trans-feruloyl-CoA synthetase
MSTRG.2597	-0.00610638725304566	-1.1327452083161	-0.24997208760994105	1	0.107181	Soltu.DM.01G040240.1	(1 of 1) 2.5.1.43 - Nicotianamine synthase
MSTRG.20333	-3.1257959212983297	-0.419616882760251	-2.00361539380898	2	0.106996	Soltu.DM.09G009490.1	(1 of 1) PTHR31221:SF12 - WRKY TRANSCRIPTION FACTOR 25-RELATED
MSTRG.25298	-2.31691379241335	-0.386027990046412	-1.05430494042399	0	0.106815	Soltu.DM.11G021580.1	(1 of 1) PF01073//PF01370//PF03015 - 3-beta hydroxysteroid dehydrogenase/isomerase family (3Beta_HSD) // NAD dependent epimerase/dehydratase family (Epimerase) // Male sterility protein (Sterile)
MSTRG.23976	-0.0685529511112492	-1.60205922848613	-0.3815656865812601	1	0.106806	Soltu.DM.11G002290.1	(1 of 1) PTHR32018:SF6 - GALACTOSE-BINDING PROTEIN-RELATED
MSTRG.6230	-1.23122820081463	-0.6000311543830401	-1.67770393726599	0	0.106799	Soltu.DM.03G001860.2	(1 of 1) PTHR22835//PTHR22835:SF210 - ZINC FINGER FYVE DOMAIN CONTAINING PROTEIN // SUBFAMILY NOT NAMED
MSTRG.17037	-1.30217098770073	0.397994906660421	-0.668689520705162	0	0.1067	Soltu.DM.07G021630.1	(1 of 6) PF00069//PF01453//PF08276 - Protein kinase domain (Pkinase) // D-mannose binding lectin (B_lectin) // PAN-like domain (PAN_2)
MSTRG.2571	-1.16605796161832	-0.220859154418822	-0.448744134535109	0	0.106285	Soltu.DM.01G039930.1	(1 of 2) PTHR31636:SF46 - SCARECROW-LIKE PROTEIN 11-RELATED
MSTRG.23058	0.7663425185620859	0.302963639182928	1.55172206050049	4	0.106102	Soltu.DM.10G020820.1	(1 of 5) PTHR10641//PTHR10641:SF526 - MYB-LIKE DNA-BINDING PROTEIN MYB // TRANSCRIPTION FACTOR MYB113-RELATED
MSTRG.18752	-1.26264197767162	-0.345438696783508	-1.07734073190117	0	0.10606	Soltu.DM.08G017830.1
MSTRG.1407	-2.6655019927417203	-0.92219770203815	-2.09999937438996	2	0.105039	Soltu.DM.01G024580.1	(1 of 38) PF05553 - Cotton fibre expressed protein (DUF761)
MSTRG.7695	-1.4017470118013602	1.07128940888041	0.20227995776570895	3	0.104959	-
MSTRG.19765	-1.2995006436969	-0.0193626951548919	-0.640525802171861	0	0.104721	Soltu.DM.09G001360.1	(1 of 6) PTHR11260//PTHR11260:SF316 - GLUTATHIONE S-TRANSFERASE, GST, SUPERFAMILY, GST DOMAIN CONTAINING // SUBFAMILY NOT NAMED
MSTRG.6936	-1.04970470047743	-1.17606502595235	-2.10061068036102	0	0.104354	Soltu.DM.03G013520.2	(1 of 3) PF11331 - Probable zinc-ribbon domain (zinc_ribbon_12)
MSTRG.22672	-1.03184189414603	-1.0793588357613	-1.98401481003739	0	0.104046	Soltu.DM.10G015470.1	(1 of 10) PTHR24282//PTHR24282:SF16 - CYTOCHROME P450 FAMILY MEMBER // SUBFAMILY NOT NAMED
MSTRG.22680	-0.0218903698581959	0.8697358095432521	1.62640902366846	4	0.103942	Soltu.DM.10G015640.1
MSTRG.12203	0.256160767677992	-1.35680875714576	-0.8704626612027291	1	0.103822	Soltu.DM.05G011770.1	(1 of 4) PF02301 - HORMA domain (HORMA)
MSTRG.11505	0.5637121526466949	0.0534683774843429	1.01057378540873	4	0.103258	Soltu.DM.05G001600.1	(1 of 2) PTHR28630:SF3 - REDOX-REGULATORY PROTEIN FAM213A
MSTRG.17176	-2.20147140597136	-0.571610930008395	-2.3528944389651696	2	0.103019	-
MSTRG.92	-1.8282028186134895	-0.4121206469225621	-1.43268169477474	0	0.102941	-
MSTRG.26308	-1.06836921382353	0.240819356505123	-0.4163549201962821	0	0.102693	Soltu.DM.12G008150.1	(1 of 13) 1.1.1.331 - Secoisolariciresinol dehydrogenase
MSTRG.25637	0.228712098636542	0.655576974665222	1.20880254336627	4	0.102623	Soltu.DM.11G025750.1	(1 of 1) PTHR31301//PTHR31301:SF14 - FAMILY NOT NAMED // LOB DOMAIN-CONTAINING PROTEIN 1-RELATED
MSTRG.3796	-1.7180886567382898	-0.0689994494172036	-1.20512410128151	0	0.102584	Soltu.DM.02G004200.1	(1 of 85) PF03106 - WRKY DNA -binding domain (WRKY)
MSTRG.8629	-0.114914407329942	1.14202214276345	1.44140482117519	4	0.102436	Soltu.DM.03G035680.1
MSTRG.1245	0.00236090322572476	0.18719809072956894	2.5084947028575697	4	0.102371	Soltu.DM.01G022230.1	(1 of 1) KOG1319 - bHLHZip transcription factor BIGMAX
MSTRG.8127	1.2015456790631205	-0.858170218753746	0.4911902849558161	4	0.102308	-
MSTRG.8881	0.4336971679533689	0.170398387320031	1.06457087395042	4	0.101387	Soltu.DM.04G001080.1
MSTRG.2768	-1.21279201567442	0.7366630471235209	-0.17822043075208702	3	0.100126	Soltu.DM.01G042410.1
MSTRG.22687	-0.158114421938558	-2.27323653849771	-0.41508452442529103	1	0.0999668	-
MSTRG.12884	-2.5491117150430296	-0.7619981626067058	-2.69843323271848	2	0.0998394	Soltu.DM.05G023360.1	(1 of 3) PTHR31221:SF13 - WRKY TRANSCRIPTION FACTOR 48-RELATED
MSTRG.1172	-0.2791825604350661	-2.09000573684332	-1.33766556772432	1	0.0996831	-
MSTRG.24649	-4.96470497565582	-0.262741570077472	-3.0169310995327003	2	0.0992718	Soltu.DM.11G011650.1	(1 of 11) PTHR31388//PTHR31388:SF37 - FAMILY NOT NAMED // PEROXIDASE 4-RELATED
MSTRG.24424	-1.12803233248003	-0.2949601425555169	-0.8138219311294369	0	0.0985127	Soltu.DM.11G008510.1	(1 of 15) PF00069//PF00954//PF01453 - Protein kinase domain (Pkinase) // S-locus glycoprotein domain (S_locus_glycop) // D-mannose binding lectin (B_lectin)
MSTRG.18926	0.147554756820071	0.589326155610642	1.0347631091882	4	0.09844	Soltu.DM.08G020380.1	(1 of 217) PF01535//PF13041 - PPR repeat (PPR) // PPR repeat family (PPR_2)
MSTRG.22703	0.0169467199217204	-1.3531626275918702	-0.803699467795333	1	0.0981641	Soltu.DM.10G015890.1	(1 of 4) PTHR31175//PTHR31175:SF11 - AUXIN-RESPONSIVE FAMILY PROTEIN // SUBFAMILY NOT NAMED
MSTRG.4293	-0.1310617215906	-2.19055804857343	-0.14693137663553	1	0.0978849	Soltu.DM.02G011540.1	(1 of 1) PTHR13871//PTHR13871:SF42 - THIOREDOXIN // CYSTEINE/HISTIDINE-RICH C1 DOMAIN-CONTAINING PROTEIN-RELATED
MSTRG.10255	-0.22505512919738896	-1.06299455003013	-1.07075850416537	1	0.0977681	Soltu.DM.04G023130.1	(1 of 35) PTHR31175//PTHR31175:SF7 - AUXIN-RESPONSIVE FAMILY PROTEIN // SUBFAMILY NOT NAMED
MSTRG.21762	-1.42776782451327	0.128170331572677	-0.994258218771452	0	0.0975645	Soltu.DM.09G031520.1	(1 of 2) PTHR31568//PTHR31568:SF3 - FAMILY NOT NAMED // CYSTM1 FAMILY PROTEIN A-RELATED
MSTRG.23386	-2.07281233661286	-0.370782958033909	-2.1959344999176	0	0.0973687	Soltu.DM.10G025370.1	(1 of 3) PTHR31415//PTHR31415:SF4 - FAMILY NOT NAMED // HARPIN-INDUCED PROTEIN-LIKE-RELATED
MSTRG.23629	-0.631421675955499	-1.15220874363102	-1.38731562172656	1	0.096278	Soltu.DM.10G028300.2	(1 of 3) PTHR12632//PTHR12632:SF14 - TRANSCRIPTION FACTOR NF-Y ALPHA-RELATED // NUCLEAR TRANSCRIPTION FACTOR Y SUBUNIT A-1-RELATED
MSTRG.3897	-0.0691981416567241	1.25575765562958	1.5505577783859097	4	0.0960273	Soltu.DM.02G005890.1
MSTRG.26389	-1.96846868827429	-0.0311784260538081	-0.842957273827366	0	0.095832	Soltu.DM.12G009410.1	(1 of 16) 1.1.1.100 - 3-oxoacyl-[acyl-carrier-protein] reductase
MSTRG.19426	-0.166264313307483	-1.17035223587429	-1.2213871623534598	1	0.095749	Soltu.DM.08G026750.1	(1 of 3) PTHR31750:SF4 - PROTEIN STAY-GREEN 1, CHLOROPLASTIC-RELATED
MSTRG.24640	-10.175310543256801	-0.190743112977059	-0.164550828710453	2	0.0957057	Soltu.DM.11G011530.1	(1 of 11) PTHR31388:SF37 - PEROXIDASE 4-RELATED
MSTRG.23689	0.0358203296618717	0.5432695503064411	1.10352666090528	4	0.0951297	Soltu.DM.10G029410.1
MSTRG.11995	-0.113830303855606	-2.6761065908105	-0.8189337755130981	1	0.0947694	Soltu.DM.05G008600.1	(1 of 255) PF00646 - F-box domain (F-box)
MSTRG.16959	-1.31847106534503	-0.4835815914427801	-1.6459603445929	0	0.0946858	Soltu.DM.07G020310.1	(1 of 2) PTHR10168//PTHR10168:SF111 - GLUTAREDOXIN // MONOTHIOL GLUTAREDOXIN-S13
MSTRG.7852	1.14422069211004	-0.901649522038754	0.787367225624945	4	0.0938976	Soltu.DM.03G025660.1	(1 of 1) PF10342 - Ser-Thr-rich glycosyl-phosphatidyl-inositol-anchored membrane family (GPI-anchored)
MSTRG.16213	0.20759244171896105	-1.48599334098845	-0.0268662310742391	1	0.0938111	-
MSTRG.6341	-0.0943726596183434	1.08165490507518	1.33346702924995	4	0.0936364	Soltu.DM.03G003380.1	(1 of 3) PTHR10177:SF250 - CYCLIN-B2-3-RELATED
MSTRG.10025	-3.1830840659549904	-0.0225960029284454	-2.63075171637216	2	0.093524	Soltu.DM.04G019370.1	(1 of 51) PF03195 - Protein of unknown function DUF260 (DUF260)
MSTRG.11012	-0.8026431427472951	-0.416493848497584	-1.08973952249589	0	0.0933689	-
MSTRG.10186	-2.53392366546854	-0.25654763654757	-0.7944950222871059	0	0.0928378	Soltu.DM.04G022150.1	(1 of 3) 1.10.3.2//1.10.3.3 - Laccase / Urishiol oxidase // L-ascorbate oxidase / Ascorbase
MSTRG.25077	-2.3459572644204902	0.0286764812635863	-2.12875818980763	0	0.0925682	Soltu.DM.11G018650.1	(1 of 38) K04733 - interleukin-1 receptor-associated kinase 4 (IRAK4)
MSTRG.27515	-2.58141573359741	0.37308155377934704	-1.0296890636185	0	0.0922744	Soltu.DM.12G028810.1
MSTRG.1806	-1.15509795032667	0.6896703004239351	-0.11202130931639	3	0.0922275	Soltu.DM.01G029660.1	(1 of 2) PTHR14155//PTHR14155:SF147 - RING FINGER DOMAIN-CONTAINING // SUBFAMILY NOT NAMED
MSTRG.17553	-0.194762669107901	1.3634775948786002	1.41272131884046	4	0.0921845	Soltu.DM.07G028500.1
MSTRG.14324	-0.9493475889278652	-0.573568794387666	-1.28942606875356	0	0.0921683	Soltu.DM.06G018050.1	(1 of 59) 2.7.10.2 - Non-specific protein-tyrosine kinase / Cytoplasmic protein tyrosine kinase
MSTRG.11414	0.0817096720249701	0.21279325225659	1.19256214414792	4	0.0918989	Soltu.DM.05G000380.1	(1 of 38) K13495 - cis-zeatin O-glucosyltransferase (CISZOG)
MSTRG.21291	0.443958091642378	-2.4250794564875897	-0.32947605872457897	1	0.0917014	-
MSTRG.21348	0.399140427528847	0.129135559739712	2.0123894769639503	4	0.091681	-
MSTRG.13463	-6.15081580650252	4.44163843449015	0.18305519097559805	3	0.0916266	Soltu.DM.06G003390.1
MSTRG.17980	-3.6389456247105	-0.0637320512329624	-3.0947884714975697	2	0.0916013	-
MSTRG.26668	-1.29394709756343	-0.473580661977059	-0.418499267216747	0	0.0915358	-
MSTRG.25264	1.10252744304934	-0.5883593429052281	0.612080974642109	4	0.0915177	Soltu.DM.11G021220.1	(1 of 2) K12836 - splicing factor U2AF 35 kDa subunit (U2AF1)
MSTRG.11937	0.733016267867225	0.407610917597856	1.49429673520679	4	0.0909914	Soltu.DM.05G007830.1	(1 of 2) PTHR11654//PTHR11654:SF137 - OLIGOPEPTIDE TRANSPORTER-RELATED // SUBFAMILY NOT NAMED
MSTRG.7841	0.478629013831505	-1.03247816068979	-0.289420795987378	1	0.0907437	Soltu.DM.03G025500.1	(1 of 592) PF00067 - Cytochrome P450 (p450)
MSTRG.10550	-2.80467708850204	0.22584274174083496	-2.20344405394836	2	0.0907178	Soltu.DM.04G027770.1	(1 of 2) PTHR22595:SF37 - CHITINASE-RELATED
MSTRG.22848	-2.48253748040169	-0.350317276508139	-2.34132185234655	2	0.0906481	Soltu.DM.10G017860.1	(1 of 2) PTHR31989:SF2 - NAC DOMAIN CONTAINING PROTEIN 36
MSTRG.10095	-3.0643574226441097	0.405217628706617	-1.42325532475579	0	0.0905264	Soltu.DM.04G020590.1	(1 of 34) PF14009 - Domain of unknown function (DUF4228) (DUF4228)
MSTRG.13843	-0.0108131343703925	1.27389637206635	1.80846076891416	4	0.0895223	Soltu.DM.06G010350.1	(1 of 1) PTHR27008//PTHR27008:SF27 - FAMILY NOT NAMED // LEUCINE-RICH REPEAT RECEPTOR-LIKE PROTEIN KINASE IMK3-RELATED
MSTRG.14773	0.134193856269925	-1.25582323916312	-0.668642918949323	1	0.0894593	-
MSTRG.27581	-0.13890464851472695	-1.6904458985474595	-1.20479883878202	1	0.0891189	Soltu.DM.12G029680.1	(1 of 3) PTHR19297:SF75 - CORE-2/I-BRANCHING BETA-1,6-N-ACETYLGLUCOSAMINYLTRANSFERASE FAMILY PROTEIN
MSTRG.12686	-1.31423515065844	-0.0138006384524782	-0.967729481592633	0	0.0889835	-
MSTRG.19718	-1.4016543910068	-0.21066354010232105	-1.42737730385456	0	0.0888924	Soltu.DM.09G000670.1	(1 of 2) PTHR11662:SF235 - ANION TRANSPORTER 3, CHLOROPLASTIC-RELATED
MSTRG.8715	0.870133078721261	0.17468435472373	1.25058937283021	4	0.0887362	-
MSTRG.26282	-1.36656835289594	-0.364582059066598	-1.58756079362429	0	0.0885391	Soltu.DM.12G007760.1	(1 of 6) PTHR11945:SF208 - MADS-BOX PROTEIN SOC1
MSTRG.1626	-2.2157637600455096	-0.119874464418735	-0.33988522082843	0	0.0885341	Soltu.DM.01G027090.1
MSTRG.4243	-0.572914033287505	-0.751383830113866	-1.14551307855323	0	0.0884611	-
MSTRG.4366	0.726394780836987	0.21779177394265	1.2088267102793	4	0.0882457	Soltu.DM.02G012490.1	(1 of 217) PF01535//PF13041 - PPR repeat (PPR) // PPR repeat family (PPR_2)
MSTRG.14780	-0.127137606029511	-1.33508617093419	-1.21585547805284	1	0.0881801	Soltu.DM.06G024590.1	(1 of 2) K08054 - calnexin (CANX)
MSTRG.21193	-0.202089536921408	1.19309488419207	1.26884449458731	4	0.0881113	Soltu.DM.09G023860.1	(1 of 1) K00770 - 1,4-beta-D-xylan synthase (E2.4.2.24)
MSTRG.9105	-1.15447990633841	-0.0246148949548856	-0.99838055262341	0	0.0878453	Soltu.DM.04G004220.1	(1 of 3) PTHR30540//PTHR30540:SF5 - OSMOTIC STRESS POTASSIUM TRANSPORTER // SUBFAMILY NOT NAMED
MSTRG.5430	-2.5130371286115496	-0.0688276565544245	-1.92849654619486	0	0.0876864	Soltu.DM.02G026190.1	(1 of 4) 3.5.1.94 - Gamma-glutamyl-gamma-aminobutyrate hydrolase / Gamma-glutamyl-GABA hydrolase
MSTRG.8466	-2.26082077352475	-0.2884417936649929	-1.90139534173207	0	0.0869868	Soltu.DM.03G033680.1	(1 of 2) PTHR31713:SF15 - PROTEIN SAR DEFICIENT 1
MSTRG.40	-0.14348658529212602	-2.95415316378218	-0.347547491810719	1	0.0869355	Soltu.DM.01G000050.1	(1 of 2) PTHR10110//PTHR10110:SF86 - SODIUM/HYDROGEN EXCHANGER // SODIUM/HYDROGEN EXCHANGER 7-RELATED
MSTRG.1131	0.408569818182894	0.733393943108172	1.36133484414039	4	0.0865621	-
MSTRG.6154	0.009989553167997359	1.10444107965768	1.8245487123131103	4	0.0862851	Soltu.DM.03G000700.1	(1 of 2) PTHR24115//PTHR24115:SF416 - FAMILY NOT NAMED // PHRAGMOPLAST-ASSOCIATED KINESIN-RELATED PROTEIN 2
MSTRG.14371	-1.79238161071192	-0.530585884793729	-2.21061225853986	0	0.0860634	Soltu.DM.06G018590.1
MSTRG.22135	0.285113520798018	-1.32681421553295	-0.269810470233356	1	0.0858201	-
MSTRG.8823	-2.24729715384703	5.012672754879629	3.12641120330963	5	0.0857715	Soltu.DM.04G000180.1	(1 of 27) 1.14.13.21 - Flavonoid 3'-monooxygenase / Flavonoid 3'-hydroxylase
MSTRG.18853	-2.32862525645113	-0.105431180300476	-1.33819975317024	0	0.085627	Soltu.DM.08G019200.1	(1 of 7) 1.10.3.1 - Catechol oxidase / Tyrosinase
MSTRG.26267	-1.1544591236901798	-0.200815022775781	-1.18234434653738	0	0.085551	Soltu.DM.12G007550.1	(1 of 13) 1.1.1.331 - Secoisolariciresinol dehydrogenase
MSTRG.19672	0.406204858372932	0.576917135664052	1.23405740350133	4	0.0855388	Soltu.DM.08G030110.1
MSTRG.17499	-1.07256549479688	-0.610950000810035	-1.58734723799835	0	0.0851915	Soltu.DM.07G027830.1	(1 of 1) PTHR31268:SF4 - GALACTINOL--SUCROSE GALACTOSYLTRANSFERASE 1-RELATED
MSTRG.21106	-0.0147772862827848	0.577425922762834	1.08581466457208	4	0.0850509	Soltu.DM.09G022880.1	(1 of 16) PF07765 - KIP1-like protein (KIP1)
MSTRG.13317	-1.4686081202846202	-0.569780752629388	-1.8347924337068304	0	0.0849462	Soltu.DM.06G001440.2	(1 of 33) KOG0617 - Ras suppressor protein (contains leucine-rich repeats)
MSTRG.13741	-0.0940004789339865	0.7616982892528058	1.22163605624691	4	0.0848845	Soltu.DM.06G008810.1	(1 of 1) PTHR19918//PTHR19918:SF7 - CELL DIVISION CYCLE 20 CDC20 FIZZY -RELATED // PROTEIN FIZZY-RELATED 3
MSTRG.6135	-1.24637824606745	1.31236536608871	0.19184175759173006	3	0.0848498	Soltu.DM.03G000420.1	(1 of 2) PTHR24343:SF102 - CBL-INTERACTING SERINE/THREONINE-PROTEIN KINASE 7
MSTRG.5185	-0.32904144638673605	1.04958192784821	0.8414780867239291	3	0.0847649	Soltu.DM.02G023130.1	(1 of 1) PTHR12161//PTHR12161:SF19 - UNCHARACTERIZED DUF292 // REGULATOR OF VPS4 ACTIVITY IN THE MVB PATHWAY PROTEIN
MSTRG.2145	-2.51344186375664	-0.0355985978602019	-2.16525145877601	2	0.084477	Soltu.DM.01G034150.1	(1 of 2) PTHR10358//PTHR10358:SF7 - ENDOSULFINE // SUBFAMILY NOT NAMED
MSTRG.25495	0.4324236879330179	0.523085691406424	1.47132825340042	4	0.0839504	Soltu.DM.11G024020.1	(1 of 217) PF01535//PF13041 - PPR repeat (PPR) // PPR repeat family (PPR_2)
MSTRG.14749	0.286924898437545	-1.6031544137623102	-0.904245900274806	1	0.0838729	Soltu.DM.06G024260.1	(1 of 2) PTHR24347:SF186 - CBL-INTERACTING SERINE/THREONINE-PROTEIN KINASE 16
MSTRG.27449	-3.4228244180460203	-0.0716469289387491	-2.0384802903967403	2	0.0838228	Soltu.DM.12G027810.1
MSTRG.26298	-0.0660297474012731	-1.68440674371308	-1.21688453527885	1	0.0836904	Soltu.DM.12G008000.1	(1 of 35) PTHR31175//PTHR31175:SF7 - AUXIN-RESPONSIVE FAMILY PROTEIN // SUBFAMILY NOT NAMED
MSTRG.10573	-2.83231810867388	-0.5142037727440639	-3.01691610968238	2	0.082907	Soltu.DM.04G028130.1	(1 of 5) PTHR31221:SF36 - WRKY TRANSCRIPTION FACTOR 50-RELATED
MSTRG.19829	-1.44550281186198	-0.115731776001128	-1.4233455343375	0	0.082547	Soltu.DM.09G002120.1	(1 of 31) 2.7.10.2//2.7.11.1 - Non-specific protein-tyrosine kinase / Cytoplasmic protein tyrosine kinase // Non-specific serine/threonine protein kinase / Threonine-specific protein kinase
MSTRG.10266	-0.598175375382614	-1.61128696639549	-2.26010047879828	1	0.0822687	Soltu.DM.04G023230.1	(1 of 35) PTHR31175//PTHR31175:SF7 - AUXIN-RESPONSIVE FAMILY PROTEIN // SUBFAMILY NOT NAMED
MSTRG.16418	-0.0789821847430757	1.16679157252671	1.34288385638555	4	0.082235	Soltu.DM.07G012600.1	(1 of 1) PTHR39113//PTHR39113:SF1 - FAMILY NOT NAMED // MEMBRANE LIPOPROTEIN-RELATED
MSTRG.23770	-1.05541761968008	-0.24625508945953306	-0.915820369071348	0	0.0821774	Soltu.DM.10G030360.1	(1 of 3) PTHR24349:SF81 - CALCIUM-DEPENDENT PROTEIN KINASE 20
MSTRG.5685	-1.97304192961282	-0.289221004359108	-2.14273973499391	0	0.0821207	Soltu.DM.02G029370.1	(1 of 5) PTHR23155//PTHR23155:SF543 - LEUCINE-RICH REPEAT-CONTAINING PROTEIN // SUBFAMILY NOT NAMED
MSTRG.6260	0.0842964757955211	0.32026054537539195	1.61084563576296	4	0.0821059	Soltu.DM.03G002180.1
MSTRG.7224	-0.179634546764827	1.1123979502153	1.14257329158784	4	0.082082	Soltu.DM.03G017950.2	(1 of 1) PTHR24115:SF550 - ATP BINDING MICROTUBULE MOTOR FAMILY PROTEIN
MSTRG.6441	-0.6981317049034311	-0.598676316641817	-1.19433297181615	0	0.0820382	Soltu.DM.03G004740.1	(1 of 34) PF14009 - Domain of unknown function (DUF4228) (DUF4228)
MSTRG.6118	-0.9967708424902	-0.23524888186582305	-1.12367894600925	0	0.0819686	Soltu.DM.03G000170.1	(1 of 15) PF00069//PF00954//PF01453 - Protein kinase domain (Pkinase) // S-locus glycoprotein domain (S_locus_glycop) // D-mannose binding lectin (B_lectin)
MSTRG.8842	-1.22138796998796	0.8335531404166869	-0.13592175126463302	3	0.081904	Soltu.DM.04G000490.1	(1 of 3) PF16136 - Putative nuclear localisation signal (NINJA_B)
MSTRG.23729	0.119989915615835	-1.85086677910947	-1.42243471906753	1	0.0816365	Soltu.DM.10G029820.1	(1 of 4) PF00106//PF13561 - short chain dehydrogenase (adh_short) // Enoyl-(Acyl carrier protein) reductase (adh_short_C2)
MSTRG.19308	-0.563132286596413	-0.9646017452960892	-1.4799318754282502	0	0.0815441	Soltu.DM.08G025180.1	(1 of 26) PF14547 - Hydrophobic seed protein (Hydrophob_seed)
MSTRG.497	-1.66824900830085	-0.0416673738747943	-0.19415785922401305	0	0.0814498	Soltu.DM.01G005820.1
MSTRG.17917	1.12116797024272	-0.208133957419022	1.0965450502174598	4	0.0812369	Soltu.DM.08G004780.1	(1 of 49) PF13456 - Reverse transcriptase-like (RVT_3)
MSTRG.24639	-6.21907638778806	0.207338402512978	-4.08385070039836	2	0.0811403	Soltu.DM.11G011520.1	(1 of 11) PTHR31388:SF37 - PEROXIDASE 4-RELATED
MSTRG.4265	-1.51557662491671	0.0549867156734778	-1.26837073963602	0	0.0810559	Soltu.DM.02G011090.1	(1 of 1) PF00069//PF00139//PF07714 - Protein kinase domain (Pkinase) // Legume lectin domain (Lectin_legB) // Protein tyrosine kinase (Pkinase_Tyr)
MSTRG.25437	-0.9008800657702308	1.6432930862321	0.8334342935193421	3	0.0809466	Soltu.DM.11G023230.1	(1 of 6) 1.14.13.88 - Flavonoid 3',5'-hydroxylase / F3'5'H
MSTRG.6376	1.00600137637659	-0.652346965201429	0.438014169591989	4	0.0809095	Soltu.DM.03G003760.1	(1 of 17) PF00560//PF07714//PF08263//PF13855 - Leucine Rich Repeat (LRR_1) // Protein tyrosine kinase (Pkinase_Tyr) // Leucine rich repeat N-terminal domain (LRRNT_2) // Leucine rich repeat (LRR_8)
MSTRG.4921	-1.52678688020034	0.8626691707718371	-0.42583358757636897	0	0.0806078	Soltu.DM.02G019680.1	(1 of 11) PTHR32099:SF1 - CYSTEINE-RICH RECEPTOR-LIKE PROTEIN KINASE 9-RELATED
MSTRG.21356	0.863605866596895	0.834046386955148	2.83150351739968	4	0.0803065	Soltu.DM.09G025860.1	(1 of 22) PF00280 - Potato inhibitor I family (potato_inhibit)
MSTRG.9402	-5.23682247165271	-0.864995352897013	-5.6402203138571	2	0.0801766	Soltu.DM.04G008000.1	(1 of 5) PTHR10168//PTHR10168:SF71 - GLUTAREDOXIN // SUBFAMILY NOT NAMED
MSTRG.13173	-0.623043218699177	-1.4649931635321998	-1.90805534850234	1	0.0800074	-
MSTRG.3378	-0.20556973865906	-1.4576566243850202	-1.49597157017793	1	0.0799793	Soltu.DM.01G050590.1	(1 of 45) K14488 - SAUR family protein (SAUR)
MSTRG.4153	-0.0831998069221144	-1.16057491262047	-0.43212773156036494	1	0.0798886	Soltu.DM.02G009690.1	(1 of 12) 6.4.1.2 - Acetyl-CoA carboxylase
MSTRG.16222	0.0938709256382943	-1.91065738118429	-1.67594212788313	1	0.0795957	Soltu.DM.07G009540.1	(1 of 2) PTHR11654//PTHR11654:SF85 - OLIGOPEPTIDE TRANSPORTER-RELATED // PROTEIN NRT1/ PTR FAMILY 6.2
MSTRG.10523	-0.281132345607762	-0.402069872287854	-1.90003128140224	0	0.0790117	-
MSTRG.6940	-0.7952439548361899	-1.30879357412527	-1.88190576972042	0	0.0787146	-
MSTRG.2778	-3.1283325547766103	1.43806567943125	-0.701315120486815	0	0.0786746	Soltu.DM.01G042520.1	(1 of 2) PTHR10374//PTHR10374:SF13 - LACTOYLGLUTATHIONE LYASE GLYOXALASE I // SUBFAMILY NOT NAMED
MSTRG.3192	-4.77149451023581	-0.30540451226658	-4.14476741809758	2	0.0782362	-
MSTRG.8944	-0.661673752052668	-0.7039991169883509	-1.2843810560038302	0	0.0781102	Soltu.DM.04G001910.1	(1 of 2) PTHR34539:SF1 - GENOMIC DNA, CHROMOSOME 3, P1 CLONE: MPE11
MSTRG.7403	1.24584021204477	-1.80159683825248	-0.151838483365416	1	0.0778804	Soltu.DM.03G020090.1	(1 of 6) PTHR10791//PTHR10791:SF33 - RAG1-ACTIVATING PROTEIN 1 // SUBFAMILY NOT NAMED
MSTRG.3997	-0.6432744425852521	1.13912947495798	0.544914346233445	3	0.0775647	Soltu.DM.02G007260.1	(1 of 3) PTHR23180//PTHR23180:SF285 - CENTAURIN/ARF // SUBFAMILY NOT NAMED
MSTRG.3819	-1.16183413771862	0.0941673758261997	-0.797953641522227	0	0.0774232	Soltu.DM.02G004650.1	(1 of 2) PTHR31852//PTHR31852:SF1 - FAMILY NOT NAMED // LATE EMBRYOGENESIS ABUNDANT (LEA) HYDROXYPROLINE-RICH GLYCOPROTEIN-RELATED
MSTRG.55	-1.82615900224254	-0.866512830033867	-2.43468763598482	2	0.077107	Soltu.DM.01G000240.1	(1 of 3) PTHR22849:SF43 - U-BOX DOMAIN-CONTAINING PROTEIN 54-RELATED
MSTRG.1646	-0.0933692474383684	-1.07950780805047	-1.0783035327907802	1	0.0769024	Soltu.DM.01G027370.2	(1 of 2) K11159 - carotenoid cleavage dioxygenase (K11159)
MSTRG.25116	-0.10956159587361	1.09076336199937	1.3221463070286	4	0.076825	Soltu.DM.11G019270.1	(1 of 2) K06688 - ubiquitin-conjugating enzyme E2 C (UBE2C, UBC11)
MSTRG.7252	-0.0178922025265913	1.19325754679151	1.64502279704716	4	0.0764679	Soltu.DM.03G018310.1
MSTRG.10267	-0.309294385041154	-1.46660835340742	-1.99992790030427	1	0.0758869	Soltu.DM.04G023230.1	(1 of 35) PTHR31175//PTHR31175:SF7 - AUXIN-RESPONSIVE FAMILY PROTEIN // SUBFAMILY NOT NAMED
MSTRG.21360	1.06417588526466	0.962693728245098	3.1882184805603795	4	0.0758446	Soltu.DM.09G025900.1	(1 of 22) PF00280 - Potato inhibitor I family (potato_inhibit)
MSTRG.13828	-1.19170958896263	-0.647267810314546	-1.7727902817172598	0	0.0756896	Soltu.DM.06G010140.1	(1 of 12) PF00069//PF08263 - Protein kinase domain (Pkinase) // Leucine rich repeat N-terminal domain (LRRNT_2)
MSTRG.17035	-2.51560944924388	0.858443393811006	-1.33588675758671	0	0.0752325	Soltu.DM.07G021600.1	(1 of 6) PF00069//PF01453//PF08276 - Protein kinase domain (Pkinase) // D-mannose binding lectin (B_lectin) // PAN-like domain (PAN_2)
MSTRG.23725	0.11373063868142698	-2.09600431149298	-1.71146184655708	1	0.0749919	Soltu.DM.10G029740.1	(1 of 16) 1.1.1.100 - 3-oxoacyl-[acyl-carrier-protein] reductase
MSTRG.11157	0.162769140952821	0.205134844192095	1.1678280344078895	4	0.0749557	Soltu.DM.04G035610.2	(1 of 4) PTHR10366//PTHR10366:SF391 - NAD DEPENDENT EPIMERASE/DEHYDRATASE // SUBFAMILY NOT NAMED
MSTRG.18762	-1.62357596676217	-0.17667532297060395	-0.7098373990634179	0	0.0749445	Soltu.DM.08G017930.1	(1 of 9) 4.1.1.53 - Phenylalanine decarboxylase / L-phenylalanine decarboxylase
MSTRG.24673	-0.136349281633261	-1.92402357502977	-0.625367460791837	1	0.0749015	-
MSTRG.7573	-1.07906347694207	-0.27782721684352696	-1.24484703969429	0	0.0746128	Soltu.DM.03G022220.1
MSTRG.5833	1.40653137386229	-0.492851756816969	0.9807535190722092	4	0.0741598	Soltu.DM.02G031240.1	(1 of 3) PTHR11926//PTHR11926:SF352 - GLUCOSYL/GLUCURONOSYL TRANSFERASES // SUBFAMILY NOT NAMED
MSTRG.19763	-1.21444490617263	0.14874086223675198	-0.8424105975920541	0	0.0739364	Soltu.DM.09G001330.1	(1 of 6) PTHR11260//PTHR11260:SF316 - GLUTATHIONE S-TRANSFERASE, GST, SUPERFAMILY, GST DOMAIN CONTAINING // SUBFAMILY NOT NAMED
MSTRG.3247	-1.20048482667765	1.30435316741985	0.192286187664972	3	0.0738979	Soltu.DM.01G049030.1	(1 of 6) PF05055 - Protein of unknown function (DUF677) (DUF677)
MSTRG.18763	-1.57949375859467	-0.187146872779482	-0.41158287625238105	0	0.0735861	Soltu.DM.08G017950.1	(1 of 18) 4.1.1.28 - Aromatic-L-amino-acid decarboxylase / Tryptophan decarboxylase
MSTRG.409	0.8195436578397151	-1.45213468324481	-0.102428337059167	1	0.0733802	-
MSTRG.17695	-0.0434044773630518	0.9294341595695308	1.5138749681409198	4	0.0729905	Soltu.DM.08G001720.1	(1 of 2) PTHR33021:SF48 - EARLY NODULIN-LIKE PROTEIN 11-RELATED
MSTRG.6298	0.0162749030505975	1.12247978161476	1.79412424191294	4	0.0728895	Soltu.DM.03G002890.1
MSTRG.14577	-1.26640225745205	-0.674597844658639	-1.87658732967418	0	0.0727404	Soltu.DM.06G022070.1	(1 of 17) K05387 - glutamate receptor, ionotropic, plant (GRIP)
MSTRG.17823	0.409280497233752	0.26779512742166	1.14385182334048	4	0.0727342	Soltu.DM.08G003570.1	(1 of 217) PF01535//PF13041 - PPR repeat (PPR) // PPR repeat family (PPR_2)
MSTRG.3960	0.13287109557614998	-7.39082734963527	-3.4162184443736203	1	0.0727177	Soltu.DM.02G006790.1	(1 of 3) K12356 - coniferyl-alcohol glucosyltransferase (UGT72E)
MSTRG.3462	-1.74640625943062	-0.137311537110342	-1.3030483933546202	0	0.0725821	Soltu.DM.01G051570.1	(1 of 1) PTHR22950//PTHR22950:SF233 - AMINO ACID TRANSPORTER // SUBFAMILY NOT NAMED
MSTRG.6961	-1.22664962629775	-0.123872975939335	-1.18842047129973	0	0.0723357	Soltu.DM.03G013830.1	(1 of 2) PTHR31773//PTHR31773:SF6 - FAMILY NOT NAMED // METACASPASE-3
MSTRG.15801	-0.4733927404312801	-0.8047415786255859	-1.26656270063774	0	0.0721822	Soltu.DM.07G002740.1
MSTRG.25306	-3.04690846217286	-3.31259569238368	-5.02833812352709	2	0.0719918	Soltu.DM.11G021690.1	(1 of 47) 2.3.1.107 - Deacetylvindoline O-acetyltransferase / Deacetylvindoline acetyltransferase
MSTRG.13367	0.0363445351543617	0.8813624090305991	1.011102630418	4	0.0715631	Soltu.DM.06G002190.1	(1 of 3) K05841 - sterol 3beta-glucosyltransferase [EC:2.4.1.173] Glc b1-3 sterol (E2.4.1.173)
MSTRG.4920	-1.3601613170763702	0.982743121729116	-0.0518065378206367	3	0.071525	Soltu.DM.02G019680.1	(1 of 11) PTHR32099:SF1 - CYSTEINE-RICH RECEPTOR-LIKE PROTEIN KINASE 9-RELATED
MSTRG.14963	0.498001875803649	0.7213840815791559	1.44053136498649	4	0.0714993	Soltu.DM.06G026950.1	(1 of 3) PTHR24413//PTHR24413:SF75 - FAMILY NOT NAMED // BTB/POZ AND TAZ DOMAIN-CONTAINING PROTEIN 2
MSTRG.5082	-2.49088280398756	-0.565336826495813	-2.5259998819941	2	0.071461	Soltu.DM.02G021560.1	(1 of 47) 2.3.1.107 - Deacetylvindoline O-acetyltransferase / Deacetylvindoline acetyltransferase
MSTRG.22707	-0.0769007574784263	-2.42175526102836	-1.29681458849651	1	0.0713402	Soltu.DM.10G015930.1	(1 of 35) PTHR31175//PTHR31175:SF7 - AUXIN-RESPONSIVE FAMILY PROTEIN // SUBFAMILY NOT NAMED
MSTRG.17442	-0.5856948058963659	-0.677982981951222	-1.20614175494164	0	0.0710084	Soltu.DM.07G027040.1	(1 of 1) PTHR31238:SF3 - GERMIN-LIKE PROTEIN SUBFAMILY 3 MEMBER 4
MSTRG.14083	-0.34019294732730604	1.09069523145049	0.795783481893177	3	0.0709699	Soltu.DM.06G014070.1	(1 of 4) PTHR24326//PTHR24326:SF122 - FAMILY NOT NAMED // HOMEOBOX-LEUCINE ZIPPER PROTEIN ATHB-12-RELATED
MSTRG.18759	-1.6159334192711898	-0.0965830462005073	-0.616867221676465	0	0.0709258	Soltu.DM.08G017890.1	(1 of 9) 4.1.1.28//4.1.1.53 - Aromatic-L-amino-acid decarboxylase / Tryptophan decarboxylase // Phenylalanine decarboxylase / L-phenylalanine decarboxylase
MSTRG.8017	-2.81958559745376	0.124711437854636	-1.9711083620375904	2	0.0707606	Soltu.DM.03G027860.1	(1 of 13) PF07887 - Calmodulin binding protein-like (Calmodulin_bind)
MSTRG.5692	-1.5452653850224798	-0.283141626495949	-1.74100130882918	0	0.0705953	Soltu.DM.02G029410.1	(1 of 5) PTHR23155//PTHR23155:SF543 - LEUCINE-RICH REPEAT-CONTAINING PROTEIN // SUBFAMILY NOT NAMED
MSTRG.22084	-1.66915522217881	-0.6819518450664219	-2.15861340272604	0	0.0703648	Soltu.DM.10G003960.1	(1 of 2) PTHR10168//PTHR10168:SF111 - GLUTAREDOXIN // MONOTHIOL GLUTAREDOXIN-S13
MSTRG.4526	-0.5002760290137561	-0.6301052278447979	-1.05839766639153	0	0.0703125	Soltu.DM.02G014450.1	(1 of 6) PTHR10209//PTHR10209:SF168 - OXIDOREDUCTASE, 2OG-FE II OXYGENASE FAMILY PROTEIN // 2-OXOGLUTARATE (2OG) AND FE(II)-DEPENDENT OXYGENASE SUPERFAMILY PROTEIN-RELATED
MSTRG.18757	-1.75072220219068	-0.128958670221373	-0.811258766364766	0	0.0701915	Soltu.DM.08G017870.1	(1 of 18) 4.1.1.28 - Aromatic-L-amino-acid decarboxylase / Tryptophan decarboxylase
MSTRG.11057	1.2310899438141898	-0.8111124062285641	0.473691484704465	4	0.0699689	Soltu.DM.04G034410.1	(1 of 5) K13963 - serpin B (SERPINB)
MSTRG.27212	-3.09318240478423	0.0547867305028859	-0.181538876967426	0	0.069842	-
MSTRG.27055	-0.1082821950956	1.02457789909811	1.11256018075573	4	0.069713	Soltu.DM.12G022790.1	(1 of 3) K16812 - targeting protein for Xklp2 (TPX2)
MSTRG.23304	-1.41752226510616	0.231433321760344	-0.212312688580414	0	0.069638	Soltu.DM.10G024340.1	(1 of 9) PTHR31374:SF19 - F8A24.8 PROTEIN
MSTRG.4381	0.0196371883828714	0.7746641569555551	1.22220614004697	4	0.069411	Soltu.DM.02G012670.1	(1 of 1) PTHR10476//PTHR10476:SF8 - CHARGED MULTIVESICULAR BODY PROTEIN // VACUOLAR PROTEIN SORTING-ASSOCIATED PROTEIN 2 HOMOLOG 2
MSTRG.3015	-0.0342393444244927	1.04134521224021	1.36750390237402	4	0.0688618	Soltu.DM.01G045840.1
MSTRG.23732	-0.138584168979169	1.3794629670429	1.5008852187369202	4	0.0686652	Soltu.DM.10G029860.1	(1 of 3) PTHR10177:SF253 - CYCLIN-B1-4
MSTRG.11900	0.721780740796912	0.301904157559385	1.28716562701002	4	0.0685124	Soltu.DM.05G007040.1	(1 of 2) K09645 - vitellogenic carboxypeptidase-like protein [EC:3.4.16.-] (CPVL)
MSTRG.22973	-0.358762228252253	1.3724578941316798	1.0734620532001702	3	0.0684839	Soltu.DM.10G019750.2	(1 of 1) PTHR27006:SF33 - PROTEIN KINASE
MSTRG.9397	-4.37580925109958	-0.667490600981748	-4.63369796859476	2	0.0684552	Soltu.DM.04G007840.1	(1 of 5) PTHR10168//PTHR10168:SF71 - GLUTAREDOXIN // SUBFAMILY NOT NAMED
MSTRG.6047	-0.0708343530504115	1.5864761038628403	1.60811311464189	4	0.0680635	Soltu.DM.02G034100.1
MSTRG.18495	-0.121454759682348	1.33334186194829	1.42415493710284	4	0.0680532	Soltu.DM.08G014220.1	(1 of 3) K08850 - aurora kinase, other [EC:2.7.11.1] (AURKX)
MSTRG.13052	0.282139976528094	0.20559559641518305	1.02424849534335	4	0.0680011	Soltu.DM.05G025570.1	(1 of 13) PF04852 - Protein of unknown function (DUF640) (DUF640)
MSTRG.11635	-0.948324283669305	-0.4413594556252021	-1.32845812259258	0	0.0677108	Soltu.DM.05G003410.1	(1 of 12) PF00069//PF14380 - Protein kinase domain (Pkinase) // Wall-associated receptor kinase C-terminal (WAK_assoc)
MSTRG.7090	-0.0913576602491175	1.1494610943597	1.49198892115553	4	0.06766	Soltu.DM.03G016070.1	(1 of 3) PTHR19321:SF7 - 65-KDA MICROTUBULE-ASSOCIATED PROTEIN 3-RELATED
MSTRG.14151	-0.5983716197006761	-0.94312345582789	-1.47193221352479	0	0.0674708	Soltu.DM.06G014850.1	(1 of 4) PTHR31734//PTHR31734:SF11 - FAMILY NOT NAMED // AUXIN-RESPONSIVE PROTEIN IAA1-RELATED
MSTRG.19573	0.00230948869397973	1.10372243905256	1.48200787967452	4	0.0669749	Soltu.DM.08G028810.1	(1 of 1) K09273 - upstream-binding transcription factor (UBTF)
MSTRG.5171	0.0431287559005038	1.19126962208673	1.73048521060311	4	0.0664889	Soltu.DM.02G022820.1	(1 of 3) PTHR10177:SF250 - CYCLIN-B2-3-RELATED
MSTRG.22705	-0.194472120861758	-1.32507978349863	-1.2318600939304598	1	0.0664666	Soltu.DM.10G015910.1	(1 of 101) PF02519 - Auxin responsive protein (Auxin_inducible)
MSTRG.20070	-0.6212312933146129	-0.6293770947554189	-1.18901860119735	0	0.0660686	Soltu.DM.09G005690.1	(1 of 10) K10775 - phenylalanine ammonia-lyase (E4.3.1.24)
MSTRG.22105	-4.9140411727554	0.140592479487314	-3.80089013489211	2	0.0660182	Soltu.DM.10G004220.1	(1 of 7) PTHR12313//PTHR12313:SF5 - RNF5 // SUBFAMILY NOT NAMED
MSTRG.4363	-0.0415288290719576	0.6078049593765821	1.04671893847803	4	0.0657601	Soltu.DM.02G012480.1	(1 of 2) 1.3.1.72 - Delta(24)-sterol reductase / Lanosterol Delta(24)-reductase
MSTRG.16307	0.166471701813822	-1.04875628346509	-0.6611316900390961	1	0.0653895	Soltu.DM.07G010910.1	(1 of 4) PTHR12374//PTHR12374:SF19 - TRANSCRIPTIONAL ADAPTOR 2 ADA2 -RELATED // SUBFAMILY NOT NAMED
MSTRG.21432	-0.11165045786121	1.20233999635556	1.3270892030933898	4	0.0647936	Soltu.DM.09G026920.1	(1 of 2) PTHR24115:SF416 - PHRAGMOPLAST-ASSOCIATED KINESIN-RELATED PROTEIN 2
MSTRG.14204	-2.01587436007932	-0.15636042897910402	-2.00682795601072	0	0.0647779	Soltu.DM.06G015800.1	(1 of 2) PTHR10168//PTHR10168:SF115 - GLUTAREDOXIN // MONOTHIOL GLUTAREDOXIN-S2-RELATED
MSTRG.3357	-0.0328336520676366	-1.27065065825242	-0.7884277414233309	1	0.064606	Soltu.DM.01G050430.1	(1 of 45) K14488 - SAUR family protein (SAUR)
MSTRG.10897	-1.60223821297787	0.121914741539745	-1.24290553808292	0	0.0644955	Soltu.DM.04G032340.1
MSTRG.9609	0.976722914314194	-0.108048678007133	1.1176732979143795	4	0.0644187	Soltu.DM.04G011160.1	(1 of 3) 3.4.22.67 - Zingipain / Zingibain
MSTRG.18270	0.265956422306209	0.596355306753607	1.14999612422745	4	0.0644177	Soltu.DM.08G010310.1	(1 of 1) PTHR23315//PTHR23315:SF59 - BETA CATENIN-RELATED ARMADILLO REPEAT-CONTAINING // ARMADILLO/BETA-CATENIN-LIKE REPEAT-CONTAINING PROTEIN-RELATED
MSTRG.4140	0.0627303379393345	1.31307017507639	1.74789468742416	4	0.0644135	Soltu.DM.02G009500.1	(1 of 2) PTHR14326//PTHR14326:SF18 - TARGETING PROTEIN FOR XKLP2 // SUBFAMILY NOT NAMED
MSTRG.14777	-0.0777918580077788	-2.13872969699481	-1.39644413324097	1	0.0644032	Soltu.DM.06G024570.1	(1 of 3) PTHR11073:SF1 - CALNEXIN 14D-RELATED
MSTRG.23876	-0.15554672026912394	-1.09243060592942	-1.27087806510962	1	0.0637844	Soltu.DM.11G001390.1	(1 of 35) PTHR31175//PTHR31175:SF7 - AUXIN-RESPONSIVE FAMILY PROTEIN // SUBFAMILY NOT NAMED
MSTRG.3901	1.21127256986264	-0.6552276599596171	0.6343302934062379	4	0.0637224	-
MSTRG.18571	0.23281904758139305	-3.28087189274701	-0.18911766149870896	1	0.0634379	-
MSTRG.9400	-5.11168127057942	-0.0265001617077876	-4.3306803584853	2	0.0634127	Soltu.DM.04G007900.1	(1 of 5) PTHR10168//PTHR10168:SF71 - GLUTAREDOXIN // SUBFAMILY NOT NAMED
MSTRG.11032	-3.39738244869276	-0.008467617091681609	-2.61747556554544	2	0.0633903	Soltu.DM.04G034120.1	(1 of 26) KOG0513 - Ca2+-independent phospholipase A2
MSTRG.21615	-0.805402296709198	-0.341348904009405	-1.08143591105443	0	0.0628202	Soltu.DM.09G029530.1	(1 of 11) PTHR23155//PTHR23155:SF539 - LEUCINE-RICH REPEAT-CONTAINING PROTEIN // SUBFAMILY NOT NAMED
MSTRG.4755	-4.34997551447576	-0.458205340024233	-4.556994215909531	2	0.062758	Soltu.DM.02G017570.1	(1 of 17) PF04720 - PDDEXK-like family of unknown function (PDDEXK_6)
MSTRG.16649	-0.5478229826740321	-1.4270836311535902	-1.93274574448015	1	0.0626768	Soltu.DM.07G015950.2	(1 of 1) PTHR24009:SF4 - ZINC FINGER CCCH DOMAIN-CONTAINING PROTEIN 18
MSTRG.7602	-0.0751082279722808	-1.10409866208333	-0.733858330125377	1	0.0623075	Soltu.DM.03G022540.1	(1 of 1) PTHR10666//PTHR10666:SF135 - UBIQUITIN // F15I1.6 PROTEIN-RELATED
MSTRG.2244	-0.206970548986834	1.44011981610399	1.31362329935645	4	0.0618178	Soltu.DM.01G035390.1	(1 of 2) PTHR33472:SF1 - EXTENSIN-RELATED
MSTRG.20412	0.586850847733218	0.0362830615841656	1.45222820506854	4	0.0617985	-
MSTRG.9618	-0.875285443128368	-1.18007078123388	-2.01091375199203	0	0.0616061	Soltu.DM.04G011290.1	(1 of 38) K13495 - cis-zeatin O-glucosyltransferase (CISZOG)
MSTRG.15313	-1.2602478959389098	-0.250628251468173	-1.3799015847951202	0	0.0615288	Soltu.DM.06G031700.1	(1 of 1) K03122 - transcription initiation factor TFIIA large subunit (TFIIA1, GTF2A1, TOA1)
MSTRG.21603	-1.16767740412276	0.16087446427930702	-0.8542554535111679	0	0.0614469	Soltu.DM.09G029440.1	(1 of 2) PF07539 - Down-regulated in metastasis (DRIM)
MSTRG.717	-0.15587060222896698	-1.39684816792727	-0.365925686508039	1	0.0612807	-
MSTRG.16987	-0.127792980291769	1.26295281034298	1.20693348119872	4	0.0611993	Soltu.DM.07G020780.1	(1 of 2) K02116 - ATP synthase protein I (atpI)
MSTRG.5607	-1.2585990024857	0.29026857667864503	-0.767023744543736	0	0.0609199	Soltu.DM.02G028310.1	(1 of 2) PTHR31282:SF33 - WRKY TRANSCRIPTION FACTOR 15-RELATED
MSTRG.17080	-2.25265437324136	-0.0448974642728552	-1.6058004918464	0	0.0606908	Soltu.DM.07G022200.1
MSTRG.7630	0.8312850874573979	0.8550460874811429	2.17335284505008	4	0.0605901	Soltu.DM.03G022830.2	(1 of 217) PF01535//PF13041 - PPR repeat (PPR) // PPR repeat family (PPR_2)
MSTRG.7205	0.54046923611502	0.3735585342775661	1.1307300517408998	4	0.0604327	Soltu.DM.03G017700.1
MSTRG.15401	-0.701986228011564	-1.25617474411671	-1.9055477057302	0	0.0600193	Soltu.DM.06G032890.1	(1 of 1) K13434 - pathogenesis-related genes transcriptional activator PTI6 (PTI6)
MSTRG.23881	-0.3888260328394961	-0.890515905913313	-1.39805137495489	0	0.0598457	Soltu.DM.11G001480.1	(1 of 35) PTHR31175//PTHR31175:SF7 - AUXIN-RESPONSIVE FAMILY PROTEIN // SUBFAMILY NOT NAMED
MSTRG.14437	0.0290805070200833	0.935560326938234	1.13404346215242	4	0.0595887	Soltu.DM.06G019710.1	(1 of 3) PTHR10177:SF212 - CYCLIN-A2-1-RELATED
MSTRG.22227	-0.930082720776889	-0.547697146909944	-1.24827597029531	0	0.0593208	-
MSTRG.21369	-0.8766684406269442	-0.44656214709724	-1.28557643260296	0	0.059028	Soltu.DM.09G026010.1	(1 of 16) PTHR11926//PTHR11926:SF342 - GLUCOSYL/GLUCURONOSYL TRANSFERASES // SUBFAMILY NOT NAMED
MSTRG.23943	-1.13299659308972	0.14140721056959302	-0.896449529289614	0	0.0587715	Soltu.DM.11G002010.1
MSTRG.1175	-0.082210965533459	-1.03590991194973	-0.761049493972937	1	0.0586649	Soltu.DM.01G021090.1
MSTRG.24043	-1.16448277236347	0.16238292545369	-0.45003524789849	0	0.0586374	Soltu.DM.11G002950.1
MSTRG.12478	-0.104368744307693	-1.5870197087686797	-1.37932087631128	1	0.0584986	Soltu.DM.05G017050.1	(1 of 4) 1.13.11.53 - Acireductone dioxygenase (Ni(2+)-requiring) / E-2
MSTRG.17502	-0.0211563326668638	1.10648693156162	1.51336809752989	4	0.0583148	Soltu.DM.07G027890.1
MSTRG.53	0.19126292065959	0.144011922528412	1.7448842883102802	4	0.0579342	Soltu.DM.01G000220.1	(1 of 2) PTHR10106//PTHR10106:SF19 - CYTOCHROME B561-RELATED // SUBFAMILY NOT NAMED
MSTRG.27401	-0.1125360171759	1.03419944457722	1.015067404299	4	0.0578628	Soltu.DM.12G027090.1	(1 of 4) 3.1.3.2//3.1.3.41//3.1.3.60 - Acid phosphatase / Phosphomonoesterase // 4-nitrophenylphosphatase // Phosphoenolpyruvate phosphatase
[truncated: 2,203 more rows]
