# Supplementary material for: Transcriptomic Reprogramming, Alternative Splicing and RNA Methylation in Potato (Solanum tuberosum L.) Plants in Response to Potato Virus Y Infection
Source: Plants (Basel). 2022 Feb 25;11(5):635. doi: 10.3390/plants11050635 (PMC8912425; doi:10.3390/plants11050635)
Supplement: Supplementary file 1 [file plants-11-00635-s001.zip › Supplementary tables/Table.S6.xlsx]

## Sheet: Cluster 0
source	Term data source: GO molecular function, GO cellular component, GO biological process, KEGG
term_name	Term defline
term_id	Term ID
adjusted_p_value	Enrichment significance
negative_log10_of_adjusted_p_value	Negative log10 of adjusted p-value
term_size	Total number of genes with the term
query_size	Number of genes in the query
intersection_size	Number of genes with the term in the query
effective_domain_size	the total number of genes “in the universe” used for the enrichment analysis
intersections	Accession of genes with the term in the query
source	term_name	term_id	adjusted_p_value	negative_log10_of_adjusted_p_value	term_size	query_size	intersection_size	effective_domain_size	intersections
GO:MF	protein serine/threonine kinase activity	GO:0004674	7.31041572391865e-7	6.136057925166604	778	321	38	19322	PGSC0003DMT400061014,PGSC0003DMT400091740,PGSC0003DMT400035255,PGSC0003DMT400035191,PGSC0003DMT400078266,PGSC0003DMT400047232,PGSC0003DMT400060442,PGSC0003DMT400058480,PGSC0003DMT400077643,PGSC0003DMT400075918,PGSC0003DMT400014669,PGSC0003DMT400052998,PGSC0003DMT400053890,PGSC0003DMT400002592,PGSC0003DMT400026000,PGSC0003DMT400036051,PGSC0003DMT400008340,PGSC0003DMT400021055,PGSC0003DMT400003461,…
GO:MF	protein kinase activity	GO:0004672	0.0000022522309075896965	5.647387085956033	1262	321	50	19322	PGSC0003DMT400061014,PGSC0003DMT400091740,PGSC0003DMT400035255,PGSC0003DMT400035191,PGSC0003DMT400078266,PGSC0003DMT400047232,PGSC0003DMT400060442,PGSC0003DMT400058480,PGSC0003DMT400077643,PGSC0003DMT400075918,PGSC0003DMT400014669,PGSC0003DMT400083940,PGSC0003DMT400052998,PGSC0003DMT400053890,PGSC0003DMT400002592,PGSC0003DMT400026000,PGSC0003DMT400036051,PGSC0003DMT400008340,PGSC0003DMT400021055,…
GO:MF	kinase activity	GO:0016301	0.000019219424103273882	4.716259629805737	1474	321	53	19322	PGSC0003DMT400061014,PGSC0003DMT400091740,PGSC0003DMT400035255,PGSC0003DMT400035191,PGSC0003DMT400078266,PGSC0003DMT400047232,PGSC0003DMT400060442,PGSC0003DMT400058480,PGSC0003DMT400077643,PGSC0003DMT400075918,PGSC0003DMT400014669,PGSC0003DMT400083940,PGSC0003DMT400000336,PGSC0003DMT400052998,PGSC0003DMT400053890,PGSC0003DMT400002592,PGSC0003DMT400026000,PGSC0003DMT400036051,PGSC0003DMT400008340,…
GO:MF	calmodulin binding	GO:0005516	0.000023943562886912012	4.620811224564744	99	321	12	19322	PGSC0003DMT400055192,PGSC0003DMT400057731,PGSC0003DMT400063776,PGSC0003DMT400002592,PGSC0003DMT400008340,PGSC0003DMT400021055,PGSC0003DMT400003429,PGSC0003DMT400058126,PGSC0003DMT400065419,PGSC0003DMT400018553,PGSC0003DMT400014397,PGSC0003DMT400024436
GO:MF	phosphotransferase activity, alcohol group as acceptor	GO:0016773	0.00004725584294335438	4.325544485542604	1390	321	50	19322	PGSC0003DMT400061014,PGSC0003DMT400091740,PGSC0003DMT400035255,PGSC0003DMT400035191,PGSC0003DMT400078266,PGSC0003DMT400047232,PGSC0003DMT400060442,PGSC0003DMT400058480,PGSC0003DMT400077643,PGSC0003DMT400075918,PGSC0003DMT400014669,PGSC0003DMT400083940,PGSC0003DMT400052998,PGSC0003DMT400053890,PGSC0003DMT400002592,PGSC0003DMT400026000,PGSC0003DMT400036051,PGSC0003DMT400008340,PGSC0003DMT400021055,…
GO:MF	transferase activity, transferring phosphorus-containing groups	GO:0016772	0.0001417655542616505	3.848429279811345	1657	321	55	19322	PGSC0003DMT400061014,PGSC0003DMT400091740,PGSC0003DMT400035255,PGSC0003DMT400035191,PGSC0003DMT400078266,PGSC0003DMT400047232,PGSC0003DMT400060442,PGSC0003DMT400058480,PGSC0003DMT400077643,PGSC0003DMT400052472,PGSC0003DMT400075918,PGSC0003DMT400014669,PGSC0003DMT400083940,PGSC0003DMT400000336,PGSC0003DMT400052998,PGSC0003DMT400053890,PGSC0003DMT400049398,PGSC0003DMT400002592,PGSC0003DMT400026000,…
GO:MF	calcium ion binding	GO:0005509	0.0007380513980179898	3.131913392786273	240	321	16	19322	PGSC0003DMT400036734,PGSC0003DMT400059272,PGSC0003DMT400025169,PGSC0003DMT400002592,PGSC0003DMT400083971,PGSC0003DMT400021055,PGSC0003DMT400058126,PGSC0003DMT400014742,PGSC0003DMT400074098,PGSC0003DMT400065419,PGSC0003DMT400003364,PGSC0003DMT400020777,PGSC0003DMT400067274,PGSC0003DMT400038351,PGSC0003DMT400024436,PGSC0003DMT400074566
GO:MF	catalytic activity, acting on a protein	GO:0140096	0.001375094482394076	2.86166746054451	2875	321	78	19322	PGSC0003DMT400061014,PGSC0003DMT400091740,PGSC0003DMT400035255,PGSC0003DMT400035191,PGSC0003DMT400041998,PGSC0003DMT400078173,PGSC0003DMT400078266,PGSC0003DMT400028086,PGSC0003DMT400047232,PGSC0003DMT400060442,PGSC0003DMT400038335,PGSC0003DMT400013370,PGSC0003DMT400058480,PGSC0003DMT400077643,PGSC0003DMT400075918,PGSC0003DMT400014669,PGSC0003DMT400083940,PGSC0003DMT400052998,PGSC0003DMT400053890,…
GO:MF	calcium-dependent protein kinase activity	GO:0010857	0.010795595117777917	1.966753411760221	39	321	6	19322	PGSC0003DMT400002592,PGSC0003DMT400008340,PGSC0003DMT400021055,PGSC0003DMT400058126,PGSC0003DMT400065419,PGSC0003DMT400024436
GO:MF	calcium-dependent protein serine/threonine kinase activity	GO:0009931	0.010795595117777917	1.966753411760221	39	321	6	19322	PGSC0003DMT400002592,PGSC0003DMT400008340,PGSC0003DMT400021055,PGSC0003DMT400058126,PGSC0003DMT400065419,PGSC0003DMT400024436
GO:MF	calmodulin-dependent protein kinase activity	GO:0004683	0.010795595117777917	1.966753411760221	39	321	6	19322	PGSC0003DMT400002592,PGSC0003DMT400008340,PGSC0003DMT400021055,PGSC0003DMT400058126,PGSC0003DMT400065419,PGSC0003DMT400024436
GO:MF	ATP binding	GO:0005524	0.02070449523733718	1.6839353528607715	2206	321	60	19322	PGSC0003DMT400061014,PGSC0003DMT400055192,PGSC0003DMT400091740,PGSC0003DMT400035255,PGSC0003DMT400035191,PGSC0003DMT400078266,PGSC0003DMT400047232,PGSC0003DMT400060442,PGSC0003DMT400000836,PGSC0003DMT400058480,PGSC0003DMT400077643,PGSC0003DMT400075918,PGSC0003DMT400014669,PGSC0003DMT400064690,PGSC0003DMT400077674,PGSC0003DMT400083940,PGSC0003DMT400052998,PGSC0003DMT400053890,PGSC0003DMT400036886,…
GO:BP	response to organic substance	GO:0010033	0.00008418973319564006	4.074740866794199	813	294	37	16620	PGSC0003DMT400012209,PGSC0003DMT400077934,PGSC0003DMT400071511,PGSC0003DMT400073250,PGSC0003DMT400093802,PGSC0003DMT400004087,PGSC0003DMT400004080,PGSC0003DMT400048072,PGSC0003DMT400008366,PGSC0003DMT400078163,PGSC0003DMT400015655,PGSC0003DMT400073300,PGSC0003DMT400059948,PGSC0003DMT400042730,PGSC0003DMT400072452,PGSC0003DMT400042074,PGSC0003DMT400034477,PGSC0003DMT400075154,PGSC0003DMT400034797,…
GO:BP	protein phosphorylation	GO:0006468	0.00016774393224911613	3.775353180478713	1367	294	51	16620	PGSC0003DMT400061014,PGSC0003DMT400064307,PGSC0003DMT400091740,PGSC0003DMT400035255,PGSC0003DMT400035191,PGSC0003DMT400078266,PGSC0003DMT400047232,PGSC0003DMT400060442,PGSC0003DMT400058480,PGSC0003DMT400077643,PGSC0003DMT400075918,PGSC0003DMT400014669,PGSC0003DMT400083940,PGSC0003DMT400052998,PGSC0003DMT400053890,PGSC0003DMT400002592,PGSC0003DMT400026000,PGSC0003DMT400036051,PGSC0003DMT400008340,…
GO:BP	response to auxin	GO:0009733	0.000244258920054129	3.612149567385853	271	294	19	16620	PGSC0003DMT400012209,PGSC0003DMT400004087,PGSC0003DMT400004080,PGSC0003DMT400048072,PGSC0003DMT400008366,PGSC0003DMT400015655,PGSC0003DMT400059948,PGSC0003DMT400042730,PGSC0003DMT400072452,PGSC0003DMT400042074,PGSC0003DMT400034477,PGSC0003DMT400034797,PGSC0003DMT400034486,PGSC0003DMT400034652,PGSC0003DMT400034655,PGSC0003DMT400034660,PGSC0003DMT400034654,PGSC0003DMT400004073,PGSC0003DMT400034661
GO:BP	response to chemical	GO:0042221	0.0002655902717139588	3.575787836752524	1190	294	46	16620	PGSC0003DMT400012209,PGSC0003DMT400036734,PGSC0003DMT400077934,PGSC0003DMT400000222,PGSC0003DMT400010957,PGSC0003DMT400035191,PGSC0003DMT400071511,PGSC0003DMT400073250,PGSC0003DMT400093802,PGSC0003DMT400004087,PGSC0003DMT400004080,PGSC0003DMT400048072,PGSC0003DMT400055040,PGSC0003DMT400008366,PGSC0003DMT400078163,PGSC0003DMT400015655,PGSC0003DMT400073300,PGSC0003DMT400059948,PGSC0003DMT400042730,…
GO:BP	protein autophosphorylation	GO:0046777	0.0005624393334932365	3.249924315083294	182	294	15	16620	PGSC0003DMT400035191,PGSC0003DMT400060442,PGSC0003DMT400075918,PGSC0003DMT400014669,PGSC0003DMT400053890,PGSC0003DMT400002592,PGSC0003DMT400036051,PGSC0003DMT400008340,PGSC0003DMT400021055,PGSC0003DMT400003461,PGSC0003DMT400058126,PGSC0003DMT400065419,PGSC0003DMT400012744,PGSC0003DMT400024436,PGSC0003DMT400057687
GO:BP	response to stimulus	GO:0050896	0.0007848451364049913	3.1052160286557062	3174	294	90	16620	PGSC0003DMT400001572,PGSC0003DMT400068040,PGSC0003DMT400069733,PGSC0003DMT400047265,PGSC0003DMT400012209,PGSC0003DMT400036734,PGSC0003DMT400077934,PGSC0003DMT400000222,PGSC0003DMT400091740,PGSC0003DMT400010957,PGSC0003DMT400035191,PGSC0003DMT400078266,PGSC0003DMT400083158,PGSC0003DMT400066733,PGSC0003DMT400086922,PGSC0003DMT400058480,PGSC0003DMT400067771,PGSC0003DMT400071511,PGSC0003DMT400052998,…
GO:BP	response to hormone	GO:0009725	0.00141756420941093	2.8484572603635976	659	294	30	16620	PGSC0003DMT400012209,PGSC0003DMT400071511,PGSC0003DMT400073250,PGSC0003DMT400093802,PGSC0003DMT400004087,PGSC0003DMT400004080,PGSC0003DMT400048072,PGSC0003DMT400008366,PGSC0003DMT400015655,PGSC0003DMT400059948,PGSC0003DMT400042730,PGSC0003DMT400072452,PGSC0003DMT400042074,PGSC0003DMT400034477,PGSC0003DMT400075154,PGSC0003DMT400034797,PGSC0003DMT400034486,PGSC0003DMT400034652,PGSC0003DMT400034655,…
GO:BP	response to endogenous stimulus	GO:0009719	0.001507087575248118	2.821861510563971	661	294	30	16620	PGSC0003DMT400012209,PGSC0003DMT400071511,PGSC0003DMT400073250,PGSC0003DMT400093802,PGSC0003DMT400004087,PGSC0003DMT400004080,PGSC0003DMT400048072,PGSC0003DMT400008366,PGSC0003DMT400015655,PGSC0003DMT400059948,PGSC0003DMT400042730,PGSC0003DMT400072452,PGSC0003DMT400042074,PGSC0003DMT400034477,PGSC0003DMT400075154,PGSC0003DMT400034797,PGSC0003DMT400034486,PGSC0003DMT400034652,PGSC0003DMT400034655,…
GO:BP	phosphorylation	GO:0016310	0.004756250569201176	2.322735273911441	1617	294	53	16620	PGSC0003DMT400061014,PGSC0003DMT400064307,PGSC0003DMT400091740,PGSC0003DMT400035255,PGSC0003DMT400035191,PGSC0003DMT400078266,PGSC0003DMT400047232,PGSC0003DMT400060442,PGSC0003DMT400058480,PGSC0003DMT400077643,PGSC0003DMT400075918,PGSC0003DMT400014669,PGSC0003DMT400083940,PGSC0003DMT400052998,PGSC0003DMT400053890,PGSC0003DMT400002592,PGSC0003DMT400026000,PGSC0003DMT400036051,PGSC0003DMT400008340,…
GO:BP	phosphate-containing compound metabolic process	GO:0006796	0.009261310956022967	2.033327533764151	2370	294	69	16620	PGSC0003DMT400061014,PGSC0003DMT400004859,PGSC0003DMT400061439,PGSC0003DMT400064307,PGSC0003DMT400091740,PGSC0003DMT400035255,PGSC0003DMT400035191,PGSC0003DMT400041998,PGSC0003DMT400078173,PGSC0003DMT400078266,PGSC0003DMT400028086,PGSC0003DMT400047232,PGSC0003DMT400060442,PGSC0003DMT400013370,PGSC0003DMT400058480,PGSC0003DMT400077643,PGSC0003DMT400075918,PGSC0003DMT400014669,PGSC0003DMT400083940,…
GO:BP	phosphorus metabolic process	GO:0006793	0.014267847846979183	1.845641530646389	2401	294	69	16620	PGSC0003DMT400061014,PGSC0003DMT400004859,PGSC0003DMT400061439,PGSC0003DMT400064307,PGSC0003DMT400091740,PGSC0003DMT400035255,PGSC0003DMT400035191,PGSC0003DMT400041998,PGSC0003DMT400078173,PGSC0003DMT400078266,PGSC0003DMT400028086,PGSC0003DMT400047232,PGSC0003DMT400060442,PGSC0003DMT400013370,PGSC0003DMT400058480,PGSC0003DMT400077643,PGSC0003DMT400075918,PGSC0003DMT400014669,PGSC0003DMT400083940,…
GO:CC	plasma membrane	GO:0005886	0.00392616861590457	2.406031052829639	1717	297	54	16640	PGSC0003DMT400036734,PGSC0003DMT400046120,PGSC0003DMT400073651,PGSC0003DMT400061439,PGSC0003DMT400043544,PGSC0003DMT400055192,PGSC0003DMT400091740,PGSC0003DMT400035191,PGSC0003DMT400029027,PGSC0003DMT400071827,PGSC0003DMT400060442,PGSC0003DMT400065196,PGSC0003DMT400066733,PGSC0003DMT400050367,PGSC0003DMT400077643,PGSC0003DMT400008692,PGSC0003DMT400052472,PGSC0003DMT400075918,PGSC0003DMT400014669,…
GO:CC	cell periphery	GO:0071944	0.04744364679105282	1.323821935993708	2164	297	60	16640	PGSC0003DMT400036734,PGSC0003DMT400046120,PGSC0003DMT400073651,PGSC0003DMT400061439,PGSC0003DMT400043544,PGSC0003DMT400055192,PGSC0003DMT400091740,PGSC0003DMT400035191,PGSC0003DMT400029027,PGSC0003DMT400071827,PGSC0003DMT400060442,PGSC0003DMT400065196,PGSC0003DMT400066733,PGSC0003DMT400050367,PGSC0003DMT400077643,PGSC0003DMT400008692,PGSC0003DMT400052472,PGSC0003DMT400075918,PGSC0003DMT400014669,…
KEGG	Plant-pathogen interaction	KEGG:04626	0.00010669870725068438	3.9718408424058524	150	72	14	3242	PGSC0003DMT400067205,PGSC0003DMT400059272,PGSC0003DMT400071827,PGSC0003DMT400021055,PGSC0003DMT400058126,PGSC0003DMT400014742,PGSC0003DMT400074098,PGSC0003DMT400003364,PGSC0003DMT400078294,PGSC0003DMT400001803,PGSC0003DMT400038351,PGSC0003DMT400024436,PGSC0003DMT400027849,PGSC0003DMT400021384
KEGG	Glutathione metabolism	KEGG:00480	0.0353931386995273	1.4510809219784262	74	72	7	3242	PGSC0003DMT400004859,PGSC0003DMT400005536,PGSC0003DMT400093802,PGSC0003DMT400005532,PGSC0003DMT400005542,PGSC0003DMT400005546,PGSC0003DMT400074054

## Sheet: Cluster 1
source	Term data source: GO molecular function, GO cellular component, GO biological process, KEGG
term_name	Term defline
term_id	Term ID
adjusted_p_value	Enrichment significance
negative_log10_of_adjusted_p_value	Negative log10 of adjusted p-value
term_size	Total number of genes with the term
query_size	Number of genes in the query
intersection_size	Number of genes with the term in the query
effective_domain_size	the total number of genes “in the universe” used for the enrichment analysis
intersections	Accession of genes with the term in the query
source	term_name	term_id	adjusted_p_value	negative_log10_of_adjusted_p_value	term_size	query_size	intersection_size	effective_domain_size	intersections
GO:MF	oxidoreductase activity	GO:0016491	0.0009065304045995566	3.042617625293379	2037	397	72	19322	PGSC0003DMT400074496,PGSC0003DMT400051168,PGSC0003DMT400054848,PGSC0003DMT400046722,PGSC0003DMT400042486,PGSC0003DMT400008432,PGSC0003DMT400046925,PGSC0003DMT400002345,PGSC0003DMT400030315,PGSC0003DMT400008935,PGSC0003DMT400002567,PGSC0003DMT400038700,PGSC0003DMT400046721,PGSC0003DMT400046718,PGSC0003DMT400017390,PGSC0003DMT400026190,PGSC0003DMT400013022,PGSC0003DMT400077648,PGSC0003DMT400005250,…
GO:MF	beta-amylase activity	GO:0016161	0.006176997054618118	2.209222605747202	9	397	4	19322	PGSC0003DMT400067289,PGSC0003DMT400003933,PGSC0003DMT400027659,PGSC0003DMT400052839
GO:MF	amylopectin maltohydrolase activity	GO:0102229	0.006176997054618118	2.209222605747202	9	397	4	19322	PGSC0003DMT400067289,PGSC0003DMT400003933,PGSC0003DMT400027659,PGSC0003DMT400052839
GO:MF	amylase activity	GO:0016160	0.023105621467156567	1.6362823458586704	12	397	4	19322	PGSC0003DMT400067289,PGSC0003DMT400003933,PGSC0003DMT400027659,PGSC0003DMT400052839
GO:MF	adenosylmethionine decarboxylase activity	GO:0004014	0.025298706495700072	1.5969016834147263	5	397	3	19322	PGSC0003DMT400026052,PGSC0003DMT400041338,PGSC0003DMT400019450
GO:MF	glucosyltransferase activity	GO:0046527	0.04872231429719296	1.3122720910108678	165	397	12	19322	PGSC0003DMT400040295,PGSC0003DMT400040247,PGSC0003DMT400011627,PGSC0003DMT400001076,PGSC0003DMT400044098,PGSC0003DMT400020122,PGSC0003DMT400055138,PGSC0003DMT400067951,PGSC0003DMT400058670,PGSC0003DMT400032758,PGSC0003DMT400031568,PGSC0003DMT400010514
GO:BP	response to auxin	GO:0009733	1.8728359924506144e-9	8.727500252892973	271	395	30	16620	PGSC0003DMT400075594,PGSC0003DMT400000365,PGSC0003DMT400058186,PGSC0003DMT400038881,PGSC0003DMT400004170,PGSC0003DMT400038888,PGSC0003DMT400075050,PGSC0003DMT400042691,PGSC0003DMT400042688,PGSC0003DMT400042733,PGSC0003DMT400004187,PGSC0003DMT400008363,PGSC0003DMT400042696,PGSC0003DMT400042701,PGSC0003DMT400042700,PGSC0003DMT400042747,PGSC0003DMT400060514,PGSC0003DMT400004151,PGSC0003DMT400038882,…
GO:BP	response to chemical	GO:0042221	0.0000415304763780645	4.381633087258093	1190	395	59	16620	PGSC0003DMT400001475,PGSC0003DMT400001476,PGSC0003DMT400001474,PGSC0003DMT400075594,PGSC0003DMT400076840,PGSC0003DMT400072958,PGSC0003DMT400068177,PGSC0003DMT400062981,PGSC0003DMT400001058,PGSC0003DMT400023427,PGSC0003DMT400000365,PGSC0003DMT400001180,PGSC0003DMT400043112,PGSC0003DMT400008240,PGSC0003DMT400058186,PGSC0003DMT400067332,PGSC0003DMT400038881,PGSC0003DMT400003933,PGSC0003DMT400004170,…
GO:BP	response to abiotic stimulus	GO:0009628	0.00014774468921038776	3.830488121195107	611	395	37	16620	PGSC0003DMT400054848,PGSC0003DMT400086072,PGSC0003DMT400003037,PGSC0003DMT400009328,PGSC0003DMT400072958,PGSC0003DMT400007215,PGSC0003DMT400015453,PGSC0003DMT400068177,PGSC0003DMT400069498,PGSC0003DMT400001709,PGSC0003DMT400062981,PGSC0003DMT400037336,PGSC0003DMT400056773,PGSC0003DMT400010033,PGSC0003DMT400043112,PGSC0003DMT400067332,PGSC0003DMT400003933,PGSC0003DMT400028923,PGSC0003DMT400044283,…
GO:BP	response to stimulus	GO:0050896	0.0018648317639582352	2.7293603420216397	3174	395	113	16620	PGSC0003DMT400001475,PGSC0003DMT400001476,PGSC0003DMT400001474,PGSC0003DMT400054848,PGSC0003DMT400037744,PGSC0003DMT400061541,PGSC0003DMT400055156,PGSC0003DMT400076758,PGSC0003DMT400058306,PGSC0003DMT400086072,PGSC0003DMT400070703,PGSC0003DMT400003037,PGSC0003DMT400076726,PGSC0003DMT400009328,PGSC0003DMT400063678,PGSC0003DMT400029402,PGSC0003DMT400075594,PGSC0003DMT400032058,PGSC0003DMT400076840,…
GO:BP	response to hormone	GO:0009725	0.0024408856154565506	2.612452571971581	659	395	36	16620	PGSC0003DMT400075594,PGSC0003DMT400076840,PGSC0003DMT400000365,PGSC0003DMT400008240,PGSC0003DMT400058186,PGSC0003DMT400038881,PGSC0003DMT400004170,PGSC0003DMT400044243,PGSC0003DMT400059646,PGSC0003DMT400031686,PGSC0003DMT400038888,PGSC0003DMT400075050,PGSC0003DMT400042691,PGSC0003DMT400042688,PGSC0003DMT400042733,PGSC0003DMT400004187,PGSC0003DMT400008363,PGSC0003DMT400042696,PGSC0003DMT400042701,…
GO:BP	response to endogenous stimulus	GO:0009719	0.0026141845680014	2.5826637533909604	661	395	36	16620	PGSC0003DMT400075594,PGSC0003DMT400076840,PGSC0003DMT400000365,PGSC0003DMT400008240,PGSC0003DMT400058186,PGSC0003DMT400038881,PGSC0003DMT400004170,PGSC0003DMT400044243,PGSC0003DMT400059646,PGSC0003DMT400031686,PGSC0003DMT400038888,PGSC0003DMT400075050,PGSC0003DMT400042691,PGSC0003DMT400042688,PGSC0003DMT400042733,PGSC0003DMT400004187,PGSC0003DMT400008363,PGSC0003DMT400042696,PGSC0003DMT400042701,…
GO:BP	response to organic substance	GO:0010033	0.003615352851254667	2.441849310022406	813	395	41	16620	PGSC0003DMT400075594,PGSC0003DMT400076840,PGSC0003DMT400068177,PGSC0003DMT400001058,PGSC0003DMT400023427,PGSC0003DMT400000365,PGSC0003DMT400001180,PGSC0003DMT400008240,PGSC0003DMT400058186,PGSC0003DMT400038881,PGSC0003DMT400004170,PGSC0003DMT400044243,PGSC0003DMT400059646,PGSC0003DMT400031686,PGSC0003DMT400038888,PGSC0003DMT400075050,PGSC0003DMT400042691,PGSC0003DMT400042688,PGSC0003DMT400042733,…
GO:BP	sulfate reduction	GO:0019419	0.010410251849181469	1.9825387637280105	3	395	3	16620	PGSC0003DMT400051168,PGSC0003DMT400042486,PGSC0003DMT400013022
GO:BP	response to light stimulus	GO:0009416	0.01208288644719616	1.917829305917952	260	395	19	16620	PGSC0003DMT400054848,PGSC0003DMT400009328,PGSC0003DMT400015453,PGSC0003DMT400068177,PGSC0003DMT400069498,PGSC0003DMT400001709,PGSC0003DMT400062981,PGSC0003DMT400056773,PGSC0003DMT400010033,PGSC0003DMT400028923,PGSC0003DMT400044283,PGSC0003DMT400027334,PGSC0003DMT400029665,PGSC0003DMT400007943,PGSC0003DMT400069961,PGSC0003DMT400010287,PGSC0003DMT400078020,PGSC0003DMT400008044,PGSC0003DMT400031245
GO:BP	response to radiation	GO:0009314	0.023808179333768054	1.623273814823204	273	395	19	16620	PGSC0003DMT400054848,PGSC0003DMT400009328,PGSC0003DMT400015453,PGSC0003DMT400068177,PGSC0003DMT400069498,PGSC0003DMT400001709,PGSC0003DMT400062981,PGSC0003DMT400056773,PGSC0003DMT400010033,PGSC0003DMT400028923,PGSC0003DMT400044283,PGSC0003DMT400027334,PGSC0003DMT400029665,PGSC0003DMT400007943,PGSC0003DMT400069961,PGSC0003DMT400010287,PGSC0003DMT400078020,PGSC0003DMT400008044,PGSC0003DMT400031245
GO:BP	obsolete oxidation-reduction process	GO:0055114	0.02700174693062293	1.568608137404455	1690	395	66	16620	PGSC0003DMT400074496,PGSC0003DMT400051168,PGSC0003DMT400054848,PGSC0003DMT400046722,PGSC0003DMT400042486,PGSC0003DMT400008432,PGSC0003DMT400046925,PGSC0003DMT400002345,PGSC0003DMT400030315,PGSC0003DMT400008935,PGSC0003DMT400038700,PGSC0003DMT400046721,PGSC0003DMT400046718,PGSC0003DMT400017390,PGSC0003DMT400026190,PGSC0003DMT400013022,PGSC0003DMT400077648,PGSC0003DMT400005250,PGSC0003DMT400072533,…
GO:BP	photomorphogenesis	GO:0009640	0.04050287725400261	1.3925141241643073	29	395	6	16620	PGSC0003DMT400009328,PGSC0003DMT400068177,PGSC0003DMT400069498,PGSC0003DMT400062981,PGSC0003DMT400029665,PGSC0003DMT400008044
GO:BP	spermidine biosynthetic process	GO:0008295	0.04602422372606852	1.3370135278500859	10	395	4	16620	PGSC0003DMT400068602,PGSC0003DMT400026052,PGSC0003DMT400041338,PGSC0003DMT400019450
GO:BP	spermidine metabolic process	GO:0008216	0.04602422372606852	1.3370135278500859	10	395	4	16620	PGSC0003DMT400068602,PGSC0003DMT400026052,PGSC0003DMT400041338,PGSC0003DMT400019450
KEGG	Biosynthesis of secondary metabolites	KEGG:01110	0.000003347168287262149	5.4753224518513655	789	110	52	3242	PGSC0003DMT400040295,PGSC0003DMT400054848,PGSC0003DMT400040247,PGSC0003DMT400002345,PGSC0003DMT400045362,PGSC0003DMT400068395,PGSC0003DMT400020647,PGSC0003DMT400045302,PGSC0003DMT400062562,PGSC0003DMT400074346,PGSC0003DMT400058554,PGSC0003DMT400083064,PGSC0003DMT400018493,PGSC0003DMT400054816,PGSC0003DMT400018519,PGSC0003DMT400071770,PGSC0003DMT400070458,PGSC0003DMT400067951,PGSC0003DMT400083218,…
KEGG	Diterpenoid biosynthesis	KEGG:00904	0.016672598140605125	1.7779967174961853	20	110	5	3242	PGSC0003DMT400054848,PGSC0003DMT400038700,PGSC0003DMT400004597,PGSC0003DMT400069961,PGSC0003DMT400014555
KEGG	Porphyrin and chlorophyll metabolism	KEGG:00860	0.027464309233368275	1.5612313196322118	33	110	6	3242	PGSC0003DMT400002345,PGSC0003DMT400045302,PGSC0003DMT400018519,PGSC0003DMT400070176,PGSC0003DMT400016326,PGSC0003DMT400058557
KEGG	Sulfur metabolism	KEGG:00920	0.03801817748058264	1.4200087062264295	14	110	4	3242	PGSC0003DMT400051168,PGSC0003DMT400042486,PGSC0003DMT400013022,PGSC0003DMT400003992

## Sheet: Cluster 2
source	Term data source: GO molecular function, GO cellular component, GO biological process, KEGG
term_name	Term defline
term_id	Term ID
adjusted_p_value	Enrichment significance
negative_log10_of_adjusted_p_value	Negative log10 of adjusted p-value
term_size	Total number of genes with the term
query_size	Number of genes in the query
intersection_size	Number of genes with the term in the query
effective_domain_size	the total number of genes “in the universe” used for the enrichment analysis
intersections	Accession of genes with the term in the query
source	term_name	term_id	adjusted_p_value	negative_log10_of_adjusted_p_value	term_size	query_size	intersection_size	effective_domain_size	intersections
GO:MF	catalytic activity, acting on a protein	GO:0140096	0.00014498562807231912	3.8386750457528356	2875	84	31	19322	PGSC0003DMT400039384,PGSC0003DMT400077447,PGSC0003DMT400009696,PGSC0003DMT400038841,PGSC0003DMT400049914,PGSC0003DMT400097775,PGSC0003DMT400023192,PGSC0003DMT400064198,PGSC0003DMT400023193,PGSC0003DMT400077272,PGSC0003DMT400063858,PGSC0003DMT400010342,PGSC0003DMT400004680,PGSC0003DMT400005156,PGSC0003DMT400082796,PGSC0003DMT400016900,PGSC0003DMT400043146,PGSC0003DMT400028763,PGSC0003DMT400045810,…
GO:MF	protein-disulfide reductase activity	GO:0015035	0.001461233816811989	2.8352802856218378	102	84	6	19322	PGSC0003DMT400027952,PGSC0003DMT400041378,PGSC0003DMT400027948,PGSC0003DMT400027951,PGSC0003DMT400027947,PGSC0003DMT400027949
GO:MF	disulfide oxidoreductase activity	GO:0015036	0.0016352705165843205	2.786410393375656	104	84	6	19322	PGSC0003DMT400027952,PGSC0003DMT400041378,PGSC0003DMT400027948,PGSC0003DMT400027951,PGSC0003DMT400027947,PGSC0003DMT400027949
GO:MF	oxidoreductase activity, acting on a sulfur group of donors	GO:0016667	0.004919225705186614	2.3081032505717314	126	84	6	19322	PGSC0003DMT400027952,PGSC0003DMT400041378,PGSC0003DMT400027948,PGSC0003DMT400027951,PGSC0003DMT400027947,PGSC0003DMT400027949
GO:MF	transcription regulator activity	GO:0140110	0.014367230398630021	1.8426269436625684	1204	84	16	19322	PGSC0003DMT400022528,PGSC0003DMT400000215,PGSC0003DMT400039384,PGSC0003DMT400075531,PGSC0003DMT400049492,PGSC0003DMT400080127,PGSC0003DMT400031685,PGSC0003DMT400019061,PGSC0003DMT400066343,PGSC0003DMT400031695,PGSC0003DMT400079980,PGSC0003DMT400062887,PGSC0003DMT400014951,PGSC0003DMT400023502,PGSC0003DMT400051047,PGSC0003DMT400026678
GO:MF	DNA-binding transcription factor activity	GO:0003700	0.01650509357206336	1.7823820091879208	1086	84	15	19322	PGSC0003DMT400022528,PGSC0003DMT400000215,PGSC0003DMT400075531,PGSC0003DMT400049492,PGSC0003DMT400080127,PGSC0003DMT400031685,PGSC0003DMT400019061,PGSC0003DMT400066343,PGSC0003DMT400031695,PGSC0003DMT400079980,PGSC0003DMT400062887,PGSC0003DMT400014951,PGSC0003DMT400023502,PGSC0003DMT400051047,PGSC0003DMT400026678
GO:BP	regulation of biological process	GO:0050789	0.0009012495250005438	3.045154951165382	3987	80	39	16620	PGSC0003DMT400022528,PGSC0003DMT400007977,PGSC0003DMT400000215,PGSC0003DMT400030515,PGSC0003DMT400039384,PGSC0003DMT400075531,PGSC0003DMT400057642,PGSC0003DMT400066127,PGSC0003DMT400065013,PGSC0003DMT400069511,PGSC0003DMT400047006,PGSC0003DMT400077272,PGSC0003DMT400049492,PGSC0003DMT400005156,PGSC0003DMT400064185,PGSC0003DMT400080127,PGSC0003DMT400031685,PGSC0003DMT400028763,PGSC0003DMT400045810,…
GO:BP	regulation of cellular process	GO:0050794	0.0012485555729238043	2.903592122534082	3702	80	37	16620	PGSC0003DMT400022528,PGSC0003DMT400007977,PGSC0003DMT400000215,PGSC0003DMT400030515,PGSC0003DMT400039384,PGSC0003DMT400075531,PGSC0003DMT400057642,PGSC0003DMT400066127,PGSC0003DMT400065013,PGSC0003DMT400069511,PGSC0003DMT400047006,PGSC0003DMT400077272,PGSC0003DMT400049492,PGSC0003DMT400005156,PGSC0003DMT400080127,PGSC0003DMT400031685,PGSC0003DMT400028763,PGSC0003DMT400045810,PGSC0003DMT400019061,…
GO:BP	biological regulation	GO:0065007	0.0018605649408700669	2.730355166830671	4619	80	42	16620	PGSC0003DMT400022528,PGSC0003DMT400007977,PGSC0003DMT400052184,PGSC0003DMT400000215,PGSC0003DMT400030515,PGSC0003DMT400039384,PGSC0003DMT400075531,PGSC0003DMT400057642,PGSC0003DMT400066127,PGSC0003DMT400065013,PGSC0003DMT400069511,PGSC0003DMT400003000,PGSC0003DMT400047006,PGSC0003DMT400077272,PGSC0003DMT400049492,PGSC0003DMT400005156,PGSC0003DMT400064185,PGSC0003DMT400080127,PGSC0003DMT400031685,…
GO:BP	cellular homeostasis	GO:0019725	0.022283078718957988	1.6520248054963775	255	80	8	16620	PGSC0003DMT400052184,PGSC0003DMT400003000,PGSC0003DMT400027952,PGSC0003DMT400041378,PGSC0003DMT400027948,PGSC0003DMT400027951,PGSC0003DMT400027947,PGSC0003DMT400027949
GO:BP	cell redox homeostasis	GO:0045454	0.048995387539399374	1.3098448028382952	144	80	6	16620	PGSC0003DMT400027952,PGSC0003DMT400041378,PGSC0003DMT400027948,PGSC0003DMT400027951,PGSC0003DMT400027947,PGSC0003DMT400027949
GO:CC	obsolete cell	GO:0005623	0.006568500144834887	2.1825337861760357	142	78	6	16640	PGSC0003DMT400027952,PGSC0003DMT400041378,PGSC0003DMT400027948,PGSC0003DMT400027951,PGSC0003DMT400027947,PGSC0003DMT400027949

## Sheet: Cluster 4
source	Term data source: GO molecular function, GO cellular component, GO biological process, KEGG
term_name	Term defline
term_id	Term ID
adjusted_p_value	Enrichment significance
negative_log10_of_adjusted_p_value	Negative log10 of adjusted p-value
term_size	Total number of genes with the term
query_size	Number of genes in the query
intersection_size	Number of genes with the term in the query
effective_domain_size	the total number of genes “in the universe” used for the enrichment analysis
intersections	Accession of genes with the term in the query
source	term_name	term_id	adjusted_p_value	negative_log10_of_adjusted_p_value	term_size	query_size	intersection_size	effective_domain_size	intersections
GO:MF	protein binding	GO:0005515	1.6520423963952883e-8	7.781978811565113	4513	397	150	19322	PGSC0003DMT400001933,PGSC0003DMT400011375,PGSC0003DMT400055828,PGSC0003DMT400019032,PGSC0003DMT400022145,PGSC0003DMT400034324,PGSC0003DMT400000225,PGSC0003DMT400043465,PGSC0003DMT400073830,PGSC0003DMT400045498,PGSC0003DMT400052713,PGSC0003DMT400007371,PGSC0003DMT400061545,PGSC0003DMT400054636,PGSC0003DMT400034998,PGSC0003DMT400081466,PGSC0003DMT400076326,PGSC0003DMT400047770,PGSC0003DMT400058132,…
GO:MF	microtubule binding	GO:0008017	1.404656115157653e-7	6.852429985772701	121	397	17	19322	PGSC0003DMT400034998,PGSC0003DMT400035730,PGSC0003DMT400079660,PGSC0003DMT400044210,PGSC0003DMT400064740,PGSC0003DMT400035325,PGSC0003DMT400057119,PGSC0003DMT400048873,PGSC0003DMT400016102,PGSC0003DMT400049453,PGSC0003DMT400056261,PGSC0003DMT400041748,PGSC0003DMT400032399,PGSC0003DMT400001026,PGSC0003DMT400012577,PGSC0003DMT400056132,PGSC0003DMT400011905
GO:MF	tubulin binding	GO:0015631	3.876111025048166e-7	6.4116037917669875	129	397	17	19322	PGSC0003DMT400034998,PGSC0003DMT400035730,PGSC0003DMT400079660,PGSC0003DMT400044210,PGSC0003DMT400064740,PGSC0003DMT400035325,PGSC0003DMT400057119,PGSC0003DMT400048873,PGSC0003DMT400016102,PGSC0003DMT400049453,PGSC0003DMT400056261,PGSC0003DMT400041748,PGSC0003DMT400032399,PGSC0003DMT400001026,PGSC0003DMT400012577,PGSC0003DMT400056132,PGSC0003DMT400011905
GO:MF	cytoskeletal protein binding	GO:0008092	0.0000024597230374577992	5.60911379130126	224	397	21	19322	PGSC0003DMT400034998,PGSC0003DMT400081466,PGSC0003DMT400035730,PGSC0003DMT400079660,PGSC0003DMT400044210,PGSC0003DMT400064740,PGSC0003DMT400037916,PGSC0003DMT400035325,PGSC0003DMT400057119,PGSC0003DMT400048873,PGSC0003DMT400016102,PGSC0003DMT400049453,PGSC0003DMT400056261,PGSC0003DMT400041748,PGSC0003DMT400032399,PGSC0003DMT400001026,PGSC0003DMT400012577,PGSC0003DMT400056132,PGSC0003DMT400030205,…
GO:MF	ATP-dependent microtubule motor activity	GO:1990939	0.000004830071176803857	5.316046469359172	44	397	10	19322	PGSC0003DMT400034998,PGSC0003DMT400044210,PGSC0003DMT400035325,PGSC0003DMT400057119,PGSC0003DMT400048873,PGSC0003DMT400049453,PGSC0003DMT400041748,PGSC0003DMT400012577,PGSC0003DMT400056132,PGSC0003DMT400011905
GO:MF	microtubule motor activity	GO:0003777	0.00003219231784641739	4.492247752992252	53	397	10	19322	PGSC0003DMT400034998,PGSC0003DMT400044210,PGSC0003DMT400035325,PGSC0003DMT400057119,PGSC0003DMT400048873,PGSC0003DMT400049453,PGSC0003DMT400041748,PGSC0003DMT400012577,PGSC0003DMT400056132,PGSC0003DMT400011905
GO:MF	motor activity	GO:0003774	0.000045551551576110705	4.341496825508396	69	397	11	19322	PGSC0003DMT400034998,PGSC0003DMT400044210,PGSC0003DMT400035325,PGSC0003DMT400057119,PGSC0003DMT400048873,PGSC0003DMT400049453,PGSC0003DMT400041748,PGSC0003DMT400012577,PGSC0003DMT400056132,PGSC0003DMT400019607,PGSC0003DMT400011905
GO:MF	kinase regulator activity	GO:0019207	0.00026860296479638027	3.570889197968116	99	397	12	19322	PGSC0003DMT400025854,PGSC0003DMT400048062,PGSC0003DMT400035730,PGSC0003DMT400018480,PGSC0003DMT400003868,PGSC0003DMT400064740,PGSC0003DMT400072211,PGSC0003DMT400056261,PGSC0003DMT400057686,PGSC0003DMT400066557,PGSC0003DMT400076291,PGSC0003DMT400061496
GO:MF	protein kinase regulator activity	GO:0019887	0.0007064993464492387	3.1508882355615238	90	397	11	19322	PGSC0003DMT400025854,PGSC0003DMT400048062,PGSC0003DMT400035730,PGSC0003DMT400018480,PGSC0003DMT400003868,PGSC0003DMT400064740,PGSC0003DMT400072211,PGSC0003DMT400056261,PGSC0003DMT400057686,PGSC0003DMT400066557,PGSC0003DMT400076291
GO:MF	protein self-association	GO:0043621	0.002637446598428379	2.578816324961613	51	397	8	19322	PGSC0003DMT400030385,PGSC0003DMT400007587,PGSC0003DMT400030387,PGSC0003DMT400030386,PGSC0003DMT400089913,PGSC0003DMT400053402,PGSC0003DMT400060736,PGSC0003DMT400008351
GO:MF	cyclin-dependent protein serine/threonine kinase regulator activity	GO:0016538	0.007004356935699394	2.1546317307703653	58	397	8	19322	PGSC0003DMT400025854,PGSC0003DMT400048062,PGSC0003DMT400018480,PGSC0003DMT400003868,PGSC0003DMT400072211,PGSC0003DMT400057686,PGSC0003DMT400066557,PGSC0003DMT400076291
GO:MF	sequence-specific DNA binding	GO:0043565	0.008030415642333087	2.0952619757051134	839	397	36	19322	PGSC0003DMT400084724,PGSC0003DMT400007879,PGSC0003DMT400009033,PGSC0003DMT400038986,PGSC0003DMT400050745,PGSC0003DMT400003954,PGSC0003DMT400043358,PGSC0003DMT400034368,PGSC0003DMT400063771,PGSC0003DMT400008728,PGSC0003DMT400031475,PGSC0003DMT400073266,PGSC0003DMT400060623,PGSC0003DMT400076573,PGSC0003DMT400083993,PGSC0003DMT400009660,PGSC0003DMT400078675,PGSC0003DMT400011779,PGSC0003DMT400009581,…
GO:BP	cell cycle	GO:0007049	1.0867151101117244e-7	6.9638842942971815	432	311	31	16620	PGSC0003DMT400063656,PGSC0003DMT400045025,PGSC0003DMT400025854,PGSC0003DMT400048062,PGSC0003DMT400081337,PGSC0003DMT400026242,PGSC0003DMT400061862,PGSC0003DMT400035730,PGSC0003DMT400018480,PGSC0003DMT400003868,PGSC0003DMT400064740,PGSC0003DMT400025922,PGSC0003DMT400072211,PGSC0003DMT400035325,PGSC0003DMT400056261,PGSC0003DMT400032399,PGSC0003DMT400075576,PGSC0003DMT400071215,PGSC0003DMT400025910,…
GO:BP	microtubule-based process	GO:0007017	1.2567442674779242e-7	6.900753087089251	200	311	21	16620	PGSC0003DMT400034998,PGSC0003DMT400035730,PGSC0003DMT400079660,PGSC0003DMT400044210,PGSC0003DMT400064740,PGSC0003DMT400035325,PGSC0003DMT400021880,PGSC0003DMT400057119,PGSC0003DMT400063325,PGSC0003DMT400048873,PGSC0003DMT400016102,PGSC0003DMT400049453,PGSC0003DMT400056261,PGSC0003DMT400041748,PGSC0003DMT400075576,PGSC0003DMT400012577,PGSC0003DMT400003336,PGSC0003DMT400056132,PGSC0003DMT400019607,…
GO:BP	cell cycle process	GO:0022402	0.000001675365496374336	5.775890432959833	300	311	24	16620	PGSC0003DMT400063656,PGSC0003DMT400045025,PGSC0003DMT400025854,PGSC0003DMT400048062,PGSC0003DMT400081337,PGSC0003DMT400061862,PGSC0003DMT400035730,PGSC0003DMT400018480,PGSC0003DMT400003868,PGSC0003DMT400064740,PGSC0003DMT400025922,PGSC0003DMT400072211,PGSC0003DMT400035325,PGSC0003DMT400056261,PGSC0003DMT400032399,PGSC0003DMT400075576,PGSC0003DMT400071215,PGSC0003DMT400025910,PGSC0003DMT400017488,…
GO:BP	mitotic cell cycle	GO:0000278	0.0000017853370715333095	5.748279777038062	231	311	21	16620	PGSC0003DMT400063656,PGSC0003DMT400045025,PGSC0003DMT400025854,PGSC0003DMT400048062,PGSC0003DMT400081337,PGSC0003DMT400026242,PGSC0003DMT400035730,PGSC0003DMT400018480,PGSC0003DMT400003868,PGSC0003DMT400064740,PGSC0003DMT400025922,PGSC0003DMT400072211,PGSC0003DMT400056261,PGSC0003DMT400075576,PGSC0003DMT400071215,PGSC0003DMT400025910,PGSC0003DMT400057686,PGSC0003DMT400003336,PGSC0003DMT400028800,…
GO:BP	regulation of transferase activity	GO:0051338	0.000003012117810938024	5.521128045871173	134	311	16	16620	PGSC0003DMT400025854,PGSC0003DMT400048062,PGSC0003DMT400076326,PGSC0003DMT400035730,PGSC0003DMT400018480,PGSC0003DMT400003868,PGSC0003DMT400064740,PGSC0003DMT400072211,PGSC0003DMT400069532,PGSC0003DMT400056261,PGSC0003DMT400001467,PGSC0003DMT400057686,PGSC0003DMT400066557,PGSC0003DMT400076291,PGSC0003DMT400080046,PGSC0003DMT400061496
GO:BP	cell division	GO:0051301	0.000003953428539361495	5.403026106933878	176	311	18	16620	PGSC0003DMT400063656,PGSC0003DMT400045025,PGSC0003DMT400025854,PGSC0003DMT400048062,PGSC0003DMT400081337,PGSC0003DMT400018480,PGSC0003DMT400003868,PGSC0003DMT400072211,PGSC0003DMT400035325,PGSC0003DMT400032399,PGSC0003DMT400075576,PGSC0003DMT400057686,PGSC0003DMT400054629,PGSC0003DMT400014637,PGSC0003DMT400066557,PGSC0003DMT400043358,PGSC0003DMT400060987,PGSC0003DMT400020554
GO:BP	regulation of cell cycle	GO:0051726	0.000005061574288260331	5.295714384668518	200	311	19	16620	PGSC0003DMT400045025,PGSC0003DMT400025854,PGSC0003DMT400048062,PGSC0003DMT400026242,PGSC0003DMT400035730,PGSC0003DMT400018480,PGSC0003DMT400003868,PGSC0003DMT400064740,PGSC0003DMT400025922,PGSC0003DMT400072211,PGSC0003DMT400056261,PGSC0003DMT400075576,PGSC0003DMT400071215,PGSC0003DMT400025910,PGSC0003DMT400057686,PGSC0003DMT400066557,PGSC0003DMT400052606,PGSC0003DMT400076291,PGSC0003DMT400080046
GO:BP	response to heat	GO:0009408	0.0000124188243688036	4.905919514812194	110	311	14	16620	PGSC0003DMT400073693,PGSC0003DMT400027070,PGSC0003DMT400063352,PGSC0003DMT400030385,PGSC0003DMT400007587,PGSC0003DMT400030387,PGSC0003DMT400030386,PGSC0003DMT400089913,PGSC0003DMT400053402,PGSC0003DMT400060736,PGSC0003DMT400008351,PGSC0003DMT400076573,PGSC0003DMT400038381,PGSC0003DMT400024594
GO:BP	microtubule-based movement	GO:0007018	0.00003705423892171659	4.431162102529268	54	311	10	16620	PGSC0003DMT400034998,PGSC0003DMT400044210,PGSC0003DMT400035325,PGSC0003DMT400057119,PGSC0003DMT400048873,PGSC0003DMT400049453,PGSC0003DMT400041748,PGSC0003DMT400012577,PGSC0003DMT400056132,PGSC0003DMT400011905
GO:BP	mitotic cell cycle process	GO:1903047	0.00006078064461584523	4.216234698273516	187	311	17	16620	PGSC0003DMT400063656,PGSC0003DMT400045025,PGSC0003DMT400025854,PGSC0003DMT400048062,PGSC0003DMT400081337,PGSC0003DMT400035730,PGSC0003DMT400018480,PGSC0003DMT400003868,PGSC0003DMT400064740,PGSC0003DMT400025922,PGSC0003DMT400072211,PGSC0003DMT400056261,PGSC0003DMT400075576,PGSC0003DMT400071215,PGSC0003DMT400025910,PGSC0003DMT400057686,PGSC0003DMT400066557
GO:BP	mitotic cell cycle phase transition	GO:0044772	0.00008515567488084142	4.069786404808696	74	311	11	16620	PGSC0003DMT400045025,PGSC0003DMT400025854,PGSC0003DMT400048062,PGSC0003DMT400018480,PGSC0003DMT400003868,PGSC0003DMT400025922,PGSC0003DMT400072211,PGSC0003DMT400071215,PGSC0003DMT400025910,PGSC0003DMT400057686,PGSC0003DMT400066557
GO:BP	regulation of kinase activity	GO:0043549	0.00020477907011177545	3.688714433435782	117	311	13	16620	PGSC0003DMT400025854,PGSC0003DMT400048062,PGSC0003DMT400035730,PGSC0003DMT400018480,PGSC0003DMT400003868,PGSC0003DMT400064740,PGSC0003DMT400072211,PGSC0003DMT400056261,PGSC0003DMT400057686,PGSC0003DMT400066557,PGSC0003DMT400076291,PGSC0003DMT400080046,PGSC0003DMT400061496
GO:BP	movement of cell or subcellular component	GO:0006928	0.00023108890436912013	3.636220906476529	65	311	10	16620	PGSC0003DMT400034998,PGSC0003DMT400044210,PGSC0003DMT400035325,PGSC0003DMT400057119,PGSC0003DMT400048873,PGSC0003DMT400049453,PGSC0003DMT400041748,PGSC0003DMT400012577,PGSC0003DMT400056132,PGSC0003DMT400011905
GO:BP	regulation of catalytic activity	GO:0050790	0.00039985432810287646	3.398098198731317	615	311	31	16620	PGSC0003DMT400035621,PGSC0003DMT400025854,PGSC0003DMT400048062,PGSC0003DMT400076326,PGSC0003DMT400030505,PGSC0003DMT400035730,PGSC0003DMT400018480,PGSC0003DMT400003868,PGSC0003DMT400064740,PGSC0003DMT400072211,PGSC0003DMT400069532,PGSC0003DMT400056261,PGSC0003DMT400067654,PGSC0003DMT400001467,PGSC0003DMT400057686,PGSC0003DMT400081312,PGSC0003DMT400026271,PGSC0003DMT400071010,PGSC0003DMT400019607,…
GO:BP	regulation of phosphorylation	GO:0042325	0.00040371267755215905	3.3939276124809457	124	311	13	16620	PGSC0003DMT400025854,PGSC0003DMT400048062,PGSC0003DMT400035730,PGSC0003DMT400018480,PGSC0003DMT400003868,PGSC0003DMT400064740,PGSC0003DMT400072211,PGSC0003DMT400056261,PGSC0003DMT400057686,PGSC0003DMT400066557,PGSC0003DMT400076291,PGSC0003DMT400080046,PGSC0003DMT400061496
GO:BP	response to temperature stimulus	GO:0009266	0.00041553408268696877	3.381393348977764	190	311	16	16620	PGSC0003DMT400017205,PGSC0003DMT400073693,PGSC0003DMT400080723,PGSC0003DMT400027070,PGSC0003DMT400063352,PGSC0003DMT400030385,PGSC0003DMT400007587,PGSC0003DMT400030387,PGSC0003DMT400030386,PGSC0003DMT400089913,PGSC0003DMT400053402,PGSC0003DMT400060736,PGSC0003DMT400008351,PGSC0003DMT400076573,PGSC0003DMT400038381,PGSC0003DMT400024594
GO:BP	regulation of protein kinase activity	GO:0045859	0.0004806140247724777	3.318203560222865	106	311	12	16620	PGSC0003DMT400025854,PGSC0003DMT400048062,PGSC0003DMT400035730,PGSC0003DMT400018480,PGSC0003DMT400003868,PGSC0003DMT400064740,PGSC0003DMT400072211,PGSC0003DMT400056261,PGSC0003DMT400057686,PGSC0003DMT400066557,PGSC0003DMT400076291,PGSC0003DMT400080046
GO:BP	cell cycle phase transition	GO:0044770	0.0005799337763471963	3.236621596452634	89	311	11	16620	PGSC0003DMT400045025,PGSC0003DMT400025854,PGSC0003DMT400048062,PGSC0003DMT400018480,PGSC0003DMT400003868,PGSC0003DMT400025922,PGSC0003DMT400072211,PGSC0003DMT400071215,PGSC0003DMT400025910,PGSC0003DMT400057686,PGSC0003DMT400066557
GO:BP	response to hydrogen peroxide	GO:0042542	0.000656633457252409	3.1826769925632497	42	311	8	16620	PGSC0003DMT400030385,PGSC0003DMT400007587,PGSC0003DMT400030387,PGSC0003DMT400030386,PGSC0003DMT400089913,PGSC0003DMT400053402,PGSC0003DMT400060736,PGSC0003DMT400008351
GO:BP	regulation of molecular function	GO:0065009	0.0008715118774769818	3.0597266896927584	638	311	31	16620	PGSC0003DMT400035621,PGSC0003DMT400025854,PGSC0003DMT400048062,PGSC0003DMT400076326,PGSC0003DMT400030505,PGSC0003DMT400035730,PGSC0003DMT400018480,PGSC0003DMT400003868,PGSC0003DMT400064740,PGSC0003DMT400072211,PGSC0003DMT400069532,PGSC0003DMT400056261,PGSC0003DMT400067654,PGSC0003DMT400001467,PGSC0003DMT400057686,PGSC0003DMT400081312,PGSC0003DMT400026271,PGSC0003DMT400071010,PGSC0003DMT400019607,…
GO:BP	regulation of primary metabolic process	GO:0080090	0.0008906630643543346	3.050286557429102	2596	311	81	16620	PGSC0003DMT400066977,PGSC0003DMT400035621,PGSC0003DMT400025854,PGSC0003DMT400048062,PGSC0003DMT400076326,PGSC0003DMT400030505,PGSC0003DMT400035730,PGSC0003DMT400018480,PGSC0003DMT400003868,PGSC0003DMT400064740,PGSC0003DMT400072211,PGSC0003DMT400020700,PGSC0003DMT400084724,PGSC0003DMT400069532,PGSC0003DMT400007879,PGSC0003DMT400056261,PGSC0003DMT400072213,PGSC0003DMT400036780,PGSC0003DMT400007009,…
GO:BP	regulation of protein phosphorylation	GO:0001932	0.0009603550927303226	3.0175681562320467	113	311	12	16620	PGSC0003DMT400025854,PGSC0003DMT400048062,PGSC0003DMT400035730,PGSC0003DMT400018480,PGSC0003DMT400003868,PGSC0003DMT400064740,PGSC0003DMT400072211,PGSC0003DMT400056261,PGSC0003DMT400057686,PGSC0003DMT400066557,PGSC0003DMT400076291,PGSC0003DMT400080046
GO:BP	regulation of cellular metabolic process	GO:0031323	0.0010309774775404351	2.9867508220945123	2649	311	82	16620	PGSC0003DMT400066977,PGSC0003DMT400035621,PGSC0003DMT400025854,PGSC0003DMT400048062,PGSC0003DMT400076326,PGSC0003DMT400030505,PGSC0003DMT400035730,PGSC0003DMT400018480,PGSC0003DMT400003868,PGSC0003DMT400064740,PGSC0003DMT400020275,PGSC0003DMT400072211,PGSC0003DMT400020700,PGSC0003DMT400084724,PGSC0003DMT400069532,PGSC0003DMT400007879,PGSC0003DMT400056261,PGSC0003DMT400072213,PGSC0003DMT400036780,…
GO:BP	regulation of nitrogen compound metabolic process	GO:0051171	0.0011870823859314135	2.925519139079295	2571	311	80	16620	PGSC0003DMT400066977,PGSC0003DMT400035621,PGSC0003DMT400025854,PGSC0003DMT400048062,PGSC0003DMT400076326,PGSC0003DMT400030505,PGSC0003DMT400035730,PGSC0003DMT400018480,PGSC0003DMT400003868,PGSC0003DMT400064740,PGSC0003DMT400072211,PGSC0003DMT400020700,PGSC0003DMT400084724,PGSC0003DMT400069532,PGSC0003DMT400007879,PGSC0003DMT400056261,PGSC0003DMT400072213,PGSC0003DMT400036780,PGSC0003DMT400007009,…
GO:BP	regulation of metabolic process	GO:0019222	0.001987001342159189	2.7018018395373247	2825	311	85	16620	PGSC0003DMT400066977,PGSC0003DMT400035621,PGSC0003DMT400025854,PGSC0003DMT400048062,PGSC0003DMT400076326,PGSC0003DMT400030505,PGSC0003DMT400035730,PGSC0003DMT400018480,PGSC0003DMT400003868,PGSC0003DMT400064740,PGSC0003DMT400020275,PGSC0003DMT400072211,PGSC0003DMT400020700,PGSC0003DMT400084724,PGSC0003DMT400069532,PGSC0003DMT400007879,PGSC0003DMT400056261,PGSC0003DMT400072213,PGSC0003DMT400036780,…
GO:BP	regulation of protein modification process	GO:0031399	0.00240262487013135	2.6193140317552617	217	311	16	16620	PGSC0003DMT400025854,PGSC0003DMT400048062,PGSC0003DMT400076326,PGSC0003DMT400035730,PGSC0003DMT400018480,PGSC0003DMT400003868,PGSC0003DMT400064740,PGSC0003DMT400072211,PGSC0003DMT400069532,PGSC0003DMT400056261,PGSC0003DMT400001467,PGSC0003DMT400057686,PGSC0003DMT400066557,PGSC0003DMT400076291,PGSC0003DMT400077008,PGSC0003DMT400080046
GO:BP	regulation of cyclin-dependent protein serine/threonine kinase activity	GO:0000079	0.0029106251393279606	2.536013723934063	67	311	9	16620	PGSC0003DMT400025854,PGSC0003DMT400048062,PGSC0003DMT400018480,PGSC0003DMT400003868,PGSC0003DMT400072211,PGSC0003DMT400057686,PGSC0003DMT400066557,PGSC0003DMT400076291,PGSC0003DMT400080046
GO:BP	regulation of cyclin-dependent protein kinase activity	GO:1904029	0.0029106251393279606	2.536013723934063	67	311	9	16620	PGSC0003DMT400025854,PGSC0003DMT400048062,PGSC0003DMT400018480,PGSC0003DMT400003868,PGSC0003DMT400072211,PGSC0003DMT400057686,PGSC0003DMT400066557,PGSC0003DMT400076291,PGSC0003DMT400080046
GO:BP	regulation of macromolecule metabolic process	GO:0060255	0.0045012703197415856	2.346664905113749	2749	311	82	16620	PGSC0003DMT400066977,PGSC0003DMT400035621,PGSC0003DMT400025854,PGSC0003DMT400048062,PGSC0003DMT400076326,PGSC0003DMT400030505,PGSC0003DMT400035730,PGSC0003DMT400018480,PGSC0003DMT400003868,PGSC0003DMT400064740,PGSC0003DMT400072211,PGSC0003DMT400020700,PGSC0003DMT400084724,PGSC0003DMT400069532,PGSC0003DMT400007879,PGSC0003DMT400056261,PGSC0003DMT400072213,PGSC0003DMT400036780,PGSC0003DMT400007009,…
GO:BP	regulation of phosphorus metabolic process	GO:0051174	0.006001127711091965	2.2217671308355795	207	311	15	16620	PGSC0003DMT400025854,PGSC0003DMT400048062,PGSC0003DMT400035730,PGSC0003DMT400018480,PGSC0003DMT400003868,PGSC0003DMT400064740,PGSC0003DMT400020275,PGSC0003DMT400072211,PGSC0003DMT400056261,PGSC0003DMT400057686,PGSC0003DMT400066557,PGSC0003DMT400076291,PGSC0003DMT400077008,PGSC0003DMT400080046,PGSC0003DMT400061496
GO:BP	regulation of protein serine/threonine kinase activity	GO:0071900	0.007500359083560446	2.1249179440382013	75	311	9	16620	PGSC0003DMT400025854,PGSC0003DMT400048062,PGSC0003DMT400018480,PGSC0003DMT400003868,PGSC0003DMT400072211,PGSC0003DMT400057686,PGSC0003DMT400066557,PGSC0003DMT400076291,PGSC0003DMT400080046
GO:BP	regulation of cellular process	GO:0050794	0.007566277618237421	2.121117727825637	3702	311	102	16620	PGSC0003DMT400066977,PGSC0003DMT400007046,PGSC0003DMT400035621,PGSC0003DMT400045025,PGSC0003DMT400025854,PGSC0003DMT400048062,PGSC0003DMT400076326,PGSC0003DMT400026242,PGSC0003DMT400030505,PGSC0003DMT400035730,PGSC0003DMT400018480,PGSC0003DMT400003868,PGSC0003DMT400064740,PGSC0003DMT400020275,PGSC0003DMT400025922,PGSC0003DMT400038891,PGSC0003DMT400072211,PGSC0003DMT400020700,PGSC0003DMT400084724,…
GO:BP	cytokinesis by cell plate formation	GO:0000911	0.008048436497278566	2.094288478210259	17	311	5	16620	PGSC0003DMT400063656,PGSC0003DMT400081337,PGSC0003DMT400035325,PGSC0003DMT400032399,PGSC0003DMT400060987
GO:BP	microtubule cytoskeleton organization	GO:0000226	0.018818830587325495	1.7254073673726793	127	311	11	16620	PGSC0003DMT400035730,PGSC0003DMT400079660,PGSC0003DMT400064740,PGSC0003DMT400035325,PGSC0003DMT400021880,PGSC0003DMT400063325,PGSC0003DMT400016102,PGSC0003DMT400056261,PGSC0003DMT400075576,PGSC0003DMT400003336,PGSC0003DMT400028800
GO:BP	regulation of phosphate metabolic process	GO:0019220	0.024490657188093182	1.6109995607579732	206	311	14	16620	PGSC0003DMT400025854,PGSC0003DMT400048062,PGSC0003DMT400035730,PGSC0003DMT400018480,PGSC0003DMT400003868,PGSC0003DMT400064740,PGSC0003DMT400072211,PGSC0003DMT400056261,PGSC0003DMT400057686,PGSC0003DMT400066557,PGSC0003DMT400076291,PGSC0003DMT400077008,PGSC0003DMT400080046,PGSC0003DMT400061496
GO:BP	cytokinesis	GO:0000910	0.026489896473204527	1.5769197389924579	50	311	7	16620	PGSC0003DMT400063656,PGSC0003DMT400081337,PGSC0003DMT400035325,PGSC0003DMT400032399,PGSC0003DMT400075576,PGSC0003DMT400014637,PGSC0003DMT400060987
GO:BP	protein complex oligomerization	GO:0051259	0.03436412679287317	1.4638946872228358	52	311	7	16620	PGSC0003DMT400030385,PGSC0003DMT400007587,PGSC0003DMT400030387,PGSC0003DMT400030386,PGSC0003DMT400089913,PGSC0003DMT400053402,PGSC0003DMT400060736
GO:CC	microtubule	GO:0005874	1.8047664713857292e-7	6.743578985863541	142	310	17	16640	PGSC0003DMT400034998,PGSC0003DMT400035730,PGSC0003DMT400079660,PGSC0003DMT400044210,PGSC0003DMT400064740,PGSC0003DMT400035325,PGSC0003DMT400021880,PGSC0003DMT400063325,PGSC0003DMT400048873,PGSC0003DMT400016102,PGSC0003DMT400056261,PGSC0003DMT400075576,PGSC0003DMT400012577,PGSC0003DMT400003336,PGSC0003DMT400056132,PGSC0003DMT400019607,PGSC0003DMT400028800
GO:CC	supramolecular polymer	GO:0099081	4.2342343299581224e-7	6.373225111032788	150	310	17	16640	PGSC0003DMT400034998,PGSC0003DMT400035730,PGSC0003DMT400079660,PGSC0003DMT400044210,PGSC0003DMT400064740,PGSC0003DMT400035325,PGSC0003DMT400021880,PGSC0003DMT400063325,PGSC0003DMT400048873,PGSC0003DMT400016102,PGSC0003DMT400056261,PGSC0003DMT400075576,PGSC0003DMT400012577,PGSC0003DMT400003336,PGSC0003DMT400056132,PGSC0003DMT400019607,PGSC0003DMT400028800
GO:CC	supramolecular fiber	GO:0099512	4.2342343299581224e-7	6.373225111032788	150	310	17	16640	PGSC0003DMT400034998,PGSC0003DMT400035730,PGSC0003DMT400079660,PGSC0003DMT400044210,PGSC0003DMT400064740,PGSC0003DMT400035325,PGSC0003DMT400021880,PGSC0003DMT400063325,PGSC0003DMT400048873,PGSC0003DMT400016102,PGSC0003DMT400056261,PGSC0003DMT400075576,PGSC0003DMT400012577,PGSC0003DMT400003336,PGSC0003DMT400056132,PGSC0003DMT400019607,PGSC0003DMT400028800
GO:CC	polymeric cytoskeletal fiber	GO:0099513	4.2342343299581224e-7	6.373225111032788	150	310	17	16640	PGSC0003DMT400034998,PGSC0003DMT400035730,PGSC0003DMT400079660,PGSC0003DMT400044210,PGSC0003DMT400064740,PGSC0003DMT400035325,PGSC0003DMT400021880,PGSC0003DMT400063325,PGSC0003DMT400048873,PGSC0003DMT400016102,PGSC0003DMT400056261,PGSC0003DMT400075576,PGSC0003DMT400012577,PGSC0003DMT400003336,PGSC0003DMT400056132,PGSC0003DMT400019607,PGSC0003DMT400028800
GO:CC	microtubule cytoskeleton	GO:0015630	9.068068647873025e-7	6.042485200799645	178	310	18	16640	PGSC0003DMT400063656,PGSC0003DMT400034998,PGSC0003DMT400035730,PGSC0003DMT400079660,PGSC0003DMT400044210,PGSC0003DMT400064740,PGSC0003DMT400035325,PGSC0003DMT400021880,PGSC0003DMT400063325,PGSC0003DMT400048873,PGSC0003DMT400016102,PGSC0003DMT400056261,PGSC0003DMT400075576,PGSC0003DMT400012577,PGSC0003DMT400003336,PGSC0003DMT400056132,PGSC0003DMT400019607,PGSC0003DMT400028800
GO:CC	supramolecular complex	GO:0099080	0.000021057497030008786	4.676593251890177	218	310	18	16640	PGSC0003DMT400045025,PGSC0003DMT400034998,PGSC0003DMT400035730,PGSC0003DMT400079660,PGSC0003DMT400044210,PGSC0003DMT400064740,PGSC0003DMT400035325,PGSC0003DMT400021880,PGSC0003DMT400063325,PGSC0003DMT400048873,PGSC0003DMT400016102,PGSC0003DMT400056261,PGSC0003DMT400075576,PGSC0003DMT400012577,PGSC0003DMT400003336,PGSC0003DMT400056132,PGSC0003DMT400019607,PGSC0003DMT400028800
GO:CC	cytoskeleton	GO:0005856	0.00011944465052477133	3.922833295889799	271	310	19	16640	PGSC0003DMT400063656,PGSC0003DMT400034998,PGSC0003DMT400035730,PGSC0003DMT400079660,PGSC0003DMT400044210,PGSC0003DMT400064740,PGSC0003DMT400035325,PGSC0003DMT400021880,PGSC0003DMT400063325,PGSC0003DMT400048873,PGSC0003DMT400016102,PGSC0003DMT400056261,PGSC0003DMT400075576,PGSC0003DMT400012577,PGSC0003DMT400003336,PGSC0003DMT400056132,PGSC0003DMT400019607,PGSC0003DMT400030205,PGSC0003DMT400028800
GO:CC	cyclin-dependent protein kinase holoenzyme complex	GO:0000307	0.0010572560061737652	2.9758198389871966	72	310	9	16640	PGSC0003DMT400025854,PGSC0003DMT400048062,PGSC0003DMT400018480,PGSC0003DMT400003868,PGSC0003DMT400072211,PGSC0003DMT400071215,PGSC0003DMT400025910,PGSC0003DMT400057686,PGSC0003DMT400066557
GO:CC	serine/threonine protein kinase complex	GO:1902554	0.004991412771886437	2.3017765140569204	87	310	9	16640	PGSC0003DMT400025854,PGSC0003DMT400048062,PGSC0003DMT400018480,PGSC0003DMT400003868,PGSC0003DMT400072211,PGSC0003DMT400071215,PGSC0003DMT400025910,PGSC0003DMT400057686,PGSC0003DMT400066557
GO:CC	protein kinase complex	GO:1902911	0.013862825857870202	1.8581482322504197	99	310	9	16640	PGSC0003DMT400025854,PGSC0003DMT400048062,PGSC0003DMT400018480,PGSC0003DMT400003868,PGSC0003DMT400072211,PGSC0003DMT400071215,PGSC0003DMT400025910,PGSC0003DMT400057686,PGSC0003DMT400066557
GO:CC	microtubule associated complex	GO:0005875	0.04856054050599312	1.3137164879652565	33	310	5	16640	PGSC0003DMT400063656,PGSC0003DMT400034998,PGSC0003DMT400044210,PGSC0003DMT400075576,PGSC0003DMT400019607
KEGG	Protein processing in endoplasmic reticulum	KEGG:04141	0.0018978315137335652	2.721742346125673	177	69	13	3242	PGSC0003DMT400055828,PGSC0003DMT400030385,PGSC0003DMT400007587,PGSC0003DMT400019237,PGSC0003DMT400030387,PGSC0003DMT400030386,PGSC0003DMT400089913,PGSC0003DMT400053402,PGSC0003DMT400060736,PGSC0003DMT400008351,PGSC0003DMT400012249,PGSC0003DMT400031252,PGSC0003DMT400024594

## Sheet: Cluster 5
source	Term data source: GO molecular function, GO cellular component, GO biological process, KEGG
term_name	Term defline
term_id	Term ID
adjusted_p_value	Enrichment significance
negative_log10_of_adjusted_p_value	Negative log10 of adjusted p-value
term_size	Total number of genes with the term
query_size	Number of genes in the query
intersection_size	Number of genes with the term in the query
effective_domain_size	the total number of genes “in the universe” used for the enrichment analysis
intersections	Accession of genes with the term in the query
source	term_name	term_id	adjusted_p_value	negative_log10_of_adjusted_p_value	term_size	query_size	intersection_size	effective_domain_size	intersections
GO:BP	regulation of circadian rhythm	GO:0042752	0.00015263786580797776	3.8163377149296704	19	50	4	16620	PGSC0003DMT400089865,PGSC0003DMT400003078,PGSC0003DMT400020581,PGSC0003DMT400055005
GO:BP	circadian rhythm	GO:0007623	0.001990153123326198	2.7011135074811183	35	50	4	16620	PGSC0003DMT400089865,PGSC0003DMT400003078,PGSC0003DMT400020581,PGSC0003DMT400055005
GO:BP	rhythmic process	GO:0048511	0.003098716341650505	2.508818177518142	39	50	4	16620	PGSC0003DMT400089865,PGSC0003DMT400003078,PGSC0003DMT400020581,PGSC0003DMT400055005
GO:BP	response to oxygen-containing compound	GO:1901700	0.011142083259977174	1.9530336005693107	515	50	9	16620	PGSC0003DMT400025043,PGSC0003DMT400033801,PGSC0003DMT400043794,PGSC0003DMT400015675,PGSC0003DMT400078008,PGSC0003DMT400064657,PGSC0003DMT400058477,PGSC0003DMT400018282,PGSC0003DMT400022651
GO:BP	response to temperature stimulus	GO:0009266	0.012121748278489044	1.9164347388376624	190	50	6	16620	PGSC0003DMT400025043,PGSC0003DMT400041944,PGSC0003DMT400020581,PGSC0003DMT400016511,PGSC0003DMT400019845,PGSC0003DMT400078008
