# Supplementary material for: Transcriptomic Reprogramming, Alternative Splicing and RNA Methylation in Potato (Solanum tuberosum L.) Plants in Response to Potato Virus Y Infection
Source: Plants (Basel). 2022 Feb 25;11(5):635. doi: 10.3390/plants11050635 (PMC8912425; doi:10.3390/plants11050635)
Supplement: Supplementary file 1 [file plants-11-00635-s001.zip › Supplementary tables/Table.S7.xlsx]

## Sheet: Table.S7.Diff_expressed_lnc
ID	Transcript unique ID
transcript_length	Transcript length, nucleotides
Phytozome_id	Ptytozome transcript ID Solanum_tuberosum_v6.1
ref_code	Gffcompare code of intersection with Phytozome isoform
log2FoldChange_mock28	DESeq log2FC comparing Mock, 22 and Mock, 28 plants
padj_mock28	DESeq adjusted p-value (Benjamini–Hochberg adjustment)
log2FoldChange_PVY22	DESeq log2FC comparing Mock, 22 and PVY, 22 plants
padj_PVY22	DESeq adjusted p-value (Benjamini–Hochberg adjustment)
log2FoldChange_PVY28	DESeq log2FC comparing Mock, 22 and PVY, 28 plants
padj_PVY28	DESeq adjusted p-value (Benjamini–Hochberg adjustment)
mean_fpkm	Mean short read FPKM value per sample
ID	transcript_length	Phytozome_id	ref_code	log2FoldChange_mock28	padj_mock28	log2FoldChange_PVY22	padj_PVY22	log2FoldChange_PVY28	padj_PVY28	mean_fpkm
MSTRG.10214.1	590	Soltu.DM.04G022590.1	j	0.571614	0.00635679	-0.439899	0.0768538	0.32585	0.160856	17.1665
MSTRG.10221.1	2833	-	u	-0.170215	0.622583	2.08371	1.37671e-20	0.688755	0.00456068	2.42515
MSTRG.10222.1	641	Soltu.DM.04G022670.1	m	1.18448	2.46264e-06	1.15065	6.85379e-05	1.26946	7.50858e-07	10.6164
MSTRG.10222.2	881	Soltu.DM.04G022670.1	j	0.297701	0.297174	1.31518	0.009458	1.28349	0.00508768	1.5063
MSTRG.10250.1	950	-	u	0.100352	0.799579	-0.949579	0.0464625	0.0449611	0.930098	0.776807
MSTRG.10302.1	821	-	u	-0.277902	0.396011	-0.759813	0.0358549	-0.38887	0.23217	2.30391
MSTRG.10334.6	1303	Soltu.DM.04G024200.1	n	0.0301186	0.950648	0.779259	0.00904055	0.153084	0.699629	1.82507
MSTRG.1035.5	1297	-	u	0.875396	0.0380995	0.300575	0.467508	0.991255	0.0259533	0.526893
MSTRG.10383.1	558	-	u	-0.122055	0.748247	-0.869428	0.0167196	-0.60125	0.00929627	16.119
MSTRG.10457.1	1876	Soltu.DM.04G026160.1	x	-1.0235	3.17422e-05	-0.245202	0.387344	-1.19867	0.000529448	0.191552
MSTRG.10480.1	2046	-	u	0.664381	0.0013997	0.0827025	0.711986	0.509875	0.000595742	4.15695
MSTRG.10669.1	1562	-	u	-0.0591608	0.89558	0.587228	0.0332095	0.608837	0.0350004	1.01194
MSTRG.10818.2	891	Soltu.DM.04G031380.1	k	0.246746	0.38653	0.274213	0.371853	0.501013	0.0447653	6.69192
MSTRG.10873.1	737	-	u	0.531941	0.0237754	0.154765	0.615916	0.293489	0.245952	7.43221
MSTRG.10879.1	960	-	u	-1.31993	0.0220703	-0.699716	0.104211	-1.29215	0.015343	0.461275
MSTRG.1097.1	700	-	u	0.644854	0.0166224	0.194871	0.616717	0.93177	0.000122681	7.43344
MSTRG.11078.1	2703	Soltu.DM.04G034680.1	e	0.114761	0.661067	-0.739092	1.0978e-06	-0.276256	0.117013	2.66099
MSTRG.11245.1	694	Soltu.DM.04G036760.1	#ERROR!	0.453264	0.0225748	0.198823	0.428138	0.55349	0.0209508	23.0951
MSTRG.11250.1	721	-	u	1.26117	0.00928807	-0.349653	0.351153	1.97415	5.96619e-05	1.68506
MSTRG.1127.1	489	-	u	-0.246257	0.455888	-0.449266	0.205551	-0.805813	0.0250512	11.2317
MSTRG.11349.4	676	Soltu.DM.04G037970.2	j	0.259768	0.424104	0.500735	0.102512	0.999022	0.00451931	8.48792
MSTRG.1143.1	1739	-	u	0.959796	2.63866e-05	0.196454	0.470522	0.604744	0.00595336	2.47011
MSTRG.11439.1	793	Soltu.DM.05G000730.1	c	0.154973	0.654547	0.852766	0.0312282	0.549697	0.153532	1.7094
MSTRG.11486.1	1850	-	u	0.449578	0.0421227	0.230388	0.420835	0.220068	0.399662	2.16512
MSTRG.11492.1	524	-	u	0.192787	0.50588	0.3315	0.421685	0.940129	0.0411927	4.31462
MSTRG.11544.1	658	Soltu.DM.05G002310.1	#ERROR!	0.120083	0.758076	0.557724	0.0411048	0.391064	0.254264	36.7231
MSTRG.11586.1	1192	-	u	0.123539	0.646858	-1.41721	0.0311229	0.133921	0.709851	1.17783
MSTRG.11596.1	1628	-	u	0.141677	0.613085	0.661328	0.000713561	0.0895076	0.768411	7.79931
MSTRG.11597.2	3049	-	u	0.0739845	0.481146	2.85355	0.000613607	0.211121	0.287458	0.0945709
MSTRG.11619.1	1884	-	u	0.553387	0.0117396	0.47569	0.0311745	0.388965	0.0588242	2.49579
MSTRG.11760.1	1442	-	u	1.93983	0.0001806	0.0701312	0.887492	1.39965	0.00410285	0.654758
MSTRG.11775.1	2472	-	u	-0.341348	0.1776	-1.02639	9.44859e-07	-0.649641	0.000206136	1.84066
MSTRG.11907.1	489	-	u	0.950837	0.033718	0.112686	0.818289	0.353804	0.332212	9.37453
MSTRG.11926.1	630	-	u	-0.167019	0.627479	-2.7603	3.205e-11	-1.90869	1.57563e-07	4.19561
MSTRG.11966.1	5573	Soltu.DM.05G008200.1	x	-0.254711	0.0159594	-0.568993	1.45047e-05	-0.2734	0.059068	5.83433
MSTRG.11985.1	2137	-	u	0.715416	6.78097e-05	-0.573957	0.00116246	0.348714	0.106465	3.80116
MSTRG.12139.1	982	Soltu.DM.05G010560.1	m	-0.155451	0.631657	-1.93512	0.000308803	-0.603511	0.133297	1.53271
MSTRG.12139.13	755	Soltu.DM.05G010560.1	n	0.518849	0.106444	-1.62289	4.76723e-05	0.190105	0.620297	7.68465
MSTRG.12139.5	1097	Soltu.DM.05G010560.1	n	-0.0497363	0.895585	-1.01754	0.0433492	-0.218922	0.538639	0.847627
MSTRG.12139.6	3486	Soltu.DM.05G010560.1	n	1.90403	0.0139945	0.0438758	0.914939	0.655074	0.0880804	0.222465
MSTRG.12228.2	872	-	u	0.119985	0.725445	-0.472271	0.0308153	-0.365612	0.142644	5.40455
MSTRG.12230.1	748	-	u	1.29396	5.90298e-05	-0.184171	0.673973	1.26964	4.55098e-05	5.778
MSTRG.12307.1	977	-	u	0.0283719	0.94884	1.69173	6.3937e-05	0.429707	0.245759	1.43378
MSTRG.12360.5	1031	Soltu.DM.05G014400.1	o	-0.147501	0.294553	-0.246737	0.333801	-6.46369	0.00011955	0.0990426
MSTRG.12417.1	816	-	u	-0.244736	0.0249939	-0.221235	0.0191972	0.0136806	0.96909	122.89
MSTRG.12425.1	2356	-	u	-0.342966	0.26404	-1.77379	2.15727e-11	-0.941242	0.000212623	0.81054
MSTRG.12432.1	878	-	u	0.108048	0.747385	-0.988574	0.000465817	0.0113331	0.979653	5.63634
MSTRG.12432.2	938	-	u	-0.322466	0.236191	-0.971292	4.75583e-05	-0.623736	0.0898725	1.16723
MSTRG.12633.2	731	Soltu.DM.05G019670.1	x	-0.212073	0.384644	-0.573576	0.182042	-1.29296	0.0300399	0.545236
MSTRG.12633.4	1092	Soltu.DM.05G019670.1	x	0.157255	0.655567	-1.57659	4.79332e-10	-0.583758	0.00260621	5.48763
MSTRG.12686.1	2952	-	u	-0.890349	0.0138991	0.0866544	0.852007	-0.919782	0.00711361	0.679397
MSTRG.12726.1	893	-	u	0.326653	0.288384	0.902608	3.82361e-05	0.466275	0.0871614	6.04141
MSTRG.12759.1	618	Soltu.DM.05G021730.1	#ERROR!	-0.0436922	0.923283	1.04565	0.00224917	0.941705	0.00219424	3.4102
MSTRG.12893.1	474	-	u	1.04436	0.00375845	0.083786	0.865069	0.873172	0.00336681	31.6044
MSTRG.1300.1	560	-	u	0.0374961	0.936358	-2.26376	0.00108349	-0.360787	0.323169	2.52121
MSTRG.13056.1	548	Soltu.DM.05G025620.1	p	-1.97773	0.00788159	-0.586543	0.171439	-0.661487	0.114927	2.51814
MSTRG.13078.1	1107	-	u	-0.0792133	0.814694	1.6092	0.00545896	-1.05846	0.0586443	0.665497
MSTRG.1314.1	823	-	u	0.0209484	0.964166	0.839481	5.25817e-05	0.181561	0.642617	4.99124
MSTRG.13276.1	687	-	u	0.106029	0.786153	0.908066	0.00402498	0.475333	0.169839	3.5666
MSTRG.13441.1	668	Soltu.DM.06G003090.2	j	-0.119552	0.708798	0.897383	0.0441606	0.139662	0.728484	1.53182
MSTRG.13503.1	2182	-	u	0.128658	0.720836	0.506834	0.0103465	0.156848	0.558986	1.80445
MSTRG.13540.2	2961	-	u	0.531673	0.00061077	-0.0529602	0.82815	0.389564	0.0241973	3.10344
MSTRG.13575.1	706	-	u	-0.512707	0.0248338	0.654541	0.000453336	-0.0146598	0.973784	20.7571
MSTRG.13608.1	703	-	u	0.278682	0.376565	0.0460465	0.934673	0.867834	0.0188068	2.18165
MSTRG.13671.1	1252	-	u	0.707162	0.0166023	0.026459	0.961051	0.633994	0.0299741	1.65712
MSTRG.13689.1	1322	-	u	0.648594	0.000233978	-0.601622	0.0265118	0.516358	0.0229099	2.25633
MSTRG.13689.6	600	-	u	1.00512	0.033942	0.0775946	0.839284	0.387586	0.273115	3.52039
MSTRG.13691.2	1512	-	u	-0.076184	0.847805	1.27581	0.0017755	0.190203	0.626315	0.937699
MSTRG.13703.1	1024	-	u	0.587879	0.027334	0.694329	0.00694949	0.687889	0.00129227	6.05939
MSTRG.13709.2	759	-	u	0.115411	0.769939	1.21769	0.000311652	1.30713	7.75787e-05	3.65462
MSTRG.13729.1	659	-	u	0.634393	0.0104729	0.17407	0.613446	0.461233	0.1154	4.47331
MSTRG.13732.1	586	-	u	0.138073	0.710792	-0.811401	0.0247479	-0.0306695	0.954287	6.93962
MSTRG.13771.1	616	-	u	0.541484	0.144281	0.000391167	0.999703	1.52757	0.000265019	3.84939
MSTRG.13802.11	861	Soltu.DM.06G009730.1	j	0.185276	0.533984	0.0787841	0.87921	0.907568	0.0148103	1.83621
MSTRG.13840.1	1185	-	u	1.23563	0.00179649	-0.124012	0.795197	0.229116	0.546646	0.779094
MSTRG.13840.2	1584	-	u	0.135166	0.721726	-1.02332	0.0172226	-0.219	0.559849	0.52865
MSTRG.13860.1	790	-	u	-0.301032	0.28936	0.654484	8.30669e-10	0.498626	0.125413	29.4773
MSTRG.13920.1	871	-	u	-0.300201	0.358317	-0.867162	0.0149838	-0.18748	0.627521	6.69436
MSTRG.13941.1	792	-	u	-1.61043	1.22426e-13	-1.21874	2.20949e-05	-0.93908	0.0110606	35.1386
MSTRG.13941.2	701	-	u	-0.669213	0.0506916	-0.404905	0.240391	-0.823092	0.01156	25.4455
MSTRG.13994.1	447	-	u	0.458587	0.160623	-1.33376	0.00861816	0.0254862	0.962669	68.0502
MSTRG.14013.1	1839	Soltu.DM.06G013060.1	j	0.540351	0.0332468	0.144772	0.681808	0.263861	0.425465	0.656194
MSTRG.14050.17	2013	Soltu.DM.06G013620.1	x	0.0242878	0.960019	-0.714165	0.0331151	0.0673497	0.888818	3.59341
MSTRG.14052.2	1719	Soltu.DM.06G013630.1	n	0.442979	0.176294	-0.0197484	0.972174	0.636158	0.0400396	0.729325
MSTRG.1409.1	515	-	u	0.592267	0.12506	0.32042	0.437806	1.46426	0.000948878	7.54411
MSTRG.1410.1	985	-	u	1.46328	2.02887e-06	1.19488	0.000271234	1.68976	1.65326e-07	2.28802
MSTRG.14375.1	1036	Soltu.DM.06G018650.1	#ERROR!	-0.143898	0.674709	0.886691	0.00010773	-0.0270133	0.949678	94.8395
MSTRG.14450.1	2234	-	u	-0.168568	0.53186	-0.32416	0.286943	-0.44593	0.0364684	2.56956
MSTRG.14639.1	1084	-	u	0.683705	0.0368607	0.066311	0.890889	0.417627	0.179557	0.753314
MSTRG.1468.1	1836	-	u	0.743902	0.0223647	-0.260044	0.510167	0.485567	0.12224	0.830608
MSTRG.14757.1	1337	-	u	0.821669	0.00987438	-0.382742	0.298711	0.309625	0.350314	2.0818
MSTRG.14782.1	592	-	u	-0.228437	0.432392	-0.327472	0.312511	-0.501383	0.0228254	156.611
MSTRG.14796.2	981	Soltu.DM.06G024770.1	n	0.121559	0.735997	0.705972	0.0157805	0.461763	0.0748331	8.35246
MSTRG.14797.1	1960	-	u	-0.103149	0.71762	0.673675	1.43122e-07	-0.189287	0.195585	3.70434
MSTRG.14813.1	4465	-	u	0.518601	0.119732	-0.983137	0.0140183	-0.0449097	0.928726	0.353801
MSTRG.14814.1	804	-	u	-0.624171	0.108074	-1.81041	0.00131273	-0.594587	0.133123	0.995019
MSTRG.14934.1	2216	-	u	0.515265	0.00493888	0.0345044	0.910957	0.23417	0.306825	2.37326
MSTRG.15097.1	470	-	u	0.0805341	0.845006	0.678025	0.00832119	0.405382	0.156194	243.038
MSTRG.1510.1	552	-	u	-0.280463	0.359459	-0.113679	0.808605	-1.21442	0.00041497	60.4617
MSTRG.15294.1	662	-	u	-3.73983	4.58003e-20	-2.13295	3.33229e-15	-2.3226	0.000617885	7.68025
MSTRG.15613.3	1874	-	u	0.511012	0.145507	-0.066918	0.897068	0.796978	0.0293921	2.33794
MSTRG.15777.2	526	Soltu.DM.07G002500.1	o	-0.030438	0.918655	2.24048	0.00110001	2.09738	0.0012675	4.78863
MSTRG.15967.1	465	-	u	0.852901	0.0228299	-0.620102	0.0998015	0.199008	0.56593	28.072
MSTRG.15968.1	1219	-	u	-0.718918	0.0233702	-0.916068	0.025868	-0.408828	0.253649	1.56203
MSTRG.16016.1	2199	-	u	1.03224	0.00612521	0.529834	0.140133	1.05363	0.0011458	0.864817
MSTRG.16046.1	445	-	u	-0.333778	0.162219	-1.1184	2.7301e-06	-1.06891	1.67702e-05	354.715
MSTRG.1605.1	527	-	u	0.962173	0.00158548	0.727811	0.0157521	1.24715	0.000118891	16.7433
MSTRG.16134.1	499	-	u	-0.271393	0.40729	-0.0695164	0.894225	-1.18282	0.0117494	6.92874
MSTRG.16147.1	1786	-	u	0.432747	0.0474868	-0.324754	0.189171	0.130505	0.676746	4.26173
MSTRG.1626.1	465	Soltu.DM.01G027090.1	o	-2.47161	0.00214233	-0.45022	0.116241	-0.533444	0.136371	182.858
MSTRG.16287.1	746	-	u	0.580689	0.0113463	-0.505348	0.169317	0.352812	0.189843	4.82128
MSTRG.16288.1	770	-	u	0.319404	0.0143296	0.096977	0.554097	0.466989	2.04407e-06	52.6706
MSTRG.16288.2	598	-	u	-0.468586	0.0667582	0.563306	0.0406523	0.0699466	0.882601	13.9223
MSTRG.16300.1	860	Soltu.DM.07G010760.1	x	0.0443942	0.844375	-0.480217	0.000581196	-0.101984	0.664667	15.8524
MSTRG.16339.1	1828	Soltu.DM.07G011560.1	p	0.608447	0.00663408	0.254597	0.383001	0.790114	0.000613558	1.6714
MSTRG.16537.1	1547	-	u	-1.15803	1.85321e-05	-1.61323	1.15253e-06	-1.65016	6.54089e-07	1.00341
MSTRG.16538.1	980	-	u	-0.539815	0.0833582	-1.02877	0.00228091	-0.939556	0.0108584	1.15881
MSTRG.16551.1	474	-	u	0.950825	0.0476246	-1.26206	0.0326517	-0.110619	0.778901	17.8198
MSTRG.16591.2	2085	-	u	0.646849	0.000635876	0.298823	0.180171	0.36138	0.156528	2.12393
MSTRG.16598.1	889	-	u	0.561669	0.0620606	-0.0136786	0.980768	0.588383	0.0245552	3.10523
MSTRG.16610.1	2342	Soltu.DM.07G015320.1	m	0.441351	0.119953	0.205332	0.607531	0.879395	0.00157703	0.743889
MSTRG.16625.1	736	Soltu.DM.07G015650.1	j	-0.0211927	0.957863	1.56149	0.000561366	-0.0488061	0.914739	1.14407
MSTRG.16659.1	1505	Soltu.DM.07G016070.1	j	0.0272555	0.951858	-1.14465	0.0105665	-0.161456	0.687224	0.510155
MSTRG.16659.2	950	Soltu.DM.07G016070.1	j	-0.250061	0.302149	-0.62796	0.0308018	-0.296721	0.33869	9.29404
MSTRG.16715.1	730	-	u	1.1444	1.82374e-07	1.49491	4.78987e-10	1.60625	1.20461e-22	49.3935
MSTRG.16719.1	506	-	u	0.0745689	0.858341	-1.04972	0.0439344	-0.0743854	0.865306	2.03262
MSTRG.16774.1	591	-	u	-0.0949414	0.81462	-1.07523	0.00018267	0.121628	0.744259	13.8223
MSTRG.16792.1	952	-	u	0.792861	0.00699766	0.45258	0.204003	0.430976	0.115698	3.09277
MSTRG.16853.1	509	-	u	0.472293	0.176326	0.0303026	0.958226	1.44354	0.000673159	2.86004
MSTRG.16862.1	619	Soltu.DM.07G019060.1	e	1.1454	3.24671e-05	-0.986363	0.0203526	-0.502939	0.166732	6.24926
MSTRG.16919.1	575	Soltu.DM.07G019840.1	j	0.165938	0.264616	-1.5883	6.36487e-35	-0.829472	2.33378e-08	78.6087
MSTRG.17388.1	798	-	u	-0.639568	0.10541	-1.52621	2.13122e-06	-0.790281	0.0687642	5.58104
MSTRG.17491.1	551	Soltu.DM.07G027730.1	x	-0.630911	0.062616	-1.23893	0.000445402	-1.38846	0.000111655	7.01681
MSTRG.17615.1	979	-	u	-0.59342	0.0410989	-0.345605	0.231633	-0.611503	0.0411625	4.37985
MSTRG.17683.1	708	-	u	0.698082	0.0134204	0.0993831	0.830223	0.437952	0.110733	7.43096
MSTRG.17800.1	2241	-	u	0.494611	0.0250588	0.056747	0.881645	0.243498	0.393623	1.81911
MSTRG.17825.1	1467	-	u	0.00584114	0.990966	0.786139	0.0363266	0.0962061	0.828973	0.690057
MSTRG.17918.1	1336	-	u	0.911819	0.000733284	-0.00734655	0.987363	0.426642	0.0975234	0.474292
MSTRG.17981.4	1380	-	u	1.34647	0.000671089	0.459292	0.211638	1.35107	8.38764e-05	1.07119
MSTRG.17986.1	2407	-	u	0.518147	0.00924208	0.0155373	0.963416	0.305522	0.118155	2.3491
MSTRG.17999.2	1642	-	u	0.210897	0.476014	1.67867	6.85514e-07	1.62929	5.14503e-06	1.96529
MSTRG.17999.3	909	-	u	0.198985	0.542788	1.58193	0.000248793	1.39315	0.000582607	2.26836
MSTRG.18047.1	888	Soltu.DM.08G006430.1	c	0.231114	0.314169	-0.134264	0.655766	0.309728	0.0300399	14.0405
MSTRG.18100.1	592	-	u	1.0365	0.0279242	0.442819	0.283204	1.25207	0.00775387	3.28978
MSTRG.18104.2	3103	-	u	0.171593	0.60149	-0.652525	0.0186833	0.0651737	0.8746	0.505337
MSTRG.18135.4	4277	-	u	0.0448713	0.923705	-0.856208	0.0382077	-0.266938	0.428635	0.0517214
MSTRG.18255.1	1306	Soltu.DM.08G010040.1	n	-0.182959	0.508384	-0.618173	0.00994609	-0.331448	0.191737	2.07954
MSTRG.18381.1	2898	-	u	0.865012	0.00608641	0.13807	0.74964	0.945352	0.00135003	0.754257
MSTRG.18382.1	508	Soltu.DM.08G012300.1	o	0.152031	0.63197	-1.5698	0.0289574	-0.0660304	0.880514	3.7473
MSTRG.18546.1	746	-	u	0.347087	0.266484	0.281738	0.398985	0.623062	0.0261487	2.63484
MSTRG.18615.1	468	-	u	-1.59012	0.0232533	-6.8878	1.62344e-05	-2.36171	0.00206833	4.22231
MSTRG.18680.1	1057	Soltu.DM.08G016890.1	j	0.565732	0.0352462	0.152273	0.667232	0.346727	0.308774	3.28292
MSTRG.1872.1	690	Soltu.DM.01G030800.1	x	1.08555	0.0283362	-0.0375589	0.938767	0.736734	0.0868923	1.30582
MSTRG.1872.2	617	Soltu.DM.01G030800.1	x	1.29937	0.034761	-0.015825	0.970135	1.45723	0.0202011	1.36211
MSTRG.18724.1	2457	-	u	0.575062	0.0116069	-0.0587462	0.872603	0.184054	0.595226	1.13012
MSTRG.18729.1	878	Soltu.DM.08G017460.2	p	-0.0169918	0.965768	-0.756464	0.00487127	-0.353619	0.0939155	15.4265
MSTRG.18936.1	717	-	u	1.00911	0.00955673	0.204351	0.637746	0.601405	0.105674	3.65778
MSTRG.18968.1	820	-	u	0.451227	0.0141707	-0.0528215	0.879793	0.205865	0.470258	14.8717
MSTRG.18969.1	503	Soltu.DM.08G020950.1	p	0.558062	0.00247219	-0.922073	2.04533e-08	0.801693	0.00031014	103.297
MSTRG.18978.1	988	Soltu.DM.08G021070.1	p	-0.0495387	0.910412	0.815216	0.00947969	0.0947735	0.82358	2.63232
MSTRG.19197.1	711	Soltu.DM.08G023650.1	o	-2.07423	3.22903e-07	-1.21099	1.60057e-20	-1.45825	0.00140069	37.5247
MSTRG.1959.1	2371	-	u	0.542222	0.00585239	0.133459	0.638873	0.446594	0.00716903	2.5119
MSTRG.19686.1	573	-	u	1.61937	0.0282046	0.156733	0.659547	0.648872	0.0937168	3.32299
MSTRG.20226.1	3597	-	u	-0.114419	0.73846	0.513704	0.0126089	-0.333343	0.179499	0.680539
MSTRG.20265.1	617	-	u	0.136654	0.691508	-1.26507	0.0307879	0.0855591	0.847799	1.99206
MSTRG.20270.1	666	Soltu.DM.09G008330.1	x	-0.0983269	0.808541	-2.46213	3.64681e-06	-0.855996	0.0200273	1.90561
MSTRG.20290.2	1304	-	u	-0.597647	0.000658075	0.0545869	0.849476	-0.567654	0.000175543	0.132227
MSTRG.20461.1	686	-	u	0.0864066	0.799021	0.0767632	0.862905	1.39479	0.00497281	1.20045
MSTRG.20467.1	1409	-	u	-0.21939	0.46177	-0.519862	0.0423433	-0.221386	0.36176	1.873
MSTRG.20467.2	3381	-	u	0.792265	0.01552	-0.0485786	0.925379	0.316405	0.372864	0.257109
MSTRG.20469.1	588	Soltu.DM.09G012300.1	j	0.171214	0.63086	0.748962	0.00898686	0.612939	0.0298216	9.88543
MSTRG.20471.2	2195	-	u	-0.04437	0.921232	-0.877387	0.00221311	-0.342513	0.288063	0.553267
MSTRG.20482.1	1649	-	u	1.21736	0.00211364	0.543368	0.152666	1.94728	2.57366e-08	1.28891
MSTRG.20491.1	782	Soltu.DM.09G012770.1	m	0.0747177	0.847663	-0.54824	0.00686261	0.0286324	0.947015	9.1541
MSTRG.20526.1	616	-	u	-0.0812983	0.84644	-1.03659	0.00212114	-0.449445	0.194006	8.63639
MSTRG.20591.1	1228	-	u	-0.294677	0.336025	-0.637295	0.0401392	-0.860599	0.0291093	2.01757
MSTRG.20606.1	781	-	u	0.722012	0.00522243	0.348998	0.284344	0.232693	0.489542	3.78976
MSTRG.20607.1	3626	-	u	0.0115054	0.982666	-0.865533	0.0339423	-1.10156	0.00298381	0.254112
MSTRG.20739.1	1245	Soltu.DM.09G017800.2	o	0.578748	0.0138198	0.222966	0.514301	0.557845	0.0534088	2.60445
MSTRG.20788.2	741	Soltu.DM.09G018470.2	n	1.10086	0.0111647	0.0565995	0.916699	0.441418	0.229337	3.04392
MSTRG.20798.1	1185	-	u	-0.887499	0.0444424	-0.461911	0.166294	-0.654513	0.0386775	1.03855
MSTRG.20888.1	756	Soltu.DM.09G019940.1	x	-1.18372	0.0106674	-2.95541	1.69649e-05	-1.09067	0.050212	1.2421
MSTRG.20938.1	732	Soltu.DM.09G020610.1	p	-0.868499	0.0761718	-0.439629	0.277775	-1.79076	0.0230181	0.0429718
MSTRG.20982.1	1818	-	u	-0.0220895	0.954373	0.83924	2.04288e-06	0.16773	0.524882	5.36384
MSTRG.21012.1	829	-	u	0.41072	0.0315403	-0.163233	0.584896	0.325092	0.154492	6.19758
MSTRG.21133.1	597	Soltu.DM.09G023230.1	p	-1.30516	7.9679e-15	0.0940496	0.810147	-1.40167	0.000439038	55.6199
MSTRG.21213.1	2020	-	u	-0.504191	0.0985811	1.48728	3.87246e-12	0.0109061	0.984967	2.04259
MSTRG.21213.2	4526	-	u	-1.38146	0.0103445	0.853818	0.00816809	-0.712221	0.0650789	0.282997
MSTRG.21247.1	2050	Soltu.DM.09G024580.1	p	0.437971	0.0393129	0.2443	0.150743	0.295396	0.136928	4.93858
MSTRG.21291.1	585	-	u	1.00433	0.0337598	-1.83621	0.00603693	-0.129288	0.755117	3.37456
MSTRG.21348.1	634	-	u	0.524493	0.151278	0.0222668	0.967111	1.55503	0.00224359	1.822
MSTRG.21392.1	1063	Soltu.DM.09G026340.1	x	0.301811	0.325317	-0.811013	0.00413196	-0.0886381	0.821008	6.18125e-06
MSTRG.21498.1	821	Soltu.DM.09G027850.1	i	0.326177	0.0277531	0.334325	0.00639514	0.112022	0.608627	26.4894
MSTRG.21706.1	2391	-	u	-0.124051	0.687365	-0.453596	0.0207856	-0.345807	0.0962344	1.85315
MSTRG.21718.1	632	-	u	0.0406351	0.930926	1.40393	4.41702e-05	1.5291	1.94107e-06	4.68238
MSTRG.21742.1	1544	Soltu.DM.09G031300.1	e	0.425172	0.00911111	0.109413	0.676966	0.236187	0.335356	2.39293
MSTRG.21934.1	1721	Soltu.DM.10G001940.1	x	0.219829	0.508395	0.478312	0.234044	1.18606	0.00239637	0.705185
MSTRG.22061.13	647	-	u	0.0928229	0.096966	0.179218	0.144535	4.87752	2.44332e-05	2.36223
MSTRG.22068.1	564	-	u	0.0386363	0.829277	2.22989	0.00176046	0.283789	0.314114	3.03562
MSTRG.22212.1	822	-	u	0.205164	0.390897	0.337984	0.351591	1.35138	0.0304401	0.446826
MSTRG.22267.1	461	-	u	0.0211775	0.965303	-1.21793	0.00739844	-0.182762	0.644558	18.1708
MSTRG.22300.2	2174	Soltu.DM.10G007330.1	n	-0.363081	0.165359	-0.419319	0.128833	-0.744244	0.00185285	1.06041
MSTRG.22312.1	766	-	u	1.24711	1.60945e-07	-1.04042	0.000173053	0.679938	0.000971476	10.5422
MSTRG.22319.1	1160	-	u	-0.379039	0.0826533	-1.24583	4.75425e-08	-0.487678	0.0483341	2.86343
MSTRG.22426.1	713	-	u	0.869213	0.00359551	-0.145751	0.742365	0.576709	0.05765	4.97704
MSTRG.22450.1	2794	-	u	0.402426	0.182916	-0.30553	0.322504	0.677198	0.0118812	0.92936
MSTRG.22491.4	1140	Soltu.DM.10G011480.1	j	1.14076	0.0288851	0.287021	0.45933	1.59319	0.00300313	0.96374
MSTRG.22588.2	1120	Soltu.DM.10G013740.1	j	-0.0200307	0.951858	-0.407602	0.00417475	-0.0434315	0.861319	7.13464
MSTRG.22588.7	585	Soltu.DM.10G013740.1	j	-2.11605	0.00543786	-0.224093	0.555276	-0.102478	0.453774	1.48231
MSTRG.22592.2	1114	-	u	-1.31923	0.000833871	1.15297	0.000232312	-1.51168	6.35823e-06	46.8294
MSTRG.22606.1	689	Soltu.DM.10G014430.1	k	0.671724	0.0141621	1.92685	2.49809e-22	2.57523	5.58261e-41	25.6338
MSTRG.22608.1	578	-	u	0.00258512	0.996493	1.02044	0.0255369	1.06445	0.024258	3.02123
MSTRG.22624.2	603	-	u	-1.43093	0.00999406	-1.07081	0.0296374	-0.741317	0.0908614	4.51868
MSTRG.22698.3	785	-	u	0.805107	0.0487161	0.08186	0.872126	0.309947	0.391244	1.43413
MSTRG.22710.1	664	Soltu.DM.10G015950.1	p	-0.181308	0.604546	-2.48314	0.000162514	-0.863709	0.0320303	2.3213
MSTRG.22740.4	619	-	u	0.9716	0.000881675	0.130006	0.773517	0.73016	0.0227214	8.33338
MSTRG.22946.1	3033	-	u	-0.592915	0.0151596	-0.937657	3.24622e-06	-0.926626	4.78418e-05	2.72766
MSTRG.22970.1	1967	-	u	0.704005	0.00089811	0.168258	0.62464	0.625872	0.00324628	1.53605
MSTRG.22985.2	3669	Soltu.DM.10G019860.1	n	0.479595	0.0194566	0.157237	0.447368	0.245375	0.258489	3.34125
MSTRG.23016.1	857	-	u	0.0594877	0.845006	-0.217014	0.492131	1.27373	0.0220793	0.570855
MSTRG.23159.1	2474	-	u	0.477315	0.00419217	-0.155814	0.58129	0.403378	0.0458728	3.32578
MSTRG.23180.1	941	Soltu.DM.10G022390.1	p	-0.627487	0.0165465	-1.94658	8.01493e-07	-1.10389	0.000154764	2.10106
MSTRG.23391.2	1233	-	u	0.852417	1.41174e-06	0.509472	0.00278885	0.508132	0.000270747	11.349
MSTRG.2340.1	1132	Soltu.DM.01G036530.1	p	-6.53754	0.000137933	-4.3714	0.000570848	-6.2771	0.000151533	0.096627
MSTRG.23563.1	651	-	u	0.270718	0.363348	-0.0176415	0.972931	0.617449	0.0305898	7.89901
MSTRG.23564.4	1398	-	u	0.602111	0.0441642	0.284467	0.417632	0.629129	0.0644691	1.51701
MSTRG.23564.5	834	-	u	0.0689164	0.773703	-0.336925	0.347258	0.902648	0.0342252	0.785091
MSTRG.23647.1	1818	Soltu.DM.10G028620.3	p	-0.659487	0.014362	-1.01857	4.53038e-06	-0.592856	0.00827024	1.33054
MSTRG.23900.1	846	-	u	-0.861519	0.00235627	-2.0199	2.92633e-08	-0.809179	0.0216239	2.47944
MSTRG.23934.1	578	-	u	-0.896273	0.0142922	0.194347	0.547365	-0.360857	0.218722	0.280553
MSTRG.23964.1	1018	-	u	-0.41564	0.180068	0.654483	0.0213366	0.0609244	0.899333	6.9356
MSTRG.24183.1	2559	-	u	0.451343	0.0378832	0.0624076	0.874989	0.122685	0.752618	1.04015
MSTRG.24257.1	1874	Soltu.DM.11G006210.2	p	-0.144321	0.695558	-1.11385	0.000169791	-0.473372	0.138199	1.98881
MSTRG.24331.1	508	Soltu.DM.11G007270.1	x	-1.57477	1.33064e-05	-0.327098	0.344494	-1.81659	3.5086e-06	2.46513
MSTRG.24334.1	635	-	u	0.0102766	0.984494	-2.59011	1.88734e-06	-1.01891	0.0120901	2.34959
MSTRG.24389.1	484	Soltu.DM.11G008030.1	j	0.451697	0.164862	0.234503	0.584713	1.01106	0.00272173	6.04022
MSTRG.24645.2	506	-	u	0.736433	0.010905	-0.368027	0.315994	0.12265	0.776661	13.6961
MSTRG.24673.1	801	-	u	-0.120295	0.749369	-2.9731	2.4644e-05	-0.668246	0.11243	1.16733
MSTRG.24674.1	1035	-	u	-1.46693	5.99755e-15	-0.0582513	0.818366	-0.694791	0.0256528	41.1455
MSTRG.24696.1	593	Soltu.DM.11G012390.1	j	0.0262527	0.957333	-0.986055	0.012766	-0.233297	0.512008	3.9746
MSTRG.24720.1	575	-	u	1.09095	0.00433462	0.0212453	0.971919	0.317128	0.386758	3.63483
MSTRG.24728.1	631	Soltu.DM.11G012920.1	i	-0.479276	0.0648333	-0.364029	0.0623762	-0.487367	0.0308008	14.1492
MSTRG.24733.2	1330	Soltu.DM.11G013010.1	#ERROR!	0.0243124	0.960296	-1.63917	0.000180153	-0.634593	0.0556883	0.0879148
MSTRG.24824.4	1707	-	u	-0.1051	0.00153636	-0.0790549	0.557565	-0.0643188	0.665603	0.245246
MSTRG.24964.1	983	-	u	0.148544	0.09405	0.592281	0.0469206	1.99076	0.0318054	0.494381
MSTRG.24964.2	1270	-	u	0.323694	0.299392	-0.0822246	0.865931	0.71926	0.0156215	1.26988
MSTRG.25149.1	906	-	u	-0.454417	0.0289828	-0.199048	0.607527	-0.521583	0.0340694	10.5466
MSTRG.25447.1	1007	-	u	1.41686	0.00241735	2.45427	8.79033e-08	1.7398	0.000195182	1.51714
MSTRG.25449.1	774	-	u	0.810356	0.0800535	0.0219162	0.965041	1.4299	0.00903694	0.94729
MSTRG.25454.1	1254	Soltu.DM.11G023450.1	x	0.729162	0.0170874	0.581867	0.102195	0.932478	0.00243763	1.39569
MSTRG.25466.1	699	-	u	-0.0867125	0.835518	-0.760613	0.0239892	-0.129651	0.745146	2.66434
MSTRG.25584.1	968	Soltu.DM.11G024990.2	p	0.664045	0.0729401	0.842273	0.0255547	0.455058	0.225673	1.17871
MSTRG.25652.1	789	-	u	-0.325055	0.311268	-0.712426	0.0643853	-1.1107	0.00642624	2.31488
MSTRG.26068.1	1075	Soltu.DM.12G004820.1	y	2.97678	0.000576421	0.448764	0.185759	3.15772	0.000141211	0.583857
MSTRG.26379.1	2259	-	u	0.762358	1.50011e-05	0.185792	0.506515	0.474815	0.0170128	1.60708
MSTRG.26408.1	1016	-	u	0.0355439	0.941423	-4.32135	4.19371e-09	-1.67534	0.000152389	0.998962
MSTRG.26421.1	2023	-	u	0.520064	0.0054493	0.184325	0.373481	0.249691	0.184325	3.0731
MSTRG.26569.1	873	-	u	-0.00832563	0.985938	1.07165	0.0081314	0.556985	0.153817	2.35136
MSTRG.2657.17	1165	-	u	0.274726	0.0293511	0.264847	0.218426	0.0665016	0.794816	17.6241
MSTRG.26588.1	2953	-	u	-0.454346	0.0555615	-0.334171	0.2258	-0.50369	0.0232192	3.15563
MSTRG.26591.1	804	Soltu.DM.12G013030.1	j	0.520818	0.0658156	0.237494	0.52381	0.587427	0.0442201	3.18406
MSTRG.26612.1	863	-	u	0.467633	0.161241	0.969755	0.00821676	0.724338	0.0780272	1.74647
MSTRG.26613.1	579	-	u	0.00539614	0.992259	-0.886768	0.0311229	0.0316921	0.953933	3.95148
MSTRG.26632.1	1663	-	u	0.890428	0.00771816	0.0313176	0.954112	0.642945	0.0490113	1.16886
MSTRG.26677.2	540	-	u	0.295522	0.343559	-1.49787	0.0317419	-0.0990191	0.80946	3.1106
MSTRG.26752.1	2513	-	u	0.240224	0.376082	0.495113	0.0297007	0.433346	0.0719317	1.53211
MSTRG.26756.1	498	-	u	0.450359	0.0251732	0.221058	0.488591	0.611548	0.00332162	45.3888
MSTRG.26761.1	547	-	u	-0.0180293	0.971364	0.551773	0.0340014	0.0445374	0.924331	9.9492
MSTRG.26768.3	677	-	u	0.147155	0.59361	-0.0469219	0.918574	1.06047	0.0392122	1.1827
MSTRG.26798.1	487	-	u	-0.337147	0.254658	-2.94306	0.002671	-0.13446	0.746499	3.80839
MSTRG.26809.2	720	-	u	-0.0286689	0.950333	-1.37131	0.00938031	-0.114159	0.793045	1.7213
MSTRG.26809.3	1792	-	u	1.47022	6.42386e-05	-0.372379	0.298997	0.499997	0.133049	1.52779
MSTRG.26809.4	986	-	u	0.199724	0.519266	-2.02677	8.37989e-10	-0.191713	0.547243	2.58277
MSTRG.26843.14	1248	Soltu.DM.12G019320.1	n	-0.490035	0.108005	-0.928457	0.0136799	-0.642122	0.0671077	2.20648
MSTRG.26850.1	512	-	u	0.155091	0.615566	-0.0145089	0.979031	1.14677	0.0194794	6.55829
MSTRG.26858.1	652	-	u	-0.0169019	0.970779	-3.53609	2.77555e-05	-0.462492	0.218759	1.51906
MSTRG.26863.1	2993	-	u	-0.708002	0.0418668	-0.298759	0.383063	-0.926896	0.00298168	0.353512
MSTRG.26972.1	2208	-	u	-0.0711113	0.793289	1.41866	1.73064e-05	0.0576416	0.861201	3.28451
MSTRG.27042.1	859	-	u	-1.72278	4.97699e-05	-0.318688	0.358272	-1.20038	0.00481967	1.33872
MSTRG.27047.1	568	-	u	0.157794	0.582268	-3.31125	2.49386e-20	-0.41887	0.0776364	14.1166
MSTRG.2718.1	996	-	u	0.15587	0.642113	0.148601	0.684882	0.550503	0.0205629	2.72902
MSTRG.2720.1	1146	Soltu.DM.01G041910.1	x	0.999268	0.0102328	-0.167064	0.706528	0.271785	0.461538	0.865767
MSTRG.27358.1	1627	-	u	3.13402	3.95728e-06	0.333837	0.372793	3.40236	4.66576e-09	0.525946
MSTRG.27495.1	2061	-	u	0.275037	0.270487	0.486337	0.0336912	0.251157	0.330297	1.3261
MSTRG.27571.1	691	Soltu.DM.12G029590.1	p	-0.205184	0.548894	-1.64739	0.00216275	-1.41873	0.00429376	1.48384
MSTRG.27588.1	1678	Soltu.DM.12G029760.1	x	0.0221061	0.962443	-0.640955	0.0171301	-0.122824	0.752471	1.17294
MSTRG.27643.1	798	-	u	0.253602	0.306825	0.0820502	0.816736	0.478302	0.0477639	10.573
MSTRG.2997.1	1141	-	u	-0.168674	0.571868	-1.33981	0.00285439	-0.109186	0.774832	1.15698
MSTRG.3036.1	2284	-	u	0.610986	0.0128598	-0.481878	0.0466653	-0.0598177	0.877354	1.30111
MSTRG.3053.1	734	Soltu.DM.01G046370.1	i	-1.71811	2.33386e-10	-0.618695	0.00157969	-1.52419	9.10141e-06	5.71611
MSTRG.3132.1	1330	-	u	-0.47497	0.0655831	-1.5958	0.0215557	-0.276625	0.381299	0.453464
MSTRG.3132.2	792	-	u	-0.681145	0.0954855	-2.22786	0.000140436	-0.559205	0.155822	1.07936
MSTRG.3158.1	630	Soltu.DM.01G047810.2	x	-0.20911	0.539547	-0.966935	0.00860784	-0.183182	0.640624	8.6199
MSTRG.3284.1	1775	Soltu.DM.01G049500.1	p	1.24786	4.95203e-06	-0.345936	0.348667	0.830397	0.00578839	1.10603
MSTRG.3367.1	729	-	u	0.476807	0.158936	-0.0326834	0.952983	0.942426	0.00710601	1.98802
MSTRG.3514.1	3155	Soltu.DM.01G052110.1	i	0.498095	0.125921	0.967257	0.00193685	0.512243	0.11974	1.05472
MSTRG.3593.1	1087	-	u	0.197635	0.519021	-0.615959	0.0434468	-0.118858	0.764704	2.44199
MSTRG.3613.1	473	-	u	0.971835	0.0454045	-0.000527494	0.99858	0.370894	0.272796	8.92778
MSTRG.3623.1	490	Soltu.DM.02G001570.1	x	-0.0707208	0.833074	-0.90938	0.0377515	-0.472293	0.201528	9.96379
MSTRG.3748.1	2680	-	u	0.632766	0.000214727	0.353759	0.000147239	0.740998	6.18561e-07	8.07617
MSTRG.3900.1	2211	-	u	0.818428	0.00533468	-0.421606	0.196681	0.278214	0.357302	0.675534
MSTRG.3999.1	448	Soltu.DM.02G007280.1	o	-0.417379	0.135748	0.976383	4.77558e-05	-0.502459	0.083147	362.235
MSTRG.40.1	750	Soltu.DM.01G000050.1	p	-0.199094	0.146461	-3.87362	2.84239e-13	-0.540545	0.0668693	2.16008
MSTRG.4008.1	523	Soltu.DM.02G007380.1	p	0.0321999	0.934685	-1.7776	0.0339613	-0.426601	0.172651	1.57619
MSTRG.4013.1	455	-	u	0.216931	0.516486	-0.710327	0.0427824	-0.146727	0.704077	50.6219
MSTRG.4016.1	1621	-	u	0.217752	0.514701	0.934367	0.0312548	0.521857	0.143809	0.799182
MSTRG.4055.2	1185	-	u	0.629951	0.0313816	-0.166219	0.711573	0.155045	0.707237	0.835204
MSTRG.4086.1	618	Soltu.DM.02G008730.1	i	-3.51778	0.00840135	-0.255731	0.523172	-1.52766	0.0250311	0.586526
MSTRG.409.1	554	-	u	0.737685	0.0596822	-1.67628	0.0345921	-0.0692437	0.879112	1.83211
MSTRG.4162.1	636	-	u	0.507536	0.0206465	0.257393	0.33147	0.287462	0.272544	4.08855
MSTRG.4185.1	484	-	u	0.202317	0.557539	0.81155	0.0291305	0.29891	0.411273	12.15
MSTRG.4198.1	672	-	u	-0.12065	0.744693	0.684556	0.0043301	0.000174041	0.999931	13.4114
MSTRG.4209.1	743	Soltu.DM.02G010450.1	x	0.634752	0.109864	-1.37524	0.0274053	0.472052	0.213949	1.27271
MSTRG.4389.1	1388	-	u	0.880313	0.0251041	-1.98647	0.00505337	0.103501	0.815486	0.38265
MSTRG.4424.1	3968	-	u	-0.228637	0.429413	-0.523001	0.0103292	-0.850142	1.60074e-08	5.1738
MSTRG.4495.1	787	-	u	0.0559533	0.902845	-0.677867	0.0359927	-0.122489	0.760554	6.39106
MSTRG.4528.1	1011	Soltu.DM.02G014460.1	x	-1.51863	8.23388e-05	-1.03096	0.0046866	-2.2209	9.08769e-06	0.88433
MSTRG.4549.1	1172	Soltu.DM.02G014770.2	x	-0.181982	0.506005	-1.0858	0.0385583	-0.462526	0.213224	0.444018
MSTRG.4697.1	1571	Soltu.DM.02G016760.1	p	-0.736394	0.0139774	-1.1817	4.51838e-05	-1.36197	4.07885e-05	1.06349
MSTRG.4709.2	620	Soltu.DM.02G016900.1	j	0.424435	0.21398	0.306934	0.455948	1.00502	0.0210977	2.68083
MSTRG.4730.1	486	-	u	-0.78915	0.0323284	1.33748	4.69128e-05	0.197217	0.571724	52.9294
MSTRG.4938.1	1830	Soltu.DM.02G019830.1	x	0.0826429	0.815533	-1.23401	1.48926e-06	-0.358682	0.181162	1.13797
MSTRG.4986.1	985	Soltu.DM.02G020350.2	x	-0.689118	0.00109637	1.22446	3.34983e-15	0.555627	0.0199945	23.774
MSTRG.5049.1	1150	Soltu.DM.02G021070.1	x	-0.405522	0.142261	-1.61945	3.80682e-06	-1.039	0.000223268	1.27096
MSTRG.5051.1	2104	-	u	0.588365	0.0109759	0.00986466	0.984231	0.240854	0.464659	1.46371
MSTRG.5055.1	1270	-	u	-1.71863	0.000318404	-1.50262	0.000401444	-1.32647	0.0188224	0.751935
MSTRG.5064.1	558	Soltu.DM.02G021330.1	i	-0.794409	0.0773118	-0.533941	0.203445	-1.33452	0.01854	1.9515
MSTRG.5154.1	2150	Soltu.DM.02G022550.3	j	-0.177561	0.499517	-1.29205	0.0341806	-0.26057	0.449683	0.198196
MSTRG.5154.2	1432	Soltu.DM.02G022550.3	j	-0.268992	0.323499	-0.900697	0.0247648	-0.286743	0.418388	0.477822
MSTRG.517.1	521	-	u	-0.0152945	0.97395	-0.199582	0.62469	-1.00191	0.00403989	13.0421
MSTRG.5240.1	488	Soltu.DM.02G023770.1	n	0.221785	0.428372	0.248475	0.530336	1.02259	0.0478029	6.40012
MSTRG.5399.1	645	-	u	0.0227259	0.956102	-0.59543	0.0166773	-0.200097	0.478605	4.24905
MSTRG.5399.2	742	-	u	0.508177	0.000856237	-0.16872	0.517445	0.481699	0.0164714	25.1435
MSTRG.5399.5	815	-	u	-0.293414	0.362313	-1.08963	0.00342036	-0.0292673	0.956951	1.92345
MSTRG.5405.3	574	Soltu.DM.02G025860.1	k	-0.171995	0.0238571	-0.106582	0.534404	-0.199584	0.0170763	0.795419
MSTRG.5590.1	495	Soltu.DM.02G028100.1	x	-0.603398	0.101185	-0.850738	0.0578634	-1.51401	0.00143622	5.81543
MSTRG.5665.3	701	Soltu.DM.02G029150.1	x	0.432473	0.207209	0.985314	0.00186884	0.97601	0.00575095	6.00593
MSTRG.5666.1	514	Soltu.DM.02G029160.1	x	0.313741	0.341328	0.926587	0.00847072	0.0495046	0.920334	9.46976
MSTRG.5666.5	645	Soltu.DM.02G029170.1	x	0.283803	0.387838	1.16428	0.00254574	0.268579	0.465313	5.258
MSTRG.5714.1	488	Soltu.DM.02G029710.1	p	-1.43129	0.0311763	0.237966	0.576877	-2.35075	0.0196245	4.83307
MSTRG.5989.1	555	-	u	1.1862	0.0141909	0.147851	0.748293	0.255131	0.43615	4.12881
MSTRG.602.2	449	-	u	0.748103	0.0321011	-0.0390067	0.930326	0.45856	0.181537	50.7745
MSTRG.6069.2	543	-	u	0.124353	0.737537	-0.563012	0.0475814	0.17295	0.584333	22.181
MSTRG.6155.1	447	Soltu.DM.03G000720.1	x	0.791119	0.0416743	-0.107096	0.827223	0.180237	0.64878	57.4326
MSTRG.6315.1	1647	-	u	-0.0204652	0.964582	0.506065	0.0239489	0.357775	0.231226	3.31027
MSTRG.6431.1	906	-	u	-0.138938	0.704138	-0.462347	0.0801631	-0.504529	0.0333158	2.0461
MSTRG.6449.1	585	Soltu.DM.03G004880.1	o	0.281603	0.392258	0.139808	0.768111	0.785182	0.0217924	4.61891
MSTRG.6475.1	2865	-	u	-0.417773	0.0323839	-0.624248	0.000180369	-0.520306	0.00647151	2.69719
MSTRG.6475.3	1400	-	u	-0.102668	0.777241	-1.54018	0.00155587	-0.464595	0.20879	1.02937
MSTRG.6479.1	1192	Soltu.DM.03G005370.1	i	0.152244	0.591309	0.591665	0.038239	0.125264	0.726933	3.96513
MSTRG.6520.1	889	-	u	-0.130712	0.619539	0.773351	0.102665	1.26283	0.021297	0.951135
MSTRG.6551.1	2277	-	u	-0.495959	0.109864	-0.235757	0.549688	-0.762294	0.015857	0.452706
MSTRG.6634.1	720	-	u	0.219392	0.120121	-0.387514	0.000362085	0.0532455	0.879613	63.4084
MSTRG.6684.1	3293	-	u	-0.924092	0.00131099	-0.563823	0.0908818	-1.52361	4.21057e-08	0.483855
MSTRG.6684.2	1565	-	u	1.2106	0.00204888	0.820379	0.0256605	0.74831	0.0817431	0.984304
MSTRG.6710.1	856	-	u	0.601215	0.000520239	0.245502	0.104412	0.254783	0.143078	27.4015
MSTRG.6714.1	921	-	u	0.207208	0.0585712	-0.596817	3.24856e-10	-0.0111718	0.964114	27.1437
MSTRG.6714.2	784	-	u	-0.742525	3.80206e-05	-0.264687	0.202827	-0.725811	0.00133252	12.4603
MSTRG.6714.7	842	-	u	-0.179354	0.605594	-0.794796	0.00667074	-0.364299	0.258119	6.48812
MSTRG.6714.8	898	-	u	-0.0848205	0.825054	-0.916183	0.000237372	-0.405439	0.145531	9.80881
MSTRG.6823.1	1213	-	u	0.321948	0.206889	-0.0727897	0.831667	0.550332	0.0167529	3.97464
MSTRG.6835.2	633	-	u	0.856599	0.0324244	0.144939	0.758078	0.563621	0.138916	4.59642
MSTRG.684.1	484	-	u	-0.391414	0.120673	-2.00194	8.0314e-14	-1.47702	3.82241e-07	35.1772
MSTRG.6977.1	898	-	u	-0.0266965	0.953105	-1.1071	0.0165447	-0.124714	0.76869	0.825849
MSTRG.6992.1	1889	-	u	0.159293	0.398859	0.144266	0.652882	3.02083	7.75609e-05	0.164856
MSTRG.6992.2	816	-	u	0.0800082	0.81023	1.41888	0.00137837	2.41477	4.51079e-08	3.10631
MSTRG.7109.2	634	-	u	-0.0153179	0.964711	-0.503271	0.0405719	0.102808	0.775637	1.24903
MSTRG.7109.3	1183	-	u	0.968803	0.0436336	0.723041	0.108334	0.320594	0.287464	0.493941
MSTRG.7166.1	1656	-	u	-0.572885	0.0956024	-1.70441	5.24928e-05	-1.56763	0.000530546	0.390083
MSTRG.7268.2	624	Soltu.DM.03G018490.1	j	0.0612988	0.846705	1.5916	0.00423809	0.127704	0.71983	4.60239
MSTRG.7277.1	2025	-	u	-2.18011	3.41458e-11	-1.31579	4.67878e-15	-1.74759	6.56956e-29	0.12475
MSTRG.7279.1	2546	-	u	0.353077	0.00267167	0.103788	0.68777	0.24691	0.0922095	5.92966
MSTRG.7307.1	2708	Soltu.DM.03G018930.1	p	0.732872	1.29317e-05	0.222736	0.310516	0.396054	0.0709569	3.00252
MSTRG.7319.1	449	-	u	-1.57489	0.00374644	-1.57304	0.000692487	-1.15581	0.0170487	58.7792
MSTRG.7383.1	486	-	u	0.70825	0.0285309	-0.131676	0.766385	0.216233	0.552911	26.3519
MSTRG.7408.1	2250	-	u	0.675698	0.00231085	0.352928	0.125857	0.617064	0.000777138	1.79819
MSTRG.7490.1	1173	Soltu.DM.03G021230.1	c	-0.233483	0.485386	-0.839406	0.0439619	-0.15353	0.707018	0.584212
MSTRG.7540.1	2603	-	u	0.246841	0.395528	-0.0558539	0.860434	0.507697	0.035741	1.90714
MSTRG.7580.1	1042	Soltu.DM.03G022280.1	x	0.906339	0.0387141	-1.03872	0.00899522	-0.216206	0.560216	2.19761
MSTRG.7585.1	577	Soltu.DM.03G022340.1	p	-0.186853	0.532997	1.03164	0.0143035	0.275828	0.451105	2.49495
MSTRG.7602.1	3127	Soltu.DM.03G022540.1	x	-0.15156	0.592017	-0.955041	8.76814e-06	-1.29357	3.17269e-09	1.03734
MSTRG.764.1	2351	-	u	0.479321	0.00619606	0.133961	0.578634	0.0821348	0.796164	1.40318
MSTRG.7697.1	494	Soltu.DM.03G023580.1	j	0.0960152	0.81111	2.48034	7.00933e-32	1.07783	4.18275e-07	371.266
MSTRG.7702.1	609	-	u	-0.705518	0.074247	-0.680277	0.0706054	-0.803687	0.0228325	2.89592
MSTRG.7747.1	1382	Soltu.DM.03G024330.1	x	1.30603	0.000306875	-1.36322	0.00340025	0.0377345	0.94381	1.19585
MSTRG.8325.1	1490	Soltu.DM.03G031920.1	x	0.784927	9.8393e-07	0.634076	0.000861062	0.803091	3.92582e-06	5.74674
MSTRG.8325.2	2552	Soltu.DM.03G031920.1	x	1.42677	4.88121e-08	0.620843	0.039037	1.60829	2.90611e-07	1.82993
MSTRG.8511.1	1398	Soltu.DM.03G034240.1	m	-0.370555	0.00647293	0.00164932	0.995116	-0.801862	6.75223e-08	5.65593
MSTRG.8647.1	472	Soltu.DM.03G035930.1	#ERROR!	-0.145073	0.541258	1.10197	0.0304689	-0.289038	0.296617	7.15663
MSTRG.8715.1	2903	-	u	0.873239	5.88072e-05	0.25174	0.405452	1.2027	8.86013e-08	3.00378
MSTRG.8804.8	1412	-	u	0.126986	0.736543	-0.864187	0.0366541	-0.0724061	0.875091	1.70911
MSTRG.8838.1	625	-	u	-0.144331	0.434054	0.533831	0.00186355	-0.296017	0.260896	85.5824
MSTRG.892.2	684	-	u	0.54102	0.0627443	-0.00174983	0.996466	0.649758	0.0130849	5.94817
MSTRG.9127.2	626	Soltu.DM.04G004510.1	j	0.368127	0.265257	0.577623	0.0350397	0.441937	0.131836	7.95853
MSTRG.9160.1	770	-	u	0.123921	0.744064	0.90782	0.0169093	0.322458	0.373218	2.03915
MSTRG.9185.1	474	-	u	-0.43321	0.173191	-0.287269	0.409929	-1.30867	0.029127	8.88563
MSTRG.9186.1	2672	-	u	0.378277	0.114397	0.420064	0.0462215	0.190723	0.579511	1.69283
MSTRG.9188.2	537	-	u	0.713888	0.0113492	-0.319319	0.376902	-0.101348	0.809905	11.901
MSTRG.927.1	1666	Soltu.DM.01G015870.1	j	0.67171	0.0178996	-0.123895	0.773905	0.165412	0.667724	0.954644
MSTRG.9278.5	711	-	u	-1.11166	0.0195341	-0.432429	0.271417	-0.318846	0.370443	1.19243
MSTRG.9359.1	854	-	u	0.449289	0.0353179	0.158723	0.519288	0.292287	0.18221	13.6079
MSTRG.9384.1	1110	-	u	-1.12144	0.0563944	-0.425343	0.299045	-1.34544	0.0346767	0.190167
MSTRG.9408.1	1282	-	u	0.0700415	0.574006	1.61593	0.029916	0.253327	0.186826	2.78589
MSTRG.9467.2	768	-	u	0.155019	0.522801	-0.380246	0.000509367	0.0383984	0.91829	44.573
MSTRG.9478.1	498	-	u	0.979665	0.000168342	-1.66059	4.05038e-05	0.102815	0.819565	12.1809
MSTRG.9504.1	1915	-	u	0.36108	0.0791968	0.454313	0.0490041	0.403139	0.0575482	2.5328
MSTRG.9540.1	514	-	u	-0.167067	0.628417	-1.38779	0.0127625	-0.312676	0.386758	4.73425
MSTRG.9611.3	2780	Soltu.DM.04G011170.1	n	0.205927	0.455911	0.806562	1.96777e-06	0.479965	0.0599138	1.73633
MSTRG.97.1	773	-	u	-0.149063	0.673913	-0.949198	0.0116213	-0.41945	0.174807	2.04748
MSTRG.9707.1	1036	-	u	0.758176	0.0252828	-0.455671	0.196594	0.215061	0.557558	2.5389
MSTRG.9720.1	492	-	u	0.422898	0.0154422	0.289276	0.153307	0.222852	0.34373	70.504
MSTRG.9737.1	627	-	u	-0.739561	0.030716	-0.69301	0.0251042	-0.695299	0.0193312	7.17502
MSTRG.9777.1	779	-	u	-0.261586	0.00291178	-0.18313	0.5645	-0.190427	0.254342	0.0124137
MSTRG.983.1	1318	Soltu.DM.01G016940.1	j	0.357127	0.0468108	0.426432	0.0565912	0.633978	0.000992457	0.28407
MSTRG.983.4	1063	Soltu.DM.01G016940.1	j	0.298375	0.171607	0.502544	0.0319076	0.390774	0.110499	4.84476
MSTRG.9862.1	685	Soltu.DM.04G016200.1	n	0.629813	0.0430371	0.145174	0.726945	0.616836	0.027305	5.04466
MSTRG.9890.1	742	-	u	0.259721	0.429754	0.143842	0.726512	0.766268	0.00717663	4.15698
MSTRG.9890.2	1753	-	u	0.301737	0.358534	-0.0977545	0.844254	0.806359	0.036392	0.496963
MSTRG.9892.2	1645	Soltu.DM.04G016980.1	n	0.186021	0.59095	0.208601	0.625425	0.851577	0.00711361	1.35915
MSTRG.9892.6	711	Soltu.DM.04G016980.1	j	-0.288587	0.374259	-0.84682	0.0271264	-0.295006	0.397178	3.10357
MSTRG.9966.1	513	-	u	0.371253	0.260982	0.289948	0.469129	0.900286	0.00985968	15.564
