# Supplementary material for: Transcriptomic Reprogramming, Alternative Splicing and RNA Methylation in Potato (Solanum tuberosum L.) Plants in Response to Potato Virus Y Infection
Source: Plants (Basel). 2022 Feb 25;11(5):635. doi: 10.3390/plants11050635 (PMC8912425; doi:10.3390/plants11050635)
Supplement: Supplementary file 1 [file plants-11-00635-s001.zip › Supplementary tables/Table.S8.xlsx]

## Sheet: Table.S8.sol_lnc_anti_exp
Phyto_id	Ptytozome transcript ID Solanum_tuberosum_v6.1
Mock28_lnc	DESeq log2FC of antisense lncRNA comparing Mock, 22 and Mock, 28 plants
PVY22_lnc	DESeq log2FC of antisense lncRNA comparing Mock, 22 and PVY, 22 plants
PVY28_lnc	DESeq log2FC of antisense lncRNA comparing Mock, 22 and PVY, 28 plants
Mock28_mRNA	DESeq log2FC of mRNA comparing Mock, 22 and Mock, 28 plants
PVY22_mRNA	DESeq log2FC of mRNA comparing Mock, 22 and PVY, 22 plants
PVY28_mRNA	DESeq log2FC of mRNA comparing Mock, 22 and PVY, 28 plants
Phyto_id	Mock28_lnc	PVY22_lnc	PVY28_lnc	Mock28_mRNA	PVY22_mRNA	PVY28_mRNA
Soltu.DM.06G013620.1	0.0242878	-0.714165	0.0673497	-0.00254144	-0.767414	-0.0756708
Soltu.DM.07G027730.1	-0.630911	-1.23893	-1.38846	-0.265586	-0.80673	-0.606421
Soltu.DM.09G008330.1	-0.0983269	-2.46213	-0.855996	0.176426	0.424385	-0.0279886
Soltu.DM.09G019940.1	-1.18372	-2.95541	-1.09067	-0.321693	-1.38959	-1.17406
Soltu.DM.09G026340.1	0.301811	-0.811013	-0.0886381	0.217945	-0.298494	0.220059
Soltu.DM.10G001940.1	0.219829	0.478312	1.18606	0.0393971	-0.136152	0.0684717
Soltu.DM.11G007270.1	-1.57477	-0.327098	-1.81659	-0.146486	-0.188288	-0.196203
Soltu.DM.11G023450.1	0.729162	0.581867	0.932478	0.106569	-0.199781	-0.104007
Soltu.DM.01G041910.1	0.999268	-0.167064	0.271785	0.0916954	-0.218306	0.0612143
Soltu.DM.12G029760.1	0.0221061	-0.640955	-0.122824	0.262936	0.0142335	0.348725
Soltu.DM.01G047810.2	-0.20911	-0.966935	-0.183182	-0.0699633	-0.216995	-0.222927
Soltu.DM.02G010450.1	0.634752	-1.37524	0.472052	0.29419	-0.413467	0.431003
Soltu.DM.02G014460.1	-1.51863	-1.03096	-2.2209	-0.0429942	-0.211317	-0.327869
Soltu.DM.02G014770.2	-0.181982	-1.0858	-0.462526	-0.220034	-0.0240361	0.252166
Soltu.DM.02G020350.2	-0.689118	1.22446	0.555627	-0.300846	-0.407303	-0.356001
Soltu.DM.02G021070.1	-0.405522	-1.61945	-1.039	-2.68096	-1.06999	-3.28687
Soltu.DM.03G022280.1	0.906339	-1.03872	-0.216206	-2.56069	-2.07521	-2.617
Soltu.DM.03G022540.1	-0.15156	-0.955041	-1.29357	0.330849	-0.0223913	0.350774
Soltu.DM.03G024330.1	1.30603	-1.36322	0.0377345	0.85326	0.294195	0.902744
Soltu.DM.03G031920.1	1.42677	0.620843	1.60829	0.225599	0.484364	0.671553
