# Supplementary material for: Transcriptomic Reprogramming, Alternative Splicing and RNA Methylation in Potato (Solanum tuberosum L.) Plants in Response to Potato Virus Y Infection
Source: Plants (Basel). 2022 Feb 25;11(5):635. doi: 10.3390/plants11050635 (PMC8912425; doi:10.3390/plants11050635)
Supplement: Supplementary file 1 [file plants-11-00635-s001.zip › Supplementary tables/Table.S9.xlsx]

## Sheet: TableS9_miRNAsites_on_lncRNAs
ID	Transcript unique ID
miRNA_x	Targets for miRNA database from https://doi.org/10.1186/1471-2229-14-6
miRNA_y	Targets for miRNA database from https://link.springer.com/article/10.1007%2Fs10142-021-00793-w
ID	miRNA_x	miRNA_y
MSTRG.9706.1	miRNA2
MSTRG.14050.4	miRNA20
MSTRG.14050.17	miRNA20
MSTRG.18852.1	miRNA23
MSTRG.6474.1	miRNA26
MSTRG.18651.1	miRNA34	novel_94A
MSTRG.3685.1	miRNA37	novel_62A, novel_63A, novel_76A, novel_77A
MSTRG.2657.5	miRNA47, miRNA119
MSTRG.2657.8	miRNA47, miRNA119
MSTRG.2657.2	miRNA47, miRNA119
MSTRG.2657.6	miRNA47, miRNA119
MSTRG.2657.1	miRNA47, miRNA119
MSTRG.1143.1	miRNA53	novel_1
MSTRG.16166.1	miRNA53
MSTRG.9895.1	miRNA74	stT-miR8020
MSTRG.21321.1	miRNA74
MSTRG.928.1	miRNA94
MSTRG.9771.1	miRNA95
MSTRG.14813.1	miRNA100, miRNA102, miRNA210	stT-miR7997A, stT-miR7997C
MSTRG.4207.1	miRNA100, miR530_1	stT-miR5303G, stT-miR5303h, stT-miR5303j, stT-miR7997A, stT-miR7997C
MSTRG.21256.1	miRNA100
MSTRG.3614.1	miRNA102	stT-miR5303e, stT-miR5303f
MSTRG.7747.1	miRNA102
MSTRG.2848.4	miRNA123
MSTRG.2848.1	miRNA123
MSTRG.2848.2	miRNA123
MSTRG.2848.3	miRNA123
MSTRG.2848.5	miRNA123
MSTRG.16537.1	miRNA147
MSTRG.16538.1	miRNA147
MSTRG.6146.1	miRNA147
MSTRG.16562.1	miRNA152
MSTRG.18982.1	miRNA157
MSTRG.27681.1	miRNA157
MSTRG.282.1	miRNA181, miRNA199, miRNA223	stT-miR8020, novel_79A
MSTRG.26823.1	miRNA195
MSTRG.16173.1	miRNA196
MSTRG.22460.1	miRNA196
MSTRG.6620.1	miRNA196
MSTRG.1174.1	miRNA196
MSTRG.10502.1	miRNA198, miR530_1	stT-miR5303h
MSTRG.13244.1	miRNA198, miR530_1	stT-miR5303G
MSTRG.24257.1	miRNA204
MSTRG.12837.1	miRNA210, miR530_1	stT-miR393-5p, stT-miR5303G, stT-miR5303h, stT-miR5303j
MSTRG.15938.1	miRNA210, miR530_1	stT-miR5303G, stT-miR5303h
MSTRG.22418.1	miR157_1, miR157_2, miR157_3	stT-miR156A
MSTRG.27358.1	miR396_1	stT-miR396-5p, novel_17A, novel_2, novel_32
MSTRG.15852.1	miR396_1, miR396_2, miR396_3	stT-miR396-3p, stT-miR396-5p, novel_17, novel_17A, novel_2, novel_2A, novel_32, novel_32A
MSTRG.16715.1	miR390_1	stT-miR390-5p, novel_37
MSTRG.18649.1	miR1919_1, miR1919_2, miR1919_3, miR1919_4	stT-miR1919-5p, novel_29A, novel_94
MSTRG.9585.1	miR530_1	stT-miR5303G, stT-miR5303h, stT-miR5303j
MSTRG.25703.1	miR530_1	stT-miR5303G, stT-miR5303h, stT-miR5303j
MSTRG.15777.3	miR530_1	stT-miR5303G, stT-miR5303h, stT-miR5303j
MSTRG.15777.2	miR530_1	stT-miR5303G, stT-miR5303h, stT-miR5303j
MSTRG.15777.1	miR530_1	stT-miR5303G, stT-miR5303h, stT-miR5303j
MSTRG.15775.1	miR530_1	stT-miR5303G, stT-miR5303h, stT-miR5303j
MSTRG.11485.2	miR530_1	stT-miR5303G, stT-miR5303h, stT-miR5303j
MSTRG.11485.3	miR530_1	stT-miR5303G, stT-miR5303h, stT-miR5303j
MSTRG.4236.5	miR530_1	stT-miR5303C, stT-miR5303G, stT-miR5303h, stT-miR5303j
MSTRG.22026.1	miR530_1	stT-miR5303G
MSTRG.21934.1	miR530_1
MSTRG.20472.9	miR530_1	stT-miR5303G, stT-miR5303h, stT-miR5303j
MSTRG.20472.18	miR530_1	stT-miR5303G, stT-miR5303h, stT-miR5303j
MSTRG.6334.1	miR530_1	stT-miR5303G
MSTRG.4647.1		stT-miR169C-3p
MSTRG.21186.1		stT-miR172C-5p, novel_31A
MSTRG.3906.1		stT-miR398A-5p
MSTRG.20399.6		stT-miR399i-5p
MSTRG.20399.5		stT-miR399i-5p
MSTRG.20399.1		stT-miR399i-5p
MSTRG.20399.3		stT-miR399i-5p
MSTRG.20399.2		stT-miR399i-5p
MSTRG.8099.1		stT-miR482A-3p, stT-miR482A-5p
MSTRG.25502.1		stT-miR482b-5p
MSTRG.27346.1		stT-miR5303C, stT-miR5303G, stT-miR5303h
MSTRG.5987.1		stT-miR5303e, stT-miR5303f
MSTRG.12654.1		stT-miR5303e, stT-miR5303f
MSTRG.12141.1		stT-miR5303f
MSTRG.1896.1		stT-miR5303f
MSTRG.18729.1		stT-miR7122-5p
MSTRG.18135.5		stT-miR7983-3p, stT-miR7983-5p
MSTRG.18135.4		stT-miR7983-3p, stT-miR7983-5p
MSTRG.1046.1		stT-miR7985
MSTRG.18226.2		stT-miR7985
MSTRG.9906.2		stT-miR7985
MSTRG.9906.1		stT-miR7985
MSTRG.9186.2		stT-miR7985
MSTRG.22450.1		stT-miR7988
MSTRG.727.1		stT-miR8007A-5p, novel_52
MSTRG.15548.8		stT-miR8007A-5p
MSTRG.19992.1		stT-miR8030-3p
MSTRG.13553.1		stT-miR8031
MSTRG.22319.1		stT-miR8034
MSTRG.22307.1		stT-miR8041A-5p
MSTRG.12228.3		stT-miR8049-3p
MSTRG.23391.1		novel_105A, novel_9
MSTRG.23391.2		novel_105A, novel_9
MSTRG.5055.1		novel_106, novel_112, novel_36A
MSTRG.16368.1		novel_107
MSTRG.9026.1		novel_107A
MSTRG.9031.1		novel_107A
MSTRG.4014.1		novel_108
MSTRG.1480.1		novel_108A
MSTRG.23301.3		novel_115A
MSTRG.4938.1		novel_115A
MSTRG.371.1		novel_12
MSTRG.24435.1		novel_13A
MSTRG.22946.1		novel_16A
MSTRG.22946.2		novel_16A
MSTRG.26661.1		novel_17
MSTRG.16447.1		novel_28
MSTRG.4626.1		novel_28A
MSTRG.17737.1		novel_28A
MSTRG.59.1		novel_29A
MSTRG.24861.1		novel_34A
MSTRG.21213.2		novel_39, novel_39A
MSTRG.24674.1		novel_40
MSTRG.3573.1		novel_40A
MSTRG.14769.1		novel_40A
MSTRG.4424.1		novel_42, novel_42A
MSTRG.23295.1		novel_49A
MSTRG.9167.1		novel_52
MSTRG.19242.1		novel_59, novel_59A
MSTRG.20443.2		novel_64
MSTRG.18584.3		novel_65A
MSTRG.8577.1		novel_75
MSTRG.22890.2		novel_76A
MSTRG.22890.3		novel_76A
MSTRG.22890.1		novel_76A
MSTRG.20618.1		novel_76A
MSTRG.12214.1		novel_76A
MSTRG.6551.1		novel_76A
MSTRG.9408.1		novel_79A
MSTRG.9408.2		novel_79A
MSTRG.9695.1		novel_9A
MSTRG.26588.1		novel_91
MSTRG.3071.2		novel_91
MSTRG.3071.1		novel_91
MSTRG.27697.1		novel_91
